# Supplementary material for: Mapping species of greatest conservation need and solar energy potential in the arid Southwest for future sustainable development
Source: PeerJ. 2025 Jan 2;13:e18568. doi: 10.7717/peerj.18568 (PMC11700496; doi:10.7717/peerj.18568)
Supplement: Supplemental Information 1 [file peerj-13-18568-s001.zip]

Archive with 9 entries (7 files):
- Raw data/Code/
- Raw data/Code/SDM.R
- Raw data/Code/SED & Species Overlap.R
- Raw data/Species Occurrences/
- Raw data/Species Occurrences/0248563-230224095556074.csv
- Raw data/Species Occurrences/0285657-220831081235567.csv
- Raw data/Species Occurrences/0285658-220831081235567.csv
- Raw data/Species Occurrences/0285661-220831081235567.csv
- Raw data/Species Occurrences/0285674-220831081235567.csv
