# Supplementary material for: Mapping species of greatest conservation need and solar energy potential in the arid Southwest for future sustainable development
Source: PeerJ. 2025 Jan 2;13:e18568. doi: 10.7717/peerj.18568 (PMC11700496; doi:10.7717/peerj.18568)
Supplement: Supplemental Information 1 [file peerj-13-18568-s001.zip › Raw data/Code/SDM.R]

#https://rspatial.org/raster/sdm/6_sdm_methods.html#maxent

##You may be required to install these libraries – install.packages() 
install.packages(c('SDMtune','zeallot','raster','rgdal','dismo','spdep','stringr','nFactors','dplyr','ggpubr','RColorBrewer',
				'viridis','corrplot','doParallel','foreach','tmap','rstatix','pals','tidyverse'),dependencies=T)

#Make sure to install the last version of JAVA

 
#################################################
######## Load the required libraries ############
#################################################
library(SDMtune)
library(zeallot) 
library(raster)
library(rgdal)
library(dismo)
library(spdep)
library(stringr)
library(nFactors)
library(dplyr)
library(ggpubr)
library(RColorBrewer)
library(viridis)
library(corrplot)
library('rstatix')
library(pals)
library(tidyverse)
library(tmap)
library(terra)
library(rJava)

#################################################
############### Data preparation ################  
#################################################
#Write your working directory location
main='C:/Users/pawal/OneDrive/Desktop/ORSTED'

#1 - Set the working directory
setwd(main)

#Creating a grid
#Import a raster
area<-vect(paste0(main,'/2-Data/SW/SW_NMX.shp'))
mask<-raster(paste0(main,'/Data/GIS/MASK.tif'))

###########OR USE SHAPE FILE BELOW###############

#2-GIS
#2.1-Prepare the geographic extent - used to crop the environmental data to the study area
study.area<-readOGR('Data/GIS/study.shp')


#Variables
#Biolcim
current.climate<-stack(list.files('Data/GIS/Variables/1km/Worlclim_current', pattern='.tif$', full.names=T))
#Topography
topography<-stack(list.files('Data/GIS/Variables/1km/Topography', pattern='.tif$', full.names=T))
#Solar
solar<-stack(list.files('Data/GIS/Variables/1km/Worlclim_Solar_radiation', pattern='.tif$', full.names=T))


#Crop to the study area
bioclim<-crop(current.climate, study.area)
topography<-crop(topography, study.area)
solar<-crop(solar, study.area)


#Calculate the mean/maximum/minimum/sd solar
# use a single RasterLayer (same as calc function)
solar.min <- overlay(solar, fun=min)
solar.max <- overlay(solar, fun=max)
solar.mean <- overlay(solar, fun=mean)
solar.sd <- overlay(solar, fun=sd)
#comibne the results
new.solar<-stack(solar.min, solar.max, solar.mean,solar.sd)
names(new.solar)<-c('solar.min', 'solar.max', 'solar.mean','solar.sd')

env.values<-stack(bioclim, new.solar,topography)
str(env.values)
all.predictors<-crop(env.values,study.area)

#2.3-Import the occurrence data - Downloaded from GBIF
all.data.csv<-read.table('Data/Gopherus_morafkai.csv',sep="\t",fill=TRUE,header=TRUE,quote="")

#2.4-Data cleaning
	#a)select the latitude and longitude columns
	all.data.csv<-all.data.csv[,c('decimalLongitude','decimalLatitude')]
	#b)Remove NA's
	all.data.csv<-na.omit(all.data.csv)
	#c)Convert to point layer
	all.data<-SpatialPointsDataFrame(all.data.csv,all.data.csv)
	#d)Set the coordinates
	crs(all.data)<-"+proj=longlat +datum=WGS84 +no_defs"
	#e)select one occurrence per grid cell (5km)
	set.seed(25)
	all1 <- gridSample(all.data, all.predictors[[1]], n=1) 
	#f)convert to points
	all1.data <- SpatialPoints(all1)
	#g)set the coordinate system
	crs(all1.data)<-"+proj=longlat +datum=WGS84 +no_defs"
	#h)Convert to a data frame
	all.coords<-as.data.frame(all1.data)

#2.5-Generate background data - The background data will only be used for model testing 
	set.seed(25)
	bg <- randomPoints(all.predictors, 10000, p= all1.data)
	#a)select one background point per 5km
	bg.5km <- gridSample(bg, all.predictors, n=1) 
	#b)Convert the backgrounds into points
	bg.5km <- SpatialPoints(bg.5km)
	#c)set a coordinate reference system (projection)
	crs(bg.5km)<-"+proj=longlat +datum=WGS84 +no_defs"
	#d)Convert the bg data into dataframe
	bg_coords<-data.frame(bg)
#################################################
############## Variable selection ###############
#################################################
#Variable selection - select the least correlated variables 	
#function used - VarSel (SDMTune package) - Remove highly correlated variables; Automatic process
#SDMtune implements an algorithm that removes highly correlated variables by repeating the following steps

#Extract 10000 background locations using the function randomPoints included in the dismo package
#a)create bg points
	set.seed(15)
	bg.v <- dismo::randomPoints(all.predictors, 10000)
	#b)Prepare an SWD object - Will be used in the variable selection process
	bg.v <- prepareSWD(species = "Gopherus_morafkai", a = bg.v, env = all.predictors)
	
	#Data preparation for the maxent models - include all occurrences and variables
	#c)prepare an SWD object - for model selection - will be used in the maxent model with all variables
	var.sel <- prepareSWD(species = "Gopherus_morafkai", p = all.coords, a = bg_coords,
                   env = all.predictors)

	#d)select train and test dataset - Will be used in the maxent models with all variables 
	c(train.sel, test.sel) %<-% trainValTest(var.sel, test = 0.2, only_presence = F,seed = 25)

	#e)maxent model with all variables
	model.sel<-train("Maxent", data = train.sel)

	#Create a folder to store the results
	dir.create(paste0(main,'/Results'))

	#Variable Selection - performs a data-driven variable selection. Starting from the provided model it iterates through all the variables starting from the one with the highest contribution (permutation importance or maxent percent contribution).	
	#f)select the least correlated variables
	selected_variables_model <- varSel(model.sel, metric = "auc", test = test.sel,
                                   bg4cor = bg.v, method = "spearman",env = all.predictors,
                                   cor_th = 0.7, use_pc=T)

	#g)Create a raster stack with the selected variables	
	sel.pred<-all.predictors[[dput(as.character(selected_variables_model@model@min_max$variable))]]
	names(sel.pred)


#################################################
##### Model evaluation and prediction ###########
#################################################
#Define the local directory to export the results
main.model<-'Results'

#3-Model with the selected variables
	#3.1-Model calibration
	#a)prepare presence and background locations
	all.coords<-as.data.frame(all1.data)
	#Prepare an SWD object	
	data <- prepareSWD(species = "Gopherus_morafkai", p = all.coords, a = bg_coords,
                   env = sel.pred)

	#b)split into training and testing datasets.
	c(train.data, test.data) %<-% trainValTest(data, test = 0.2, only_presence = F,seed = 25)

	#c)Train a model - single model with the training data
	model.maxent <- train("Maxent", data = train.data)
					
	#d)compute threshold values - used later to define presences/absences
	ths<- thresholds(model.maxent)
	
	#e)Compute variable importance
	var.maxent <- varImp(model.maxent, permut = 99)
	#Plot Variable Importance
		pdf(paste0(main.model,'/Model_variable_importance.pdf'))
		plotVarImp(var.maxent, color = "grey")
		dev.off()
	
	# Compute variable responses - Partial dependent plots
	pdf(paste0(main.model,'/Model_responses.pdf'))
	ggarrange(plotResponse(model.maxent, var.maxent$Variable[1]),
	plotResponse(model.maxent,var.maxent$Variable[2]),
	plotResponse(model.maxent,var.maxent$Variable[3]),
	plotResponse(model.maxent,var.maxent$Variable[4]),
	plotResponse(model.maxent,var.maxent$Variable[5]),
	plotResponse(model.maxent,var.maxent$Variable[6]))
	dev.off()


	#f)Export the variable importance results
	write.csv(var.maxent,paste0(main.model,'/Variable_importance.csv'))

#3.2-Model prediction
	#a)Make a raster object with predictions from a fitted maxent model
	#Map prediction
#Set the output file name and extension
 output_file <- paste0(main.model, "/Suitability.tif")

#Make a raster object with predictions from a fitted maxent model
map.maxent <- predict(model.maxent, data = sel.pred,
                      filename = output_file,
                      overwrite = TRUE)

output_file <- paste0(main.model, "/Presence.tif")
#Use the threshold to build presence/absence maps
plotPA(map.maxent, th = ths[3, 2], 
        filename = output_file, 
       format = "GTiff", overwrite=TRUE)


#3.2-Model evaluation
	#a)Compute the area under the curve (AUC) and true still statistics of the maxent model
	#Combine the results in a data frame - Each line encompasses the variable's names
	#,and AUC and TSS values. The testing data represent current, for all data, and 
	#test for the same dataset.
	res.maxent<-t(rbind(auc(model.maxent, test= test.data),
		tss(model.maxent, test= test.data)))

	#b)export the results			
	write.table(res.maxent,paste0(main.model,'/AUC_TSS.csv'),
			sep=',',append=T, row.names=F, col.names=F)
