# Supplementary material for: Mapping species of greatest conservation need and solar energy potential in the arid Southwest for future sustainable development
Source: PeerJ. 2025 Jan 2;13:e18568. doi: 10.7717/peerj.18568 (PMC11700496; doi:10.7717/peerj.18568)
Supplement: Supplemental Information 1 [file peerj-13-18568-s001.zip › Raw data/Code/SED & Species Overlap.R]

library(sf)
# Load the shapefiles
shapefile1 <- st_read("D:/Dropbox (ASU)/overlap/Overlap GIS/Gopherus_M_SW_Presence.shp")
shapefile2 <- st_read("D:/Dropbox (ASU)/SED_Habitat_suitability/2-Data/GIS/SW_SESA.shp")

# Reproject shapefile2 to the CRS of shapefile1
shapefile2_reprojected <- st_transform(shapefile2, st_crs(shapefile1))

# Validate geometries
shapefile1_validated <- st_make_valid(shapefile1)
shapefile2_validated <- st_make_valid(shapefile2_reprojected)

# Find the intersection
intersection <- st_intersection(shapefile1_validated, shapefile2_validated)

# Calculate the total area of intersected polygons
total_intersection_area <- sum(st_area(intersection))

# Calculate the total area of polygons in shapefile1
total_area_shapefile1 <- sum(st_area(shapefile1_validated))

# Calculate the percentage of overlap
percentage_overlap <- 100 * total_intersection_area / total_area_shapefile1

# Print the result
cat("Overlap percentage:", percentage_overlap, "%\n")
