# Supplementary material for: Mapping species of greatest conservation need and solar energy potential in the arid Southwest for future sustainable development
Source: PeerJ. 2025 Jan 2;13:e18568. doi: 10.7717/peerj.18568 (PMC11700496; doi:10.7717/peerj.18568)
Supplement: Supplemental Information 1 [file peerj-13-18568-s001.zip › Raw data/Species Occurrences/0248563-230224095556074.csv]

gbifID	datasetKey	occurrenceID	kingdom	phylum	class	order	family	genus	species	infraspecificEpithet	taxonRank	scientificName	verbatimScientificName	verbatimScientificNameAuthorship	countryCode	locality	stateProvince	occurrenceStatus	individualCount	publishingOrgKey	decimalLatitude	decimalLongitude	coordinateUncertaintyInMeters	coordinatePrecision	elevation	elevationAccuracy	depth	depthAccuracy	eventDate	day	month	year	taxonKey	speciesKey	basisOfRecord	institutionCode	collectionCode	catalogNumber	recordNumber	identifiedBy	dateIdentified	license	rightsHolder	recordedBy	typeStatus	establishmentMeans	lastInterpreted	mediaType	issue
985546943	4fa7b334-ce0d-4e88-aaae-2e0c138d049e	URN:catalog:CLO:EBIRD:OBS123227734	Animalia	Chordata	Aves	Passeriformes	Mimidae	Toxostoma	Toxostoma bendirei		SPECIES	Toxostoma bendirei (Coues, 1873)	Toxostoma bendirei		US	Elfrida	Arizona	PRESENT	1	e2e717bf-551a-4917-bdc9-4fa0f342c530	31.68539	-109.68662							2011-07-21T00:00:00	21	7	2011	5231697	5231697	HUMAN_OBSERVATION	CLO	EBIRD	OBS123227734				CC_BY_4_0		obsr210928			2023-01-24T15:10:50.781Z		CONTINENT_DERIVED_FROM_COORDINATES
985497140	4fa7b334-ce0d-4e88-aaae-2e0c138d049e	URN:catalog:CLO:EBIRD:OBS122411298	Animalia	Chordata	Aves	Passeriformes	Mimidae	Toxostoma	Toxostoma bendirei		SPECIES	Toxostoma bendirei (Coues, 1873)	Toxostoma bendirei		US	Elfrida	Arizona	PRESENT		e2e717bf-551a-4917-bdc9-4fa0f342c530	31.68539	-109.68662							1998-12-27T00:00:00	27	12	1998	5231697	5231697	HUMAN_OBSERVATION	CLO	EBIRD	OBS122411298				CC_BY_4_0		obsr242012			2023-01-24T14:57:38.736Z		CONTINENT_DERIVED_FROM_COORDINATES
985488611	4fa7b334-ce0d-4e88-aaae-2e0c138d049e	URN:catalog:CLO:EBIRD:OBS122383502	Animalia	Chordata	Aves	Passeriformes	Mimidae	Toxostoma	Toxostoma bendirei		SPECIES	Toxostoma bendirei (Coues, 1873)	Toxostoma bendirei		US	Elfrida	Arizona	PRESENT		e2e717bf-551a-4917-bdc9-4fa0f342c530	31.68539	-109.68662							1995-12-01T00:00:00	1	12	1995	5231697	5231697	HUMAN_OBSERVATION	CLO	EBIRD	OBS122383502				CC_BY_4_0		obsr242012			2023-01-24T15:16:03.346Z		CONTINENT_DERIVED_FROM_COORDINATES
985488503	4fa7b334-ce0d-4e88-aaae-2e0c138d049e	URN:catalog:CLO:EBIRD:OBS122404050	Animalia	Chordata	Aves	Passeriformes	Mimidae	Toxostoma	Toxostoma bendirei		SPECIES	Toxostoma bendirei (Coues, 1873)	Toxostoma bendirei		US	San Bernardino NWR	Arizona	PRESENT	1	e2e717bf-551a-4917-bdc9-4fa0f342c530	31.3558	-109.261536							2007-07-12T00:00:00	12	7	2007	5231697	5231697	HUMAN_OBSERVATION	CLO	EBIRD	OBS122404050				CC_BY_4_0		obsr47715			2023-01-24T15:15:28.407Z		CONTINENT_DERIVED_FROM_COORDINATES
984815068	4fa7b334-ce0d-4e88-aaae-2e0c138d049e	URN:catalog:CLO:EBIRD:OBS102474026	Animalia	Chordata	Aves	Passeriformes	Mimidae	Toxostoma	Toxostoma bendirei		SPECIES	Toxostoma bendirei (Coues, 1873)	Toxostoma bendirei		US	Scottsdale	Arizona	PRESENT	1	e2e717bf-551a-4917-bdc9-4fa0f342c530	33.50924	-111.8987							2010-11-27T00:00:00	27	11	2010	5231697	5231697	HUMAN_OBSERVATION	CLO	EBIRD	OBS102474026				CC_BY_4_0		obsr233311			2023-01-24T14:56:57.743Z		CONTINENT_DERIVED_FROM_COORDINATES
984814952	4fa7b334-ce0d-4e88-aaae-2e0c138d049e	URN:catalog:CLO:EBIRD:OBS102474407	Animalia	Chordata	Aves	Passeriformes	Mimidae	Toxostoma	Toxostoma bendirei		SPECIES	Toxostoma bendirei (Coues, 1873)	Toxostoma bendirei		US	Scottsdale	Arizona	PRESENT	1	e2e717bf-551a-4917-bdc9-4fa0f342c530	33.50924	-111.8987							2010-12-01T00:00:00	1	12	2010	5231697	5231697	HUMAN_OBSERVATION	CLO	EBIRD	OBS102474407				CC_BY_4_0		obsr233311			2023-01-24T15:10:36.240Z		CONTINENT_DERIVED_FROM_COORDINATES
984814700	4fa7b334-ce0d-4e88-aaae-2e0c138d049e	URN:catalog:CLO:EBIRD:OBS102474360	Animalia	Chordata	Aves	Passeriformes	Mimidae	Toxostoma	Toxostoma bendirei		SPECIES	Toxostoma bendirei (Coues, 1873)	Toxostoma bendirei		US	Scottsdale	Arizona	PRESENT	4	e2e717bf-551a-4917-bdc9-4fa0f342c530	33.50924	-111.8987							2010-11-28T00:00:00	28	11	2010	5231697	5231697	HUMAN_OBSERVATION	CLO	EBIRD	OBS102474360				CC_BY_4_0		obsr233311			2023-01-24T15:09:13.383Z		CONTINENT_DERIVED_FROM_COORDINATES
984802822	4fa7b334-ce0d-4e88-aaae-2e0c138d049e	URN:catalog:CLO:EBIRD:OBS102159313	Animalia	Chordata	Aves	Passeriformes	Mimidae	Toxostoma	Toxostoma bendirei		SPECIES	Toxostoma bendirei (Coues, 1873)	Toxostoma bendirei		US	Scottsdale	Arizona	PRESENT	1	e2e717bf-551a-4917-bdc9-4fa0f342c530	33.50924	-111.8987							2010-11-27T00:00:00	27	11	2010	5231697	5231697	HUMAN_OBSERVATION	CLO	EBIRD	OBS102159313				CC_BY_4_0		obsr233311			2023-01-24T14:57:21.702Z		CONTINENT_DERIVED_FROM_COORDINATES
984636145	4fa7b334-ce0d-4e88-aaae-2e0c138d049e	URN:catalog:CLO:EBIRD:OBS98118834	Animalia	Chordata	Aves	Passeriformes	Mimidae	Toxostoma	Toxostoma bendirei		SPECIES	Toxostoma bendirei (Coues, 1873)	Toxostoma bendirei		US	San Bernardino NWR	Arizona	PRESENT	1	e2e717bf-551a-4917-bdc9-4fa0f342c530	31.3558	-109.261536							2010-08-05T00:00:00	5	8	2010	5231697	5231697	HUMAN_OBSERVATION	CLO	EBIRD	OBS98118834				CC_BY_4_0		obsr47715			2023-01-24T15:14:16.590Z		CONTINENT_DERIVED_FROM_COORDINATES
984536431	4fa7b334-ce0d-4e88-aaae-2e0c138d049e	URN:catalog:CLO:EBIRD:OBS95197984	Animalia	Chordata	Aves	Passeriformes	Mimidae	Toxostoma	Toxostoma bendirei		SPECIES	Toxostoma bendirei (Coues, 1873)	Toxostoma bendirei		US	Papago Well, CPNWR, AZ	Arizona	PRESENT	1	e2e717bf-551a-4917-bdc9-4fa0f342c530	32.099445	-113.28861							2009-03-13T00:00:00	13	3	2009	5231697	5231697	HUMAN_OBSERVATION	CLO	EBIRD	OBS95197984				CC_BY_4_0		obsr132232			2023-01-24T15:08:56.667Z		CONTINENT_DERIVED_FROM_COORDINATES
984174551	4fa7b334-ce0d-4e88-aaae-2e0c138d049e	URN:catalog:CLO:EBIRD:OBS87610291	Animalia	Chordata	Aves	Passeriformes	Mimidae	Toxostoma	Toxostoma bendirei		SPECIES	Toxostoma bendirei (Coues, 1873)	Toxostoma bendirei		US	2635 W. Sunrise Dr., Phoenix, Maricopa Co., AZ	Arizona	PRESENT	2	e2e717bf-551a-4917-bdc9-4fa0f342c530	33.35213	-112.11734							2010-02-14T00:00:00	14	2	2010	5231697	5231697	HUMAN_OBSERVATION	CLO	EBIRD	OBS87610291				CC_BY_4_0		obsr110301			2023-01-24T15:14:54.235Z		CONTINENT_DERIVED_FROM_COORDINATES
984174332	4fa7b334-ce0d-4e88-aaae-2e0c138d049e	URN:catalog:CLO:EBIRD:OBS87610014	Animalia	Chordata	Aves	Passeriformes	Mimidae	Toxostoma	Toxostoma bendirei		SPECIES	Toxostoma bendirei (Coues, 1873)	Toxostoma bendirei		US	2635 W. Sunrise Dr., Phoenix, Maricopa Co., AZ	Arizona	PRESENT	2	e2e717bf-551a-4917-bdc9-4fa0f342c530	33.35213	-112.11734							2010-02-13T00:00:00	13	2	2010	5231697	5231697	HUMAN_OBSERVATION	CLO	EBIRD	OBS87610014				CC_BY_4_0		obsr110301			2023-01-24T15:15:02.665Z		CONTINENT_DERIVED_FROM_COORDINATES
984173788	4fa7b334-ce0d-4e88-aaae-2e0c138d049e	URN:catalog:CLO:EBIRD:OBS87608731	Animalia	Chordata	Aves	Passeriformes	Mimidae	Toxostoma	Toxostoma bendirei		SPECIES	Toxostoma bendirei (Coues, 1873)	Toxostoma bendirei		US	2635 W. Sunrise Dr., Phoenix, Maricopa Co., AZ	Arizona	PRESENT	2	e2e717bf-551a-4917-bdc9-4fa0f342c530	33.35213	-112.11734							2009-10-17T00:00:00	17	10	2009	5231697	5231697	HUMAN_OBSERVATION	CLO	EBIRD	OBS87608731				CC_BY_4_0		obsr110301			2023-01-24T15:15:03.451Z		CONTINENT_DERIVED_FROM_COORDINATES
984087149	4fa7b334-ce0d-4e88-aaae-2e0c138d049e	URN:catalog:CLO:EBIRD:OBS85914688	Animalia	Chordata	Aves	Passeriformes	Mimidae	Toxostoma	Toxostoma bendirei		SPECIES	Toxostoma bendirei (Coues, 1873)	Toxostoma bendirei		US	Rodeo	New Mexico	PRESENT		e2e717bf-551a-4917-bdc9-4fa0f342c530	31.83539	-109.03161							2000-05-19T00:00:00	19	5	2000	5231697	5231697	HUMAN_OBSERVATION	CLO	EBIRD	OBS85914688				CC_BY_4_0		obsr99544			2023-01-24T15:13:54.579Z		CONTINENT_DERIVED_FROM_COORDINATES
983849248	4fa7b334-ce0d-4e88-aaae-2e0c138d049e	URN:catalog:CLO:EBIRD:OBS213060661	Animalia	Chordata	Aves	Passeriformes	Mimidae	Toxostoma	Toxostoma bendirei		SPECIES	Toxostoma bendirei (Coues, 1873)	Toxostoma bendirei		US	Kelso Creek Rd.	California	PRESENT	1	e2e717bf-551a-4917-bdc9-4fa0f342c530	35.662037	-118.25735							1998-05-24T00:00:00	24	5	1998	5231697	5231697	HUMAN_OBSERVATION	CLO	EBIRD	OBS213060661				CC_BY_4_0		obsr7422			2023-01-24T15:10:18.536Z		CONTINENT_DERIVED_FROM_COORDINATES
983555044	4fa7b334-ce0d-4e88-aaae-2e0c138d049e	URN:catalog:CLO:EBIRD:OBS73962342	Animalia	Chordata	Aves	Passeriformes	Mimidae	Toxostoma	Toxostoma bendirei		SPECIES	Toxostoma bendirei (Coues, 1873)	Toxostoma bendirei		US	2635 W. Sunrise Dr., Phoenix, Maricopa Co., AZ	Arizona	PRESENT	1	e2e717bf-551a-4917-bdc9-4fa0f342c530	33.35213	-112.11734							2009-08-05T00:00:00	5	8	2009	5231697	5231697	HUMAN_OBSERVATION	CLO	EBIRD	OBS73962342				CC_BY_4_0		obsr110301			2023-01-24T14:56:42.037Z		CONTINENT_DERIVED_FROM_COORDINATES
98307944	864c8736-f762-11e1-a439-00145eb45e9a		Animalia	Chordata	Aves	Passeriformes	Mimidae	Toxostoma	Toxostoma bendirei		SPECIES	Toxostoma bendirei (Coues, 1873)	Toxostoma bendirei		US	Upper Chemehuevi Wash	California	PRESENT		95f1c5d0-8996-11d9-a962-b8a03c50a862	34.42812	-114.595							2005-03-21T00:00:00	21	3	2005	5231697	5231697	OBSERVATION	PRBO	PRBO-PC	XRSP11729PointCountVCP16				CC0_1_0					2023-05-09T00:18:29.871Z		GEODETIC_DATUM_ASSUMED_WGS84;CONTINENT_DERIVED_FROM_COORDINATES
98307941	864c8736-f762-11e1-a439-00145eb45e9a		Animalia	Chordata	Aves	Passeriformes	Mimidae	Toxostoma	Toxostoma bendirei		SPECIES	Toxostoma bendirei (Coues, 1873)	Toxostoma bendirei		US	Upper Chemehuevi Wash	California	PRESENT		95f1c5d0-8996-11d9-a962-b8a03c50a862	34.42769	-114.57325							2005-03-21T00:00:00	21	3	2005	5231697	5231697	OBSERVATION	PRBO	PRBO-PC	XRSP11723PointCountVCP16				CC0_1_0					2023-05-09T00:18:30.399Z		GEODETIC_DATUM_ASSUMED_WGS84;CONTINENT_DERIVED_FROM_COORDINATES
98307940	864c8736-f762-11e1-a439-00145eb45e9a		Animalia	Chordata	Aves	Passeriformes	Mimidae	Toxostoma	Toxostoma bendirei		SPECIES	Toxostoma bendirei (Coues, 1873)	Toxostoma bendirei		US	Upper Chemehuevi Wash	California	PRESENT		95f1c5d0-8996-11d9-a962-b8a03c50a862	34.42769	-114.57325							2005-03-21T00:00:00	21	3	2005	5231697	5231697	OBSERVATION	PRBO	PRBO-PC	XRSP11723PointCountVCP11				CC0_1_0					2023-05-09T00:18:30.665Z		GEODETIC_DATUM_ASSUMED_WGS84;CONTINENT_DERIVED_FROM_COORDINATES
98307933	864c8736-f762-11e1-a439-00145eb45e9a		Animalia	Chordata	Aves	Passeriformes	Mimidae	Toxostoma	Toxostoma bendirei		SPECIES	Toxostoma bendirei (Coues, 1873)	Toxostoma bendirei		US	Upper Chemehuevi Wash	California	PRESENT		95f1c5d0-8996-11d9-a962-b8a03c50a862	34.42533	-114.56788							2005-03-21T00:00:00	21	3	2005	5231697	5231697	OBSERVATION	PRBO	PRBO-PC	XRSP11697PointCountVCP14				CC0_1_0					2023-05-09T00:18:36.540Z		GEODETIC_DATUM_ASSUMED_WGS84;CONTINENT_DERIVED_FROM_COORDINATES
98307930	864c8736-f762-11e1-a439-00145eb45e9a		Animalia	Chordata	Aves	Passeriformes	Mimidae	Toxostoma	Toxostoma bendirei		SPECIES	Toxostoma bendirei (Coues, 1873)	Toxostoma bendirei		US	Riverside Mountains Wilderness	California	PRESENT		95f1c5d0-8996-11d9-a962-b8a03c50a862	34.01363	-114.60675							2005-04-03T00:00:00	3	4	2005	5231697	5231697	OBSERVATION	PRBO	PRBO-PC	XRSP11618PointCountVCP14				CC0_1_0					2023-05-09T00:18:30.539Z		GEODETIC_DATUM_ASSUMED_WGS84;CONTINENT_DERIVED_FROM_COORDINATES
98307929	864c8736-f762-11e1-a439-00145eb45e9a		Animalia	Chordata	Aves	Passeriformes	Mimidae	Toxostoma	Toxostoma bendirei		SPECIES	Toxostoma bendirei (Coues, 1873)	Toxostoma bendirei		US	Riverside Mountains Wilderness	California	PRESENT		95f1c5d0-8996-11d9-a962-b8a03c50a862	34.01583	-114.60399							2005-04-03T00:00:00	3	4	2005	5231697	5231697	OBSERVATION	PRBO	PRBO-PC	XRSP11617PointCountVCP19				CC0_1_0					2023-05-09T00:18:30.036Z		GEODETIC_DATUM_ASSUMED_WGS84;CONTINENT_DERIVED_FROM_COORDINATES
983046635	4fa7b334-ce0d-4e88-aaae-2e0c138d049e	URN:catalog:CLO:EBIRD:OBS65035824	Animalia	Chordata	Aves	Passeriformes	Mimidae	Toxostoma	Toxostoma bendirei		SPECIES	Toxostoma bendirei (Coues, 1873)	Toxostoma bendirei		US	Calipatria	California	PRESENT	1	e2e717bf-551a-4917-bdc9-4fa0f342c530	33.12564	-115.51382							2009-02-17T00:00:00	17	2	2009	5231697	5231697	HUMAN_OBSERVATION	CLO	EBIRD	OBS65035824				CC_BY_4_0		obsr118966			2023-01-24T15:15:26.478Z		CONTINENT_DERIVED_FROM_COORDINATES
983042633	4fa7b334-ce0d-4e88-aaae-2e0c138d049e	URN:catalog:CLO:EBIRD:OBS65472028	Animalia	Chordata	Aves	Passeriformes	Mimidae	Toxostoma	Toxostoma bendirei		SPECIES	Toxostoma bendirei (Coues, 1873)	Toxostoma bendirei		US	Wee Thump Joshua Tree Wilderness	Nevada	PRESENT	3	e2e717bf-551a-4917-bdc9-4fa0f342c530	35.54005	-115.10754							2009-02-27T00:00:00	27	2	2009	5231697	5231697	HUMAN_OBSERVATION	CLO	EBIRD	OBS65472028				CC_BY_4_0		obsr119480			2023-01-24T14:57:10.487Z		CONTINENT_DERIVED_FROM_COORDINATES
982989476	4fa7b334-ce0d-4e88-aaae-2e0c138d049e	URN:catalog:CLO:EBIRD:OBS62323646	Animalia	Chordata	Aves	Passeriformes	Mimidae	Toxostoma	Toxostoma bendirei		SPECIES	Toxostoma bendirei (Coues, 1873)	Toxostoma bendirei		US	Wee Thump	Nevada	PRESENT	1	e2e717bf-551a-4917-bdc9-4fa0f342c530	35.508755	-115.01209							2009-01-28T00:00:00	28	1	2009	5231697	5231697	HUMAN_OBSERVATION	CLO	EBIRD	OBS62323646				CC_BY_4_0		obsr120355			2023-01-24T15:14:31.507Z		CONTINENT_DERIVED_FROM_COORDINATES
982899257	4fa7b334-ce0d-4e88-aaae-2e0c138d049e	URN:catalog:CLO:EBIRD:OBS60328852	Animalia	Chordata	Aves	Passeriformes	Mimidae	Toxostoma	Toxostoma bendirei		SPECIES	Toxostoma bendirei (Coues, 1873)	Toxostoma bendirei		US	Kingman	Arizona	PRESENT	1	e2e717bf-551a-4917-bdc9-4fa0f342c530	35.1894	-114.05278							2008-12-20T00:00:00	20	12	2008	5231697	5231697	HUMAN_OBSERVATION	CLO	EBIRD	OBS60328852				CC_BY_4_0		obsr119480			2023-01-24T14:55:06.864Z		CONTINENT_DERIVED_FROM_COORDINATES
982837204	4fa7b334-ce0d-4e88-aaae-2e0c138d049e	URN:catalog:CLO:EBIRD:OBS59581507	Animalia	Chordata	Aves	Passeriformes	Mimidae	Toxostoma	Toxostoma bendirei		SPECIES	Toxostoma bendirei (Coues, 1873)	Toxostoma bendirei		US	Scottsdale	Arizona	PRESENT		e2e717bf-551a-4917-bdc9-4fa0f342c530	33.50924	-111.8987							2005-03-19T00:00:00	19	3	2005	5231697	5231697	HUMAN_OBSERVATION	CLO	EBIRD	OBS59581507				CC_BY_4_0		obsr132890			2023-01-24T15:08:39.100Z		CONTINENT_DERIVED_FROM_COORDINATES
982732143	4fa7b334-ce0d-4e88-aaae-2e0c138d049e	URN:catalog:CLO:EBIRD:OBS58321788	Animalia	Chordata	Aves	Passeriformes	Mimidae	Toxostoma	Toxostoma bendirei		SPECIES	Toxostoma bendirei (Coues, 1873)	Toxostoma bendirei		US	2635 W. Sunrise Dr., Phoenix, Maricopa Co., AZ	Arizona	PRESENT	1	e2e717bf-551a-4917-bdc9-4fa0f342c530	33.35213	-112.11734							2008-10-25T00:00:00	25	10	2008	5231697	5231697	HUMAN_OBSERVATION	CLO	EBIRD	OBS58321788				CC_BY_4_0		obsr110301			2023-01-24T15:09:45.044Z		CONTINENT_DERIVED_FROM_COORDINATES
982637013	4fa7b334-ce0d-4e88-aaae-2e0c138d049e	URN:catalog:CLO:EBIRD:OBS56412309	Animalia	Chordata	Aves	Passeriformes	Mimidae	Toxostoma	Toxostoma bendirei		SPECIES	Toxostoma bendirei (Coues, 1873)	Toxostoma bendirei		US	Mount Trumbull	Arizona	PRESENT	1	e2e717bf-551a-4917-bdc9-4fa0f342c530	36.41188	-113.32577							1982-05-04T00:00:00	4	5	1982	5231697	5231697	HUMAN_OBSERVATION	CLO	EBIRD	OBS56412309				CC_BY_4_0		obsr56422			2023-01-24T15:11:16.350Z		CONTINENT_DERIVED_FROM_COORDINATES
982449673	4fa7b334-ce0d-4e88-aaae-2e0c138d049e	URN:catalog:CLO:EBIRD:OBS54307462	Animalia	Chordata	Aves	Passeriformes	Mimidae	Toxostoma	Toxostoma bendirei		SPECIES	Toxostoma bendirei (Coues, 1873)	Toxostoma bendirei		US	2635 W. Sunrise Dr., Phoenix, Maricopa Co., AZ	Arizona	PRESENT	5	e2e717bf-551a-4917-bdc9-4fa0f342c530	33.35213	-112.11734							2008-05-26T00:00:00	26	5	2008	5231697	5231697	HUMAN_OBSERVATION	CLO	EBIRD	OBS54307462				CC_BY_4_0		obsr110301			2023-01-24T15:14:27.713Z		CONTINENT_DERIVED_FROM_COORDINATES
981921604	4fa7b334-ce0d-4e88-aaae-2e0c138d049e	URN:catalog:CLO:EBIRD:OBS43837822	Animalia	Chordata	Aves	Passeriformes	Mimidae	Toxostoma	Toxostoma bendirei		SPECIES	Toxostoma bendirei (Coues, 1873)	Toxostoma bendirei		US	2635 W. Sunrise Dr., Phoenix, Maricopa Co., AZ	Arizona	PRESENT	4	e2e717bf-551a-4917-bdc9-4fa0f342c530	33.35213	-112.11734							2007-10-06T00:00:00	6	10	2007	5231697	5231697	HUMAN_OBSERVATION	CLO	EBIRD	OBS43837822				CC_BY_4_0		obsr110301			2023-01-24T15:15:07.656Z		CONTINENT_DERIVED_FROM_COORDINATES
981913539	4fa7b334-ce0d-4e88-aaae-2e0c138d049e	URN:catalog:CLO:EBIRD:OBS43800423	Animalia	Chordata	Aves	Passeriformes	Mimidae	Toxostoma	Toxostoma bendirei		SPECIES	Toxostoma bendirei (Coues, 1873)	Toxostoma bendirei		US	2635 W. Sunrise Dr., Phoenix, Maricopa Co., AZ	Arizona	PRESENT	4	e2e717bf-551a-4917-bdc9-4fa0f342c530	33.35213	-112.11734							2007-10-05T00:00:00	5	10	2007	5231697	5231697	HUMAN_OBSERVATION	CLO	EBIRD	OBS43800423				CC_BY_4_0		obsr110301			2023-01-24T14:56:27.590Z		CONTINENT_DERIVED_FROM_COORDINATES
981864441	4fa7b334-ce0d-4e88-aaae-2e0c138d049e	URN:catalog:CLO:EBIRD:OBS42816349	Animalia	Chordata	Aves	Passeriformes	Mimidae	Toxostoma	Toxostoma bendirei		SPECIES	Toxostoma bendirei (Coues, 1873)	Toxostoma bendirei		US	2635 W. Sunrise Dr., Phoenix, Maricopa Co., AZ	Arizona	PRESENT	4	e2e717bf-551a-4917-bdc9-4fa0f342c530	33.35213	-112.11734							2007-08-16T00:00:00	16	8	2007	5231697	5231697	HUMAN_OBSERVATION	CLO	EBIRD	OBS42816349				CC_BY_4_0		obsr110301			2023-01-24T15:09:49.165Z		CONTINENT_DERIVED_FROM_COORDINATES
981847932	4fa7b334-ce0d-4e88-aaae-2e0c138d049e	URN:catalog:CLO:EBIRD:OBS42723893	Animalia	Chordata	Aves	Passeriformes	Mimidae	Toxostoma	Toxostoma bendirei		SPECIES	Toxostoma bendirei (Coues, 1873)	Toxostoma bendirei		US	2635 W. Sunrise Dr., Phoenix, Maricopa Co., AZ	Arizona	PRESENT	4	e2e717bf-551a-4917-bdc9-4fa0f342c530	33.35213	-112.11734							2007-08-09T00:00:00	9	8	2007	5231697	5231697	HUMAN_OBSERVATION	CLO	EBIRD	OBS42723893				CC_BY_4_0		obsr110301			2023-01-24T14:54:48.794Z		CONTINENT_DERIVED_FROM_COORDINATES
981623170	4fa7b334-ce0d-4e88-aaae-2e0c138d049e	URN:catalog:CLO:EBIRD:OBS40714756	Animalia	Chordata	Aves	Passeriformes	Mimidae	Toxostoma	Toxostoma bendirei		SPECIES	Toxostoma bendirei (Coues, 1873)	Toxostoma bendirei		US	2635 W. Sunrise Dr., Phoenix, Maricopa Co., AZ	Arizona	PRESENT	5	e2e717bf-551a-4917-bdc9-4fa0f342c530	33.35213	-112.11734							2007-04-20T00:00:00	20	4	2007	5231697	5231697	HUMAN_OBSERVATION	CLO	EBIRD	OBS40714756				CC_BY_4_0		obsr110301			2023-01-24T15:14:26.618Z		CONTINENT_DERIVED_FROM_COORDINATES
981557268	4fa7b334-ce0d-4e88-aaae-2e0c138d049e	URN:catalog:CLO:EBIRD:OBS40350907	Animalia	Chordata	Aves	Passeriformes	Mimidae	Toxostoma	Toxostoma bendirei		SPECIES	Toxostoma bendirei (Coues, 1873)	Toxostoma bendirei		US	Dudleyville	Arizona	PRESENT		e2e717bf-551a-4917-bdc9-4fa0f342c530	32.97197	-110.77666							1991-06-16T00:00:00	16	6	1991	5231697	5231697	HUMAN_OBSERVATION	CLO	EBIRD	OBS40350907				CC_BY_4_0		obsr116502			2023-01-24T15:10:04.052Z		CONTINENT_DERIVED_FROM_COORDINATES
981509832	4fa7b334-ce0d-4e88-aaae-2e0c138d049e	URN:catalog:CLO:EBIRD:OBS39280091	Animalia	Chordata	Aves	Passeriformes	Mimidae	Toxostoma	Toxostoma bendirei		SPECIES	Toxostoma bendirei (Coues, 1873)	Toxostoma bendirei		US	Scottsdale	Arizona	PRESENT	1	e2e717bf-551a-4917-bdc9-4fa0f342c530	33.50924	-111.8987							2007-03-02T00:00:00	2	3	2007	5231697	5231697	HUMAN_OBSERVATION	CLO	EBIRD	OBS39280091				CC_BY_4_0		obsr105617			2023-01-24T15:14:31.877Z		CONTINENT_DERIVED_FROM_COORDINATES
981508831	4fa7b334-ce0d-4e88-aaae-2e0c138d049e	URN:catalog:CLO:EBIRD:OBS39279065	Animalia	Chordata	Aves	Passeriformes	Mimidae	Toxostoma	Toxostoma bendirei		SPECIES	Toxostoma bendirei (Coues, 1873)	Toxostoma bendirei		US	Scottsdale	Arizona	PRESENT	1	e2e717bf-551a-4917-bdc9-4fa0f342c530	33.50924	-111.8987							2007-03-01T00:00:00	1	3	2007	5231697	5231697	HUMAN_OBSERVATION	CLO	EBIRD	OBS39279065				CC_BY_4_0		obsr105617			2023-01-24T15:14:44.220Z		CONTINENT_DERIVED_FROM_COORDINATES
981369058	4fa7b334-ce0d-4e88-aaae-2e0c138d049e	URN:catalog:CLO:EBIRD:OBS35929101	Animalia	Chordata	Aves	Passeriformes	Mimidae	Toxostoma	Toxostoma bendirei		SPECIES	Toxostoma bendirei (Coues, 1873)	Toxostoma bendirei		US	Gin Road	New Mexico	PRESENT	3	e2e717bf-551a-4917-bdc9-4fa0f342c530	31.833696	-109.04512							2006-07-17T00:00:00	17	7	2006	5231697	5231697	HUMAN_OBSERVATION	CLO	EBIRD	OBS35929101				CC_BY_4_0		obsr112160			2023-01-24T14:56:15.196Z		CONTINENT_DERIVED_FROM_COORDINATES
981343675	4fa7b334-ce0d-4e88-aaae-2e0c138d049e	URN:catalog:CLO:EBIRD:OBS35405377	Animalia	Chordata	Aves	Passeriformes	Mimidae	Toxostoma	Toxostoma bendirei		SPECIES	Toxostoma bendirei (Coues, 1873)	Toxostoma bendirei		US	Rodeo	New Mexico	PRESENT		e2e717bf-551a-4917-bdc9-4fa0f342c530	31.83539	-109.03161							1981-05-23T00:00:00	23	5	1981	5231697	5231697	HUMAN_OBSERVATION	CLO	EBIRD	OBS35405377				CC_BY_4_0		obsr17450			2023-01-24T14:56:19.924Z		CONTINENT_DERIVED_FROM_COORDINATES
981302577	4fa7b334-ce0d-4e88-aaae-2e0c138d049e	URN:catalog:CLO:EBIRD:OBS34576102	Animalia	Chordata	Aves	Passeriformes	Mimidae	Toxostoma	Toxostoma bendirei		SPECIES	Toxostoma bendirei (Coues, 1873)	Toxostoma bendirei		US	Rodeo	New Mexico	PRESENT	1	e2e717bf-551a-4917-bdc9-4fa0f342c530	31.83539	-109.03161							2005-05-08T00:00:00	8	5	2005	5231697	5231697	HUMAN_OBSERVATION	CLO	EBIRD	OBS34576102				CC_BY_4_0		obsr40879			2023-01-24T15:14:19.634Z		CONTINENT_DERIVED_FROM_COORDINATES
981283910	4fa7b334-ce0d-4e88-aaae-2e0c138d049e	URN:catalog:CLO:EBIRD:OBS34407022	Animalia	Chordata	Aves	Passeriformes	Mimidae	Toxostoma	Toxostoma bendirei		SPECIES	Toxostoma bendirei (Coues, 1873)	Toxostoma bendirei		US	2635 W. Sunrise Dr., Phoenix, Maricopa Co., AZ	Arizona	PRESENT	2	e2e717bf-551a-4917-bdc9-4fa0f342c530	33.35213	-112.11734							2006-11-12T00:00:00	12	11	2006	5231697	5231697	HUMAN_OBSERVATION	CLO	EBIRD	OBS34407022				CC_BY_4_0		obsr110301			2023-01-24T14:56:53.479Z		CONTINENT_DERIVED_FROM_COORDINATES
981273644	4fa7b334-ce0d-4e88-aaae-2e0c138d049e	URN:catalog:CLO:EBIRD:OBS34509251	Animalia	Chordata	Aves	Passeriformes	Mimidae	Toxostoma	Toxostoma bendirei		SPECIES	Toxostoma bendirei (Coues, 1873)	Toxostoma bendirei		US	2635 W. Sunrise Dr., Phoenix, Maricopa Co., AZ	Arizona	PRESENT	1	e2e717bf-551a-4917-bdc9-4fa0f342c530	33.35213	-112.11734							2006-11-17T00:00:00	17	11	2006	5231697	5231697	HUMAN_OBSERVATION	CLO	EBIRD	OBS34509251				CC_BY_4_0		obsr110301			2023-01-24T15:15:39.711Z		CONTINENT_DERIVED_FROM_COORDINATES
981272144	4fa7b334-ce0d-4e88-aaae-2e0c138d049e	URN:catalog:CLO:EBIRD:OBS34509414	Animalia	Chordata	Aves	Passeriformes	Mimidae	Toxostoma	Toxostoma bendirei		SPECIES	Toxostoma bendirei (Coues, 1873)	Toxostoma bendirei		US	2635 W. Sunrise Dr., Phoenix, Maricopa Co., AZ	Arizona	PRESENT	2	e2e717bf-551a-4917-bdc9-4fa0f342c530	33.35213	-112.11734							2006-11-18T00:00:00	18	11	2006	5231697	5231697	HUMAN_OBSERVATION	CLO	EBIRD	OBS34509414				CC_BY_4_0		obsr110301			2023-01-24T14:56:20.129Z		CONTINENT_DERIVED_FROM_COORDINATES
981209295	4fa7b334-ce0d-4e88-aaae-2e0c138d049e	URN:catalog:CLO:EBIRD:OBS33497774	Animalia	Chordata	Aves	Passeriformes	Mimidae	Toxostoma	Toxostoma bendirei		SPECIES	Toxostoma bendirei (Coues, 1873)	Toxostoma bendirei		US	Wickenburg	Arizona	PRESENT		e2e717bf-551a-4917-bdc9-4fa0f342c530	33.96863	-112.72973							1971-04-11T00:00:00	11	4	1971	5231697	5231697	HUMAN_OBSERVATION	CLO	EBIRD	OBS33497774				CC_BY_4_0		obsr16582			2023-01-24T15:16:13.994Z		CONTINENT_DERIVED_FROM_COORDINATES
981139227	4fa7b334-ce0d-4e88-aaae-2e0c138d049e	URN:catalog:CLO:EBIRD:OBS32890803	Animalia	Chordata	Aves	Passeriformes	Mimidae	Toxostoma	Toxostoma bendirei		SPECIES	Toxostoma bendirei (Coues, 1873)	Toxostoma bendirei		US	Bayfield	Colorado	PRESENT	1	e2e717bf-551a-4917-bdc9-4fa0f342c530	37.2256	-107.59861							1974-08-02T00:00:00	2	8	1974	5231697	5231697	HUMAN_OBSERVATION	CLO	EBIRD	OBS32890803				CC_BY_4_0		obsr105049			2023-01-24T14:56:45.281Z		CONTINENT_DERIVED_FROM_COORDINATES
981016490	4fa7b334-ce0d-4e88-aaae-2e0c138d049e	URN:catalog:CLO:EBIRD:OBS31843276	Animalia	Chordata	Aves	Passeriformes	Mimidae	Toxostoma	Toxostoma bendirei		SPECIES	Toxostoma bendirei (Coues, 1873)	Toxostoma bendirei		US	Rodeo	New Mexico	PRESENT	1	e2e717bf-551a-4917-bdc9-4fa0f342c530	31.83539	-109.03161							2006-04-13T00:00:00	13	4	2006	5231697	5231697	HUMAN_OBSERVATION	CLO	EBIRD	OBS31843276				CC_BY_4_0		obsr50351			2023-01-24T15:14:30.432Z		CONTINENT_DERIVED_FROM_COORDINATES
980934373	4fa7b334-ce0d-4e88-aaae-2e0c138d049e	URN:catalog:CLO:EBIRD:OBS30819097	Animalia	Chordata	Aves	Passeriformes	Mimidae	Toxostoma	Toxostoma bendirei		SPECIES	Toxostoma bendirei (Coues, 1873)	Toxostoma bendirei		US	85653 Marana	Arizona	PRESENT	1	e2e717bf-551a-4917-bdc9-4fa0f342c530	32.41683	-111.29419							2006-03-25T00:00:00	25	3	2006	5231697	5231697	HUMAN_OBSERVATION	CLO	EBIRD	OBS30819097				CC_BY_4_0		obsr37269			2023-01-24T14:55:15.940Z		CONTINENT_DERIVED_FROM_COORDINATES
980907138	4fa7b334-ce0d-4e88-aaae-2e0c138d049e	URN:catalog:CLO:EBIRD:OBS30696317	Animalia	Chordata	Aves	Passeriformes	Mimidae	Toxostoma	Toxostoma bendirei		SPECIES	Toxostoma bendirei (Coues, 1873)	Toxostoma bendirei		US	Rodeo	New Mexico	PRESENT		e2e717bf-551a-4917-bdc9-4fa0f342c530	31.83539	-109.03161							1999-07-25T00:00:00	25	7	1999	5231697	5231697	HUMAN_OBSERVATION	CLO	EBIRD	OBS30696317				CC_BY_4_0		obsr57317			2023-01-24T14:56:52.058Z		CONTINENT_DERIVED_FROM_COORDINATES
980814880	4fa7b334-ce0d-4e88-aaae-2e0c138d049e	URN:catalog:CLO:EBIRD:OBS27673580	Animalia	Chordata	Aves	Passeriformes	Mimidae	Toxostoma	Toxostoma bendirei		SPECIES	Toxostoma bendirei (Coues, 1873)	Toxostoma bendirei		US	Fort McDowell	Arizona	PRESENT	1	e2e717bf-551a-4917-bdc9-4fa0f342c530	33.63674	-111.67469							2005-03-15T00:00:00	15	3	2005	5231697	5231697	HUMAN_OBSERVATION	CLO	EBIRD	OBS27673580				CC_BY_4_0		obsr90685			2023-01-24T15:10:00.330Z		CONTINENT_DERIVED_FROM_COORDINATES
980781406	4fa7b334-ce0d-4e88-aaae-2e0c138d049e	URN:catalog:CLO:EBIRD:OBS27340034	Animalia	Chordata	Aves	Passeriformes	Mimidae	Toxostoma	Toxostoma bendirei		SPECIES	Toxostoma bendirei (Coues, 1873)	Toxostoma bendirei		US	Rodeo	New Mexico	PRESENT		e2e717bf-551a-4917-bdc9-4fa0f342c530	31.83539	-109.03161							1987-06-19T00:00:00	19	6	1987	5231697	5231697	HUMAN_OBSERVATION	CLO	EBIRD	OBS27340034				CC_BY_4_0		obsr89428			2023-01-24T15:09:33.756Z		CONTINENT_DERIVED_FROM_COORDINATES
980709984	4fa7b334-ce0d-4e88-aaae-2e0c138d049e	URN:catalog:CLO:EBIRD:OBS242962576	Animalia	Chordata	Aves	Passeriformes	Mimidae	Toxostoma	Toxostoma bendirei		SPECIES	Toxostoma bendirei (Coues, 1873)	Toxostoma bendirei		US	Miller's Rest Stop	Nevada	PRESENT	1	e2e717bf-551a-4917-bdc9-4fa0f342c530	38.141056	-117.453415							2004-10-02T00:00:00	2	10	2004	5231697	5231697	HUMAN_OBSERVATION	CLO	EBIRD	OBS242962576				CC_BY_4_0		obsr16674			2023-01-24T14:59:07.174Z		CONTINENT_DERIVED_FROM_COORDINATES
980698796	4fa7b334-ce0d-4e88-aaae-2e0c138d049e	URN:catalog:CLO:EBIRD:OBS26194206	Animalia	Chordata	Aves	Passeriformes	Mimidae	Toxostoma	Toxostoma bendirei		SPECIES	Toxostoma bendirei (Coues, 1873)	Toxostoma bendirei		US	Elfrida	Arizona	PRESENT		e2e717bf-551a-4917-bdc9-4fa0f342c530	31.68539	-109.68662							2005-08-09T00:00:00	9	8	2005	5231697	5231697	HUMAN_OBSERVATION	CLO	EBIRD	OBS26194206				CC_BY_4_0		obsr37168			2023-01-24T15:14:29.309Z		CONTINENT_DERIVED_FROM_COORDINATES
980563120	4fa7b334-ce0d-4e88-aaae-2e0c138d049e	URN:catalog:CLO:EBIRD:OBS248991627	Animalia	Chordata	Aves	Passeriformes	Mimidae	Toxostoma	Toxostoma bendirei		SPECIES	Toxostoma bendirei (Coues, 1873)	Toxostoma bendirei		US	AW14	Arizona	PRESENT	1	e2e717bf-551a-4917-bdc9-4fa0f342c530	33.516525	-113.85082							2013-05-19T00:00:00	19	5	2013	5231697	5231697	HUMAN_OBSERVATION	CLO	EBIRD	OBS248991627				CC_BY_4_0		obsr419054			2023-01-24T15:10:52.788Z		CONTINENT_DERIVED_FROM_COORDINATES
980433616	4fa7b334-ce0d-4e88-aaae-2e0c138d049e	URN:catalog:CLO:EBIRD:OBS247738542	Animalia	Chordata	Aves	Passeriformes	Mimidae	Toxostoma	Toxostoma bendirei		SPECIES	Toxostoma bendirei (Coues, 1873)	Toxostoma bendirei		US	San Xavier del Bac Mission	Arizona	PRESENT	1	e2e717bf-551a-4917-bdc9-4fa0f342c530	32.1072	-111.0075							1993-05-09T00:00:00	9	5	1993	5231697	5231697	HUMAN_OBSERVATION	CLO	EBIRD	OBS247738542				CC_BY_4_0		obsr104695			2023-01-24T14:57:28.278Z		CONTINENT_DERIVED_FROM_COORDINATES
980332736	4fa7b334-ce0d-4e88-aaae-2e0c138d049e	URN:catalog:CLO:EBIRD:OBS246369965	Animalia	Chordata	Aves	Passeriformes	Mimidae	Toxostoma	Toxostoma bendirei		SPECIES	Toxostoma bendirei (Coues, 1873)	Toxostoma bendirei		US	Sulphur Springs Valley--south of Sunizona	Arizona	PRESENT	1	e2e717bf-551a-4917-bdc9-4fa0f342c530	31.679989	-109.68641							2013-12-07T00:00:00	7	12	2013	5231697	5231697	HUMAN_OBSERVATION	CLO	EBIRD	OBS246369965				CC_BY_4_0		obsr508776			2023-01-24T15:16:16.133Z		CONTINENT_DERIVED_FROM_COORDINATES
980209603	4fa7b334-ce0d-4e88-aaae-2e0c138d049e	URN:catalog:CLO:EBIRD:OBS243892591	Animalia	Chordata	Aves	Passeriformes	Mimidae	Toxostoma	Toxostoma bendirei		SPECIES	Toxostoma bendirei (Coues, 1873)	Toxostoma bendirei		US	Phoenix South Mountain Park	Arizona	PRESENT	2	e2e717bf-551a-4917-bdc9-4fa0f342c530	33.352486	-112.071144							2012-02-10T00:00:00	10	2	2012	5231697	5231697	HUMAN_OBSERVATION	CLO	EBIRD	OBS243892591				CC_BY_4_0		obsr277980			2023-01-24T14:57:26.800Z		CONTINENT_DERIVED_FROM_COORDINATES
980193128	4fa7b334-ce0d-4e88-aaae-2e0c138d049e	URN:catalog:CLO:EBIRD:OBS244342066	Animalia	Chordata	Aves	Passeriformes	Mimidae	Toxostoma	Toxostoma bendirei		SPECIES	Toxostoma bendirei (Coues, 1873)	Toxostoma bendirei		US	Petrified Forest NP	Arizona	PRESENT		e2e717bf-551a-4917-bdc9-4fa0f342c530	35.064014	-109.784744							1984-06-02T00:00:00	2	6	1984	5231697	5231697	HUMAN_OBSERVATION	CLO	EBIRD	OBS244342066				CC_BY_4_0		obsr112150			2023-01-24T14:58:55.365Z		CONTINENT_DERIVED_FROM_COORDINATES
980186905	4fa7b334-ce0d-4e88-aaae-2e0c138d049e	URN:catalog:CLO:EBIRD:OBS244479356	Animalia	Chordata	Aves	Passeriformes	Mimidae	Toxostoma	Toxostoma bendirei		SPECIES	Toxostoma bendirei (Coues, 1873)	Toxostoma bendirei		US	Stateline Rd. (Cochise Co.)	Arizona	PRESENT	1	e2e717bf-551a-4917-bdc9-4fa0f342c530	31.836103	-109.05083							2013-08-10T00:00:00	10	8	2013	5231697	5231697	HUMAN_OBSERVATION	CLO	EBIRD	OBS244479356				CC_BY_4_0		obsr495487			2023-01-24T14:59:07.607Z		CONTINENT_DERIVED_FROM_COORDINATES
980167615	4fa7b334-ce0d-4e88-aaae-2e0c138d049e	URN:catalog:CLO:EBIRD:OBS244479382	Animalia	Chordata	Aves	Passeriformes	Mimidae	Toxostoma	Toxostoma bendirei		SPECIES	Toxostoma bendirei (Coues, 1873)	Toxostoma bendirei		US	US-NM-Rodeo - 31.8622x-109.0415 - Aug 11, 2013, 10:09 PM	New Mexico	PRESENT	1	e2e717bf-551a-4917-bdc9-4fa0f342c530	31.86225	-109.04153							2013-08-10T00:00:00	10	8	2013	5231697	5231697	HUMAN_OBSERVATION	CLO	EBIRD	OBS244479382				CC_BY_4_0		obsr495487			2023-01-24T15:16:50.246Z		CONTINENT_DERIVED_FROM_COORDINATES
980109577	4fa7b334-ce0d-4e88-aaae-2e0c138d049e	URN:catalog:CLO:EBIRD:OBS244983330	Animalia	Chordata	Aves	Passeriformes	Mimidae	Toxostoma	Toxostoma bendirei		SPECIES	Toxostoma bendirei (Coues, 1873)	Toxostoma bendirei		US	Baseline Rd & Salome Hwy Thrasher spot	Arizona	PRESENT	2	e2e717bf-551a-4917-bdc9-4fa0f342c530	33.377003	-112.771866							2013-04-02T00:00:00	2	4	2013	5231697	5231697	HUMAN_OBSERVATION	CLO	EBIRD	OBS244983330				CC_BY_4_0		obsr112812			2023-01-24T15:13:03.634Z		CONTINENT_DERIVED_FROM_COORDINATES
979985684	4fa7b334-ce0d-4e88-aaae-2e0c138d049e	URN:catalog:CLO:EBIRD_TX:OBS243237518	Animalia	Chordata	Aves	Passeriformes	Mimidae	Toxostoma	Toxostoma bendirei		SPECIES	Toxostoma bendirei (Coues, 1873)	Toxostoma bendirei		US	Baseline Rd & Salome Hwy Thrasher spot	Arizona	PRESENT	2	e2e717bf-551a-4917-bdc9-4fa0f342c530	33.377003	-112.771866							2011-03-10T00:00:00	10	3	2011	5231697	5231697	HUMAN_OBSERVATION	CLO	EBIRD_TX	OBS243237518				CC_BY_4_0		obsr283066			2023-01-24T14:58:38.894Z		CONTINENT_DERIVED_FROM_COORDINATES
979981255	4fa7b334-ce0d-4e88-aaae-2e0c138d049e	URN:catalog:CLO:EBIRD:OBS243267456	Animalia	Chordata	Aves	Passeriformes	Mimidae	Toxostoma	Toxostoma bendirei		SPECIES	Toxostoma bendirei (Coues, 1873)	Toxostoma bendirei		US	Stateline Rd. 3/4 mile south of Portal Rd.	New Mexico	PRESENT	1	e2e717bf-551a-4917-bdc9-4fa0f342c530	31.857187	-109.048706							2005-04-10T00:00:00	10	4	2005	5231697	5231697	HUMAN_OBSERVATION	CLO	EBIRD	OBS243267456				CC_BY_4_0		obsr107449			2023-01-24T14:58:38.052Z		CONTINENT_DERIVED_FROM_COORDINATES
979978972	4fa7b334-ce0d-4e88-aaae-2e0c138d049e	URN:catalog:CLO:EBIRD_TX:OBS243235406	Animalia	Chordata	Aves	Passeriformes	Mimidae	Toxostoma	Toxostoma bendirei		SPECIES	Toxostoma bendirei (Coues, 1873)	Toxostoma bendirei		US	Baseline Rd & Salome Hwy Thrasher spot	Arizona	PRESENT	1	e2e717bf-551a-4917-bdc9-4fa0f342c530	33.377003	-112.771866							2011-03-09T00:00:00	9	3	2011	5231697	5231697	HUMAN_OBSERVATION	CLO	EBIRD_TX	OBS243235406				CC_BY_4_0		obsr283066			2023-01-24T15:10:38.842Z		CONTINENT_DERIVED_FROM_COORDINATES
979925274	4fa7b334-ce0d-4e88-aaae-2e0c138d049e	URN:catalog:CLO:EBIRD:OBS242809269	Animalia	Chordata	Aves	Passeriformes	Mimidae	Toxostoma	Toxostoma bendirei		SPECIES	Toxostoma bendirei (Coues, 1873)	Toxostoma bendirei		US	Miller's Rest Stop	Nevada	PRESENT	1	e2e717bf-551a-4917-bdc9-4fa0f342c530	38.141056	-117.453415							2004-09-12T00:00:00	12	9	2004	5231697	5231697	HUMAN_OBSERVATION	CLO	EBIRD	OBS242809269				CC_BY_4_0		obsr107139			2023-01-24T14:58:44.761Z		CONTINENT_DERIVED_FROM_COORDINATES
979821984	4fa7b334-ce0d-4e88-aaae-2e0c138d049e	URN:catalog:CLO:EBIRD:OBS241858219	Animalia	Chordata	Aves	Passeriformes	Mimidae	Toxostoma	Toxostoma bendirei		SPECIES	Toxostoma bendirei (Coues, 1873)	Toxostoma bendirei		US	Gila Bend Sewage Ponds	Arizona	PRESENT	1	e2e717bf-551a-4917-bdc9-4fa0f342c530	32.97	-112.75							1977-05-17T00:00:00	17	5	1977	5231697	5231697	HUMAN_OBSERVATION	CLO	EBIRD	OBS241858219				CC_BY_4_0		obsr246033			2023-01-24T15:12:01.339Z		CONTINENT_DERIVED_FROM_COORDINATES
979802391	4fa7b334-ce0d-4e88-aaae-2e0c138d049e	URN:catalog:CLO:EBIRD:OBS241976094	Animalia	Chordata	Aves	Passeriformes	Mimidae	Toxostoma	Toxostoma bendirei		SPECIES	Toxostoma bendirei (Coues, 1873)	Toxostoma bendirei		US	Portal Rd 533	New Mexico	PRESENT		e2e717bf-551a-4917-bdc9-4fa0f342c530	31.870548	-109.04111							2012-05-02T00:00:00	2	5	2012	5231697	5231697	HUMAN_OBSERVATION	CLO	EBIRD	OBS241976094				CC_BY_4_0		obsr238612			2023-01-24T14:57:28.985Z		CONTINENT_DERIVED_FROM_COORDINATES
979779656	4fa7b334-ce0d-4e88-aaae-2e0c138d049e	URN:catalog:CLO:EBIRD:OBS241030311	Animalia	Chordata	Aves	Passeriformes	Mimidae	Toxostoma	Toxostoma bendirei		SPECIES	Toxostoma bendirei (Coues, 1873)	Toxostoma bendirei		US	Salton City	California	PRESENT	1	e2e717bf-551a-4917-bdc9-4fa0f342c530	33.289497	-115.993996							1993-11-02T00:00:00	2	11	1993	5231697	5231697	HUMAN_OBSERVATION	CLO	EBIRD	OBS241030311				CC_BY_4_0		obsr161964			2023-01-24T14:58:44.815Z		CONTINENT_DERIVED_FROM_COORDINATES
979764380	4fa7b334-ce0d-4e88-aaae-2e0c138d049e	URN:catalog:CLO:EBIRD:OBS242066972	Animalia	Chordata	Aves	Passeriformes	Mimidae	Toxostoma	Toxostoma bendirei		SPECIES	Toxostoma bendirei (Coues, 1873)	Toxostoma bendirei		US	Baseline Rd & Salome Hwy Thrasher spot	Arizona	PRESENT	1	e2e717bf-551a-4917-bdc9-4fa0f342c530	33.377003	-112.771866							2013-05-04T00:00:00	4	5	2013	5231697	5231697	HUMAN_OBSERVATION	CLO	EBIRD	OBS242066972				CC_BY_4_0		obsr340093			2023-01-24T15:10:48.095Z		CONTINENT_DERIVED_FROM_COORDINATES
979762708	4fa7b334-ce0d-4e88-aaae-2e0c138d049e	URN:catalog:CLO:EBIRD:OBS242108350	Animalia	Chordata	Aves	Passeriformes	Mimidae	Toxostoma	Toxostoma bendirei		SPECIES	Toxostoma bendirei (Coues, 1873)	Toxostoma bendirei		US	San Xavier del Bac Mission	Arizona	PRESENT	1	e2e717bf-551a-4917-bdc9-4fa0f342c530	32.1072	-111.0075							2005-07-18T00:00:00	18	7	2005	5231697	5231697	HUMAN_OBSERVATION	CLO	EBIRD	OBS242108350				CC_BY_4_0		obsr340093			2023-01-24T15:13:02.318Z		CONTINENT_DERIVED_FROM_COORDINATES
979505650	4fa7b334-ce0d-4e88-aaae-2e0c138d049e	URN:catalog:CLO:EBIRD:OBS239747085	Animalia	Chordata	Aves	Passeriformes	Mimidae	Toxostoma	Toxostoma bendirei		SPECIES	Toxostoma bendirei (Coues, 1873)	Toxostoma bendirei		US	Pretzer and Toltec Roads	Arizona	PRESENT	1	e2e717bf-551a-4917-bdc9-4fa0f342c530	32.646362	-111.62021							2011-01-04T00:00:00	4	1	2011	5231697	5231697	HUMAN_OBSERVATION	CLO	EBIRD	OBS239747085				CC_BY_4_0		obsr17731			2023-01-24T14:58:56.078Z		CONTINENT_DERIVED_FROM_COORDINATES
979417859	4fa7b334-ce0d-4e88-aaae-2e0c138d049e	URN:catalog:CLO:EBIRD:OBS239372458	Animalia	Chordata	Aves	Passeriformes	Mimidae	Toxostoma	Toxostoma bendirei		SPECIES	Toxostoma bendirei (Coues, 1873)	Toxostoma bendirei		US	Coffmann Road, AZ	Arizona	PRESENT	1	e2e717bf-551a-4917-bdc9-4fa0f342c530	31.58391	-109.71526							2008-04-17T00:00:00	17	4	2008	5231697	5231697	HUMAN_OBSERVATION	CLO	EBIRD	OBS239372458				CC_BY_4_0		obsr8586			2023-01-24T15:11:56.851Z		CONTINENT_DERIVED_FROM_COORDINATES
979412775	4fa7b334-ce0d-4e88-aaae-2e0c138d049e	URN:catalog:CLO:EBIRD:OBS238529002	Animalia	Chordata	Aves	Passeriformes	Mimidae	Toxostoma	Toxostoma bendirei		SPECIES	Toxostoma bendirei (Coues, 1873)	Toxostoma bendirei		US	AZ: Maricopa Co.; Scottsdale, Paradise Inn	Arizona	PRESENT		e2e717bf-551a-4917-bdc9-4fa0f342c530	33.506935	-111.94959							1966-03-16T00:00:00	16	3	1966	5231697	5231697	HUMAN_OBSERVATION	CLO	EBIRD	OBS238529002				CC_BY_4_0		obsr30312			2023-01-24T14:57:00.197Z		CONTINENT_DERIVED_FROM_COORDINATES
979406251	4fa7b334-ce0d-4e88-aaae-2e0c138d049e	URN:catalog:CLO:EBIRD:OBS238528462	Animalia	Chordata	Aves	Passeriformes	Mimidae	Toxostoma	Toxostoma bendirei		SPECIES	Toxostoma bendirei (Coues, 1873)	Toxostoma bendirei		US	AZ: Maricopa Co.; Scottsdale, Paradise Inn	Arizona	PRESENT		e2e717bf-551a-4917-bdc9-4fa0f342c530	33.506935	-111.94959							1966-03-14T00:00:00	14	3	1966	5231697	5231697	HUMAN_OBSERVATION	CLO	EBIRD	OBS238528462				CC_BY_4_0		obsr30312			2023-01-24T15:17:32.365Z		CONTINENT_DERIVED_FROM_COORDINATES
979402958	4fa7b334-ce0d-4e88-aaae-2e0c138d049e	URN:catalog:CLO:EBIRD:OBS238528181	Animalia	Chordata	Aves	Passeriformes	Mimidae	Toxostoma	Toxostoma bendirei		SPECIES	Toxostoma bendirei (Coues, 1873)	Toxostoma bendirei		US	AZ: Maricopa Co.; Scottsdale, Paradise Inn	Arizona	PRESENT		e2e717bf-551a-4917-bdc9-4fa0f342c530	33.506935	-111.94959							1966-03-13T00:00:00	13	3	1966	5231697	5231697	HUMAN_OBSERVATION	CLO	EBIRD	OBS238528181				CC_BY_4_0		obsr30312			2023-01-24T15:10:49.524Z		CONTINENT_DERIVED_FROM_COORDINATES
979400497	4fa7b334-ce0d-4e88-aaae-2e0c138d049e	URN:catalog:CLO:EBIRD:OBS238527945	Animalia	Chordata	Aves	Passeriformes	Mimidae	Toxostoma	Toxostoma bendirei		SPECIES	Toxostoma bendirei (Coues, 1873)	Toxostoma bendirei		US	AZ: Maricopa Co.; Scottsdale, Paradise Inn	Arizona	PRESENT		e2e717bf-551a-4917-bdc9-4fa0f342c530	33.506935	-111.94959							1966-03-12T00:00:00	12	3	1966	5231697	5231697	HUMAN_OBSERVATION	CLO	EBIRD	OBS238527945				CC_BY_4_0		obsr30312			2023-01-24T15:11:28.784Z		CONTINENT_DERIVED_FROM_COORDINATES
979387276	4fa7b334-ce0d-4e88-aaae-2e0c138d049e	URN:catalog:CLO:EBIRD:OBS238717723	Animalia	Chordata	Aves	Passeriformes	Mimidae	Toxostoma	Toxostoma bendirei		SPECIES	Toxostoma bendirei (Coues, 1873)	Toxostoma bendirei		US	AZ: Maricopa Co.; Litchfield Park, Wigwam Inn	Arizona	PRESENT		e2e717bf-551a-4917-bdc9-4fa0f342c530	33.500145	-112.35623							1967-03-20T00:00:00	20	3	1967	5231697	5231697	HUMAN_OBSERVATION	CLO	EBIRD	OBS238717723				CC_BY_4_0		obsr30312			2023-01-24T14:57:22.469Z		CONTINENT_DERIVED_FROM_COORDINATES
979376309	4fa7b334-ce0d-4e88-aaae-2e0c138d049e	URN:catalog:CLO:EBIRD:OBS238861488	Animalia	Chordata	Aves	Passeriformes	Mimidae	Toxostoma	Toxostoma bendirei		SPECIES	Toxostoma bendirei (Coues, 1873)	Toxostoma bendirei		US	Sulphur Springs Valley--south of Sunizona	Arizona	PRESENT	1	e2e717bf-551a-4917-bdc9-4fa0f342c530	31.679989	-109.68641							2013-12-07T00:00:00	7	12	2013	5231697	5231697	HUMAN_OBSERVATION	CLO	EBIRD	OBS238861488				CC_BY_4_0		obsr137059			2023-01-24T14:59:16.689Z		CONTINENT_DERIVED_FROM_COORDINATES
979130931	4fa7b334-ce0d-4e88-aaae-2e0c138d049e	URN:catalog:CLO:EBIRD:OBS237756108	Animalia	Chordata	Aves	Passeriformes	Mimidae	Toxostoma	Toxostoma bendirei		SPECIES	Toxostoma bendirei (Coues, 1873)	Toxostoma bendirei		US	Phoenix South Mountain Park	Arizona	PRESENT	1	e2e717bf-551a-4917-bdc9-4fa0f342c530	33.352486	-112.071144							1989-02-19T00:00:00	19	2	1989	5231697	5231697	HUMAN_OBSERVATION	CLO	EBIRD	OBS237756108				CC_BY_4_0		obsr417882			2023-01-24T14:56:51.105Z		CONTINENT_DERIVED_FROM_COORDINATES
979127738	4fa7b334-ce0d-4e88-aaae-2e0c138d049e	URN:catalog:CLO:EBIRD:OBS237753451	Animalia	Chordata	Aves	Passeriformes	Mimidae	Toxostoma	Toxostoma bendirei		SPECIES	Toxostoma bendirei (Coues, 1873)	Toxostoma bendirei		US	Stateline Rd. (Cochise Co.)	Arizona	PRESENT	1	e2e717bf-551a-4917-bdc9-4fa0f342c530	31.836103	-109.05083							2013-08-10T00:00:00	10	8	2013	5231697	5231697	HUMAN_OBSERVATION	CLO	EBIRD	OBS237753451				CC_BY_4_0		obsr213429			2023-01-24T15:16:07.133Z		CONTINENT_DERIVED_FROM_COORDINATES
979124567	4fa7b334-ce0d-4e88-aaae-2e0c138d049e	URN:catalog:CLO:EBIRD:OBS237753353	Animalia	Chordata	Aves	Passeriformes	Mimidae	Toxostoma	Toxostoma bendirei		SPECIES	Toxostoma bendirei (Coues, 1873)	Toxostoma bendirei		US	US-NM-Rodeo - 31.8622x-109.0415 - Aug 11, 2013, 10:09 PM	New Mexico	PRESENT	1	e2e717bf-551a-4917-bdc9-4fa0f342c530	31.86225	-109.04153							2013-08-10T00:00:00	10	8	2013	5231697	5231697	HUMAN_OBSERVATION	CLO	EBIRD	OBS237753353				CC_BY_4_0		obsr213429			2023-01-24T14:58:54.001Z		CONTINENT_DERIVED_FROM_COORDINATES
978952140	4fa7b334-ce0d-4e88-aaae-2e0c138d049e	URN:catalog:CLO:EBIRD:OBS237138455	Animalia	Chordata	Aves	Passeriformes	Mimidae	Toxostoma	Toxostoma bendirei		SPECIES	Toxostoma bendirei (Coues, 1873)	Toxostoma bendirei		US	Dutchman Draw #2	Arizona	PRESENT	1	e2e717bf-551a-4917-bdc9-4fa0f342c530	36.69695	-113.403885							2012-05-24T00:00:00	24	5	2012	5231697	5231697	HUMAN_OBSERVATION	CLO	EBIRD	OBS237138455				CC_BY_4_0		obsr273197			2023-01-24T15:15:34.211Z		CONTINENT_DERIVED_FROM_COORDINATES
978753227	4fa7b334-ce0d-4e88-aaae-2e0c138d049e	URN:catalog:CLO:EBIRD:OBS236096520	Animalia	Chordata	Aves	Passeriformes	Mimidae	Toxostoma	Toxostoma bendirei		SPECIES	Toxostoma bendirei (Coues, 1873)	Toxostoma bendirei		US	Baseline Rd & Salome Hwy Thrasher spot	Arizona	PRESENT		e2e717bf-551a-4917-bdc9-4fa0f342c530	33.377003	-112.771866							2013-06-23T00:00:00	23	6	2013	5231697	5231697	HUMAN_OBSERVATION	CLO	EBIRD	OBS236096520				CC_BY_4_0		obsr350162			2023-01-24T14:58:51.532Z		CONTINENT_DERIVED_FROM_COORDINATES
978706322	4fa7b334-ce0d-4e88-aaae-2e0c138d049e	URN:catalog:CLO:EBIRD:OBS235097212	Animalia	Chordata	Aves	Passeriformes	Mimidae	Toxostoma	Toxostoma bendirei		SPECIES	Toxostoma bendirei (Coues, 1873)	Toxostoma bendirei		US	Wilmot Road area	Arizona	PRESENT	3	e2e717bf-551a-4917-bdc9-4fa0f342c530	32.135937	-110.856							1984-08-10T00:00:00	10	8	1984	5231697	5231697	HUMAN_OBSERVATION	CLO	EBIRD	OBS235097212				CC_BY_4_0		obsr161964			2023-01-24T14:58:45.361Z		CONTINENT_DERIVED_FROM_COORDINATES
978534621	4fa7b334-ce0d-4e88-aaae-2e0c138d049e	URN:catalog:CLO:EBIRD_CAN:OBS233825702	Animalia	Chordata	Aves	Passeriformes	Mimidae	Toxostoma	Toxostoma bendirei		SPECIES	Toxostoma bendirei (Coues, 1873)	Toxostoma bendirei		US	State Line Rd. nr Portal, AZ	New Mexico	PRESENT	1	e2e717bf-551a-4917-bdc9-4fa0f342c530	31.86276	-109.049							1989-07-12T00:00:00	12	7	1989	5231697	5231697	HUMAN_OBSERVATION	CLO	EBIRD_CAN	OBS233825702				CC_BY_4_0		obsr163044			2023-01-24T15:16:12.429Z		CONTINENT_DERIVED_FROM_COORDINATES
978498250	4fa7b334-ce0d-4e88-aaae-2e0c138d049e	URN:catalog:CLO:EBIRD:OBS233978607	Animalia	Chordata	Aves	Passeriformes	Mimidae	Toxostoma	Toxostoma bendirei		SPECIES	Toxostoma bendirei (Coues, 1873)	Toxostoma bendirei		US	Rodeo (town)	New Mexico	PRESENT	2	e2e717bf-551a-4917-bdc9-4fa0f342c530	31.836878	-109.02866							2000-05-25T00:00:00	25	5	2000	5231697	5231697	HUMAN_OBSERVATION	CLO	EBIRD	OBS233978607				CC_BY_4_0		obsr391983			2023-01-24T15:11:56.829Z		CONTINENT_DERIVED_FROM_COORDINATES
978488839	4fa7b334-ce0d-4e88-aaae-2e0c138d049e	URN:catalog:CLO:EBIRD:OBS234016943	Animalia	Chordata	Aves	Passeriformes	Mimidae	Toxostoma	Toxostoma bendirei		SPECIES	Toxostoma bendirei (Coues, 1873)	Toxostoma bendirei		US	Phoenix; 2635 W. Sunrise Dr.	Arizona	PRESENT	1	e2e717bf-551a-4917-bdc9-4fa0f342c530	33.35224	-112.11708							2006-11-19T00:00:00	19	11	2006	5231697	5231697	HUMAN_OBSERVATION	CLO	EBIRD	OBS234016943				CC_BY_4_0		obsr205067			2023-01-24T15:11:56.174Z		CONTINENT_DERIVED_FROM_COORDINATES
978475001	4fa7b334-ce0d-4e88-aaae-2e0c138d049e	URN:catalog:CLO:EBIRD:OBS233537392	Animalia	Chordata	Aves	Passeriformes	Mimidae	Toxostoma	Toxostoma bendirei		SPECIES	Toxostoma bendirei (Coues, 1873)	Toxostoma bendirei		US	North Central Highway south of Davis Road (east of Bisbee)	Arizona	PRESENT	1	e2e717bf-551a-4917-bdc9-4fa0f342c530	31.586794	-109.69814							2007-07-25T00:00:00	25	7	2007	5231697	5231697	HUMAN_OBSERVATION	CLO	EBIRD	OBS233537392				CC_BY_4_0		obsr205067			2023-01-24T15:16:32.605Z		CONTINENT_DERIVED_FROM_COORDINATES
978467787	4fa7b334-ce0d-4e88-aaae-2e0c138d049e	URN:catalog:CLO:EBIRD:OBS234091869	Animalia	Chordata	Aves	Passeriformes	Mimidae	Toxostoma	Toxostoma bendirei		SPECIES	Toxostoma bendirei (Coues, 1873)	Toxostoma bendirei		US	Stateline Rd. (Cochise Co.)	Arizona	PRESENT	2	e2e717bf-551a-4917-bdc9-4fa0f342c530	31.836103	-109.05083							2013-08-10T00:00:00	10	8	2013	5231697	5231697	HUMAN_OBSERVATION	CLO	EBIRD	OBS234091869				CC_BY_4_0		obsr336222			2023-01-24T15:16:07.972Z		CONTINENT_DERIVED_FROM_COORDINATES
978199236	4fa7b334-ce0d-4e88-aaae-2e0c138d049e	URN:catalog:CLO:EBIRD:OBS232812182	Animalia	Chordata	Aves	Passeriformes	Mimidae	Toxostoma	Toxostoma bendirei		SPECIES	Toxostoma bendirei (Coues, 1873)	Toxostoma bendirei		US	near Acampo, 333 Jahant Rd.	California	PRESENT	1	e2e717bf-551a-4917-bdc9-4fa0f342c530	38.172825	-121.27378							1986-02-09T00:00:00	9	2	1986	5231697	5231697	HUMAN_OBSERVATION	CLO	EBIRD	OBS232812182				CC_BY_4_0		obsr141933			2023-01-24T14:59:23.645Z		CONTINENT_DERIVED_FROM_COORDINATES
978067446	4fa7b334-ce0d-4e88-aaae-2e0c138d049e	URN:catalog:CLO:EBIRD:OBS231905855	Animalia	Chordata	Aves	Passeriformes	Mimidae	Toxostoma	Toxostoma bendirei		SPECIES	Toxostoma bendirei (Coues, 1873)	Toxostoma bendirei		MX	Presa Abelardo L. Rodríguez	Sonora	PRESENT	1	e2e717bf-551a-4917-bdc9-4fa0f342c530	29.070274	-110.912476							2012-12-02T00:00:00	2	12	2012	5231697	5231697	HUMAN_OBSERVATION	CLO	EBIRD	OBS231905855				CC_BY_4_0		obsr456558			2023-01-24T14:58:42.179Z		CONTINENT_DERIVED_FROM_COORDINATES
977881621	4fa7b334-ce0d-4e88-aaae-2e0c138d049e	URN:catalog:CLO:EBIRD:OBS228094969	Animalia	Chordata	Aves	Passeriformes	Mimidae	Toxostoma	Toxostoma bendirei		SPECIES	Toxostoma bendirei (Coues, 1873)	Toxostoma bendirei		US	Baseline Rd & Salome Hwy Thrasher spot	Arizona	PRESENT	1	e2e717bf-551a-4917-bdc9-4fa0f342c530	33.377003	-112.771866							2013-01-13T00:00:00	13	1	2013	5231697	5231697	HUMAN_OBSERVATION	CLO	EBIRD	OBS228094969				CC_BY_4_0		obsr430821			2023-01-24T15:12:29.898Z		CONTINENT_DERIVED_FROM_COORDINATES
977652827	4fa7b334-ce0d-4e88-aaae-2e0c138d049e	URN:catalog:CLO:EBIRD:OBS226643062	Animalia	Chordata	Aves	Passeriformes	Mimidae	Toxostoma	Toxostoma bendirei		SPECIES	Toxostoma bendirei (Coues, 1873)	Toxostoma bendirei		US	Robbins Butte WA	Arizona	PRESENT		e2e717bf-551a-4917-bdc9-4fa0f342c530	33.315933	-112.64278							2006-03-01T00:00:00	1	3	2006	5231697	5231697	HUMAN_OBSERVATION	CLO	EBIRD	OBS226643062				CC_BY_4_0		obsr32221			2023-01-24T15:16:01.777Z		CONTINENT_DERIVED_FROM_COORDINATES
977647928	4fa7b334-ce0d-4e88-aaae-2e0c138d049e	URN:catalog:CLO:EBIRD:OBS226631981	Animalia	Chordata	Aves	Passeriformes	Mimidae	Toxostoma	Toxostoma bendirei		SPECIES	Toxostoma bendirei (Coues, 1873)	Toxostoma bendirei		US	Baseline Rd & Salome Hwy Thrasher spot	Arizona	PRESENT		e2e717bf-551a-4917-bdc9-4fa0f342c530	33.377003	-112.771866							1998-12-27T00:00:00	27	12	1998	5231697	5231697	HUMAN_OBSERVATION	CLO	EBIRD	OBS226631981				CC_BY_4_0		obsr39368			2023-01-24T15:16:09.617Z		CONTINENT_DERIVED_FROM_COORDINATES
977578277	4fa7b334-ce0d-4e88-aaae-2e0c138d049e	URN:catalog:CLO:EBIRD:OBS226459335	Animalia	Chordata	Aves	Passeriformes	Mimidae	Toxostoma	Toxostoma bendirei		SPECIES	Toxostoma bendirei (Coues, 1873)	Toxostoma bendirei		US	Whitewater Draw WA	Arizona	PRESENT	1	e2e717bf-551a-4917-bdc9-4fa0f342c530	31.561499	-109.72002							1999-01-03T00:00:00	3	1	1999	5231697	5231697	HUMAN_OBSERVATION	CLO	EBIRD	OBS226459335				CC_BY_4_0		obsr39368			2023-01-24T14:58:19.813Z		CONTINENT_DERIVED_FROM_COORDINATES
977427000	4fa7b334-ce0d-4e88-aaae-2e0c138d049e	URN:catalog:CLO:EBIRD:OBS226326521	Animalia	Chordata	Aves	Passeriformes	Mimidae	Toxostoma	Toxostoma bendirei		SPECIES	Toxostoma bendirei (Coues, 1873)	Toxostoma bendirei		US	Baseline Rd & Salome Hwy Thrasher spot	Arizona	PRESENT	1	e2e717bf-551a-4917-bdc9-4fa0f342c530	33.377003	-112.771866							2013-05-04T00:00:00	4	5	2013	5231697	5231697	HUMAN_OBSERVATION	CLO	EBIRD	OBS226326521				CC_BY_4_0		obsr101818			2023-01-24T15:12:03.532Z		CONTINENT_DERIVED_FROM_COORDINATES
977425879	4fa7b334-ce0d-4e88-aaae-2e0c138d049e	URN:catalog:CLO:EBIRD:OBS226323857	Animalia	Chordata	Aves	Passeriformes	Mimidae	Toxostoma	Toxostoma bendirei		SPECIES	Toxostoma bendirei (Coues, 1873)	Toxostoma bendirei		US	Portal Rd.	Arizona	PRESENT	1	e2e717bf-551a-4917-bdc9-4fa0f342c530	31.891914	-109.08183							2007-08-01T00:00:00	1	8	2007	5231697	5231697	HUMAN_OBSERVATION	CLO	EBIRD	OBS226323857				CC_BY_4_0		obsr39368			2023-01-24T14:57:11.379Z		CONTINENT_DERIVED_FROM_COORDINATES
977333580	4fa7b334-ce0d-4e88-aaae-2e0c138d049e	URN:catalog:CLO:EBIRD:OBS225889465	Animalia	Chordata	Aves	Passeriformes	Mimidae	Toxostoma	Toxostoma bendirei		SPECIES	Toxostoma bendirei (Coues, 1873)	Toxostoma bendirei		US	Stateline Road, AZ-NM	New Mexico	PRESENT	1	e2e717bf-551a-4917-bdc9-4fa0f342c530	31.827253	-109.048965							2012-08-07T00:00:00	7	8	2012	5231697	5231697	HUMAN_OBSERVATION	CLO	EBIRD	OBS225889465				CC_BY_4_0		obsr436254			2023-01-24T15:16:01.292Z		CONTINENT_DERIVED_FROM_COORDINATES
977225268	4fa7b334-ce0d-4e88-aaae-2e0c138d049e	URN:catalog:CLO:EBIRD:OBS225060734	Animalia	Chordata	Aves	Passeriformes	Mimidae	Toxostoma	Toxostoma bendirei		SPECIES	Toxostoma bendirei (Coues, 1873)	Toxostoma bendirei		US	Santa Cruz River--Marana	Arizona	PRESENT		e2e717bf-551a-4917-bdc9-4fa0f342c530	32.43665	-111.24495							1985-03-30T00:00:00	30	3	1985	5231697	5231697	HUMAN_OBSERVATION	CLO	EBIRD	OBS225060734				CC_BY_4_0		obsr250411			2023-01-24T15:10:54.498Z		CONTINENT_DERIVED_FROM_COORDINATES
977062641	4fa7b334-ce0d-4e88-aaae-2e0c138d049e	URN:catalog:CLO:EBIRD:OBS224902247	Animalia	Chordata	Aves	Passeriformes	Mimidae	Toxostoma	Toxostoma bendirei		SPECIES	Toxostoma bendirei (Coues, 1873)	Toxostoma bendirei		US	Stateline Rd. (Cochise Co.)	Arizona	PRESENT	2	e2e717bf-551a-4917-bdc9-4fa0f342c530	31.836103	-109.05083							2012-05-25T00:00:00	25	5	2012	5231697	5231697	HUMAN_OBSERVATION	CLO	EBIRD	OBS224902247				CC_BY_4_0		obsr436254			2023-01-24T15:15:43.833Z		CONTINENT_DERIVED_FROM_COORDINATES
976971549	4fa7b334-ce0d-4e88-aaae-2e0c138d049e	URN:catalog:CLO:EBIRD:OBS224738147	Animalia	Chordata	Aves	Passeriformes	Mimidae	Toxostoma	Toxostoma bendirei		SPECIES	Toxostoma bendirei (Coues, 1873)	Toxostoma bendirei		US	Baseline Rd & Salome Hwy Thrasher spot	Arizona	PRESENT		e2e717bf-551a-4917-bdc9-4fa0f342c530	33.377003	-112.771866							2010-01-29T00:00:00	29	1	2010	5231697	5231697	HUMAN_OBSERVATION	CLO	EBIRD	OBS224738147				CC_BY_4_0		obsr165001			2023-01-24T15:10:21.278Z		CONTINENT_DERIVED_FROM_COORDINATES
976848749	4fa7b334-ce0d-4e88-aaae-2e0c138d049e	URN:catalog:CLO:EBIRD:OBS21486863	Animalia	Chordata	Aves	Passeriformes	Mimidae	Toxostoma	Toxostoma bendirei		SPECIES	Toxostoma bendirei (Coues, 1873)	Toxostoma bendirei		US	85361 Wittmann	Arizona	PRESENT	1	e2e717bf-551a-4917-bdc9-4fa0f342c530	33.752014	-112.51194							2004-03-01T00:00:00	1	3	2004	5231697	5231697	HUMAN_OBSERVATION	CLO	EBIRD	OBS21486863				CC_BY_4_0		obsr17255			2023-01-24T14:54:42.699Z		CONTINENT_DERIVED_FROM_COORDINATES
976656170	4fa7b334-ce0d-4e88-aaae-2e0c138d049e	URN:catalog:CLO:EBIRD:OBS223523996	Animalia	Chordata	Aves	Passeriformes	Mimidae	Toxostoma	Toxostoma bendirei		SPECIES	Toxostoma bendirei (Coues, 1873)	Toxostoma bendirei		US	Santa Cruz Flats Travel Count	Arizona	PRESENT	1	e2e717bf-551a-4917-bdc9-4fa0f342c530	32.67671	-111.58502							2013-12-31T00:00:00	31	12	2013	5231697	5231697	HUMAN_OBSERVATION	CLO	EBIRD	OBS223523996				CC_BY_4_0		obsr176135			2023-01-24T15:11:33.113Z		CONTINENT_DERIVED_FROM_COORDINATES
976610969	4fa7b334-ce0d-4e88-aaae-2e0c138d049e	URN:catalog:CLO:EBIRD:OBS223801343	Animalia	Chordata	Aves	Passeriformes	Mimidae	Toxostoma	Toxostoma bendirei		SPECIES	Toxostoma bendirei (Coues, 1873)	Toxostoma bendirei		US	Baseline Rd & Salome Hwy Thrasher spot	Arizona	PRESENT	2	e2e717bf-551a-4917-bdc9-4fa0f342c530	33.377003	-112.771866							2013-12-26T00:00:00	26	12	2013	5231697	5231697	HUMAN_OBSERVATION	CLO	EBIRD	OBS223801343				CC_BY_4_0		obsr401620			2023-01-24T15:16:00.856Z		CONTINENT_DERIVED_FROM_COORDINATES
976578314	4fa7b334-ce0d-4e88-aaae-2e0c138d049e	URN:catalog:CLO:EBIRD:OBS223666865	Animalia	Chordata	Aves	Passeriformes	Mimidae	Toxostoma	Toxostoma bendirei		SPECIES	Toxostoma bendirei (Coues, 1873)	Toxostoma bendirei		US	Whitewater Draw WA	Arizona	PRESENT	1	e2e717bf-551a-4917-bdc9-4fa0f342c530	31.561499	-109.72002							2012-02-25T00:00:00	25	2	2012	5231697	5231697	HUMAN_OBSERVATION	CLO	EBIRD	OBS223666865				CC_BY_4_0		obsr436254			2023-01-24T15:17:55.667Z		CONTINENT_DERIVED_FROM_COORDINATES
976525900	4fa7b334-ce0d-4e88-aaae-2e0c138d049e	URN:catalog:CLO:EBIRD:OBS223422760	Animalia	Chordata	Aves	Passeriformes	Mimidae	Toxostoma	Toxostoma bendirei		SPECIES	Toxostoma bendirei (Coues, 1873)	Toxostoma bendirei		US	Desert Botanical Garden	Arizona	PRESENT	2	e2e717bf-551a-4917-bdc9-4fa0f342c530	33.460567	-111.94776							2013-12-26T00:00:00	26	12	2013	5231697	5231697	HUMAN_OBSERVATION	CLO	EBIRD	OBS223422760				CC_BY_4_0		obsr422707			2023-01-24T15:17:32.726Z		CONTINENT_DERIVED_FROM_COORDINATES
976380111	4fa7b334-ce0d-4e88-aaae-2e0c138d049e	URN:catalog:CLO:EBIRD:OBS223323745	Animalia	Chordata	Aves	Passeriformes	Mimidae	Toxostoma	Toxostoma bendirei		SPECIES	Toxostoma bendirei (Coues, 1873)	Toxostoma bendirei		US	Santa Cruz Flats--Baumgartner/Wheeler	Arizona	PRESENT	1	e2e717bf-551a-4917-bdc9-4fa0f342c530	32.589256	-111.46634							2012-02-19T00:00:00	19	2	2012	5231697	5231697	HUMAN_OBSERVATION	CLO	EBIRD	OBS223323745				CC_BY_4_0		obsr436254			2023-01-24T15:17:34.973Z		CONTINENT_DERIVED_FROM_COORDINATES
976270226	4fa7b334-ce0d-4e88-aaae-2e0c138d049e	URN:catalog:CLO:EBIRD:OBS223059203	Animalia	Chordata	Aves	Passeriformes	Mimidae	Toxostoma	Toxostoma bendirei		SPECIES	Toxostoma bendirei (Coues, 1873)	Toxostoma bendirei		US	Baseline Rd & Salome Hwy Thrasher spot	Arizona	PRESENT	1	e2e717bf-551a-4917-bdc9-4fa0f342c530	33.377003	-112.771866							2013-12-29T00:00:00	29	12	2013	5231697	5231697	HUMAN_OBSERVATION	CLO	EBIRD	OBS223059203				CC_BY_4_0		obsr119686			2023-01-24T15:14:48.752Z		CONTINENT_DERIVED_FROM_COORDINATES
976257546	4fa7b334-ce0d-4e88-aaae-2e0c138d049e	URN:catalog:CLO:EBIRD:OBS223275861	Animalia	Chordata	Aves	Passeriformes	Mimidae	Toxostoma	Toxostoma bendirei		SPECIES	Toxostoma bendirei (Coues, 1873)	Toxostoma bendirei		US	NM 338 - appx 2 miles south of Animas	New Mexico	PRESENT	1	e2e717bf-551a-4917-bdc9-4fa0f342c530	31.923021	-108.80622							2013-12-29T00:00:00	29	12	2013	5231697	5231697	HUMAN_OBSERVATION	CLO	EBIRD	OBS223275861				CC_BY_4_0		obsr168842			2023-01-24T14:59:04.740Z		CONTINENT_DERIVED_FROM_COORDINATES
976223070	4fa7b334-ce0d-4e88-aaae-2e0c138d049e	URN:catalog:CLO:EBIRD:OBS223143716	Animalia	Chordata	Aves	Passeriformes	Mimidae	Toxostoma	Toxostoma bendirei		SPECIES	Toxostoma bendirei (Coues, 1873)	Toxostoma bendirei		US	Papago Park	Arizona	PRESENT	2	e2e717bf-551a-4917-bdc9-4fa0f342c530	33.4564	-111.95							2013-12-29T00:00:00	29	12	2013	5231697	5231697	HUMAN_OBSERVATION	CLO	EBIRD	OBS223143716				CC_BY_4_0		obsr433457			2023-01-24T14:59:03.575Z		CONTINENT_DERIVED_FROM_COORDINATES
976222182	4fa7b334-ce0d-4e88-aaae-2e0c138d049e	URN:catalog:CLO:EBIRD:OBS223139253	Animalia	Chordata	Aves	Passeriformes	Mimidae	Toxostoma	Toxostoma bendirei		SPECIES	Toxostoma bendirei (Coues, 1873)	Toxostoma bendirei		US	Baseline Rd & Salome Hwy Thrasher spot	Arizona	PRESENT	2	e2e717bf-551a-4917-bdc9-4fa0f342c530	33.377003	-112.771866							2013-12-29T00:00:00	29	12	2013	5231697	5231697	HUMAN_OBSERVATION	CLO	EBIRD	OBS223139253				CC_BY_4_0		obsr217273			2023-01-24T15:17:56.074Z		CONTINENT_DERIVED_FROM_COORDINATES
976174902	4fa7b334-ce0d-4e88-aaae-2e0c138d049e	URN:catalog:CLO:EBIRD:OBS222894787	Animalia	Chordata	Aves	Passeriformes	Mimidae	Toxostoma	Toxostoma bendirei		SPECIES	Toxostoma bendirei (Coues, 1873)	Toxostoma bendirei		US	Desert Botanical Garden	Arizona	PRESENT	2	e2e717bf-551a-4917-bdc9-4fa0f342c530	33.461815	-111.943634							2013-12-26T00:00:00	26	12	2013	5231697	5231697	HUMAN_OBSERVATION	CLO	EBIRD	OBS222894787				CC_BY_4_0		obsr421019			2023-01-24T14:58:47.794Z		CONTINENT_DERIVED_FROM_COORDINATES
976140546	4fa7b334-ce0d-4e88-aaae-2e0c138d049e	URN:catalog:CLO:EBIRD:OBS222957295	Animalia	Chordata	Aves	Passeriformes	Mimidae	Toxostoma	Toxostoma bendirei		SPECIES	Toxostoma bendirei (Coues, 1873)	Toxostoma bendirei		US	Baseline Rd & Salome Hwy Thrasher spot	Arizona	PRESENT	1	e2e717bf-551a-4917-bdc9-4fa0f342c530	33.377003	-112.771866							2013-12-28T00:00:00	28	12	2013	5231697	5231697	HUMAN_OBSERVATION	CLO	EBIRD	OBS222957295				CC_BY_4_0		obsr425850			2023-01-24T14:56:37.128Z		CONTINENT_DERIVED_FROM_COORDINATES
976085639	4fa7b334-ce0d-4e88-aaae-2e0c138d049e	URN:catalog:CLO:EBIRD:OBS222831124	Animalia	Chordata	Aves	Passeriformes	Mimidae	Toxostoma	Toxostoma bendirei		SPECIES	Toxostoma bendirei (Coues, 1873)	Toxostoma bendirei		US	Baseline Rd & Salome Hwy Thrasher spot	Arizona	PRESENT	1	e2e717bf-551a-4917-bdc9-4fa0f342c530	33.377003	-112.771866							2013-12-27T00:00:00	27	12	2013	5231697	5231697	HUMAN_OBSERVATION	CLO	EBIRD	OBS222831124				CC_BY_4_0		obsr137879			2023-01-24T15:12:33.568Z		CONTINENT_DERIVED_FROM_COORDINATES
976028240	4fa7b334-ce0d-4e88-aaae-2e0c138d049e	URN:catalog:CLO:EBIRD:OBS222915397	Animalia	Chordata	Aves	Passeriformes	Mimidae	Toxostoma	Toxostoma bendirei		SPECIES	Toxostoma bendirei (Coues, 1873)	Toxostoma bendirei		US	Evergreen Turf Sod Farm--Tweedy/Pretzer (bird from perimeter roads only)	Arizona	PRESENT	1	e2e717bf-551a-4917-bdc9-4fa0f342c530	32.650505	-111.59069							2013-01-20T00:00:00	20	1	2013	5231697	5231697	HUMAN_OBSERVATION	CLO	EBIRD	OBS222915397				CC_BY_4_0		obsr436254			2023-01-24T15:18:42.435Z		CONTINENT_DERIVED_FROM_COORDINATES
976002050	4fa7b334-ce0d-4e88-aaae-2e0c138d049e	URN:catalog:CLO:EBIRD:OBS222856156	Animalia	Chordata	Aves	Passeriformes	Mimidae	Toxostoma	Toxostoma bendirei		SPECIES	Toxostoma bendirei (Coues, 1873)	Toxostoma bendirei		US	Sulphur Springs Valley--Double Adobe Chile Factory	Arizona	PRESENT	2	e2e717bf-551a-4917-bdc9-4fa0f342c530	31.52564	-109.697975							2012-01-14T00:00:00	14	1	2012	5231697	5231697	HUMAN_OBSERVATION	CLO	EBIRD	OBS222856156				CC_BY_4_0		obsr436254			2023-01-24T14:58:10.329Z		CONTINENT_DERIVED_FROM_COORDINATES
975890378	4fa7b334-ce0d-4e88-aaae-2e0c138d049e	URN:catalog:CLO:EBIRD:OBS222776018	Animalia	Chordata	Aves	Passeriformes	Mimidae	Toxostoma	Toxostoma bendirei		SPECIES	Toxostoma bendirei (Coues, 1873)	Toxostoma bendirei		US	Sulphur Springs Valley--Double Adobe Chile Factory	Arizona	PRESENT	2	e2e717bf-551a-4917-bdc9-4fa0f342c530	31.52564	-109.697975							2012-01-09T00:00:00	9	1	2012	5231697	5231697	HUMAN_OBSERVATION	CLO	EBIRD	OBS222776018				CC_BY_4_0		obsr436254			2023-01-24T14:58:21.884Z		CONTINENT_DERIVED_FROM_COORDINATES
975834696	4fa7b334-ce0d-4e88-aaae-2e0c138d049e	URN:catalog:CLO:EBIRD:OBS222714292	Animalia	Chordata	Aves	Passeriformes	Mimidae	Toxostoma	Toxostoma bendirei		SPECIES	Toxostoma bendirei (Coues, 1873)	Toxostoma bendirei		US	Baseline Rd & Salome Hwy Thrasher spot	Arizona	PRESENT	2	e2e717bf-551a-4917-bdc9-4fa0f342c530	33.377003	-112.771866							2013-12-26T00:00:00	26	12	2013	5231697	5231697	HUMAN_OBSERVATION	CLO	EBIRD	OBS222714292				CC_BY_4_0		obsr149858			2023-01-24T15:11:28.402Z		CONTINENT_DERIVED_FROM_COORDINATES
975720339	4fa7b334-ce0d-4e88-aaae-2e0c138d049e	URN:catalog:CLO:EBIRD:OBS222516118	Animalia	Chordata	Aves	Passeriformes	Mimidae	Toxostoma	Toxostoma bendirei		SPECIES	Toxostoma bendirei (Coues, 1873)	Toxostoma bendirei		US	Baseline Rd & Salome Hwy Thrasher spot	Arizona	PRESENT	2	e2e717bf-551a-4917-bdc9-4fa0f342c530	33.377003	-112.771866							2013-12-22T00:00:00	22	12	2013	5231697	5231697	HUMAN_OBSERVATION	CLO	EBIRD	OBS222516118				CC_BY_4_0		obsr124612			2023-01-24T14:59:00.119Z		CONTINENT_DERIVED_FROM_COORDINATES
975702100	4fa7b334-ce0d-4e88-aaae-2e0c138d049e	URN:catalog:CLO:EBIRD:OBS222558248	Animalia	Chordata	Aves	Passeriformes	Mimidae	Toxostoma	Toxostoma bendirei		SPECIES	Toxostoma bendirei (Coues, 1873)	Toxostoma bendirei		US	Mojave National Preserve--Lanfair Valley	California	PRESENT	4	e2e717bf-551a-4917-bdc9-4fa0f342c530	35.098	-115.175							1998-05-31T00:00:00	31	5	1998	5231697	5231697	HUMAN_OBSERVATION	CLO	EBIRD	OBS222558248				CC_BY_4_0		obsr106803			2023-01-24T15:10:38.896Z		CONTINENT_DERIVED_FROM_COORDINATES
975697714	4fa7b334-ce0d-4e88-aaae-2e0c138d049e	URN:catalog:CLO:EBIRD:OBS222549411	Animalia	Chordata	Aves	Passeriformes	Mimidae	Toxostoma	Toxostoma bendirei		SPECIES	Toxostoma bendirei (Coues, 1873)	Toxostoma bendirei		US	Beltline Rd	Arizona	PRESENT	1	e2e717bf-551a-4917-bdc9-4fa0f342c530	33.247875	-112.1196							2013-12-25T00:00:00	25	12	2013	5231697	5231697	HUMAN_OBSERVATION	CLO	EBIRD	OBS222549411				CC_BY_4_0		obsr189509			2023-01-24T15:11:28.033Z		CONTINENT_DERIVED_FROM_COORDINATES
975681947	4fa7b334-ce0d-4e88-aaae-2e0c138d049e	URN:catalog:CLO:EBIRD:OBS222392272	Animalia	Chordata	Aves	Passeriformes	Mimidae	Toxostoma	Toxostoma bendirei		SPECIES	Toxostoma bendirei (Coues, 1873)	Toxostoma bendirei		US	Cima	California	PRESENT	1	e2e717bf-551a-4917-bdc9-4fa0f342c530	35.235584	-115.50215							1983-06-26T00:00:00	26	6	1983	5231697	5231697	HUMAN_OBSERVATION	CLO	EBIRD	OBS222392272				CC_BY_4_0		obsr252136			2023-01-24T15:10:54.480Z		CONTINENT_DERIVED_FROM_COORDINATES
975644665	4fa7b334-ce0d-4e88-aaae-2e0c138d049e	URN:catalog:CLO:EBIRD:OBS222574197	Animalia	Chordata	Aves	Passeriformes	Mimidae	Toxostoma	Toxostoma bendirei		SPECIES	Toxostoma bendirei (Coues, 1873)	Toxostoma bendirei		US	Rodeo (town)	New Mexico	PRESENT	1	e2e717bf-551a-4917-bdc9-4fa0f342c530	31.836878	-109.02866							1998-06-24T00:00:00	24	6	1998	5231697	5231697	HUMAN_OBSERVATION	CLO	EBIRD	OBS222574197				CC_BY_4_0		obsr270838			2023-01-24T14:58:17.749Z		CONTINENT_DERIVED_FROM_COORDINATES
975580115	4fa7b334-ce0d-4e88-aaae-2e0c138d049e	URN:catalog:CLO:EBIRD:OBS222217618	Animalia	Chordata	Aves	Passeriformes	Mimidae	Toxostoma	Toxostoma bendirei		SPECIES	Toxostoma bendirei (Coues, 1873)	Toxostoma bendirei		US	Sulphur Springs Valley--south of Sunizona	Arizona	PRESENT	2	e2e717bf-551a-4917-bdc9-4fa0f342c530	31.679989	-109.68641							2002-01-05T00:00:00	5	1	2002	5231697	5231697	HUMAN_OBSERVATION	CLO	EBIRD	OBS222217618				CC_BY_4_0		obsr205104			2023-01-24T14:56:41.237Z		CONTINENT_DERIVED_FROM_COORDINATES
975568262	4fa7b334-ce0d-4e88-aaae-2e0c138d049e	URN:catalog:CLO:EBIRD:OBS222218261	Animalia	Chordata	Aves	Passeriformes	Mimidae	Toxostoma	Toxostoma bendirei		SPECIES	Toxostoma bendirei (Coues, 1873)	Toxostoma bendirei		US	Sulphur Springs Valley--south of Sunizona	Arizona	PRESENT	2	e2e717bf-551a-4917-bdc9-4fa0f342c530	31.679989	-109.68641							2003-01-04T00:00:00	4	1	2003	5231697	5231697	HUMAN_OBSERVATION	CLO	EBIRD	OBS222218261				CC_BY_4_0		obsr205104			2023-01-24T15:17:56.070Z		CONTINENT_DERIVED_FROM_COORDINATES
975537603	4fa7b334-ce0d-4e88-aaae-2e0c138d049e	URN:catalog:CLO:EBIRD:OBS222342214	Animalia	Chordata	Aves	Passeriformes	Mimidae	Toxostoma	Toxostoma bendirei		SPECIES	Toxostoma bendirei (Coues, 1873)	Toxostoma bendirei		US	Whitewater Draw WA	Arizona	PRESENT	1	e2e717bf-551a-4917-bdc9-4fa0f342c530	31.561499	-109.72002							2013-12-23T00:00:00	23	12	2013	5231697	5231697	HUMAN_OBSERVATION	CLO	EBIRD	OBS222342214				CC_BY_4_0		obsr217273			2023-01-24T14:59:25.172Z		CONTINENT_DERIVED_FROM_COORDINATES
975496145	4fa7b334-ce0d-4e88-aaae-2e0c138d049e	URN:catalog:CLO:EBIRD:OBS222169147	Animalia	Chordata	Aves	Passeriformes	Mimidae	Toxostoma	Toxostoma bendirei		SPECIES	Toxostoma bendirei (Coues, 1873)	Toxostoma bendirei		US	Baseline Rd & Salome Hwy Thrasher spot	Arizona	PRESENT	2	e2e717bf-551a-4917-bdc9-4fa0f342c530	33.377003	-112.771866							2013-12-20T00:00:00	20	12	2013	5231697	5231697	HUMAN_OBSERVATION	CLO	EBIRD	OBS222169147				CC_BY_4_0		obsr307475			2023-01-24T15:16:19.153Z		CONTINENT_DERIVED_FROM_COORDINATES
975322476	4fa7b334-ce0d-4e88-aaae-2e0c138d049e	URN:catalog:CLO:EBIRD:OBS222065727	Animalia	Chordata	Aves	Passeriformes	Mimidae	Toxostoma	Toxostoma bendirei		SPECIES	Toxostoma bendirei (Coues, 1873)	Toxostoma bendirei		US	Baseline Rd & Salome Hwy Thrasher spot	Arizona	PRESENT	2	e2e717bf-551a-4917-bdc9-4fa0f342c530	33.377003	-112.771866							2013-12-20T00:00:00	20	12	2013	5231697	5231697	HUMAN_OBSERVATION	CLO	EBIRD	OBS222065727				CC_BY_4_0		obsr359894			2023-01-24T15:15:23.470Z		CONTINENT_DERIVED_FROM_COORDINATES
975285536	4fa7b334-ce0d-4e88-aaae-2e0c138d049e	URN:catalog:CLO:EBIRD:OBS221929215	Animalia	Chordata	Aves	Passeriformes	Mimidae	Toxostoma	Toxostoma bendirei		SPECIES	Toxostoma bendirei (Coues, 1873)	Toxostoma bendirei		US	Baseline Rd & Salome Hwy Thrasher spot	Arizona	PRESENT	1	e2e717bf-551a-4917-bdc9-4fa0f342c530	33.377003	-112.771866							2013-12-18T00:00:00	18	12	2013	5231697	5231697	HUMAN_OBSERVATION	CLO	EBIRD	OBS221929215				CC_BY_4_0		obsr24106			2023-01-24T14:58:16.267Z		CONTINENT_DERIVED_FROM_COORDINATES
975193124	4fa7b334-ce0d-4e88-aaae-2e0c138d049e	URN:catalog:CLO:EBIRD:OBS221945661	Animalia	Chordata	Aves	Passeriformes	Mimidae	Toxostoma	Toxostoma bendirei		SPECIES	Toxostoma bendirei (Coues, 1873)	Toxostoma bendirei		US	CAP Recharge Basin--Mile Wide Rd	Arizona	PRESENT	1	e2e717bf-551a-4917-bdc9-4fa0f342c530	32.249176	-111.25812							2013-12-17T00:00:00	17	12	2013	5231697	5231697	HUMAN_OBSERVATION	CLO	EBIRD	OBS221945661				CC_BY_4_0		obsr441743			2023-01-24T14:57:08.996Z		CONTINENT_DERIVED_FROM_COORDINATES
975192699	4fa7b334-ce0d-4e88-aaae-2e0c138d049e	URN:catalog:CLO:EBIRD:OBS221761793	Animalia	Chordata	Aves	Passeriformes	Mimidae	Toxostoma	Toxostoma bendirei		SPECIES	Toxostoma bendirei (Coues, 1873)	Toxostoma bendirei		US	Baseline Rd & Salome Hwy Thrasher spot	Arizona	PRESENT	1	e2e717bf-551a-4917-bdc9-4fa0f342c530	33.377003	-112.771866							2013-12-17T00:00:00	17	12	2013	5231697	5231697	HUMAN_OBSERVATION	CLO	EBIRD	OBS221761793				CC_BY_4_0		obsr94508			2023-01-24T15:15:50.287Z		CONTINENT_DERIVED_FROM_COORDINATES
975191386	4fa7b334-ce0d-4e88-aaae-2e0c138d049e	URN:catalog:CLO:EBIRD:OBS221945254	Animalia	Chordata	Aves	Passeriformes	Mimidae	Toxostoma	Toxostoma bendirei		SPECIES	Toxostoma bendirei (Coues, 1873)	Toxostoma bendirei		US	Avra Valley--Reservation Road	Arizona	PRESENT	1	e2e717bf-551a-4917-bdc9-4fa0f342c530	32.275753	-111.27863							2013-12-17T00:00:00	17	12	2013	5231697	5231697	HUMAN_OBSERVATION	CLO	EBIRD	OBS221945254				CC_BY_4_0		obsr441743			2023-01-24T14:58:53.109Z		CONTINENT_DERIVED_FROM_COORDINATES
975163564	4fa7b334-ce0d-4e88-aaae-2e0c138d049e	URN:catalog:CLO:EBIRD:OBS221821632	Animalia	Chordata	Aves	Passeriformes	Mimidae	Toxostoma	Toxostoma bendirei		SPECIES	Toxostoma bendirei (Coues, 1873)	Toxostoma bendirei		US	Baseline Rd & Salome Hwy Thrasher spot	Arizona	PRESENT	1	e2e717bf-551a-4917-bdc9-4fa0f342c530	33.377003	-112.771866							2013-12-17T00:00:00	17	12	2013	5231697	5231697	HUMAN_OBSERVATION	CLO	EBIRD	OBS221821632				CC_BY_4_0		obsr201767			2023-01-24T15:19:59.509Z		CONTINENT_DERIVED_FROM_COORDINATES
975119027	4fa7b334-ce0d-4e88-aaae-2e0c138d049e	URN:catalog:CLO:EBIRD:OBS221879433	Animalia	Chordata	Aves	Passeriformes	Mimidae	Toxostoma	Toxostoma bendirei		SPECIES	Toxostoma bendirei (Coues, 1873)	Toxostoma bendirei		US	Guadalupe Canyon (Cochise Co.)	Arizona	PRESENT	1	e2e717bf-551a-4917-bdc9-4fa0f342c530	31.34357	-109.06949							1983-07-18T00:00:00	18	7	1983	5231697	5231697	HUMAN_OBSERVATION	CLO	EBIRD	OBS221879433				CC_BY_4_0		obsr439228			2023-01-24T14:58:27.511Z		CONTINENT_DERIVED_FROM_COORDINATES
975099827	4fa7b334-ce0d-4e88-aaae-2e0c138d049e	URN:catalog:CLO:EBIRD:OBS221856178	Animalia	Chordata	Aves	Passeriformes	Mimidae	Toxostoma	Toxostoma bendirei		SPECIES	Toxostoma bendirei (Coues, 1873)	Toxostoma bendirei		US	Stateline Rd. (Hidalgo Co.)	New Mexico	PRESENT	2	e2e717bf-551a-4917-bdc9-4fa0f342c530	31.852701	-109.043686							1981-05-23T00:00:00	23	5	1981	5231697	5231697	HUMAN_OBSERVATION	CLO	EBIRD	OBS221856178				CC_BY_4_0		obsr439228			2023-01-24T15:15:50.512Z		CONTINENT_DERIVED_FROM_COORDINATES
975043761	4fa7b334-ce0d-4e88-aaae-2e0c138d049e	URN:catalog:CLO:EBIRD:OBS221768328	Animalia	Chordata	Aves	Passeriformes	Mimidae	Toxostoma	Toxostoma bendirei		SPECIES	Toxostoma bendirei (Coues, 1873)	Toxostoma bendirei		US	CAP Recharge Basin--Mile Wide Rd	Arizona	PRESENT	1	e2e717bf-551a-4917-bdc9-4fa0f342c530	32.249176	-111.25812							2013-12-17T00:00:00	17	12	2013	5231697	5231697	HUMAN_OBSERVATION	CLO	EBIRD	OBS221768328				CC_BY_4_0		obsr58643			2023-01-24T14:57:40.851Z		CONTINENT_DERIVED_FROM_COORDINATES
975041441	4fa7b334-ce0d-4e88-aaae-2e0c138d049e	URN:catalog:CLO:EBIRD:OBS221768661	Animalia	Chordata	Aves	Passeriformes	Mimidae	Toxostoma	Toxostoma bendirei		SPECIES	Toxostoma bendirei (Coues, 1873)	Toxostoma bendirei		US	Avra Valley--Reservation Road	Arizona	PRESENT	1	e2e717bf-551a-4917-bdc9-4fa0f342c530	32.275753	-111.27863							2013-12-17T00:00:00	17	12	2013	5231697	5231697	HUMAN_OBSERVATION	CLO	EBIRD	OBS221768661				CC_BY_4_0		obsr58643			2023-01-24T15:16:06.331Z		CONTINENT_DERIVED_FROM_COORDINATES
975029130	4fa7b334-ce0d-4e88-aaae-2e0c138d049e	URN:catalog:CLO:EBIRD:OBS221724833	Animalia	Chordata	Aves	Passeriformes	Mimidae	Toxostoma	Toxostoma bendirei		SPECIES	Toxostoma bendirei (Coues, 1873)	Toxostoma bendirei		US	Baseline Rd & Salome Hwy Thrasher spot	Arizona	PRESENT	1	e2e717bf-551a-4917-bdc9-4fa0f342c530	33.377003	-112.771866							2013-12-08T00:00:00	8	12	2013	5231697	5231697	HUMAN_OBSERVATION	CLO	EBIRD	OBS221724833				CC_BY_4_0		obsr121519			2023-01-24T15:16:29.174Z		CONTINENT_DERIVED_FROM_COORDINATES
974943435	4fa7b334-ce0d-4e88-aaae-2e0c138d049e	URN:catalog:CLO:EBIRD:OBS221601452	Animalia	Chordata	Aves	Passeriformes	Mimidae	Toxostoma	Toxostoma bendirei		SPECIES	Toxostoma bendirei (Coues, 1873)	Toxostoma bendirei		US	Baseline Rd & Salome Hwy Thrasher spot	Arizona	PRESENT	3	e2e717bf-551a-4917-bdc9-4fa0f342c530	33.377003	-112.771866							2006-03-13T00:00:00	13	3	2006	5231697	5231697	HUMAN_OBSERVATION	CLO	EBIRD	OBS221601452				CC_BY_4_0		obsr143077			2023-01-24T14:58:55.845Z		CONTINENT_DERIVED_FROM_COORDINATES
974894440	4fa7b334-ce0d-4e88-aaae-2e0c138d049e	URN:catalog:CLO:EBIRD:OBS221621872	Animalia	Chordata	Aves	Passeriformes	Mimidae	Toxostoma	Toxostoma bendirei		SPECIES	Toxostoma bendirei (Coues, 1873)	Toxostoma bendirei		US	Baseline Rd & Salome Hwy Thrasher spot	Arizona	PRESENT	5	e2e717bf-551a-4917-bdc9-4fa0f342c530	33.377003	-112.771866							2001-02-18T00:00:00	18	2	2001	5231697	5231697	HUMAN_OBSERVATION	CLO	EBIRD	OBS221621872				CC_BY_4_0		obsr143077			2023-01-24T15:17:12.959Z		CONTINENT_DERIVED_FROM_COORDINATES
974883538	4fa7b334-ce0d-4e88-aaae-2e0c138d049e	URN:catalog:CLO:EBIRD:OBS221466700	Animalia	Chordata	Aves	Passeriformes	Mimidae	Toxostoma	Toxostoma bendirei		SPECIES	Toxostoma bendirei (Coues, 1873)	Toxostoma bendirei		US	Queen Creek	Arizona	PRESENT	1	e2e717bf-551a-4917-bdc9-4fa0f342c530	33.29194	-111.61903							2013-12-15T00:00:00	15	12	2013	5231697	5231697	HUMAN_OBSERVATION	CLO	EBIRD	OBS221466700				CC_BY_4_0		obsr177076			2023-01-24T15:14:40.579Z		CONTINENT_DERIVED_FROM_COORDINATES
974873416	4fa7b334-ce0d-4e88-aaae-2e0c138d049e	URN:catalog:CLO:EBIRD:OBS222600483	Animalia	Chordata	Aves	Passeriformes	Mimidae	Toxostoma	Toxostoma bendirei		SPECIES	Toxostoma bendirei (Coues, 1873)	Toxostoma bendirei		US	Baseline Rd & Salome Hwy Thrasher spot	Arizona	PRESENT	1	e2e717bf-551a-4917-bdc9-4fa0f342c530	33.377003	-112.771866							2013-12-15T00:00:00	15	12	2013	5231697	5231697	HUMAN_OBSERVATION	CLO	EBIRD	OBS222600483				CC_BY_4_0		obsr439228			2023-01-24T14:58:34.193Z		CONTINENT_DERIVED_FROM_COORDINATES
974870197	4fa7b334-ce0d-4e88-aaae-2e0c138d049e	URN:catalog:CLO:EBIRD:OBS221668048	Animalia	Chordata	Aves	Passeriformes	Mimidae	Toxostoma	Toxostoma bendirei		SPECIES	Toxostoma bendirei (Coues, 1873)	Toxostoma bendirei		US	Saguaro Lake	Arizona	PRESENT	1	e2e717bf-551a-4917-bdc9-4fa0f342c530	33.574043	-111.53776							2013-12-16T00:00:00	16	12	2013	5231697	5231697	HUMAN_OBSERVATION	CLO	EBIRD	OBS221668048				CC_BY_4_0		obsr323231			2023-01-24T15:12:59.798Z		CONTINENT_DERIVED_FROM_COORDINATES
974861340	4fa7b334-ce0d-4e88-aaae-2e0c138d049e	URN:catalog:CLO:EBIRD:OBS221668225	Animalia	Chordata	Aves	Passeriformes	Mimidae	Toxostoma	Toxostoma bendirei		SPECIES	Toxostoma bendirei (Coues, 1873)	Toxostoma bendirei		US	Saguaro Lake	Arizona	PRESENT	1	e2e717bf-551a-4917-bdc9-4fa0f342c530	33.574043	-111.53776							2013-12-16T00:00:00	16	12	2013	5231697	5231697	HUMAN_OBSERVATION	CLO	EBIRD	OBS221668225				CC_BY_4_0		obsr218773			2023-01-24T15:11:26.860Z		CONTINENT_DERIVED_FROM_COORDINATES
974667264	4fa7b334-ce0d-4e88-aaae-2e0c138d049e	URN:catalog:CLO:EBIRD:OBS221452531	Animalia	Chordata	Aves	Passeriformes	Mimidae	Toxostoma	Toxostoma bendirei		SPECIES	Toxostoma bendirei (Coues, 1873)	Toxostoma bendirei		US	Papago Park	Arizona	PRESENT	2	e2e717bf-551a-4917-bdc9-4fa0f342c530	33.4564	-111.95							2013-12-15T00:00:00	15	12	2013	5231697	5231697	HUMAN_OBSERVATION	CLO	EBIRD	OBS221452531				CC_BY_4_0		obsr433457			2023-01-24T14:58:13.966Z		CONTINENT_DERIVED_FROM_COORDINATES
974619684	4fa7b334-ce0d-4e88-aaae-2e0c138d049e	URN:catalog:CLO:EBIRD:OBS221289681	Animalia	Chordata	Aves	Passeriformes	Mimidae	Toxostoma	Toxostoma bendirei		SPECIES	Toxostoma bendirei (Coues, 1873)	Toxostoma bendirei		US	Avra Valley--Reservation Road	Arizona	PRESENT	2	e2e717bf-551a-4917-bdc9-4fa0f342c530	32.275753	-111.27863							2013-12-14T00:00:00	14	12	2013	5231697	5231697	HUMAN_OBSERVATION	CLO	EBIRD	OBS221289681				CC_BY_4_0		obsr197350			2023-01-24T14:58:16.683Z		CONTINENT_DERIVED_FROM_COORDINATES
974518583	4fa7b334-ce0d-4e88-aaae-2e0c138d049e	URN:catalog:CLO:EBIRD:OBS221010318	Animalia	Chordata	Aves	Passeriformes	Mimidae	Toxostoma	Toxostoma bendirei		SPECIES	Toxostoma bendirei (Coues, 1873)	Toxostoma bendirei		US	Baseline Rd & Salome Hwy Thrasher spot	Arizona	PRESENT	3	e2e717bf-551a-4917-bdc9-4fa0f342c530	33.377003	-112.771866							2013-12-12T00:00:00	12	12	2013	5231697	5231697	HUMAN_OBSERVATION	CLO	EBIRD	OBS221010318				CC_BY_4_0		obsr324182			2023-01-24T15:16:20.315Z		CONTINENT_DERIVED_FROM_COORDINATES
974441338	4fa7b334-ce0d-4e88-aaae-2e0c138d049e	URN:catalog:CLO:EBIRD:OBS221054273	Animalia	Chordata	Aves	Passeriformes	Mimidae	Toxostoma	Toxostoma bendirei		SPECIES	Toxostoma bendirei (Coues, 1873)	Toxostoma bendirei		US	Baseline Rd & Salome Hwy Thrasher spot	Arizona	PRESENT	2	e2e717bf-551a-4917-bdc9-4fa0f342c530	33.377003	-112.771866							2013-12-13T00:00:00	13	12	2013	5231697	5231697	HUMAN_OBSERVATION	CLO	EBIRD	OBS221054273				CC_BY_4_0		obsr189509			2023-01-24T15:15:58.528Z		CONTINENT_DERIVED_FROM_COORDINATES
974355819	4fa7b334-ce0d-4e88-aaae-2e0c138d049e	URN:catalog:CLO:EBIRD:OBS220914845	Animalia	Chordata	Aves	Passeriformes	Mimidae	Toxostoma	Toxostoma bendirei		SPECIES	Toxostoma bendirei (Coues, 1873)	Toxostoma bendirei		US	Baseline Rd & Salome Hwy Thrasher spot	Arizona	PRESENT	2	e2e717bf-551a-4917-bdc9-4fa0f342c530	33.377003	-112.771866							2013-12-10T00:00:00	10	12	2013	5231697	5231697	HUMAN_OBSERVATION	CLO	EBIRD	OBS220914845				CC_BY_4_0		obsr433457			2023-01-24T15:11:47.522Z		CONTINENT_DERIVED_FROM_COORDINATES
974221629	4fa7b334-ce0d-4e88-aaae-2e0c138d049e	URN:catalog:CLO:EBIRD:OBS220955314	Animalia	Chordata	Aves	Passeriformes	Mimidae	Toxostoma	Toxostoma bendirei		SPECIES	Toxostoma bendirei (Coues, 1873)	Toxostoma bendirei		US	Taladera in the Villages at Queen Creek	Arizona	PRESENT	1	e2e717bf-551a-4917-bdc9-4fa0f342c530	33.24102	-111.6119							2013-12-11T00:00:00	11	12	2013	5231697	5231697	HUMAN_OBSERVATION	CLO	EBIRD	OBS220955314				CC_BY_4_0		obsr403894			2023-01-24T14:58:11.827Z		CONTINENT_DERIVED_FROM_COORDINATES
974126529	4fa7b334-ce0d-4e88-aaae-2e0c138d049e	URN:catalog:CLO:EBIRD:OBS220710432	Animalia	Chordata	Aves	Passeriformes	Mimidae	Toxostoma	Toxostoma bendirei		SPECIES	Toxostoma bendirei (Coues, 1873)	Toxostoma bendirei		US	Boyce Thompson Arboretum	Arizona	PRESENT	1	e2e717bf-551a-4917-bdc9-4fa0f342c530	33.279507	-111.15875							2013-12-09T00:00:00	9	12	2013	5231697	5231697	HUMAN_OBSERVATION	CLO	EBIRD	OBS220710432				CC_BY_4_0		obsr218773			2023-01-24T15:16:03.035Z		CONTINENT_DERIVED_FROM_COORDINATES
974121417	4fa7b334-ce0d-4e88-aaae-2e0c138d049e	URN:catalog:CLO:EBIRD:OBS220691605	Animalia	Chordata	Aves	Passeriformes	Mimidae	Toxostoma	Toxostoma bendirei		SPECIES	Toxostoma bendirei (Coues, 1873)	Toxostoma bendirei		US	Boyce Thompson Arboretum	Arizona	PRESENT	1	e2e717bf-551a-4917-bdc9-4fa0f342c530	33.279507	-111.15875							2013-12-09T00:00:00	9	12	2013	5231697	5231697	HUMAN_OBSERVATION	CLO	EBIRD	OBS220691605				CC_BY_4_0		obsr323231			2023-01-24T14:57:14.882Z		CONTINENT_DERIVED_FROM_COORDINATES
974098835	4fa7b334-ce0d-4e88-aaae-2e0c138d049e	URN:catalog:CLO:EBIRD:OBS220524560	Animalia	Chordata	Aves	Passeriformes	Mimidae	Toxostoma	Toxostoma bendirei		SPECIES	Toxostoma bendirei (Coues, 1873)	Toxostoma bendirei		US	Arizona City Lake	Arizona	PRESENT	4	e2e717bf-551a-4917-bdc9-4fa0f342c530	32.73762	-111.6788							2013-12-08T00:00:00	8	12	2013	5231697	5231697	HUMAN_OBSERVATION	CLO	EBIRD	OBS220524560				CC_BY_4_0		obsr336013			2023-01-24T14:58:41.220Z		CONTINENT_DERIVED_FROM_COORDINATES
974072374	4fa7b334-ce0d-4e88-aaae-2e0c138d049e	URN:catalog:CLO:EBIRD:OBS220526565	Animalia	Chordata	Aves	Passeriformes	Mimidae	Toxostoma	Toxostoma bendirei		SPECIES	Toxostoma bendirei (Coues, 1873)	Toxostoma bendirei		US	Whitewater Draw WA	Arizona	PRESENT	1	e2e717bf-551a-4917-bdc9-4fa0f342c530	31.561499	-109.72002							2013-12-08T00:00:00	8	12	2013	5231697	5231697	HUMAN_OBSERVATION	CLO	EBIRD	OBS220526565				CC_BY_4_0		obsr213280			2023-01-24T15:15:58.085Z		CONTINENT_DERIVED_FROM_COORDINATES
974036903	4fa7b334-ce0d-4e88-aaae-2e0c138d049e	URN:catalog:CLO:EBIRD:OBS220631642	Animalia	Chordata	Aves	Passeriformes	Mimidae	Toxostoma	Toxostoma bendirei		SPECIES	Toxostoma bendirei (Coues, 1873)	Toxostoma bendirei		US	Santa Cruz River--Sasco Rd	Arizona	PRESENT	1	e2e717bf-551a-4917-bdc9-4fa0f342c530	32.54459	-111.40689							2013-12-06T00:00:00	6	12	2013	5231697	5231697	HUMAN_OBSERVATION	CLO	EBIRD	OBS220631642				CC_BY_4_0		obsr194743			2023-01-24T15:18:40.516Z		CONTINENT_DERIVED_FROM_COORDINATES
974005416	4fa7b334-ce0d-4e88-aaae-2e0c138d049e	URN:catalog:CLO:EBIRD:OBS220562126	Animalia	Chordata	Aves	Passeriformes	Mimidae	Toxostoma	Toxostoma bendirei		SPECIES	Toxostoma bendirei (Coues, 1873)	Toxostoma bendirei		US	Arizona City Lake	Arizona	PRESENT	4	e2e717bf-551a-4917-bdc9-4fa0f342c530	32.73762	-111.6788							2013-12-08T00:00:00	8	12	2013	5231697	5231697	HUMAN_OBSERVATION	CLO	EBIRD	OBS220562126				CC_BY_4_0		obsr140698			2023-01-24T14:56:38.267Z		CONTINENT_DERIVED_FROM_COORDINATES
973996559	4fa7b334-ce0d-4e88-aaae-2e0c138d049e	URN:catalog:CLO:EBIRD:OBS220562164	Animalia	Chordata	Aves	Passeriformes	Mimidae	Toxostoma	Toxostoma bendirei		SPECIES	Toxostoma bendirei (Coues, 1873)	Toxostoma bendirei		US	Santa Cruz Flats Travel Count	Arizona	PRESENT	1	e2e717bf-551a-4917-bdc9-4fa0f342c530	32.67671	-111.58502							2013-12-08T00:00:00	8	12	2013	5231697	5231697	HUMAN_OBSERVATION	CLO	EBIRD	OBS220562164				CC_BY_4_0		obsr140698			2023-01-24T14:58:54.493Z		CONTINENT_DERIVED_FROM_COORDINATES
973942549	4fa7b334-ce0d-4e88-aaae-2e0c138d049e	URN:catalog:CLO:EBIRD:OBS220465445	Animalia	Chordata	Aves	Passeriformes	Mimidae	Toxostoma	Toxostoma bendirei		SPECIES	Toxostoma bendirei (Coues, 1873)	Toxostoma bendirei		US	Red Rock Feedlot	Arizona	PRESENT	1	e2e717bf-551a-4917-bdc9-4fa0f342c530	32.556824	-111.3773							2004-02-03T00:00:00	3	2	2004	5231697	5231697	HUMAN_OBSERVATION	CLO	EBIRD	OBS220465445				CC_BY_4_0		obsr194743			2023-01-24T14:58:41.743Z		CONTINENT_DERIVED_FROM_COORDINATES
973928187	4fa7b334-ce0d-4e88-aaae-2e0c138d049e	URN:catalog:CLO:EBIRD:OBS220462129	Animalia	Chordata	Aves	Passeriformes	Mimidae	Toxostoma	Toxostoma bendirei		SPECIES	Toxostoma bendirei (Coues, 1873)	Toxostoma bendirei		MX	Sonora: Bonifacio's Resort nr San Carlos	Sonora	PRESENT	1	e2e717bf-551a-4917-bdc9-4fa0f342c530	27.966076	-111.11119							2011-12-29T00:00:00	29	12	2011	5231697	5231697	HUMAN_OBSERVATION	CLO	EBIRD	OBS220462129				CC_BY_4_0		obsr425505			2023-01-24T15:14:40.210Z		CONTINENT_DERIVED_FROM_COORDINATES
973916993	4fa7b334-ce0d-4e88-aaae-2e0c138d049e	URN:catalog:CLO:EBIRD:OBS220472564	Animalia	Chordata	Aves	Passeriformes	Mimidae	Toxostoma	Toxostoma bendirei		SPECIES	Toxostoma bendirei (Coues, 1873)	Toxostoma bendirei		US	Baseline Rd & Salome Hwy Thrasher spot	Arizona	PRESENT	2	e2e717bf-551a-4917-bdc9-4fa0f342c530	33.377003	-112.771866							2013-12-08T00:00:00	8	12	2013	5231697	5231697	HUMAN_OBSERVATION	CLO	EBIRD	OBS220472564				CC_BY_4_0		obsr119686			2023-01-24T15:16:02.753Z		CONTINENT_DERIVED_FROM_COORDINATES
973905258	4fa7b334-ce0d-4e88-aaae-2e0c138d049e	URN:catalog:CLO:EBIRD:OBS220488941	Animalia	Chordata	Aves	Passeriformes	Mimidae	Toxostoma	Toxostoma bendirei		SPECIES	Toxostoma bendirei (Coues, 1873)	Toxostoma bendirei		US	Lost Dutchman SP	Arizona	PRESENT	2	e2e717bf-551a-4917-bdc9-4fa0f342c530	33.459	-111.482							2013-12-08T00:00:00	8	12	2013	5231697	5231697	HUMAN_OBSERVATION	CLO	EBIRD	OBS220488941				CC_BY_4_0		obsr323231			2023-01-24T15:12:47.501Z		CONTINENT_DERIVED_FROM_COORDINATES
973845962	4fa7b334-ce0d-4e88-aaae-2e0c138d049e	URN:catalog:CLO:EBIRD:OBS220507763	Animalia	Chordata	Aves	Passeriformes	Mimidae	Toxostoma	Toxostoma bendirei		SPECIES	Toxostoma bendirei (Coues, 1873)	Toxostoma bendirei		US	Santa Cruz Flats Travel Count	Arizona	PRESENT	1	e2e717bf-551a-4917-bdc9-4fa0f342c530	32.67671	-111.58502							2013-12-08T00:00:00	8	12	2013	5231697	5231697	HUMAN_OBSERVATION	CLO	EBIRD	OBS220507763				CC_BY_4_0		obsr336013			2023-01-24T14:57:06.602Z		CONTINENT_DERIVED_FROM_COORDINATES
973792949	4fa7b334-ce0d-4e88-aaae-2e0c138d049e	URN:catalog:CLO:EBIRD:OBS220080771	Animalia	Chordata	Aves	Passeriformes	Mimidae	Toxostoma	Toxostoma bendirei		SPECIES	Toxostoma bendirei (Coues, 1873)	Toxostoma bendirei		US	Cima	California	PRESENT	1	e2e717bf-551a-4917-bdc9-4fa0f342c530	35.235584	-115.50215							2013-11-28T00:00:00	28	11	2013	5231697	5231697	HUMAN_OBSERVATION	CLO	EBIRD	OBS220080771				CC_BY_4_0		obsr206500			2023-01-24T15:16:50.029Z		CONTINENT_DERIVED_FROM_COORDINATES
973790895	4fa7b334-ce0d-4e88-aaae-2e0c138d049e	URN:catalog:CLO:EBIRD:OBS220088005	Animalia	Chordata	Aves	Passeriformes	Mimidae	Toxostoma	Toxostoma bendirei		SPECIES	Toxostoma bendirei (Coues, 1873)	Toxostoma bendirei		US	Santa Cruz Flats: Sunland Gin-Harmon Rds.	Arizona	PRESENT	1	e2e717bf-551a-4917-bdc9-4fa0f342c530	32.673916	-111.67053							2013-12-04T00:00:00	4	12	2013	5231697	5231697	HUMAN_OBSERVATION	CLO	EBIRD	OBS220088005				CC_BY_4_0		obsr436254			2023-01-24T15:16:21.315Z		CONTINENT_DERIVED_FROM_COORDINATES
973761137	4fa7b334-ce0d-4e88-aaae-2e0c138d049e	URN:catalog:CLO:EBIRD:OBS220149631	Animalia	Chordata	Aves	Passeriformes	Mimidae	Toxostoma	Toxostoma bendirei		SPECIES	Toxostoma bendirei (Coues, 1873)	Toxostoma bendirei		US	Baseline Rd & Salome Hwy Thrasher spot	Arizona	PRESENT	1	e2e717bf-551a-4917-bdc9-4fa0f342c530	33.377003	-112.771866							2013-12-05T00:00:00	5	12	2013	5231697	5231697	HUMAN_OBSERVATION	CLO	EBIRD	OBS220149631				CC_BY_4_0		obsr131821			2023-01-24T14:58:47.422Z		CONTINENT_DERIVED_FROM_COORDINATES
973727220	4fa7b334-ce0d-4e88-aaae-2e0c138d049e	URN:catalog:CLO:EBIRD:OBS220176192	Animalia	Chordata	Aves	Passeriformes	Mimidae	Toxostoma	Toxostoma bendirei		SPECIES	Toxostoma bendirei (Coues, 1873)	Toxostoma bendirei		US	Between Portal and I-10	Arizona	PRESENT	1	e2e717bf-551a-4917-bdc9-4fa0f342c530	32.05232	-109.09424							1997-07-24T00:00:00	24	7	1997	5231697	5231697	HUMAN_OBSERVATION	CLO	EBIRD	OBS220176192				CC_BY_4_0		obsr202532			2023-01-24T15:16:48.561Z		CONTINENT_DERIVED_FROM_COORDINATES
973655016	4fa7b334-ce0d-4e88-aaae-2e0c138d049e	URN:catalog:CLO:EBIRD:OBS220219393	Animalia	Chordata	Aves	Passeriformes	Mimidae	Toxostoma	Toxostoma bendirei		SPECIES	Toxostoma bendirei (Coues, 1873)	Toxostoma bendirei		US	Avra Valley--Reservation Road	Arizona	PRESENT	1	e2e717bf-551a-4917-bdc9-4fa0f342c530	32.275753	-111.27863							2013-12-06T00:00:00	6	12	2013	5231697	5231697	HUMAN_OBSERVATION	CLO	EBIRD	OBS220219393				CC_BY_4_0		obsr58643			2023-01-24T15:10:20.044Z		CONTINENT_DERIVED_FROM_COORDINATES
973581684	4fa7b334-ce0d-4e88-aaae-2e0c138d049e	URN:catalog:CLO:EBIRD:OBS219874459	Animalia	Chordata	Aves	Passeriformes	Mimidae	Toxostoma	Toxostoma bendirei		SPECIES	Toxostoma bendirei (Coues, 1873)	Toxostoma bendirei		US	N Central Hwy and Double Adobe	Arizona	PRESENT	1	e2e717bf-551a-4917-bdc9-4fa0f342c530	31.53579	-109.69806							2013-12-02T00:00:00	2	12	2013	5231697	5231697	HUMAN_OBSERVATION	CLO	EBIRD	OBS219874459				CC_BY_4_0		obsr347800			2023-01-24T15:10:26.613Z		CONTINENT_DERIVED_FROM_COORDINATES
973394305	4fa7b334-ce0d-4e88-aaae-2e0c138d049e	URN:catalog:CLO:EBIRD:OBS219638195	Animalia	Chordata	Aves	Passeriformes	Mimidae	Toxostoma	Toxostoma bendirei		SPECIES	Toxostoma bendirei (Coues, 1873)	Toxostoma bendirei		US	Mojave National Preserve - Lanfair - Northeast of main cluster of houses	California	PRESENT	2	e2e717bf-551a-4917-bdc9-4fa0f342c530	35.13113	-115.16513							2011-04-02T00:00:00	2	4	2011	5231697	5231697	HUMAN_OBSERVATION	CLO	EBIRD	OBS219638195				CC_BY_4_0		obsr92303			2023-01-24T14:58:32.845Z		CONTINENT_DERIVED_FROM_COORDINATES
973392886	4fa7b334-ce0d-4e88-aaae-2e0c138d049e	URN:catalog:CLO:EBIRD:OBS219669908	Animalia	Chordata	Aves	Passeriformes	Mimidae	Toxostoma	Toxostoma bendirei		SPECIES	Toxostoma bendirei (Coues, 1873)	Toxostoma bendirei		US	N Coffman Rd	Arizona	PRESENT	2	e2e717bf-551a-4917-bdc9-4fa0f342c530	31.597584	-109.71528							2013-12-01T00:00:00	1	12	2013	5231697	5231697	HUMAN_OBSERVATION	CLO	EBIRD	OBS219669908				CC_BY_4_0		obsr336013			2023-01-24T15:15:47.253Z		CONTINENT_DERIVED_FROM_COORDINATES
973388687	4fa7b334-ce0d-4e88-aaae-2e0c138d049e	URN:catalog:CLO:EBIRD:OBS219638255	Animalia	Chordata	Aves	Passeriformes	Mimidae	Toxostoma	Toxostoma bendirei		SPECIES	Toxostoma bendirei (Coues, 1873)	Toxostoma bendirei		US	Mojave National Preserve - Granite Mountains Roadside Camps	California	PRESENT	2	e2e717bf-551a-4917-bdc9-4fa0f342c530	34.813686	-115.61755							2011-04-04T00:00:00	4	4	2011	5231697	5231697	HUMAN_OBSERVATION	CLO	EBIRD	OBS219638255				CC_BY_4_0		obsr92303			2023-01-24T15:11:31.690Z		CONTINENT_DERIVED_FROM_COORDINATES
973378217	4fa7b334-ce0d-4e88-aaae-2e0c138d049e	URN:catalog:CLO:EBIRD:OBS219703607	Animalia	Chordata	Aves	Passeriformes	Mimidae	Toxostoma	Toxostoma bendirei		SPECIES	Toxostoma bendirei (Coues, 1873)	Toxostoma bendirei		US	Prospector Park	Arizona	PRESENT	1	e2e717bf-551a-4917-bdc9-4fa0f342c530	33.44213	-111.5433							2013-12-02T00:00:00	2	12	2013	5231697	5231697	HUMAN_OBSERVATION	CLO	EBIRD	OBS219703607				CC_BY_4_0		obsr298534			2023-01-24T14:58:13.412Z		CONTINENT_DERIVED_FROM_COORDINATES
973250135	4fa7b334-ce0d-4e88-aaae-2e0c138d049e	URN:catalog:CLO:EBIRD:OBS219670910	Animalia	Chordata	Aves	Passeriformes	Mimidae	Toxostoma	Toxostoma bendirei		SPECIES	Toxostoma bendirei (Coues, 1873)	Toxostoma bendirei		US	Baseline Rd & Salome Hwy Thrasher spot	Arizona	PRESENT	2	e2e717bf-551a-4917-bdc9-4fa0f342c530	33.377003	-112.771866							2013-10-27T00:00:00	27	10	2013	5231697	5231697	HUMAN_OBSERVATION	CLO	EBIRD	OBS219670910				CC_BY_4_0		obsr150797			2023-01-24T15:16:48.302Z		CONTINENT_DERIVED_FROM_COORDINATES
973244234	4fa7b334-ce0d-4e88-aaae-2e0c138d049e	URN:catalog:CLO:EBIRD:OBS219669960	Animalia	Chordata	Aves	Passeriformes	Mimidae	Toxostoma	Toxostoma bendirei		SPECIES	Toxostoma bendirei (Coues, 1873)	Toxostoma bendirei		US	N Coffman Rd	Arizona	PRESENT	1	e2e717bf-551a-4917-bdc9-4fa0f342c530	31.597584	-109.71528							2013-12-01T00:00:00	1	12	2013	5231697	5231697	HUMAN_OBSERVATION	CLO	EBIRD	OBS219669960				CC_BY_4_0		obsr140698			2023-01-24T15:15:51.233Z		CONTINENT_DERIVED_FROM_COORDINATES
973182589	4fa7b334-ce0d-4e88-aaae-2e0c138d049e	URN:catalog:CLO:EBIRD:OBS219458013	Animalia	Chordata	Aves	Passeriformes	Mimidae	Toxostoma	Toxostoma bendirei		SPECIES	Toxostoma bendirei (Coues, 1873)	Toxostoma bendirei		US	Baseline Rd & Salome Hwy Thrasher spot	Arizona	PRESENT	3	e2e717bf-551a-4917-bdc9-4fa0f342c530	33.377003	-112.771866							2013-11-29T00:00:00	29	11	2013	5231697	5231697	HUMAN_OBSERVATION	CLO	EBIRD	OBS219458013				CC_BY_4_0		obsr119686			2023-01-24T14:56:43.503Z		CONTINENT_DERIVED_FROM_COORDINATES
973166229	4fa7b334-ce0d-4e88-aaae-2e0c138d049e	URN:catalog:CLO:EBIRD:OBS219476427	Animalia	Chordata	Aves	Passeriformes	Mimidae	Toxostoma	Toxostoma bendirei		SPECIES	Toxostoma bendirei (Coues, 1873)	Toxostoma bendirei		US	Baseline Rd & Salome Hwy Thrasher spot	Arizona	PRESENT	3	e2e717bf-551a-4917-bdc9-4fa0f342c530	33.377003	-112.771866							2013-11-30T00:00:00	30	11	2013	5231697	5231697	HUMAN_OBSERVATION	CLO	EBIRD	OBS219476427				CC_BY_4_0		obsr304509			2023-01-24T14:58:34.751Z		CONTINENT_DERIVED_FROM_COORDINATES
973162082	4fa7b334-ce0d-4e88-aaae-2e0c138d049e	URN:catalog:CLO:EBIRD:OBS219502468	Animalia	Chordata	Aves	Passeriformes	Mimidae	Toxostoma	Toxostoma bendirei		SPECIES	Toxostoma bendirei (Coues, 1873)	Toxostoma bendirei		US	Avra Valley--Reservation Road	Arizona	PRESENT	1	e2e717bf-551a-4917-bdc9-4fa0f342c530	32.275753	-111.27863							2013-11-30T00:00:00	30	11	2013	5231697	5231697	HUMAN_OBSERVATION	CLO	EBIRD	OBS219502468				CC_BY_4_0		obsr58643			2023-01-24T15:11:44.501Z		CONTINENT_DERIVED_FROM_COORDINATES
973066333	4fa7b334-ce0d-4e88-aaae-2e0c138d049e	URN:catalog:CLO:EBIRD:OBS219539661	Animalia	Chordata	Aves	Passeriformes	Mimidae	Toxostoma	Toxostoma bendirei		SPECIES	Toxostoma bendirei (Coues, 1873)	Toxostoma bendirei		US	Lost Dutchman SP	Arizona	PRESENT	2	e2e717bf-551a-4917-bdc9-4fa0f342c530	33.459	-111.482							1997-04-18T00:00:00	18	4	1997	5231697	5231697	HUMAN_OBSERVATION	CLO	EBIRD	OBS219539661				CC_BY_4_0		obsr412954			2023-01-24T14:58:46.030Z		CONTINENT_DERIVED_FROM_COORDINATES
973021483	4fa7b334-ce0d-4e88-aaae-2e0c138d049e	URN:catalog:CLO:EBIRD:OBS219387030	Animalia	Chordata	Aves	Passeriformes	Mimidae	Toxostoma	Toxostoma bendirei		SPECIES	Toxostoma bendirei (Coues, 1873)	Toxostoma bendirei		US	Prospector Park	Arizona	PRESENT	1	e2e717bf-551a-4917-bdc9-4fa0f342c530	33.44213	-111.5433							2013-11-30T00:00:00	30	11	2013	5231697	5231697	HUMAN_OBSERVATION	CLO	EBIRD	OBS219387030				CC_BY_4_0		obsr323231			2023-01-24T15:15:57.852Z		CONTINENT_DERIVED_FROM_COORDINATES
972986547	4fa7b334-ce0d-4e88-aaae-2e0c138d049e	URN:catalog:CLO:EBIRD:OBS219190804	Animalia	Chordata	Aves	Passeriformes	Mimidae	Toxostoma	Toxostoma bendirei		SPECIES	Toxostoma bendirei (Coues, 1873)	Toxostoma bendirei		US	Lost Dutchman SP	Arizona	PRESENT	1	e2e717bf-551a-4917-bdc9-4fa0f342c530	33.459	-111.482							2013-11-11T00:00:00	11	11	2013	5231697	5231697	HUMAN_OBSERVATION	CLO	EBIRD	OBS219190804				CC_BY_4_0		obsr323231			2023-01-24T14:57:06.308Z		CONTINENT_DERIVED_FROM_COORDINATES
972983764	4fa7b334-ce0d-4e88-aaae-2e0c138d049e	URN:catalog:CLO:EBIRD:OBS219240174	Animalia	Chordata	Aves	Passeriformes	Mimidae	Toxostoma	Toxostoma bendirei		SPECIES	Toxostoma bendirei (Coues, 1873)	Toxostoma bendirei		US	Baseline Rd & Salome Hwy Thrasher spot	Arizona	PRESENT	3	e2e717bf-551a-4917-bdc9-4fa0f342c530	33.377003	-112.771866							2013-11-29T00:00:00	29	11	2013	5231697	5231697	HUMAN_OBSERVATION	CLO	EBIRD	OBS219240174				CC_BY_4_0		obsr336013			2023-01-24T15:18:40.006Z		CONTINENT_DERIVED_FROM_COORDINATES
972714308	4fa7b334-ce0d-4e88-aaae-2e0c138d049e	URN:catalog:CLO:EBIRD:OBS218862386	Animalia	Chordata	Aves	Passeriformes	Mimidae	Toxostoma	Toxostoma bendirei		SPECIES	Toxostoma bendirei (Coues, 1873)	Toxostoma bendirei		US	Stateline Rd. (Cochise Co.)	Arizona	PRESENT	1	e2e717bf-551a-4917-bdc9-4fa0f342c530	31.836103	-109.05083							2013-08-16T00:00:00	16	8	2013	5231697	5231697	HUMAN_OBSERVATION	CLO	EBIRD	OBS218862386				CC_BY_4_0		obsr236067			2023-01-24T14:59:02.866Z		CONTINENT_DERIVED_FROM_COORDINATES
972624780	4fa7b334-ce0d-4e88-aaae-2e0c138d049e	URN:catalog:CLO:EBIRD:OBS218910909	Animalia	Chordata	Aves	Passeriformes	Mimidae	Toxostoma	Toxostoma bendirei		SPECIES	Toxostoma bendirei (Coues, 1873)	Toxostoma bendirei		US	McDowell Sonoran Preserve--Brown's Ranch Area	Arizona	PRESENT		e2e717bf-551a-4917-bdc9-4fa0f342c530	33.780014	-111.84115							2012-03-12T00:00:00	12	3	2012	5231697	5231697	HUMAN_OBSERVATION	CLO	EBIRD	OBS218910909				CC_BY_4_0		obsr60976			2023-01-24T15:10:51.077Z		CONTINENT_DERIVED_FROM_COORDINATES
972624318	4fa7b334-ce0d-4e88-aaae-2e0c138d049e	URN:catalog:CLO:EBIRD:OBS218911227	Animalia	Chordata	Aves	Passeriformes	Mimidae	Toxostoma	Toxostoma bendirei		SPECIES	Toxostoma bendirei (Coues, 1873)	Toxostoma bendirei		US	McDowell Sonoran Preserve--Brown's Ranch Area	Arizona	PRESENT		e2e717bf-551a-4917-bdc9-4fa0f342c530	33.780014	-111.84115							2012-01-30T00:00:00	30	1	2012	5231697	5231697	HUMAN_OBSERVATION	CLO	EBIRD	OBS218911227				CC_BY_4_0		obsr60976			2023-01-24T14:58:54.522Z		CONTINENT_DERIVED_FROM_COORDINATES
972621483	4fa7b334-ce0d-4e88-aaae-2e0c138d049e	URN:catalog:CLO:EBIRD:OBS218910637	Animalia	Chordata	Aves	Passeriformes	Mimidae	Toxostoma	Toxostoma bendirei		SPECIES	Toxostoma bendirei (Coues, 1873)	Toxostoma bendirei		US	McDowell Sonoran Preserve--Brown's Ranch Area	Arizona	PRESENT		e2e717bf-551a-4917-bdc9-4fa0f342c530	33.780014	-111.84115							2012-05-01T00:00:00	1	5	2012	5231697	5231697	HUMAN_OBSERVATION	CLO	EBIRD	OBS218910637				CC_BY_4_0		obsr60976			2023-01-24T14:58:30.253Z		CONTINENT_DERIVED_FROM_COORDINATES
972588993	4fa7b334-ce0d-4e88-aaae-2e0c138d049e	URN:catalog:CLO:EBIRD:OBS218747145	Animalia	Chordata	Aves	Passeriformes	Mimidae	Toxostoma	Toxostoma bendirei		SPECIES	Toxostoma bendirei (Coues, 1873)	Toxostoma bendirei		US	Baseline Rd & Salome Hwy Thrasher spot	Arizona	PRESENT	2	e2e717bf-551a-4917-bdc9-4fa0f342c530	33.377003	-112.771866							2013-11-21T00:00:00	21	11	2013	5231697	5231697	HUMAN_OBSERVATION	CLO	EBIRD	OBS218747145				CC_BY_4_0		obsr198755			2023-01-24T15:15:51.481Z		CONTINENT_DERIVED_FROM_COORDINATES
972500676	4fa7b334-ce0d-4e88-aaae-2e0c138d049e	URN:catalog:CLO:EBIRD:OBS218632315	Animalia	Chordata	Aves	Passeriformes	Mimidae	Toxostoma	Toxostoma bendirei		SPECIES	Toxostoma bendirei (Coues, 1873)	Toxostoma bendirei		US	Chiricahua Mtns.--Willow Tank	Arizona	PRESENT	1	e2e717bf-551a-4917-bdc9-4fa0f342c530	31.814508	-109.06027							2013-01-09T00:00:00	9	1	2013	5231697	5231697	HUMAN_OBSERVATION	CLO	EBIRD	OBS218632315				CC_BY_4_0		obsr436254			2023-01-24T15:10:23.065Z		CONTINENT_DERIVED_FROM_COORDINATES
972400511	4fa7b334-ce0d-4e88-aaae-2e0c138d049e	URN:catalog:CLO:EBIRD:OBS218478708	Animalia	Chordata	Aves	Passeriformes	Mimidae	Toxostoma	Toxostoma bendirei		SPECIES	Toxostoma bendirei (Coues, 1873)	Toxostoma bendirei		US	Baseline Rd & Salome Hwy Thrasher spot	Arizona	PRESENT	1	e2e717bf-551a-4917-bdc9-4fa0f342c530	33.377003	-112.771866							2013-11-17T00:00:00	17	11	2013	5231697	5231697	HUMAN_OBSERVATION	CLO	EBIRD	OBS218478708				CC_BY_4_0		obsr423298			2023-01-24T15:18:18.641Z		CONTINENT_DERIVED_FROM_COORDINATES
972349929	4fa7b334-ce0d-4e88-aaae-2e0c138d049e	URN:catalog:CLO:EBIRD:OBS218563324	Animalia	Chordata	Aves	Passeriformes	Mimidae	Toxostoma	Toxostoma bendirei		SPECIES	Toxostoma bendirei (Coues, 1873)	Toxostoma bendirei		US	McDowell Sonoran Preserve--Brown's Ranch Area	Arizona	PRESENT		e2e717bf-551a-4917-bdc9-4fa0f342c530	33.780014	-111.84115							2013-03-13T00:00:00	13	3	2013	5231697	5231697	HUMAN_OBSERVATION	CLO	EBIRD	OBS218563324				CC_BY_4_0		obsr60976			2023-01-24T14:58:31.900Z		CONTINENT_DERIVED_FROM_COORDINATES
972332884	4fa7b334-ce0d-4e88-aaae-2e0c138d049e	URN:catalog:CLO:EBIRD:OBS218593455	Animalia	Chordata	Aves	Passeriformes	Mimidae	Toxostoma	Toxostoma bendirei		SPECIES	Toxostoma bendirei (Coues, 1873)	Toxostoma bendirei		US	Baseline Rd & Salome Hwy Thrasher spot	Arizona	PRESENT	1	e2e717bf-551a-4917-bdc9-4fa0f342c530	33.377003	-112.771866							2013-11-23T00:00:00	23	11	2013	5231697	5231697	HUMAN_OBSERVATION	CLO	EBIRD	OBS218593455				CC_BY_4_0		obsr101928			2023-01-24T15:16:21.105Z		CONTINENT_DERIVED_FROM_COORDINATES
972227451	4fa7b334-ce0d-4e88-aaae-2e0c138d049e	URN:catalog:CLO:EBIRD:OBS218439531	Animalia	Chordata	Aves	Passeriformes	Mimidae	Toxostoma	Toxostoma bendirei		SPECIES	Toxostoma bendirei (Coues, 1873)	Toxostoma bendirei		US	Baseline Rd & Salome Hwy Thrasher spot	Arizona	PRESENT	2	e2e717bf-551a-4917-bdc9-4fa0f342c530	33.377003	-112.771866							2013-11-21T00:00:00	21	11	2013	5231697	5231697	HUMAN_OBSERVATION	CLO	EBIRD	OBS218439531				CC_BY_4_0		obsr169965			2023-01-24T14:57:14.330Z		CONTINENT_DERIVED_FROM_COORDINATES
971940097	4fa7b334-ce0d-4e88-aaae-2e0c138d049e	URN:catalog:CLO:EBIRD:OBS218128368	Animalia	Chordata	Aves	Passeriformes	Mimidae	Toxostoma	Toxostoma bendirei		SPECIES	Toxostoma bendirei (Coues, 1873)	Toxostoma bendirei		US	Wittmann--Jump the Moon Ranch	Arizona	PRESENT	6	e2e717bf-551a-4917-bdc9-4fa0f342c530	33.730644	-112.53542							2013-10-20T00:00:00	20	10	2013	5231697	5231697	HUMAN_OBSERVATION	CLO	EBIRD	OBS218128368				CC_BY_4_0		obsr166496			2023-01-24T15:15:55.703Z		CONTINENT_DERIVED_FROM_COORDINATES
971930731	4fa7b334-ce0d-4e88-aaae-2e0c138d049e	URN:catalog:CLO:EBIRD:OBS218128189	Animalia	Chordata	Aves	Passeriformes	Mimidae	Toxostoma	Toxostoma bendirei		SPECIES	Toxostoma bendirei (Coues, 1873)	Toxostoma bendirei		US	Wittmann--Jump the Moon Ranch	Arizona	PRESENT	1	e2e717bf-551a-4917-bdc9-4fa0f342c530	33.730644	-112.53542							2013-11-09T00:00:00	9	11	2013	5231697	5231697	HUMAN_OBSERVATION	CLO	EBIRD	OBS218128189				CC_BY_4_0		obsr166496			2023-01-24T15:16:18.414Z		CONTINENT_DERIVED_FROM_COORDINATES
971822515	4fa7b334-ce0d-4e88-aaae-2e0c138d049e	URN:catalog:CLO:EBIRD:OBS217999751	Animalia	Chordata	Aves	Passeriformes	Mimidae	Toxostoma	Toxostoma bendirei		SPECIES	Toxostoma bendirei (Coues, 1873)	Toxostoma bendirei		US	Mojave National Preserve--Cima Rd. corral	California	PRESENT	2	e2e717bf-551a-4917-bdc9-4fa0f342c530	35.3669	-115.5893							2011-04-13T00:00:00	13	4	2011	5231697	5231697	HUMAN_OBSERVATION	CLO	EBIRD	OBS217999751				CC_BY_4_0		obsr178682			2023-01-24T14:56:34.167Z		CONTINENT_DERIVED_FROM_COORDINATES
971749734	4fa7b334-ce0d-4e88-aaae-2e0c138d049e	URN:catalog:CLO:EBIRD:OBS217884309	Animalia	Chordata	Aves	Passeriformes	Mimidae	Toxostoma	Toxostoma bendirei		SPECIES	Toxostoma bendirei (Coues, 1873)	Toxostoma bendirei		US	Papago Park	Arizona	PRESENT	1	e2e717bf-551a-4917-bdc9-4fa0f342c530	33.4564	-111.95							2013-11-16T00:00:00	16	11	2013	5231697	5231697	HUMAN_OBSERVATION	CLO	EBIRD	OBS217884309				CC_BY_4_0		obsr433457			2023-01-24T15:15:25.760Z		CONTINENT_DERIVED_FROM_COORDINATES
971747896	4fa7b334-ce0d-4e88-aaae-2e0c138d049e	URN:catalog:CLO:EBIRD:OBS217882734	Animalia	Chordata	Aves	Passeriformes	Mimidae	Toxostoma	Toxostoma bendirei		SPECIES	Toxostoma bendirei (Coues, 1873)	Toxostoma bendirei		US	Baseline Rd & Salome Hwy Thrasher spot	Arizona	PRESENT	2	e2e717bf-551a-4917-bdc9-4fa0f342c530	33.377003	-112.771866							2013-11-16T00:00:00	16	11	2013	5231697	5231697	HUMAN_OBSERVATION	CLO	EBIRD	OBS217882734				CC_BY_4_0		obsr224004			2023-01-24T14:59:01.408Z		CONTINENT_DERIVED_FROM_COORDINATES
971723578	4fa7b334-ce0d-4e88-aaae-2e0c138d049e	URN:catalog:CLO:EBIRD:OBS217901015	Animalia	Chordata	Aves	Passeriformes	Mimidae	Toxostoma	Toxostoma bendirei		SPECIES	Toxostoma bendirei (Coues, 1873)	Toxostoma bendirei		US	Rodeo	New Mexico	PRESENT	1	e2e717bf-551a-4917-bdc9-4fa0f342c530	31.841658	-109.038124							1988-08-01T00:00:00	1	8	1988	5231697	5231697	HUMAN_OBSERVATION	CLO	EBIRD	OBS217901015				CC_BY_4_0		obsr294157			2023-01-24T14:58:14.896Z		CONTINENT_DERIVED_FROM_COORDINATES
971662434	4fa7b334-ce0d-4e88-aaae-2e0c138d049e	URN:catalog:CLO:EBIRD:OBS217836296	Animalia	Chordata	Aves	Passeriformes	Mimidae	Toxostoma	Toxostoma bendirei		SPECIES	Toxostoma bendirei (Coues, 1873)	Toxostoma bendirei		US	Phoenix Deer Valley (Picture Rocks Park)	Arizona	PRESENT	1	e2e717bf-551a-4917-bdc9-4fa0f342c530	33.725693	-112.15702							1999-02-17T00:00:00	17	2	1999	5231697	5231697	HUMAN_OBSERVATION	CLO	EBIRD	OBS217836296				CC_BY_4_0		obsr5701			2023-01-24T15:15:59.223Z		CONTINENT_DERIVED_FROM_COORDINATES
971641524	4fa7b334-ce0d-4e88-aaae-2e0c138d049e	URN:catalog:CLO:EBIRD:OBS217779716	Animalia	Chordata	Aves	Passeriformes	Mimidae	Toxostoma	Toxostoma bendirei		SPECIES	Toxostoma bendirei (Coues, 1873)	Toxostoma bendirei		US	Rodeo	New Mexico	PRESENT	1	e2e717bf-551a-4917-bdc9-4fa0f342c530	31.841658	-109.038124							1988-08-01T00:00:00	1	8	1988	5231697	5231697	HUMAN_OBSERVATION	CLO	EBIRD	OBS217779716				CC_BY_4_0		obsr106803			2023-01-24T15:15:57.052Z		CONTINENT_DERIVED_FROM_COORDINATES
971301039	4fa7b334-ce0d-4e88-aaae-2e0c138d049e	URN:catalog:CLO:EBIRD:OBS217514827	Animalia	Chordata	Aves	Passeriformes	Mimidae	Toxostoma	Toxostoma bendirei		SPECIES	Toxostoma bendirei (Coues, 1873)	Toxostoma bendirei		US	US-AZ-Scottsdale-5500-5764 N Alma School Rd	Arizona	PRESENT	1	e2e717bf-551a-4917-bdc9-4fa0f342c530	33.51826	-111.85679							2013-11-01T00:00:00	1	11	2013	5231697	5231697	HUMAN_OBSERVATION	CLO	EBIRD	OBS217514827				CC_BY_4_0		obsr176135			2023-01-24T15:10:07.837Z		CONTINENT_DERIVED_FROM_COORDINATES
971246009	4fa7b334-ce0d-4e88-aaae-2e0c138d049e	URN:catalog:CLO:EBIRD:OBS217344528	Animalia	Chordata	Aves	Passeriformes	Mimidae	Toxostoma	Toxostoma bendirei		SPECIES	Toxostoma bendirei (Coues, 1873)	Toxostoma bendirei		US	Stateline Rd. (Cochise Co.)	Arizona	PRESENT	1	e2e717bf-551a-4917-bdc9-4fa0f342c530	31.836103	-109.05083							1996-07-12T00:00:00	12	7	1996	5231697	5231697	HUMAN_OBSERVATION	CLO	EBIRD	OBS217344528				CC_BY_4_0		obsr29050			2023-01-24T15:11:29.979Z		CONTINENT_DERIVED_FROM_COORDINATES
971232290	4fa7b334-ce0d-4e88-aaae-2e0c138d049e	URN:catalog:CLO:EBIRD:OBS217330110	Animalia	Chordata	Aves	Passeriformes	Mimidae	Toxostoma	Toxostoma bendirei		SPECIES	Toxostoma bendirei (Coues, 1873)	Toxostoma bendirei		US	Lost Dutchman SP	Arizona	PRESENT	1	e2e717bf-551a-4917-bdc9-4fa0f342c530	33.459	-111.482							2013-11-11T00:00:00	11	11	2013	5231697	5231697	HUMAN_OBSERVATION	CLO	EBIRD	OBS217330110				CC_BY_4_0		obsr323231			2023-01-24T14:59:02.201Z		CONTINENT_DERIVED_FROM_COORDINATES
971231860	4fa7b334-ce0d-4e88-aaae-2e0c138d049e	URN:catalog:CLO:EBIRD:OBS217329240	Animalia	Chordata	Aves	Passeriformes	Mimidae	Toxostoma	Toxostoma bendirei		SPECIES	Toxostoma bendirei (Coues, 1873)	Toxostoma bendirei		US	Baseline Rd & Salome Hwy Thrasher spot	Arizona	PRESENT	1	e2e717bf-551a-4917-bdc9-4fa0f342c530	33.377003	-112.771866							2013-11-11T00:00:00	11	11	2013	5231697	5231697	HUMAN_OBSERVATION	CLO	EBIRD	OBS217329240				CC_BY_4_0		obsr23684			2023-01-24T15:16:59.800Z		CONTINENT_DERIVED_FROM_COORDINATES
971139573	4fa7b334-ce0d-4e88-aaae-2e0c138d049e	URN:catalog:CLO:EBIRD:OBS219742629	Animalia	Chordata	Aves	Passeriformes	Mimidae	Toxostoma	Toxostoma bendirei		SPECIES	Toxostoma bendirei (Coues, 1873)	Toxostoma bendirei		MX	Kino Bay	Sonora	PRESENT		e2e717bf-551a-4917-bdc9-4fa0f342c530	28.806173	-111.917725							1980-01-30T00:00:00	30	1	1980	5231697	5231697	HUMAN_OBSERVATION	CLO	EBIRD	OBS219742629				CC_BY_4_0		obsr242215			2023-01-24T15:14:39.705Z		CONTINENT_DERIVED_FROM_COORDINATES
971117147	4fa7b334-ce0d-4e88-aaae-2e0c138d049e	URN:catalog:CLO:EBIRD:OBS217097133	Animalia	Chordata	Aves	Passeriformes	Mimidae	Toxostoma	Toxostoma bendirei		SPECIES	Toxostoma bendirei (Coues, 1873)	Toxostoma bendirei		US	Santa Cruz Flats Travel Count	Arizona	PRESENT	1	e2e717bf-551a-4917-bdc9-4fa0f342c530	32.67671	-111.58502							2013-11-09T00:00:00	9	11	2013	5231697	5231697	HUMAN_OBSERVATION	CLO	EBIRD	OBS217097133				CC_BY_4_0		obsr384920			2023-01-24T15:15:56.860Z		CONTINENT_DERIVED_FROM_COORDINATES
971020219	4fa7b334-ce0d-4e88-aaae-2e0c138d049e	URN:catalog:CLO:EBIRD:OBS216937936	Animalia	Chordata	Aves	Passeriformes	Mimidae	Toxostoma	Toxostoma bendirei		SPECIES	Toxostoma bendirei (Coues, 1873)	Toxostoma bendirei		US	Baseline Rd & Salome Hwy Thrasher spot	Arizona	PRESENT	1	e2e717bf-551a-4917-bdc9-4fa0f342c530	33.377003	-112.771866							2013-11-08T00:00:00	8	11	2013	5231697	5231697	HUMAN_OBSERVATION	CLO	EBIRD	OBS216937936				CC_BY_4_0		obsr384920			2023-01-24T15:12:55.700Z		CONTINENT_DERIVED_FROM_COORDINATES
971015993	4fa7b334-ce0d-4e88-aaae-2e0c138d049e	URN:catalog:CLO:EBIRD:OBS216903436	Animalia	Chordata	Aves	Passeriformes	Mimidae	Toxostoma	Toxostoma bendirei		SPECIES	Toxostoma bendirei (Coues, 1873)	Toxostoma bendirei		US	Santa Cruz Flats Travel Count	Arizona	PRESENT	5	e2e717bf-551a-4917-bdc9-4fa0f342c530	32.67671	-111.58502							2008-12-26T00:00:00	26	12	2008	5231697	5231697	HUMAN_OBSERVATION	CLO	EBIRD	OBS216903436				CC_BY_4_0		obsr189320			2023-01-24T15:15:55.968Z		CONTINENT_DERIVED_FROM_COORDINATES
970824590	4fa7b334-ce0d-4e88-aaae-2e0c138d049e	URN:catalog:CLO:EBIRD:OBS216616887	Animalia	Chordata	Aves	Passeriformes	Mimidae	Toxostoma	Toxostoma bendirei		SPECIES	Toxostoma bendirei (Coues, 1873)	Toxostoma bendirei		US	Seneca/Ridgeway area	Arizona	PRESENT	1	e2e717bf-551a-4917-bdc9-4fa0f342c530	32.24754	-110.86535							2007-02-27T00:00:00	27	2	2007	5231697	5231697	HUMAN_OBSERVATION	CLO	EBIRD	OBS216616887				CC_BY_4_0		obsr425850			2023-01-24T15:12:50.545Z		CONTINENT_DERIVED_FROM_COORDINATES
970602269	4fa7b334-ce0d-4e88-aaae-2e0c138d049e	URN:catalog:CLO:EBIRD:OBS216401234	Animalia	Chordata	Aves	Passeriformes	Mimidae	Toxostoma	Toxostoma bendirei		SPECIES	Toxostoma bendirei (Coues, 1873)	Toxostoma bendirei		US	Wittman	Arizona	PRESENT		e2e717bf-551a-4917-bdc9-4fa0f342c530	33.737473	-112.535255							2013-03-09T00:00:00	9	3	2013	5231697	5231697	HUMAN_OBSERVATION	CLO	EBIRD	OBS216401234				CC_BY_4_0		obsr102204			2023-01-24T14:58:28.551Z		CONTINENT_DERIVED_FROM_COORDINATES
970486918	4fa7b334-ce0d-4e88-aaae-2e0c138d049e	URN:catalog:CLO:EBIRD:OBS216354619	Animalia	Chordata	Aves	Passeriformes	Mimidae	Toxostoma	Toxostoma bendirei		SPECIES	Toxostoma bendirei (Coues, 1873)	Toxostoma bendirei		US	Avra Valley--Reservation Road	Arizona	PRESENT	1	e2e717bf-551a-4917-bdc9-4fa0f342c530	32.275753	-111.27863							2013-11-04T00:00:00	4	11	2013	5231697	5231697	HUMAN_OBSERVATION	CLO	EBIRD	OBS216354619				CC_BY_4_0		obsr58643			2023-01-24T14:58:25.360Z		CONTINENT_DERIVED_FROM_COORDINATES
970486658	4fa7b334-ce0d-4e88-aaae-2e0c138d049e	URN:catalog:CLO:EBIRD:OBS216354177	Animalia	Chordata	Aves	Passeriformes	Mimidae	Toxostoma	Toxostoma bendirei		SPECIES	Toxostoma bendirei (Coues, 1873)	Toxostoma bendirei		US	Rodeo (town)	New Mexico	PRESENT		e2e717bf-551a-4917-bdc9-4fa0f342c530	31.836878	-109.02866							1989-04-23T00:00:00	23	4	1989	5231697	5231697	HUMAN_OBSERVATION	CLO	EBIRD	OBS216354177				CC_BY_4_0		obsr352933			2023-01-24T15:14:37.074Z		CONTINENT_DERIVED_FROM_COORDINATES
970166815	4fa7b334-ce0d-4e88-aaae-2e0c138d049e	URN:catalog:CLO:EBIRD:OBS215992654	Animalia	Chordata	Aves	Passeriformes	Mimidae	Toxostoma	Toxostoma bendirei		SPECIES	Toxostoma bendirei (Coues, 1873)	Toxostoma bendirei		US	US-AZ-Scottsdale-5500-5764 N Alma School Rd	Arizona	PRESENT	1	e2e717bf-551a-4917-bdc9-4fa0f342c530	33.51826	-111.85679							2013-11-01T00:00:00	1	11	2013	5231697	5231697	HUMAN_OBSERVATION	CLO	EBIRD	OBS215992654				CC_BY_4_0		obsr103682			2023-01-24T15:10:23.518Z		CONTINENT_DERIVED_FROM_COORDINATES
970144492	4fa7b334-ce0d-4e88-aaae-2e0c138d049e	URN:catalog:CLO:EBIRD:OBS215832828	Animalia	Chordata	Aves	Passeriformes	Mimidae	Toxostoma	Toxostoma bendirei		SPECIES	Toxostoma bendirei (Coues, 1873)	Toxostoma bendirei		US	CAP Recharge Basin--Mile Wide Rd	Arizona	PRESENT	1	e2e717bf-551a-4917-bdc9-4fa0f342c530	32.249176	-111.25812							2013-10-30T00:00:00	30	10	2013	5231697	5231697	HUMAN_OBSERVATION	CLO	EBIRD	OBS215832828				CC_BY_4_0		obsr58643			2023-01-24T14:58:59.172Z		CONTINENT_DERIVED_FROM_COORDINATES
970142350	4fa7b334-ce0d-4e88-aaae-2e0c138d049e	URN:catalog:CLO:EBIRD:OBS215827195	Animalia	Chordata	Aves	Passeriformes	Mimidae	Toxostoma	Toxostoma bendirei		SPECIES	Toxostoma bendirei (Coues, 1873)	Toxostoma bendirei		US	Kelso Valley Rd.--0.25-7.5 mi. S of Hwy 178	California	PRESENT	2	e2e717bf-551a-4917-bdc9-4fa0f342c530	35.62549	-118.26164							1983-06-26T00:00:00	26	6	1983	5231697	5231697	HUMAN_OBSERVATION	CLO	EBIRD	OBS215827195				CC_BY_4_0		obsr7422			2023-01-24T15:16:02.733Z		CONTINENT_DERIVED_FROM_COORDINATES
970133046	4fa7b334-ce0d-4e88-aaae-2e0c138d049e	URN:catalog:CLO:EBIRD_CAN:OBS215848235	Animalia	Chordata	Aves	Passeriformes	Mimidae	Toxostoma	Toxostoma bendirei		SPECIES	Toxostoma bendirei (Coues, 1873)	Toxostoma bendirei		US	Portal Road close to Hwy 80	Arizona	PRESENT	2	e2e717bf-551a-4917-bdc9-4fa0f342c530	31.870268	-109.04978							2013-04-27T00:00:00	27	4	2013	5231697	5231697	HUMAN_OBSERVATION	CLO	EBIRD_CAN	OBS215848235				CC_BY_4_0		obsr90276			2023-01-24T15:16:42.675Z		CONTINENT_DERIVED_FROM_COORDINATES
970027203	4fa7b334-ce0d-4e88-aaae-2e0c138d049e	URN:catalog:CLO:EBIRD:OBS215694114	Animalia	Chordata	Aves	Passeriformes	Mimidae	Toxostoma	Toxostoma bendirei		SPECIES	Toxostoma bendirei (Coues, 1873)	Toxostoma bendirei		US	Baseline Rd & Salome Hwy Thrasher spot	Arizona	PRESENT	1	e2e717bf-551a-4917-bdc9-4fa0f342c530	33.377003	-112.771866							2013-10-29T00:00:00	29	10	2013	5231697	5231697	HUMAN_OBSERVATION	CLO	EBIRD	OBS215694114				CC_BY_4_0		obsr339187			2023-01-24T14:59:17.554Z		CONTINENT_DERIVED_FROM_COORDINATES
969868345	4fa7b334-ce0d-4e88-aaae-2e0c138d049e	URN:catalog:CLO:EBIRD:OBS215656641	Animalia	Chordata	Aves	Passeriformes	Mimidae	Toxostoma	Toxostoma bendirei		SPECIES	Toxostoma bendirei (Coues, 1873)	Toxostoma bendirei		US	ASU Poly campus	Arizona	PRESENT	2	e2e717bf-551a-4917-bdc9-4fa0f342c530	33.30546	-111.670944							2013-10-28T00:00:00	28	10	2013	5231697	5231697	HUMAN_OBSERVATION	CLO	EBIRD	OBS215656641				CC_BY_4_0		obsr376000			2023-01-24T14:56:41.320Z		CONTINENT_DERIVED_FROM_COORDINATES
969842642	4fa7b334-ce0d-4e88-aaae-2e0c138d049e	URN:catalog:CLO:EBIRD:OBS215485034	Animalia	Chordata	Aves	Passeriformes	Mimidae	Toxostoma	Toxostoma bendirei		SPECIES	Toxostoma bendirei (Coues, 1873)	Toxostoma bendirei		US	Baseline Rd & Salome Hwy Thrasher spot	Arizona	PRESENT	2	e2e717bf-551a-4917-bdc9-4fa0f342c530	33.377003	-112.771866							2013-10-27T00:00:00	27	10	2013	5231697	5231697	HUMAN_OBSERVATION	CLO	EBIRD	OBS215485034				CC_BY_4_0		obsr110959			2023-01-24T14:56:36.755Z		CONTINENT_DERIVED_FROM_COORDINATES
969800458	4fa7b334-ce0d-4e88-aaae-2e0c138d049e	URN:catalog:CLO:EBIRD:OBS215532126	Animalia	Chordata	Aves	Passeriformes	Mimidae	Toxostoma	Toxostoma bendirei		SPECIES	Toxostoma bendirei (Coues, 1873)	Toxostoma bendirei		US	Baseline Rd & Salome Hwy Thrasher spot	Arizona	PRESENT	1	e2e717bf-551a-4917-bdc9-4fa0f342c530	33.377003	-112.771866							2013-10-25T00:00:00	25	10	2013	5231697	5231697	HUMAN_OBSERVATION	CLO	EBIRD	OBS215532126				CC_BY_4_0		obsr411785			2023-01-24T14:58:14.487Z		CONTINENT_DERIVED_FROM_COORDINATES
969666314	4fa7b334-ce0d-4e88-aaae-2e0c138d049e	URN:catalog:CLO:EBIRD:OBS215447310	Animalia	Chordata	Aves	Passeriformes	Mimidae	Toxostoma	Toxostoma bendirei		SPECIES	Toxostoma bendirei (Coues, 1873)	Toxostoma bendirei		US	CAP Recharge Basin--Mile Wide Rd	Arizona	PRESENT	1	e2e717bf-551a-4917-bdc9-4fa0f342c530	32.249176	-111.25812							2013-10-26T00:00:00	26	10	2013	5231697	5231697	HUMAN_OBSERVATION	CLO	EBIRD	OBS215447310				CC_BY_4_0		obsr58643			2023-01-24T14:57:05.575Z		CONTINENT_DERIVED_FROM_COORDINATES
969528460	4fa7b334-ce0d-4e88-aaae-2e0c138d049e	URN:catalog:CLO:EBIRD:OBS215409380	Animalia	Chordata	Aves	Passeriformes	Mimidae	Toxostoma	Toxostoma bendirei		SPECIES	Toxostoma bendirei (Coues, 1873)	Toxostoma bendirei		US	Baseline Rd & Salome Hwy Thrasher spot	Arizona	PRESENT	2	e2e717bf-551a-4917-bdc9-4fa0f342c530	33.377003	-112.771866							2013-10-26T00:00:00	26	10	2013	5231697	5231697	HUMAN_OBSERVATION	CLO	EBIRD	OBS215409380				CC_BY_4_0		obsr345714			2023-01-24T14:58:10.217Z		CONTINENT_DERIVED_FROM_COORDINATES
969465380	4fa7b334-ce0d-4e88-aaae-2e0c138d049e	URN:catalog:CLO:EBIRD:OBS215231187	Animalia	Chordata	Aves	Passeriformes	Mimidae	Toxostoma	Toxostoma bendirei		SPECIES	Toxostoma bendirei (Coues, 1873)	Toxostoma bendirei		US	Stateline Rd. (Cochise Co.)	Arizona	PRESENT		e2e717bf-551a-4917-bdc9-4fa0f342c530	31.836103	-109.05083							2006-06-11T00:00:00	11	6	2006	5231697	5231697	HUMAN_OBSERVATION	CLO	EBIRD	OBS215231187				CC_BY_4_0		obsr321802			2023-01-24T15:16:41.819Z		CONTINENT_DERIVED_FROM_COORDINATES
969461870	4fa7b334-ce0d-4e88-aaae-2e0c138d049e	URN:catalog:CLO:EBIRD:OBS215244535	Animalia	Chordata	Aves	Passeriformes	Mimidae	Toxostoma	Toxostoma bendirei		SPECIES	Toxostoma bendirei (Coues, 1873)	Toxostoma bendirei		US	Desert Botanical Garden	Arizona	PRESENT	1	e2e717bf-551a-4917-bdc9-4fa0f342c530	33.46182	-111.94363							2013-10-24T00:00:00	24	10	2013	5231697	5231697	HUMAN_OBSERVATION	CLO	EBIRD	OBS215244535				CC_BY_4_0		obsr320838			2023-01-24T14:57:10.813Z		CONTINENT_DERIVED_FROM_COORDINATES
969444998	4fa7b334-ce0d-4e88-aaae-2e0c138d049e	URN:catalog:CLO:EBIRD:OBS215284486	Animalia	Chordata	Aves	Passeriformes	Mimidae	Toxostoma	Toxostoma bendirei		SPECIES	Toxostoma bendirei (Coues, 1873)	Toxostoma bendirei		US	Stateline Rd. (Cochise Co.)	Arizona	PRESENT	1	e2e717bf-551a-4917-bdc9-4fa0f342c530	31.836103	-109.05083							2005-05-19T00:00:00	19	5	2005	5231697	5231697	HUMAN_OBSERVATION	CLO	EBIRD	OBS215284486				CC_BY_4_0		obsr54305			2023-01-24T14:57:07.536Z		CONTINENT_DERIVED_FROM_COORDINATES
969188501	4fa7b334-ce0d-4e88-aaae-2e0c138d049e	URN:catalog:CLO:EBIRD:OBS214957274	Animalia	Chordata	Aves	Passeriformes	Mimidae	Toxostoma	Toxostoma bendirei		SPECIES	Toxostoma bendirei (Coues, 1873)	Toxostoma bendirei		US	Desert Botanical Garden	Arizona	PRESENT	1	e2e717bf-551a-4917-bdc9-4fa0f342c530	33.461815	-111.943634							2013-10-21T00:00:00	21	10	2013	5231697	5231697	HUMAN_OBSERVATION	CLO	EBIRD	OBS214957274				CC_BY_4_0		obsr116380			2023-01-24T14:59:16.160Z		CONTINENT_DERIVED_FROM_COORDINATES
969131519	4fa7b334-ce0d-4e88-aaae-2e0c138d049e	URN:catalog:CLO:EBIRD:OBS214983281	Animalia	Chordata	Aves	Passeriformes	Mimidae	Toxostoma	Toxostoma bendirei		SPECIES	Toxostoma bendirei (Coues, 1873)	Toxostoma bendirei		US	Riparian Preserve at Gilbert Water Ranch	Arizona	PRESENT	1	e2e717bf-551a-4917-bdc9-4fa0f342c530	33.36145	-111.73395							2012-03-02T00:00:00	2	3	2012	5231697	5231697	HUMAN_OBSERVATION	CLO	EBIRD	OBS214983281				CC_BY_4_0		obsr194815			2023-01-24T15:15:57.433Z		CONTINENT_DERIVED_FROM_COORDINATES
969050994	4fa7b334-ce0d-4e88-aaae-2e0c138d049e	URN:catalog:CLO:EBIRD:OBS214644920	Animalia	Chordata	Aves	Passeriformes	Mimidae	Toxostoma	Toxostoma bendirei		SPECIES	Toxostoma bendirei (Coues, 1873)	Toxostoma bendirei		US	State Line Road	Arizona	PRESENT		e2e717bf-551a-4917-bdc9-4fa0f342c530	31.842886	-109.04915							2001-07-04T00:00:00	4	7	2001	5231697	5231697	HUMAN_OBSERVATION	CLO	EBIRD	OBS214644920				CC_BY_4_0		obsr336340			2023-01-24T15:16:44.996Z		CONTINENT_DERIVED_FROM_COORDINATES
969002970	4fa7b334-ce0d-4e88-aaae-2e0c138d049e	URN:catalog:CLO:EBIRD:OBS214708059	Animalia	Chordata	Aves	Passeriformes	Mimidae	Toxostoma	Toxostoma bendirei		SPECIES	Toxostoma bendirei (Coues, 1873)	Toxostoma bendirei		US	Portal--Willow Tank	Arizona	PRESENT	2	e2e717bf-551a-4917-bdc9-4fa0f342c530	31.8145	-109.0595							2013-10-18T00:00:00	18	10	2013	5231697	5231697	HUMAN_OBSERVATION	CLO	EBIRD	OBS214708059				CC_BY_4_0		obsr358666			2023-01-24T15:16:18.228Z		CONTINENT_DERIVED_FROM_COORDINATES
968980399	4fa7b334-ce0d-4e88-aaae-2e0c138d049e	URN:catalog:CLO:EBIRD:OBS214739086	Animalia	Chordata	Aves	Passeriformes	Mimidae	Toxostoma	Toxostoma bendirei		SPECIES	Toxostoma bendirei (Coues, 1873)	Toxostoma bendirei		US	Baseline Rd & Salome Hwy Thrasher spot	Arizona	PRESENT	1	e2e717bf-551a-4917-bdc9-4fa0f342c530	33.377003	-112.771866							2013-10-19T00:00:00	19	10	2013	5231697	5231697	HUMAN_OBSERVATION	CLO	EBIRD	OBS214739086				CC_BY_4_0		obsr194815			2023-01-24T14:58:27.243Z		CONTINENT_DERIVED_FROM_COORDINATES
968952802	4fa7b334-ce0d-4e88-aaae-2e0c138d049e	URN:catalog:CLO:EBIRD:OBS214581598	Animalia	Chordata	Aves	Passeriformes	Mimidae	Toxostoma	Toxostoma bendirei		SPECIES	Toxostoma bendirei (Coues, 1873)	Toxostoma bendirei		US	CAP Recharge Basin--Mile Wide Rd	Arizona	PRESENT	1	e2e717bf-551a-4917-bdc9-4fa0f342c530	32.249176	-111.25812							2013-10-18T00:00:00	18	10	2013	5231697	5231697	HUMAN_OBSERVATION	CLO	EBIRD	OBS214581598				CC_BY_4_0		obsr58643			2023-01-24T15:16:36.792Z		CONTINENT_DERIVED_FROM_COORDINATES
968925509	4fa7b334-ce0d-4e88-aaae-2e0c138d049e	URN:catalog:CLO:EBIRD:OBS214769135	Animalia	Chordata	Aves	Passeriformes	Mimidae	Toxostoma	Toxostoma bendirei		SPECIES	Toxostoma bendirei (Coues, 1873)	Toxostoma bendirei		US	Baseline Rd & Salome Hwy Thrasher spot	Arizona	PRESENT	1	e2e717bf-551a-4917-bdc9-4fa0f342c530	33.377003	-112.771866							2013-10-19T00:00:00	19	10	2013	5231697	5231697	HUMAN_OBSERVATION	CLO	EBIRD	OBS214769135				CC_BY_4_0		obsr198755			2023-01-24T15:16:16.226Z		CONTINENT_DERIVED_FROM_COORDINATES
968876738	4fa7b334-ce0d-4e88-aaae-2e0c138d049e	URN:catalog:CLO:EBIRD:OBS214622043	Animalia	Chordata	Aves	Passeriformes	Mimidae	Toxostoma	Toxostoma bendirei		SPECIES	Toxostoma bendirei (Coues, 1873)	Toxostoma bendirei		US	Baseline Rd & Salome Hwy Thrasher spot	Arizona	PRESENT	1	e2e717bf-551a-4917-bdc9-4fa0f342c530	33.377003	-112.771866							2005-02-17T00:00:00	17	2	2005	5231697	5231697	HUMAN_OBSERVATION	CLO	EBIRD	OBS214622043				CC_BY_4_0		obsr179592			2023-01-24T14:58:50.324Z		CONTINENT_DERIVED_FROM_COORDINATES
968688668	4fa7b334-ce0d-4e88-aaae-2e0c138d049e	URN:catalog:CLO:EBIRD:OBS214394736	Animalia	Chordata	Aves	Passeriformes	Mimidae	Toxostoma	Toxostoma bendirei		SPECIES	Toxostoma bendirei (Coues, 1873)	Toxostoma bendirei		US	Lost Dutchman SP	Arizona	PRESENT	1	e2e717bf-551a-4917-bdc9-4fa0f342c530	33.459	-111.482							2013-10-16T00:00:00	16	10	2013	5231697	5231697	HUMAN_OBSERVATION	CLO	EBIRD	OBS214394736				CC_BY_4_0		obsr218773			2023-01-24T15:17:05.774Z		CONTINENT_DERIVED_FROM_COORDINATES
968680296	4fa7b334-ce0d-4e88-aaae-2e0c138d049e	URN:catalog:CLO:EBIRD:OBS214392091	Animalia	Chordata	Aves	Passeriformes	Mimidae	Toxostoma	Toxostoma bendirei		SPECIES	Toxostoma bendirei (Coues, 1873)	Toxostoma bendirei		US	Lost Dutchman SP	Arizona	PRESENT	1	e2e717bf-551a-4917-bdc9-4fa0f342c530	33.459	-111.482							2013-10-16T00:00:00	16	10	2013	5231697	5231697	HUMAN_OBSERVATION	CLO	EBIRD	OBS214392091				CC_BY_4_0		obsr323231			2023-01-24T14:58:48.254Z		CONTINENT_DERIVED_FROM_COORDINATES
968507766	4fa7b334-ce0d-4e88-aaae-2e0c138d049e	URN:catalog:CLO:EBIRD:OBS214204092	Animalia	Chordata	Aves	Passeriformes	Mimidae	Toxostoma	Toxostoma bendirei		SPECIES	Toxostoma bendirei (Coues, 1873)	Toxostoma bendirei		US	Stateline Rd. (Cochise Co.)	Arizona	PRESENT	2	e2e717bf-551a-4917-bdc9-4fa0f342c530	31.836103	-109.05083							2008-05-18T00:00:00	18	5	2008	5231697	5231697	HUMAN_OBSERVATION	CLO	EBIRD	OBS214204092				CC_BY_4_0		obsr18062			2023-01-24T15:10:14.058Z		CONTINENT_DERIVED_FROM_COORDINATES
967960545	4fa7b334-ce0d-4e88-aaae-2e0c138d049e	URN:catalog:CLO:EBIRD:OBS213678046	Animalia	Chordata	Aves	Passeriformes	Mimidae	Toxostoma	Toxostoma bendirei		SPECIES	Toxostoma bendirei (Coues, 1873)	Toxostoma bendirei		US	Santa Cruz Flats--Baumgartner/Wheeler	Arizona	PRESENT	1	e2e717bf-551a-4917-bdc9-4fa0f342c530	32.589256	-111.46634							2013-10-10T00:00:00	10	10	2013	5231697	5231697	HUMAN_OBSERVATION	CLO	EBIRD	OBS213678046				CC_BY_4_0		obsr171796			2023-01-24T14:58:08.341Z		CONTINENT_DERIVED_FROM_COORDINATES
967953662	4fa7b334-ce0d-4e88-aaae-2e0c138d049e	URN:catalog:CLO:EBIRD:OBS213691468	Animalia	Chordata	Aves	Passeriformes	Mimidae	Toxostoma	Toxostoma bendirei		SPECIES	Toxostoma bendirei (Coues, 1873)	Toxostoma bendirei		US	Phoenix South Mountain Park	Arizona	PRESENT	1	e2e717bf-551a-4917-bdc9-4fa0f342c530	33.352486	-112.071144							1996-12-27T00:00:00	27	12	1996	5231697	5231697	HUMAN_OBSERVATION	CLO	EBIRD	OBS213691468				CC_BY_4_0		obsr28253			2023-01-24T14:57:04.074Z		CONTINENT_DERIVED_FROM_COORDINATES
967833396	4fa7b334-ce0d-4e88-aaae-2e0c138d049e	URN:catalog:CLO:EBIRD:OBS213432276	Animalia	Chordata	Aves	Passeriformes	Mimidae	Toxostoma	Toxostoma bendirei		SPECIES	Toxostoma bendirei (Coues, 1873)	Toxostoma bendirei		US	Prospector Park	Arizona	PRESENT	1	e2e717bf-551a-4917-bdc9-4fa0f342c530	33.44213	-111.5433							2013-10-08T00:00:00	8	10	2013	5231697	5231697	HUMAN_OBSERVATION	CLO	EBIRD	OBS213432276				CC_BY_4_0		obsr323231			2023-01-24T15:15:08.547Z		CONTINENT_DERIVED_FROM_COORDINATES
967705600	4fa7b334-ce0d-4e88-aaae-2e0c138d049e	URN:catalog:CLO:EBIRD:OBS213131906	Animalia	Chordata	Aves	Passeriformes	Mimidae	Toxostoma	Toxostoma bendirei		SPECIES	Toxostoma bendirei (Coues, 1873)	Toxostoma bendirei		US	Rabbit Crossing	Arizona	PRESENT	1	e2e717bf-551a-4917-bdc9-4fa0f342c530	34.66045	-114.28613							2013-10-05T00:00:00	5	10	2013	5231697	5231697	HUMAN_OBSERVATION	CLO	EBIRD	OBS213131906				CC_BY_4_0		obsr106654			2023-01-24T14:58:04.128Z		CONTINENT_DERIVED_FROM_COORDINATES
967396876	4fa7b334-ce0d-4e88-aaae-2e0c138d049e	URN:catalog:CLO:EBIRD:OBS213060816	Animalia	Chordata	Aves	Passeriformes	Mimidae	Toxostoma	Toxostoma bendirei		SPECIES	Toxostoma bendirei (Coues, 1873)	Toxostoma bendirei		US	Kelso Creek Rd.	California	PRESENT	5	e2e717bf-551a-4917-bdc9-4fa0f342c530	35.662037	-118.25735							1998-05-24T00:00:00	24	5	1998	5231697	5231697	HUMAN_OBSERVATION	CLO	EBIRD	OBS213060816				CC_BY_4_0		obsr341066			2023-01-24T15:10:45.718Z		CONTINENT_DERIVED_FROM_COORDINATES
966973143	4fa7b334-ce0d-4e88-aaae-2e0c138d049e	URN:catalog:CLO:EBIRD:OBS212557524	Animalia	Chordata	Aves	Passeriformes	Mimidae	Toxostoma	Toxostoma bendirei		SPECIES	Toxostoma bendirei (Coues, 1873)	Toxostoma bendirei		US	Red Rock Feedlot	Arizona	PRESENT	1	e2e717bf-551a-4917-bdc9-4fa0f342c530	32.556824	-111.3773							2005-06-18T00:00:00	18	6	2005	5231697	5231697	HUMAN_OBSERVATION	CLO	EBIRD	OBS212557524				CC_BY_4_0		obsr205340			2023-01-24T14:58:28.729Z		CONTINENT_DERIVED_FROM_COORDINATES
966849832	4fa7b334-ce0d-4e88-aaae-2e0c138d049e	URN:catalog:CLO:EBIRD:OBS212406468	Animalia	Chordata	Aves	Passeriformes	Mimidae	Toxostoma	Toxostoma bendirei		SPECIES	Toxostoma bendirei (Coues, 1873)	Toxostoma bendirei		US	Baseline Rd & Salome Hwy Thrasher spot	Arizona	PRESENT		e2e717bf-551a-4917-bdc9-4fa0f342c530	33.377003	-112.771866							2011-03-23T00:00:00	23	3	2011	5231697	5231697	HUMAN_OBSERVATION	CLO	EBIRD	OBS212406468				CC_BY_4_0		obsr116949			2023-01-24T15:17:50.050Z		CONTINENT_DERIVED_FROM_COORDINATES
966171992	4fa7b334-ce0d-4e88-aaae-2e0c138d049e	URN:catalog:CLO:EBIRD:OBS19280238	Animalia	Chordata	Aves	Passeriformes	Mimidae	Toxostoma	Toxostoma bendirei		SPECIES	Toxostoma bendirei (Coues, 1873)	Toxostoma bendirei		US	85361 Wittmann	Arizona	PRESENT	1	e2e717bf-551a-4917-bdc9-4fa0f342c530	33.752014	-112.51194							2004-01-12T00:00:00	12	1	2004	5231697	5231697	HUMAN_OBSERVATION	CLO	EBIRD	OBS19280238				CC_BY_4_0		obsr17255			2023-01-24T15:14:12.211Z		CONTINENT_DERIVED_FROM_COORDINATES
966146283	4fa7b334-ce0d-4e88-aaae-2e0c138d049e	URN:catalog:CLO:EBIRD:OBS211482836	Animalia	Chordata	Aves	Passeriformes	Mimidae	Toxostoma	Toxostoma bendirei		SPECIES	Toxostoma bendirei (Coues, 1873)	Toxostoma bendirei		US	Wupatki NM - west	Arizona	PRESENT	1	e2e717bf-551a-4917-bdc9-4fa0f342c530	35.58188	-111.49218							2013-09-20T00:00:00	20	9	2013	5231697	5231697	HUMAN_OBSERVATION	CLO	EBIRD	OBS211482836				CC_BY_4_0		obsr276984			2023-01-24T14:58:13.423Z		CONTINENT_DERIVED_FROM_COORDINATES
965739159	4fa7b334-ce0d-4e88-aaae-2e0c138d049e	URN:catalog:CLO:EBIRD:OBS211121551	Animalia	Chordata	Aves	Passeriformes	Mimidae	Toxostoma	Toxostoma bendirei		SPECIES	Toxostoma bendirei (Coues, 1873)	Toxostoma bendirei		US	US-AZ-Scottsdale - 33.6003x-111.8118 - Sep 16, 2013, 6:13 AM	Arizona	PRESENT	1	e2e717bf-551a-4917-bdc9-4fa0f342c530	33.600315	-111.81186							2013-09-16T00:00:00	16	9	2013	5231697	5231697	HUMAN_OBSERVATION	CLO	EBIRD	OBS211121551				CC_BY_4_0		obsr136048			2023-01-24T14:58:08.233Z		CONTINENT_DERIVED_FROM_COORDINATES
965729583	4fa7b334-ce0d-4e88-aaae-2e0c138d049e	URN:catalog:CLO:EBIRD:OBS211045726	Animalia	Chordata	Aves	Passeriformes	Mimidae	Toxostoma	Toxostoma bendirei		SPECIES	Toxostoma bendirei (Coues, 1873)	Toxostoma bendirei		US	Goodyear	Arizona	PRESENT	1	e2e717bf-551a-4917-bdc9-4fa0f342c530	33.48938	-112.36631							2013-09-15T00:00:00	15	9	2013	5231697	5231697	HUMAN_OBSERVATION	CLO	EBIRD	OBS211045726				CC_BY_4_0		obsr44684			2023-01-24T14:58:42.261Z		CONTINENT_DERIVED_FROM_COORDINATES
965665974	4fa7b334-ce0d-4e88-aaae-2e0c138d049e	URN:catalog:CLO:EBIRD:OBS211140101	Animalia	Chordata	Aves	Passeriformes	Mimidae	Toxostoma	Toxostoma bendirei		SPECIES	Toxostoma bendirei (Coues, 1873)	Toxostoma bendirei		US	Desert Botanic Garden, Phoenix, Az	Arizona	PRESENT	1	e2e717bf-551a-4917-bdc9-4fa0f342c530	33.459515	-111.94807							2003-03-19T00:00:00	19	3	2003	5231697	5231697	HUMAN_OBSERVATION	CLO	EBIRD	OBS211140101				CC_BY_4_0		obsr415781			2023-01-24T15:15:29.563Z		CONTINENT_DERIVED_FROM_COORDINATES
965365935	4fa7b334-ce0d-4e88-aaae-2e0c138d049e	URN:catalog:CLO:EBIRD:OBS210631310	Animalia	Chordata	Aves	Passeriformes	Mimidae	Toxostoma	Toxostoma bendirei		SPECIES	Toxostoma bendirei (Coues, 1873)	Toxostoma bendirei		US	Rio Salado Project	Arizona	PRESENT	2	e2e717bf-551a-4917-bdc9-4fa0f342c530	33.42175	-112.0733							2008-09-01T00:00:00	1	9	2008	5231697	5231697	HUMAN_OBSERVATION	CLO	EBIRD	OBS210631310				CC_BY_4_0		obsr408783			2023-01-24T15:16:55.216Z		CONTINENT_DERIVED_FROM_COORDINATES
965365185	4fa7b334-ce0d-4e88-aaae-2e0c138d049e	URN:catalog:CLO:EBIRD:OBS210632123	Animalia	Chordata	Aves	Passeriformes	Mimidae	Toxostoma	Toxostoma bendirei		SPECIES	Toxostoma bendirei (Coues, 1873)	Toxostoma bendirei		US	Santa Cruz Flats Travel Count	Arizona	PRESENT		e2e717bf-551a-4917-bdc9-4fa0f342c530	32.67671	-111.58502							2008-02-11T00:00:00	11	2	2008	5231697	5231697	HUMAN_OBSERVATION	CLO	EBIRD	OBS210632123				CC_BY_4_0		obsr408783			2023-01-24T15:16:15.066Z		CONTINENT_DERIVED_FROM_COORDINATES
965301601	4fa7b334-ce0d-4e88-aaae-2e0c138d049e	URN:catalog:CLO:EBIRD:OBS210685862	Animalia	Chordata	Aves	Passeriformes	Mimidae	Toxostoma	Toxostoma bendirei		SPECIES	Toxostoma bendirei (Coues, 1873)	Toxostoma bendirei		US	Phoenix South Mountain Park	Arizona	PRESENT		e2e717bf-551a-4917-bdc9-4fa0f342c530	33.352486	-112.071144							2009-05-10T00:00:00	10	5	2009	5231697	5231697	HUMAN_OBSERVATION	CLO	EBIRD	OBS210685862				CC_BY_4_0		obsr222471			2023-01-24T14:58:52.440Z		CONTINENT_DERIVED_FROM_COORDINATES
965167242	4fa7b334-ce0d-4e88-aaae-2e0c138d049e	URN:catalog:CLO:EBIRD:OBS210619139	Animalia	Chordata	Aves	Passeriformes	Mimidae	Toxostoma	Toxostoma bendirei		SPECIES	Toxostoma bendirei (Coues, 1873)	Toxostoma bendirei		US	Rio Salado Project	Arizona	PRESENT	1	e2e717bf-551a-4917-bdc9-4fa0f342c530	33.42175	-112.0733							2007-05-12T00:00:00	12	5	2007	5231697	5231697	HUMAN_OBSERVATION	CLO	EBIRD	OBS210619139				CC_BY_4_0		obsr408783			2023-01-24T15:16:19.196Z		CONTINENT_DERIVED_FROM_COORDINATES
965045999	4fa7b334-ce0d-4e88-aaae-2e0c138d049e	URN:catalog:CLO:EBIRD:OBS210367283	Animalia	Chordata	Aves	Passeriformes	Mimidae	Toxostoma	Toxostoma bendirei		SPECIES	Toxostoma bendirei (Coues, 1873)	Toxostoma bendirei		US	Stateline Rd. (Cochise Co.)	Arizona	PRESENT	2	e2e717bf-551a-4917-bdc9-4fa0f342c530	31.836103	-109.05083							2013-08-18T00:00:00	18	8	2013	5231697	5231697	HUMAN_OBSERVATION	CLO	EBIRD	OBS210367283				CC_BY_4_0		obsr236067			2023-01-24T14:59:08.367Z		CONTINENT_DERIVED_FROM_COORDINATES
965026469	4fa7b334-ce0d-4e88-aaae-2e0c138d049e	URN:catalog:CLO:EBIRD:OBS210560059	Animalia	Chordata	Aves	Passeriformes	Mimidae	Toxostoma	Toxostoma bendirei		SPECIES	Toxostoma bendirei (Coues, 1873)	Toxostoma bendirei		US	Avra Valley--Reservation Road	Arizona	PRESENT	1	e2e717bf-551a-4917-bdc9-4fa0f342c530	32.275753	-111.27863							2013-09-11T00:00:00	11	9	2013	5231697	5231697	HUMAN_OBSERVATION	CLO	EBIRD	OBS210560059				CC_BY_4_0		obsr58643			2023-01-24T15:15:17.481Z		CONTINENT_DERIVED_FROM_COORDINATES
965018017	4fa7b334-ce0d-4e88-aaae-2e0c138d049e	URN:catalog:CLO:EBIRD:OBS210566729	Animalia	Chordata	Aves	Passeriformes	Mimidae	Toxostoma	Toxostoma bendirei		SPECIES	Toxostoma bendirei (Coues, 1873)	Toxostoma bendirei		US	State Line and Gin Rd (NM)	New Mexico	PRESENT	2	e2e717bf-551a-4917-bdc9-4fa0f342c530	31.83374	-109.048645							2013-08-10T00:00:00	10	8	2013	5231697	5231697	HUMAN_OBSERVATION	CLO	EBIRD	OBS210566729				CC_BY_4_0		obsr108231			2023-01-24T15:17:43.421Z		CONTINENT_DERIVED_FROM_COORDINATES
964965223	4fa7b334-ce0d-4e88-aaae-2e0c138d049e	URN:catalog:CLO:EBIRD:OBS210394073	Animalia	Chordata	Aves	Passeriformes	Mimidae	Toxostoma	Toxostoma bendirei		SPECIES	Toxostoma bendirei (Coues, 1873)	Toxostoma bendirei		US	Tanner Lake CR 7500 3.5 NE of NM 371	New Mexico	PRESENT	1	e2e717bf-551a-4917-bdc9-4fa0f342c530	36.228313	-108.1441							2000-05-04T00:00:00	4	5	2000	5231697	5231697	HUMAN_OBSERVATION	CLO	EBIRD	OBS210394073				CC_BY_4_0		obsr419384			2023-01-24T14:58:33.842Z		CONTINENT_DERIVED_FROM_COORDINATES
964922853	4fa7b334-ce0d-4e88-aaae-2e0c138d049e	URN:catalog:CLO:EBIRD:OBS210268031	Animalia	Chordata	Aves	Passeriformes	Mimidae	Toxostoma	Toxostoma bendirei		SPECIES	Toxostoma bendirei (Coues, 1873)	Toxostoma bendirei		MX	Cañon de Nacapule, Sonora	Sonora	PRESENT	1	e2e717bf-551a-4917-bdc9-4fa0f342c530	27.98685	-111.08061							2013-09-08T00:00:00	8	9	2013	5231697	5231697	HUMAN_OBSERVATION	CLO	EBIRD	OBS210268031				CC_BY_4_0		obsr139960			2023-01-24T15:16:09.691Z		CONTINENT_DERIVED_FROM_COORDINATES
964628549	4fa7b334-ce0d-4e88-aaae-2e0c138d049e	URN:catalog:CLO:EBIRD:OBS210138979	Animalia	Chordata	Aves	Passeriformes	Mimidae	Toxostoma	Toxostoma bendirei		SPECIES	Toxostoma bendirei (Coues, 1873)	Toxostoma bendirei		US	Stateline Rd. (Cochise Co.)	Arizona	PRESENT	2	e2e717bf-551a-4917-bdc9-4fa0f342c530	31.836103	-109.05083							2013-08-18T00:00:00	18	8	2013	5231697	5231697	HUMAN_OBSERVATION	CLO	EBIRD	OBS210138979				CC_BY_4_0		obsr190277			2023-01-24T14:57:03.659Z		CONTINENT_DERIVED_FROM_COORDINATES
964073485	4fa7b334-ce0d-4e88-aaae-2e0c138d049e	URN:catalog:CLO:EBIRD:OBS209518090	Animalia	Chordata	Aves	Passeriformes	Mimidae	Toxostoma	Toxostoma bendirei		SPECIES	Toxostoma bendirei (Coues, 1873)	Toxostoma bendirei		US	Tonopah, 32123-32685 West Baseline Road	Arizona	PRESENT	1	e2e717bf-551a-4917-bdc9-4fa0f342c530	33.37755	-112.74703							2013-09-01T00:00:00	1	9	2013	5231697	5231697	HUMAN_OBSERVATION	CLO	EBIRD	OBS209518090				CC_BY_4_0		obsr322442			2023-01-24T15:15:50.533Z		CONTINENT_DERIVED_FROM_COORDINATES
964070758	4fa7b334-ce0d-4e88-aaae-2e0c138d049e	URN:catalog:CLO:EBIRD:OBS209353184	Animalia	Chordata	Aves	Passeriformes	Mimidae	Toxostoma	Toxostoma bendirei		SPECIES	Toxostoma bendirei (Coues, 1873)	Toxostoma bendirei		US	Stateline Rd. (Cochise Co.)	Arizona	PRESENT	1	e2e717bf-551a-4917-bdc9-4fa0f342c530	31.836103	-109.05083							2013-08-10T00:00:00	10	8	2013	5231697	5231697	HUMAN_OBSERVATION	CLO	EBIRD	OBS209353184				CC_BY_4_0		obsr29777			2023-01-24T15:12:47.460Z		CONTINENT_DERIVED_FROM_COORDINATES
964067831	4fa7b334-ce0d-4e88-aaae-2e0c138d049e	URN:catalog:CLO:EBIRD:OBS209353148	Animalia	Chordata	Aves	Passeriformes	Mimidae	Toxostoma	Toxostoma bendirei		SPECIES	Toxostoma bendirei (Coues, 1873)	Toxostoma bendirei		US	US-NM-Rodeo - 31.8622x-109.0415 - Aug 11, 2013, 10:09 PM	New Mexico	PRESENT	1	e2e717bf-551a-4917-bdc9-4fa0f342c530	31.86225	-109.04153							2013-08-10T00:00:00	10	8	2013	5231697	5231697	HUMAN_OBSERVATION	CLO	EBIRD	OBS209353148				CC_BY_4_0		obsr29777			2023-01-24T14:56:26.956Z		CONTINENT_DERIVED_FROM_COORDINATES
963829365	4fa7b334-ce0d-4e88-aaae-2e0c138d049e	URN:catalog:CLO:EBIRD:OBS209224801	Animalia	Chordata	Aves	Passeriformes	Mimidae	Toxostoma	Toxostoma bendirei		SPECIES	Toxostoma bendirei (Coues, 1873)	Toxostoma bendirei		US	Rabbit Crossing	Arizona	PRESENT	1	e2e717bf-551a-4917-bdc9-4fa0f342c530	34.66045	-114.28613							2013-08-28T00:00:00	28	8	2013	5231697	5231697	HUMAN_OBSERVATION	CLO	EBIRD	OBS209224801				CC_BY_4_0		obsr106654			2023-01-24T15:15:42.118Z		CONTINENT_DERIVED_FROM_COORDINATES
963602000	4fa7b334-ce0d-4e88-aaae-2e0c138d049e	URN:catalog:CLO:EBIRD:OBS208958677	Animalia	Chordata	Aves	Passeriformes	Mimidae	Toxostoma	Toxostoma bendirei		SPECIES	Toxostoma bendirei (Coues, 1873)	Toxostoma bendirei		US	Phoenix Zoo	Arizona	PRESENT		e2e717bf-551a-4917-bdc9-4fa0f342c530	33.45169	-111.94804							2006-12-21T00:00:00	21	12	2006	5231697	5231697	HUMAN_OBSERVATION	CLO	EBIRD	OBS208958677				CC_BY_4_0		obsr137043			2023-01-24T15:16:20.047Z		CONTINENT_DERIVED_FROM_COORDINATES
963541612	4fa7b334-ce0d-4e88-aaae-2e0c138d049e	URN:catalog:CLO:EBIRD:OBS208858861	Animalia	Chordata	Aves	Passeriformes	Mimidae	Toxostoma	Toxostoma bendirei		SPECIES	Toxostoma bendirei (Coues, 1873)	Toxostoma bendirei		US	Stateline Rd. (Cochise Co.)	Arizona	PRESENT	1	e2e717bf-551a-4917-bdc9-4fa0f342c530	31.836103	-109.05083							2013-08-16T00:00:00	16	8	2013	5231697	5231697	HUMAN_OBSERVATION	CLO	EBIRD	OBS208858861				CC_BY_4_0		obsr190277			2023-01-24T15:15:56.629Z		CONTINENT_DERIVED_FROM_COORDINATES
963522183	4fa7b334-ce0d-4e88-aaae-2e0c138d049e	URN:catalog:CLO:EBIRD:OBS208852376	Animalia	Chordata	Aves	Passeriformes	Mimidae	Toxostoma	Toxostoma bendirei		SPECIES	Toxostoma bendirei (Coues, 1873)	Toxostoma bendirei		US	Rodeo (town)	New Mexico	PRESENT		e2e717bf-551a-4917-bdc9-4fa0f342c530	31.836878	-109.02866							2009-07-09T00:00:00	9	7	2009	5231697	5231697	HUMAN_OBSERVATION	CLO	EBIRD	OBS208852376				CC_BY_4_0		obsr419589			2023-01-24T15:16:18.363Z		CONTINENT_DERIVED_FROM_COORDINATES
963467650	4fa7b334-ce0d-4e88-aaae-2e0c138d049e	URN:catalog:CLO:EBIRD:OBS208883346	Animalia	Chordata	Aves	Passeriformes	Mimidae	Toxostoma	Toxostoma bendirei		SPECIES	Toxostoma bendirei (Coues, 1873)	Toxostoma bendirei		US	Goodyear	Arizona	PRESENT	1	e2e717bf-551a-4917-bdc9-4fa0f342c530	33.48938	-112.36631							2013-08-25T00:00:00	25	8	2013	5231697	5231697	HUMAN_OBSERVATION	CLO	EBIRD	OBS208883346				CC_BY_4_0		obsr44684			2023-01-24T14:58:19.754Z		CONTINENT_DERIVED_FROM_COORDINATES
963460416	4fa7b334-ce0d-4e88-aaae-2e0c138d049e	URN:catalog:CLO:EBIRD:OBS208900360	Animalia	Chordata	Aves	Passeriformes	Mimidae	Toxostoma	Toxostoma bendirei		SPECIES	Toxostoma bendirei (Coues, 1873)	Toxostoma bendirei		US	Evergreen Turf Sod Farm--Tweedy/Pretzer (bird from perimeter roads only)	Arizona	PRESENT	1	e2e717bf-551a-4917-bdc9-4fa0f342c530	32.650505	-111.59069							2008-02-25T00:00:00	25	2	2008	5231697	5231697	HUMAN_OBSERVATION	CLO	EBIRD	OBS208900360				CC_BY_4_0		obsr229446			2023-01-24T15:15:16.482Z		CONTINENT_DERIVED_FROM_COORDINATES
963323644	4fa7b334-ce0d-4e88-aaae-2e0c138d049e	URN:catalog:CLO:EBIRD:OBS208663488	Animalia	Chordata	Aves	Passeriformes	Mimidae	Toxostoma	Toxostoma bendirei		SPECIES	Toxostoma bendirei (Coues, 1873)	Toxostoma bendirei		US	US-NM-Rodeo - 31.8622x-109.0415 - Aug 11, 2013, 10:09 PM	New Mexico	PRESENT	1	e2e717bf-551a-4917-bdc9-4fa0f342c530	31.86225	-109.04153							2013-08-10T00:00:00	10	8	2013	5231697	5231697	HUMAN_OBSERVATION	CLO	EBIRD	OBS208663488				CC_BY_4_0		obsr88405			2023-01-24T15:19:44.426Z		CONTINENT_DERIVED_FROM_COORDINATES
963320989	4fa7b334-ce0d-4e88-aaae-2e0c138d049e	URN:catalog:CLO:EBIRD:OBS208663519	Animalia	Chordata	Aves	Passeriformes	Mimidae	Toxostoma	Toxostoma bendirei		SPECIES	Toxostoma bendirei (Coues, 1873)	Toxostoma bendirei		US	Stateline Rd. (Cochise Co.)	Arizona	PRESENT	2	e2e717bf-551a-4917-bdc9-4fa0f342c530	31.836103	-109.05083							2013-08-10T00:00:00	10	8	2013	5231697	5231697	HUMAN_OBSERVATION	CLO	EBIRD	OBS208663519				CC_BY_4_0		obsr88405			2023-01-24T15:15:41.375Z		CONTINENT_DERIVED_FROM_COORDINATES
962993179	4fa7b334-ce0d-4e88-aaae-2e0c138d049e	URN:catalog:CLO:EBIRD:OBS208103143	Animalia	Chordata	Aves	Passeriformes	Mimidae	Toxostoma	Toxostoma bendirei		SPECIES	Toxostoma bendirei (Coues, 1873)	Toxostoma bendirei		US	Rabbit Crossing	Arizona	PRESENT	2	e2e717bf-551a-4917-bdc9-4fa0f342c530	34.66045	-114.28613							2013-08-18T00:00:00	18	8	2013	5231697	5231697	HUMAN_OBSERVATION	CLO	EBIRD	OBS208103143				CC_BY_4_0		obsr106654			2023-01-24T15:12:37.249Z		CONTINENT_DERIVED_FROM_COORDINATES
962971052	4fa7b334-ce0d-4e88-aaae-2e0c138d049e	URN:catalog:CLO:EBIRD:OBS208162952	Animalia	Chordata	Aves	Passeriformes	Mimidae	Toxostoma	Toxostoma bendirei		SPECIES	Toxostoma bendirei (Coues, 1873)	Toxostoma bendirei		US	Stateline Rd. (Cochise Co.)	Arizona	PRESENT	1	e2e717bf-551a-4917-bdc9-4fa0f342c530	31.836103	-109.05083							2013-08-16T00:00:00	16	8	2013	5231697	5231697	HUMAN_OBSERVATION	CLO	EBIRD	OBS208162952				CC_BY_4_0		obsr291025			2023-01-24T15:16:08.428Z		CONTINENT_DERIVED_FROM_COORDINATES
962959351	4fa7b334-ce0d-4e88-aaae-2e0c138d049e	URN:catalog:CLO:EBIRD:OBS208155440	Animalia	Chordata	Aves	Passeriformes	Mimidae	Toxostoma	Toxostoma bendirei		SPECIES	Toxostoma bendirei (Coues, 1873)	Toxostoma bendirei		US	Baseline Rd & Salome Hwy Thrasher spot	Arizona	PRESENT	1	e2e717bf-551a-4917-bdc9-4fa0f342c530	33.377003	-112.771866							2011-12-22T00:00:00	22	12	2011	5231697	5231697	HUMAN_OBSERVATION	CLO	EBIRD	OBS208155440				CC_BY_4_0		obsr233401			2023-01-24T15:10:12.201Z		CONTINENT_DERIVED_FROM_COORDINATES
962762228	4fa7b334-ce0d-4e88-aaae-2e0c138d049e	URN:catalog:CLO:EBIRD:OBS207931789	Animalia	Chordata	Aves	Passeriformes	Mimidae	Toxostoma	Toxostoma bendirei		SPECIES	Toxostoma bendirei (Coues, 1873)	Toxostoma bendirei		US	Sulphur Springs Valley--south of Sunizona	Arizona	PRESENT	1	e2e717bf-551a-4917-bdc9-4fa0f342c530	31.679989	-109.68641							2013-07-25T00:00:00	25	7	2013	5231697	5231697	HUMAN_OBSERVATION	CLO	EBIRD	OBS207931789				CC_BY_4_0		obsr305020			2023-01-24T14:58:25.790Z		CONTINENT_DERIVED_FROM_COORDINATES
962417692	4fa7b334-ce0d-4e88-aaae-2e0c138d049e	URN:catalog:CLO:EBIRD:OBS207448366	Animalia	Chordata	Aves	Passeriformes	Mimidae	Toxostoma	Toxostoma bendirei		SPECIES	Toxostoma bendirei (Coues, 1873)	Toxostoma bendirei		US	Diablo Cyn @ Two Guns AZ	Arizona	PRESENT	2	e2e717bf-551a-4917-bdc9-4fa0f342c530	35.116646	-111.09621							2013-08-12T00:00:00	12	8	2013	5231697	5231697	HUMAN_OBSERVATION	CLO	EBIRD	OBS207448366				CC_BY_4_0		obsr144265			2023-01-24T14:58:52.436Z		CONTINENT_DERIVED_FROM_COORDINATES
962413088	4fa7b334-ce0d-4e88-aaae-2e0c138d049e	URN:catalog:CLO:EBIRD:OBS207655357	Animalia	Chordata	Aves	Passeriformes	Mimidae	Toxostoma	Toxostoma bendirei		SPECIES	Toxostoma bendirei (Coues, 1873)	Toxostoma bendirei		US	Two Guns, AZ, Diablo Canyon	Arizona	PRESENT	2	e2e717bf-551a-4917-bdc9-4fa0f342c530	35.11561	-111.09548							2013-08-12T00:00:00	12	8	2013	5231697	5231697	HUMAN_OBSERVATION	CLO	EBIRD	OBS207655357				CC_BY_4_0		obsr144265			2023-01-24T14:58:15.007Z		CONTINENT_DERIVED_FROM_COORDINATES
962399075	4fa7b334-ce0d-4e88-aaae-2e0c138d049e	URN:catalog:CLO:EBIRD:OBS207637812	Animalia	Chordata	Aves	Passeriformes	Mimidae	Toxostoma	Toxostoma bendirei		SPECIES	Toxostoma bendirei (Coues, 1873)	Toxostoma bendirei		US	Rodeo (town)	New Mexico	PRESENT	1	e2e717bf-551a-4917-bdc9-4fa0f342c530	31.836878	-109.02866							2013-08-05T00:00:00	5	8	2013	5231697	5231697	HUMAN_OBSERVATION	CLO	EBIRD	OBS207637812				CC_BY_4_0		obsr92721			2023-01-24T15:11:52.115Z		CONTINENT_DERIVED_FROM_COORDINATES
962390744	4fa7b334-ce0d-4e88-aaae-2e0c138d049e	URN:catalog:CLO:EBIRD:OBS207470901	Animalia	Chordata	Aves	Passeriformes	Mimidae	Toxostoma	Toxostoma bendirei		SPECIES	Toxostoma bendirei (Coues, 1873)	Toxostoma bendirei		US	Rodeo, driving through town	New Mexico	PRESENT	1	e2e717bf-551a-4917-bdc9-4fa0f342c530	31.835155	-109.03077							2013-08-05T00:00:00	5	8	2013	5231697	5231697	HUMAN_OBSERVATION	CLO	EBIRD	OBS207470901				CC_BY_4_0		obsr152383			2023-01-24T14:58:29.434Z		CONTINENT_DERIVED_FROM_COORDINATES
962320264	4fa7b334-ce0d-4e88-aaae-2e0c138d049e	URN:catalog:CLO:EBIRD:OBS207404073	Animalia	Chordata	Aves	Passeriformes	Mimidae	Toxostoma	Toxostoma bendirei		SPECIES	Toxostoma bendirei (Coues, 1873)	Toxostoma bendirei		US	US-NM-Rodeo - 31.8622x-109.0415 - Aug 11, 2013, 10:09 PM	New Mexico	PRESENT	1	e2e717bf-551a-4917-bdc9-4fa0f342c530	31.86225	-109.04153							2013-08-10T00:00:00	10	8	2013	5231697	5231697	HUMAN_OBSERVATION	CLO	EBIRD	OBS207404073				CC_BY_4_0		obsr281892			2023-01-24T15:11:41.046Z		CONTINENT_DERIVED_FROM_COORDINATES
962275690	4fa7b334-ce0d-4e88-aaae-2e0c138d049e	URN:catalog:CLO:EBIRD:OBS207404071	Animalia	Chordata	Aves	Passeriformes	Mimidae	Toxostoma	Toxostoma bendirei		SPECIES	Toxostoma bendirei (Coues, 1873)	Toxostoma bendirei		US	Stateline Rd. (Cochise Co.)	Arizona	PRESENT	1	e2e717bf-551a-4917-bdc9-4fa0f342c530	31.836103	-109.05083							2013-08-10T00:00:00	10	8	2013	5231697	5231697	HUMAN_OBSERVATION	CLO	EBIRD	OBS207404071				CC_BY_4_0		obsr281892			2023-01-24T14:58:03.226Z		CONTINENT_DERIVED_FROM_COORDINATES
962031934	4fa7b334-ce0d-4e88-aaae-2e0c138d049e	URN:catalog:CLO:EBIRD:OBS207214024	Animalia	Chordata	Aves	Passeriformes	Mimidae	Toxostoma	Toxostoma bendirei		SPECIES	Toxostoma bendirei (Coues, 1873)	Toxostoma bendirei		US	Rodeo--Gin Rd	New Mexico	PRESENT		e2e717bf-551a-4917-bdc9-4fa0f342c530	31.833597	-109.04119							2003-05-17T00:00:00	17	5	2003	5231697	5231697	HUMAN_OBSERVATION	CLO	EBIRD	OBS207214024				CC_BY_4_0		obsr160633			2023-01-24T15:16:08.622Z		CONTINENT_DERIVED_FROM_COORDINATES
962023596	4fa7b334-ce0d-4e88-aaae-2e0c138d049e	URN:catalog:CLO:EBIRD:OBS207216656	Animalia	Chordata	Aves	Passeriformes	Mimidae	Toxostoma	Toxostoma bendirei		SPECIES	Toxostoma bendirei (Coues, 1873)	Toxostoma bendirei		US	Stateline Rd. (Cochise Co.)	Arizona	PRESENT	1	e2e717bf-551a-4917-bdc9-4fa0f342c530	31.836103	-109.05083							2013-08-05T00:00:00	5	8	2013	5231697	5231697	HUMAN_OBSERVATION	CLO	EBIRD	OBS207216656				CC_BY_4_0		obsr218757			2023-01-24T14:57:02.338Z		CONTINENT_DERIVED_FROM_COORDINATES
961941425	4fa7b334-ce0d-4e88-aaae-2e0c138d049e	URN:catalog:CLO:EBIRD:OBS207129802	Animalia	Chordata	Aves	Passeriformes	Mimidae	Toxostoma	Toxostoma bendirei		SPECIES	Toxostoma bendirei (Coues, 1873)	Toxostoma bendirei		US	Kelbaker Road, south of Powerline Road	California	PRESENT	2	e2e717bf-551a-4917-bdc9-4fa0f342c530	35.140545	-115.7111							2013-08-08T00:00:00	8	8	2013	5231697	5231697	HUMAN_OBSERVATION	CLO	EBIRD	OBS207129802				CC_BY_4_0		obsr184473			2023-01-24T15:11:52.325Z		CONTINENT_DERIVED_FROM_COORDINATES
961857558	4fa7b334-ce0d-4e88-aaae-2e0c138d049e	URN:catalog:CLO:EBIRD:OBS207072977	Animalia	Chordata	Aves	Passeriformes	Mimidae	Toxostoma	Toxostoma bendirei		SPECIES	Toxostoma bendirei (Coues, 1873)	Toxostoma bendirei		US	Rabbit Crossing	Arizona	PRESENT	1	e2e717bf-551a-4917-bdc9-4fa0f342c530	34.66045	-114.28613							2013-08-08T00:00:00	8	8	2013	5231697	5231697	HUMAN_OBSERVATION	CLO	EBIRD	OBS207072977				CC_BY_4_0		obsr106654			2023-01-24T14:58:41.436Z		CONTINENT_DERIVED_FROM_COORDINATES
961852897	4fa7b334-ce0d-4e88-aaae-2e0c138d049e	URN:catalog:CLO:EBIRD:OBS207078304	Animalia	Chordata	Aves	Passeriformes	Mimidae	Toxostoma	Toxostoma bendirei		SPECIES	Toxostoma bendirei (Coues, 1873)	Toxostoma bendirei		US	Stateline Rd. (Cochise Co.)	Arizona	PRESENT	3	e2e717bf-551a-4917-bdc9-4fa0f342c530	31.836103	-109.05083							1980-05-22T00:00:00	22	5	1980	5231697	5231697	HUMAN_OBSERVATION	CLO	EBIRD	OBS207078304				CC_BY_4_0		obsr197345			2023-01-24T15:11:38Z		CONTINENT_DERIVED_FROM_COORDINATES
961769818	4fa7b334-ce0d-4e88-aaae-2e0c138d049e	URN:catalog:CLO:EBIRD:OBS206913997	Animalia	Chordata	Aves	Passeriformes	Mimidae	Toxostoma	Toxostoma bendirei		SPECIES	Toxostoma bendirei (Coues, 1873)	Toxostoma bendirei		US	Rodeo (town)	New Mexico	PRESENT	1	e2e717bf-551a-4917-bdc9-4fa0f342c530	31.836878	-109.02866							2007-04-30T00:00:00	30	4	2007	5231697	5231697	HUMAN_OBSERVATION	CLO	EBIRD	OBS206913997				CC_BY_4_0		obsr140586			2023-01-24T15:11:51.348Z		CONTINENT_DERIVED_FROM_COORDINATES
961667785	4fa7b334-ce0d-4e88-aaae-2e0c138d049e	URN:catalog:CLO:EBIRD:OBS206959584	Animalia	Chordata	Aves	Passeriformes	Mimidae	Toxostoma	Toxostoma bendirei		SPECIES	Toxostoma bendirei (Coues, 1873)	Toxostoma bendirei		US	Rodeo, NM	New Mexico	PRESENT	1	e2e717bf-551a-4917-bdc9-4fa0f342c530	31.838556	-109.02798							2013-08-05T00:00:00	5	8	2013	5231697	5231697	HUMAN_OBSERVATION	CLO	EBIRD	OBS206959584				CC_BY_4_0		obsr294648			2023-01-24T15:16:12.012Z		CONTINENT_DERIVED_FROM_COORDINATES
961599536	4fa7b334-ce0d-4e88-aaae-2e0c138d049e	URN:catalog:CLO:EBIRD:OBS206676011	Animalia	Chordata	Aves	Passeriformes	Mimidae	Toxostoma	Toxostoma bendirei		SPECIES	Toxostoma bendirei (Coues, 1873)	Toxostoma bendirei		US	Rabbit Crossing	Arizona	PRESENT	1	e2e717bf-551a-4917-bdc9-4fa0f342c530	34.66045	-114.28613							2013-08-04T00:00:00	4	8	2013	5231697	5231697	HUMAN_OBSERVATION	CLO	EBIRD	OBS206676011				CC_BY_4_0		obsr106654			2023-01-24T14:58:14.908Z		CONTINENT_DERIVED_FROM_COORDINATES
961583954	4fa7b334-ce0d-4e88-aaae-2e0c138d049e	URN:catalog:CLO:EBIRD:OBS206668424	Animalia	Chordata	Aves	Passeriformes	Mimidae	Toxostoma	Toxostoma bendirei		SPECIES	Toxostoma bendirei (Coues, 1873)	Toxostoma bendirei		US	Usery Mountain Regional Park	Arizona	PRESENT	1	e2e717bf-551a-4917-bdc9-4fa0f342c530	33.474	-111.61539							2011-04-18T00:00:00	18	4	2011	5231697	5231697	HUMAN_OBSERVATION	CLO	EBIRD	OBS206668424				CC_BY_4_0		obsr317571			2023-01-24T14:56:25.480Z		CONTINENT_DERIVED_FROM_COORDINATES
961574134	4fa7b334-ce0d-4e88-aaae-2e0c138d049e	URN:catalog:CLO:EBIRD:OBS206669151	Animalia	Chordata	Aves	Passeriformes	Mimidae	Toxostoma	Toxostoma bendirei		SPECIES	Toxostoma bendirei (Coues, 1873)	Toxostoma bendirei		US	Usery Mountain Regional Park, AZ	Arizona	PRESENT		e2e717bf-551a-4917-bdc9-4fa0f342c530	33.479355	-111.61926							2011-04-18T00:00:00	18	4	2011	5231697	5231697	HUMAN_OBSERVATION	CLO	EBIRD	OBS206669151				CC_BY_4_0		obsr317567			2023-01-24T14:58:09.136Z		CONTINENT_DERIVED_FROM_COORDINATES
961441863	4fa7b334-ce0d-4e88-aaae-2e0c138d049e	URN:catalog:CLO:EBIRD:OBS206638295	Animalia	Chordata	Aves	Passeriformes	Mimidae	Toxostoma	Toxostoma bendirei		SPECIES	Toxostoma bendirei (Coues, 1873)	Toxostoma bendirei		US	Baseline Rd & Salome Hwy Thrasher spot	Arizona	PRESENT		e2e717bf-551a-4917-bdc9-4fa0f342c530	33.377003	-112.771866							1996-12-29T00:00:00	29	12	1996	5231697	5231697	HUMAN_OBSERVATION	CLO	EBIRD	OBS206638295				CC_BY_4_0		obsr336789			2023-01-24T14:58:05.108Z		CONTINENT_DERIVED_FROM_COORDINATES
961329288	4fa7b334-ce0d-4e88-aaae-2e0c138d049e	URN:catalog:CLO:EBIRD:OBS206509093	Animalia	Chordata	Aves	Passeriformes	Mimidae	Toxostoma	Toxostoma bendirei		SPECIES	Toxostoma bendirei (Coues, 1873)	Toxostoma bendirei		US	Stateline Rd. (Cochise Co.)	Arizona	PRESENT	1	e2e717bf-551a-4917-bdc9-4fa0f342c530	31.836103	-109.05083							2013-07-29T00:00:00	29	7	2013	5231697	5231697	HUMAN_OBSERVATION	CLO	EBIRD	OBS206509093				CC_BY_4_0		obsr341570			2023-01-24T14:58:45.440Z		CONTINENT_DERIVED_FROM_COORDINATES
961210223	4fa7b334-ce0d-4e88-aaae-2e0c138d049e	URN:catalog:CLO:EBIRD:OBS206170916	Animalia	Chordata	Aves	Passeriformes	Mimidae	Toxostoma	Toxostoma bendirei		SPECIES	Toxostoma bendirei (Coues, 1873)	Toxostoma bendirei		US	Portal Rd., Gin Rd. & State Hwy. 80, NM	New Mexico	PRESENT	2	e2e717bf-551a-4917-bdc9-4fa0f342c530	31.870523	-109.0372							2013-05-21T00:00:00	21	5	2013	5231697	5231697	HUMAN_OBSERVATION	CLO	EBIRD	OBS206170916				CC_BY_4_0		obsr287958			2023-01-24T15:12:22.985Z		CONTINENT_DERIVED_FROM_COORDINATES
961137989	4fa7b334-ce0d-4e88-aaae-2e0c138d049e	URN:catalog:CLO:EBIRD:OBS206248265	Animalia	Chordata	Aves	Passeriformes	Mimidae	Toxostoma	Toxostoma bendirei		SPECIES	Toxostoma bendirei (Coues, 1873)	Toxostoma bendirei		US	Willaha Anita Loop	Arizona	PRESENT	1	e2e717bf-551a-4917-bdc9-4fa0f342c530	35.7727	-112.20525							2013-07-27T00:00:00	27	7	2013	5231697	5231697	HUMAN_OBSERVATION	CLO	EBIRD	OBS206248265				CC_BY_4_0		obsr165001			2023-01-24T14:58:00.212Z		CONTINENT_DERIVED_FROM_COORDINATES
961093820	4fa7b334-ce0d-4e88-aaae-2e0c138d049e	URN:catalog:CLO:EBIRD:OBS206139729	Animalia	Chordata	Aves	Passeriformes	Mimidae	Toxostoma	Toxostoma bendirei		SPECIES	Toxostoma bendirei (Coues, 1873)	Toxostoma bendirei		US	Stateline Rd. (Cochise Co.)	Arizona	PRESENT	1	e2e717bf-551a-4917-bdc9-4fa0f342c530	31.836103	-109.05083							2013-07-29T00:00:00	29	7	2013	5231697	5231697	HUMAN_OBSERVATION	CLO	EBIRD	OBS206139729				CC_BY_4_0		obsr162017			2023-01-24T14:57:01.585Z		CONTINENT_DERIVED_FROM_COORDINATES
960952848	4fa7b334-ce0d-4e88-aaae-2e0c138d049e	URN:catalog:CLO:EBIRD:OBS206034288	Animalia	Chordata	Aves	Passeriformes	Mimidae	Toxostoma	Toxostoma bendirei		SPECIES	Toxostoma bendirei (Coues, 1873)	Toxostoma bendirei		US	Gin Rd	New Mexico	PRESENT	1	e2e717bf-551a-4917-bdc9-4fa0f342c530	31.833782	-109.04259							2008-07-10T00:00:00	10	7	2008	5231697	5231697	HUMAN_OBSERVATION	CLO	EBIRD	OBS206034288				CC_BY_4_0		obsr116419			2023-01-24T15:11:36.228Z		CONTINENT_DERIVED_FROM_COORDINATES
960929477	4fa7b334-ce0d-4e88-aaae-2e0c138d049e	URN:catalog:CLO:EBIRD:OBS206084605	Animalia	Chordata	Aves	Passeriformes	Mimidae	Toxostoma	Toxostoma bendirei		SPECIES	Toxostoma bendirei (Coues, 1873)	Toxostoma bendirei		US	Joshua Tree National Park, Cottonwood Visitor Center	California	PRESENT	1	e2e717bf-551a-4917-bdc9-4fa0f342c530	33.74903	-115.824196							2013-07-19T00:00:00	19	7	2013	5231697	5231697	HUMAN_OBSERVATION	CLO	EBIRD	OBS206084605				CC_BY_4_0		obsr158843			2023-01-24T14:58:45.680Z		CONTINENT_DERIVED_FROM_COORDINATES
960857990	4fa7b334-ce0d-4e88-aaae-2e0c138d049e	URN:catalog:CLO:EBIRD:OBS205955984	Animalia	Chordata	Aves	Passeriformes	Mimidae	Toxostoma	Toxostoma bendirei		SPECIES	Toxostoma bendirei (Coues, 1873)	Toxostoma bendirei		US	AZ, Portal, Hwy 80 and 533	New Mexico	PRESENT	1	e2e717bf-551a-4917-bdc9-4fa0f342c530	31.86266	-109.03545							2013-07-27T00:00:00	27	7	2013	5231697	5231697	HUMAN_OBSERVATION	CLO	EBIRD	OBS205955984				CC_BY_4_0		obsr116637			2023-01-24T15:11:39.297Z		CONTINENT_DERIVED_FROM_COORDINATES
960840599	4fa7b334-ce0d-4e88-aaae-2e0c138d049e	URN:catalog:CLO:EBIRD:OBS205955796	Animalia	Chordata	Aves	Passeriformes	Mimidae	Toxostoma	Toxostoma bendirei		SPECIES	Toxostoma bendirei (Coues, 1873)	Toxostoma bendirei		US	NM, Hwy 80 and 533	New Mexico	PRESENT	2	e2e717bf-551a-4917-bdc9-4fa0f342c530	31.863071	-109.03523							2013-07-27T00:00:00	27	7	2013	5231697	5231697	HUMAN_OBSERVATION	CLO	EBIRD	OBS205955796				CC_BY_4_0		obsr116637			2023-01-24T14:58:10.113Z		CONTINENT_DERIVED_FROM_COORDINATES
960783661	4fa7b334-ce0d-4e88-aaae-2e0c138d049e	URN:catalog:CLO:EBIRD:OBS205818553	Animalia	Chordata	Aves	Passeriformes	Mimidae	Toxostoma	Toxostoma bendirei		SPECIES	Toxostoma bendirei (Coues, 1873)	Toxostoma bendirei		US	Petrified Forest NP	Arizona	PRESENT	1	e2e717bf-551a-4917-bdc9-4fa0f342c530	34.81627	-109.85805							2013-07-19T00:00:00	19	7	2013	5231697	5231697	HUMAN_OBSERVATION	CLO	EBIRD	OBS205818553				CC_BY_4_0		obsr293781			2023-01-24T15:11:39.224Z		CONTINENT_DERIVED_FROM_COORDINATES
960596539	4fa7b334-ce0d-4e88-aaae-2e0c138d049e	URN:catalog:CLO:EBIRD:OBS205552665	Animalia	Chordata	Aves	Passeriformes	Mimidae	Toxostoma	Toxostoma bendirei		SPECIES	Toxostoma bendirei (Coues, 1873)	Toxostoma bendirei		US	Stateline Rd. (Cochise Co.)	Arizona	PRESENT	2	e2e717bf-551a-4917-bdc9-4fa0f342c530	31.836103	-109.05083							2013-07-20T00:00:00	20	7	2013	5231697	5231697	HUMAN_OBSERVATION	CLO	EBIRD	OBS205552665				CC_BY_4_0		obsr294486			2023-01-24T14:58:28.124Z		CONTINENT_DERIVED_FROM_COORDINATES
960570913	4fa7b334-ce0d-4e88-aaae-2e0c138d049e	URN:catalog:CLO:EBIRD_CAN:OBS205609371	Animalia	Chordata	Aves	Passeriformes	Mimidae	Toxostoma	Toxostoma bendirei		SPECIES	Toxostoma bendirei (Coues, 1873)	Toxostoma bendirei		US	AZ-NM State Line Rd	Arizona	PRESENT	1	e2e717bf-551a-4917-bdc9-4fa0f342c530	31.88696	-109.04892							1994-07-27T00:00:00	27	7	1994	5231697	5231697	HUMAN_OBSERVATION	CLO	EBIRD_CAN	OBS205609371				CC_BY_4_0		obsr261930			2023-01-24T14:58:35.017Z		CONTINENT_DERIVED_FROM_COORDINATES
960546871	4fa7b334-ce0d-4e88-aaae-2e0c138d049e	URN:catalog:CLO:EBIRD:OBS205615441	Animalia	Chordata	Aves	Passeriformes	Mimidae	Toxostoma	Toxostoma bendirei		SPECIES	Toxostoma bendirei (Coues, 1873)	Toxostoma bendirei		US	Joshua Tree National Park, Cottonwood Visitor Center	California	PRESENT	1	e2e717bf-551a-4917-bdc9-4fa0f342c530	33.74903	-115.824196							2013-07-19T00:00:00	19	7	2013	5231697	5231697	HUMAN_OBSERVATION	CLO	EBIRD	OBS205615441				CC_BY_4_0		obsr54638			2023-01-24T15:17:37.442Z		CONTINENT_DERIVED_FROM_COORDINATES
960439740	4fa7b334-ce0d-4e88-aaae-2e0c138d049e	URN:catalog:CLO:EBIRD:OBS205527593	Animalia	Chordata	Aves	Passeriformes	Mimidae	Toxostoma	Toxostoma bendirei		SPECIES	Toxostoma bendirei (Coues, 1873)	Toxostoma bendirei		US	Gila Bend_41	Arizona	PRESENT	2	e2e717bf-551a-4917-bdc9-4fa0f342c530	33.214523	-113.23055							2010-01-15T00:00:00	15	1	2010	5231697	5231697	HUMAN_OBSERVATION	CLO	EBIRD	OBS205527593				CC_BY_4_0		obsr419054			2023-01-24T14:58:40.082Z		CONTINENT_DERIVED_FROM_COORDINATES
960061144	4fa7b334-ce0d-4e88-aaae-2e0c138d049e	URN:catalog:CLO:EBIRD:OBS205152653	Animalia	Chordata	Aves	Passeriformes	Mimidae	Toxostoma	Toxostoma bendirei		SPECIES	Toxostoma bendirei (Coues, 1873)	Toxostoma bendirei		US	IR15, dead BETH	Arizona	PRESENT	1	e2e717bf-551a-4917-bdc9-4fa0f342c530	32.47256	-111.98957							2013-07-19T00:00:00	19	7	2013	5231697	5231697	HUMAN_OBSERVATION	CLO	EBIRD	OBS205152653				CC_BY_4_0		obsr132232			2023-01-24T14:57:27.965Z		CONTINENT_DERIVED_FROM_COORDINATES
959637381	4fa7b334-ce0d-4e88-aaae-2e0c138d049e	URN:catalog:CLO:EBIRD:OBS204677741	Animalia	Chordata	Aves	Passeriformes	Mimidae	Toxostoma	Toxostoma bendirei		SPECIES	Toxostoma bendirei (Coues, 1873)	Toxostoma bendirei		US	Rabbit Crossing	Arizona	PRESENT	1	e2e717bf-551a-4917-bdc9-4fa0f342c530	34.66045	-114.28613							2013-07-14T00:00:00	14	7	2013	5231697	5231697	HUMAN_OBSERVATION	CLO	EBIRD	OBS204677741				CC_BY_4_0		obsr106654			2023-01-24T15:16:51.470Z		CONTINENT_DERIVED_FROM_COORDINATES
959514026	4fa7b334-ce0d-4e88-aaae-2e0c138d049e	URN:catalog:CLO:EBIRD:OBS204426791	Animalia	Chordata	Aves	Passeriformes	Mimidae	Toxostoma	Toxostoma bendirei		SPECIES	Toxostoma bendirei (Coues, 1873)	Toxostoma bendirei		US	SBD_Mesquite Lake	California	PRESENT	1	e2e717bf-551a-4917-bdc9-4fa0f342c530	35.69509	-115.60034							2002-06-15T00:00:00	15	6	2002	5231697	5231697	HUMAN_OBSERVATION	CLO	EBIRD	OBS204426791				CC_BY_4_0		obsr86404			2023-01-24T15:16:31.222Z		CONTINENT_DERIVED_FROM_COORDINATES
959324435	4fa7b334-ce0d-4e88-aaae-2e0c138d049e	URN:catalog:CLO:EBIRD:OBS204230584	Animalia	Chordata	Aves	Passeriformes	Mimidae	Toxostoma	Toxostoma bendirei		SPECIES	Toxostoma bendirei (Coues, 1873)	Toxostoma bendirei		US	Kansas Settlement Rd	Arizona	PRESENT	1	e2e717bf-551a-4917-bdc9-4fa0f342c530	32.0576	-109.76255							2007-11-16T00:00:00	16	11	2007	5231697	5231697	HUMAN_OBSERVATION	CLO	EBIRD	OBS204230584				CC_BY_4_0		obsr40728			2023-01-24T15:10:20.753Z		CONTINENT_DERIVED_FROM_COORDINATES
959319617	4fa7b334-ce0d-4e88-aaae-2e0c138d049e	URN:catalog:CLO:EBIRD:OBS204226861	Animalia	Chordata	Aves	Passeriformes	Mimidae	Toxostoma	Toxostoma bendirei		SPECIES	Toxostoma bendirei (Coues, 1873)	Toxostoma bendirei		US	Santa Cruz Flats--Baumgartner/Wheeler	Arizona	PRESENT		e2e717bf-551a-4917-bdc9-4fa0f342c530	32.589256	-111.46634							2007-11-12T00:00:00	12	11	2007	5231697	5231697	HUMAN_OBSERVATION	CLO	EBIRD	OBS204226861				CC_BY_4_0		obsr40728			2023-01-24T14:58:43.342Z		CONTINENT_DERIVED_FROM_COORDINATES
959150775	4fa7b334-ce0d-4e88-aaae-2e0c138d049e	URN:catalog:CLO:EBIRD:OBS204166816	Animalia	Chordata	Aves	Passeriformes	Mimidae	Toxostoma	Toxostoma bendirei		SPECIES	Toxostoma bendirei (Coues, 1873)	Toxostoma bendirei		US	Cactus Forest_43	Arizona	PRESENT	2	e2e717bf-551a-4917-bdc9-4fa0f342c530	32.930977	-111.618546							2010-01-17T00:00:00	17	1	2010	5231697	5231697	HUMAN_OBSERVATION	CLO	EBIRD	OBS204166816				CC_BY_4_0		obsr419054			2023-01-24T15:15:55.782Z		CONTINENT_DERIVED_FROM_COORDINATES
959090547	4fa7b334-ce0d-4e88-aaae-2e0c138d049e	URN:catalog:CLO:EBIRD:OBS204170814	Animalia	Chordata	Aves	Passeriformes	Mimidae	Toxostoma	Toxostoma bendirei		SPECIES	Toxostoma bendirei (Coues, 1873)	Toxostoma bendirei		US	Wikieup_31	Arizona	PRESENT	2	e2e717bf-551a-4917-bdc9-4fa0f342c530	34.565014	-113.77219							2010-04-26T00:00:00	26	4	2010	5231697	5231697	HUMAN_OBSERVATION	CLO	EBIRD	OBS204170814				CC_BY_4_0		obsr419054			2023-01-24T15:15:50.178Z		CONTINENT_DERIVED_FROM_COORDINATES
959089121	4fa7b334-ce0d-4e88-aaae-2e0c138d049e	URN:catalog:CLO:EBIRD:OBS204170781	Animalia	Chordata	Aves	Passeriformes	Mimidae	Toxostoma	Toxostoma bendirei		SPECIES	Toxostoma bendirei (Coues, 1873)	Toxostoma bendirei		US	Wikieup_25	Arizona	PRESENT	1	e2e717bf-551a-4917-bdc9-4fa0f342c530	34.598007	-113.80322							2010-04-26T00:00:00	26	4	2010	5231697	5231697	HUMAN_OBSERVATION	CLO	EBIRD	OBS204170781				CC_BY_4_0		obsr419054			2023-01-24T15:11:35.621Z		CONTINENT_DERIVED_FROM_COORDINATES
959083182	4fa7b334-ce0d-4e88-aaae-2e0c138d049e	URN:catalog:CLO:EBIRD:OBS204169867	Animalia	Chordata	Aves	Passeriformes	Mimidae	Toxostoma	Toxostoma bendirei		SPECIES	Toxostoma bendirei (Coues, 1873)	Toxostoma bendirei		US	Cactus Forest_39	Arizona	PRESENT	1	e2e717bf-551a-4917-bdc9-4fa0f342c530	32.92353	-111.59388							2010-05-15T00:00:00	15	5	2010	5231697	5231697	HUMAN_OBSERVATION	CLO	EBIRD	OBS204169867				CC_BY_4_0		obsr419054			2023-01-24T15:15:10.523Z		CONTINENT_DERIVED_FROM_COORDINATES
959082266	4fa7b334-ce0d-4e88-aaae-2e0c138d049e	URN:catalog:CLO:EBIRD:OBS204170657	Animalia	Chordata	Aves	Passeriformes	Mimidae	Toxostoma	Toxostoma bendirei		SPECIES	Toxostoma bendirei (Coues, 1873)	Toxostoma bendirei		US	Wikieup_03	Arizona	PRESENT	2	e2e717bf-551a-4917-bdc9-4fa0f342c530	34.71218	-113.92364							2010-04-26T00:00:00	26	4	2010	5231697	5231697	HUMAN_OBSERVATION	CLO	EBIRD	OBS204170657				CC_BY_4_0		obsr419054			2023-01-24T15:16:39.736Z		CONTINENT_DERIVED_FROM_COORDINATES
959082011	4fa7b334-ce0d-4e88-aaae-2e0c138d049e	URN:catalog:CLO:EBIRD:OBS204169875	Animalia	Chordata	Aves	Passeriformes	Mimidae	Toxostoma	Toxostoma bendirei		SPECIES	Toxostoma bendirei (Coues, 1873)	Toxostoma bendirei		US	Cactus Forest_43	Arizona	PRESENT	1	e2e717bf-551a-4917-bdc9-4fa0f342c530	32.930977	-111.618546							2010-05-15T00:00:00	15	5	2010	5231697	5231697	HUMAN_OBSERVATION	CLO	EBIRD	OBS204169875				CC_BY_4_0		obsr419054			2023-01-24T14:58:35.646Z		CONTINENT_DERIVED_FROM_COORDINATES
959058128	4fa7b334-ce0d-4e88-aaae-2e0c138d049e	URN:catalog:CLO:EBIRD:OBS203927118	Animalia	Chordata	Aves	Passeriformes	Mimidae	Toxostoma	Toxostoma bendirei		SPECIES	Toxostoma bendirei (Coues, 1873)	Toxostoma bendirei		US	Rabbit Crossing	Arizona	PRESENT	1	e2e717bf-551a-4917-bdc9-4fa0f342c530	34.66045	-114.28613							2013-07-07T00:00:00	7	7	2013	5231697	5231697	HUMAN_OBSERVATION	CLO	EBIRD	OBS203927118				CC_BY_4_0		obsr106654			2023-01-24T15:15:47.302Z		CONTINENT_DERIVED_FROM_COORDINATES
958946242	4fa7b334-ce0d-4e88-aaae-2e0c138d049e	URN:catalog:CLO:EBIRD:OBS203684325	Animalia	Chordata	Aves	Passeriformes	Mimidae	Toxostoma	Toxostoma bendirei		SPECIES	Toxostoma bendirei (Coues, 1873)	Toxostoma bendirei		US	ne of junction of Alamo rd and chicken springs rd	Arizona	PRESENT	2	e2e717bf-551a-4917-bdc9-4fa0f342c530	34.626427	-113.80291							2013-04-27T00:00:00	27	4	2013	5231697	5231697	HUMAN_OBSERVATION	CLO	EBIRD	OBS203684325				CC_BY_4_0		obsr101311			2023-01-24T14:57:01.962Z		CONTINENT_DERIVED_FROM_COORDINATES
958808654	4fa7b334-ce0d-4e88-aaae-2e0c138d049e	URN:catalog:CLO:EBIRD:OBS203428865	Animalia	Chordata	Aves	Passeriformes	Mimidae	Toxostoma	Toxostoma bendirei		SPECIES	Toxostoma bendirei (Coues, 1873)	Toxostoma bendirei		US	Rodeo, N.M	New Mexico	PRESENT	1	e2e717bf-551a-4917-bdc9-4fa0f342c530	31.836374	-109.03296							2008-05-03T00:00:00	3	5	2008	5231697	5231697	HUMAN_OBSERVATION	CLO	EBIRD	OBS203428865				CC_BY_4_0		obsr134134			2023-01-24T15:17:38.373Z		CONTINENT_DERIVED_FROM_COORDINATES
958797096	4fa7b334-ce0d-4e88-aaae-2e0c138d049e	URN:catalog:CLO:EBIRD_TX:OBS203428582	Animalia	Chordata	Aves	Passeriformes	Mimidae	Toxostoma	Toxostoma bendirei		SPECIES	Toxostoma bendirei (Coues, 1873)	Toxostoma bendirei		US	Aliso and Wood Canyons Wilderness Park	California	PRESENT	1	e2e717bf-551a-4917-bdc9-4fa0f342c530	33.542717	-117.72985							2003-08-23T00:00:00	23	8	2003	5231697	5231697	HUMAN_OBSERVATION	CLO	EBIRD_TX	OBS203428582				CC_BY_4_0		obsr240264			2023-01-24T14:58:12.439Z		CONTINENT_DERIVED_FROM_COORDINATES
958677111	4fa7b334-ce0d-4e88-aaae-2e0c138d049e	URN:catalog:CLO:EBIRD:OBS203386938	Animalia	Chordata	Aves	Passeriformes	Mimidae	Toxostoma	Toxostoma bendirei		SPECIES	Toxostoma bendirei (Coues, 1873)	Toxostoma bendirei		US	W. Maricopa Rd	Arizona	PRESENT	2	e2e717bf-551a-4917-bdc9-4fa0f342c530	33.029964	-112.32628							2013-04-25T00:00:00	25	4	2013	5231697	5231697	HUMAN_OBSERVATION	CLO	EBIRD	OBS203386938				CC_BY_4_0		obsr232260			2023-01-24T15:17:35.132Z		CONTINENT_DERIVED_FROM_COORDINATES
958675532	4fa7b334-ce0d-4e88-aaae-2e0c138d049e	URN:catalog:CLO:EBIRD:OBS203379736	Animalia	Chordata	Aves	Passeriformes	Mimidae	Toxostoma	Toxostoma bendirei		SPECIES	Toxostoma bendirei (Coues, 1873)	Toxostoma bendirei		US	Stateline Road, just south of Portal Rd.	Arizona	PRESENT	2	e2e717bf-551a-4917-bdc9-4fa0f342c530	31.869781	-109.04916							2013-07-02T00:00:00	2	7	2013	5231697	5231697	HUMAN_OBSERVATION	CLO	EBIRD	OBS203379736				CC_BY_4_0		obsr208821			2023-01-24T14:58:42.071Z		CONTINENT_DERIVED_FROM_COORDINATES
958256571	4fa7b334-ce0d-4e88-aaae-2e0c138d049e	URN:catalog:CLO:EBIRD:OBS202904574	Animalia	Chordata	Aves	Passeriformes	Mimidae	Toxostoma	Toxostoma bendirei		SPECIES	Toxostoma bendirei (Coues, 1873)	Toxostoma bendirei		US	Tierra de Nadie Rd W of Stateline Rd	Arizona	PRESENT	2	e2e717bf-551a-4917-bdc9-4fa0f342c530	31.84898	-109.0509							2008-08-06T00:00:00	6	8	2008	5231697	5231697	HUMAN_OBSERVATION	CLO	EBIRD	OBS202904574				CC_BY_4_0		obsr162162			2023-01-24T14:57:13.181Z		CONTINENT_DERIVED_FROM_COORDINATES
958209730	4fa7b334-ce0d-4e88-aaae-2e0c138d049e	URN:catalog:CLO:EBIRD:OBS202786514	Animalia	Chordata	Aves	Passeriformes	Mimidae	Toxostoma	Toxostoma bendirei		SPECIES	Toxostoma bendirei (Coues, 1873)	Toxostoma bendirei		US	Portal--Willow Tank	Arizona	PRESENT	2	e2e717bf-551a-4917-bdc9-4fa0f342c530	31.8145	-109.0595							2013-05-24T00:00:00	24	5	2013	5231697	5231697	HUMAN_OBSERVATION	CLO	EBIRD	OBS202786514				CC_BY_4_0		obsr223910			2023-01-24T14:56:23.632Z		CONTINENT_DERIVED_FROM_COORDINATES
958181432	4fa7b334-ce0d-4e88-aaae-2e0c138d049e	URN:catalog:CLO:EBIRD:OBS202786970	Animalia	Chordata	Aves	Passeriformes	Mimidae	Toxostoma	Toxostoma bendirei		SPECIES	Toxostoma bendirei (Coues, 1873)	Toxostoma bendirei		US	Portal--Willow Tank	Arizona	PRESENT	2	e2e717bf-551a-4917-bdc9-4fa0f342c530	31.8145	-109.0595							2013-05-24T00:00:00	24	5	2013	5231697	5231697	HUMAN_OBSERVATION	CLO	EBIRD	OBS202786970				CC_BY_4_0		obsr165529			2023-01-24T15:16:09.672Z		CONTINENT_DERIVED_FROM_COORDINATES
958127835	4fa7b334-ce0d-4e88-aaae-2e0c138d049e	URN:catalog:CLO:EBIRD:OBS202674204	Animalia	Chordata	Aves	Passeriformes	Mimidae	Toxostoma	Toxostoma bendirei		SPECIES	Toxostoma bendirei (Coues, 1873)	Toxostoma bendirei		US	Desert Botanical Garden	Arizona	PRESENT	1	e2e717bf-551a-4917-bdc9-4fa0f342c530	33.461815	-111.943634							2013-06-22T00:00:00	22	6	2013	5231697	5231697	HUMAN_OBSERVATION	CLO	EBIRD	OBS202674204				CC_BY_4_0		obsr46796			2023-01-24T14:56:30.434Z		CONTINENT_DERIVED_FROM_COORDINATES
957922885	4fa7b334-ce0d-4e88-aaae-2e0c138d049e	URN:catalog:CLO:EBIRD:OBS202460797	Animalia	Chordata	Aves	Passeriformes	Mimidae	Toxostoma	Toxostoma bendirei		SPECIES	Toxostoma bendirei (Coues, 1873)	Toxostoma bendirei		US	Willaha Anita Loop	Arizona	PRESENT	2	e2e717bf-551a-4917-bdc9-4fa0f342c530	35.7727	-112.20525							2013-04-20T00:00:00	20	4	2013	5231697	5231697	HUMAN_OBSERVATION	CLO	EBIRD	OBS202460797				CC_BY_4_0		obsr165001			2023-01-24T15:16:23.023Z		CONTINENT_DERIVED_FROM_COORDINATES
957848267	4fa7b334-ce0d-4e88-aaae-2e0c138d049e	URN:catalog:CLO:EBIRD:OBS202280902	Animalia	Chordata	Aves	Passeriformes	Mimidae	Toxostoma	Toxostoma bendirei		SPECIES	Toxostoma bendirei (Coues, 1873)	Toxostoma bendirei		US	Lost Dutchman SP	Arizona	PRESENT	2	e2e717bf-551a-4917-bdc9-4fa0f342c530	33.459	-111.482							2012-02-20T00:00:00	20	2	2012	5231697	5231697	HUMAN_OBSERVATION	CLO	EBIRD	OBS202280902				CC_BY_4_0		obsr218239			2023-01-24T14:56:30.628Z		CONTINENT_DERIVED_FROM_COORDINATES
957807540	4fa7b334-ce0d-4e88-aaae-2e0c138d049e	URN:catalog:CLO:EBIRD:OBS202347160	Animalia	Chordata	Aves	Passeriformes	Mimidae	Toxostoma	Toxostoma bendirei		SPECIES	Toxostoma bendirei (Coues, 1873)	Toxostoma bendirei		US	Stateline Rd. (Cochise Co.)	Arizona	PRESENT	1	e2e717bf-551a-4917-bdc9-4fa0f342c530	31.836103	-109.05083							2013-05-27T00:00:00	27	5	2013	5231697	5231697	HUMAN_OBSERVATION	CLO	EBIRD	OBS202347160				CC_BY_4_0		obsr145883			2023-01-24T14:56:56.689Z		CONTINENT_DERIVED_FROM_COORDINATES
957679457	4fa7b334-ce0d-4e88-aaae-2e0c138d049e	URN:catalog:CLO:EBIRD:OBS202310438	Animalia	Chordata	Aves	Passeriformes	Mimidae	Toxostoma	Toxostoma bendirei		SPECIES	Toxostoma bendirei (Coues, 1873)	Toxostoma bendirei		US	Lost Dutchman SP	Arizona	PRESENT	2	e2e717bf-551a-4917-bdc9-4fa0f342c530	33.459	-111.482							2012-02-20T00:00:00	20	2	2012	5231697	5231697	HUMAN_OBSERVATION	CLO	EBIRD	OBS202310438				CC_BY_4_0		obsr218315			2023-01-24T15:15:48.768Z		CONTINENT_DERIVED_FROM_COORDINATES
957660091	4fa7b334-ce0d-4e88-aaae-2e0c138d049e	URN:catalog:CLO:EBIRD:OBS202265537	Animalia	Chordata	Aves	Passeriformes	Mimidae	Toxostoma	Toxostoma bendirei		SPECIES	Toxostoma bendirei (Coues, 1873)	Toxostoma bendirei		US	Portal southeast roads	Arizona	PRESENT	1	e2e717bf-551a-4917-bdc9-4fa0f342c530	31.86881	-109.06471							2013-05-11T00:00:00	11	5	2013	5231697	5231697	HUMAN_OBSERVATION	CLO	EBIRD	OBS202265537				CC_BY_4_0		obsr139264			2023-01-24T15:19:35.521Z		CONTINENT_DERIVED_FROM_COORDINATES
957572544	4fa7b334-ce0d-4e88-aaae-2e0c138d049e	URN:catalog:CLO:EBIRD:OBS202171758	Animalia	Chordata	Aves	Passeriformes	Mimidae	Toxostoma	Toxostoma bendirei		SPECIES	Toxostoma bendirei (Coues, 1873)	Toxostoma bendirei		US	Portal - Portal Rd x State Line Road	Arizona	PRESENT	1	e2e717bf-551a-4917-bdc9-4fa0f342c530	31.87056	-109.04918							2006-06-03T00:00:00	3	6	2006	5231697	5231697	HUMAN_OBSERVATION	CLO	EBIRD	OBS202171758				CC_BY_4_0		obsr337348			2023-01-24T15:17:12.297Z		CONTINENT_DERIVED_FROM_COORDINATES
957535290	4fa7b334-ce0d-4e88-aaae-2e0c138d049e	URN:catalog:CLO:EBIRD:OBS202193240	Animalia	Chordata	Aves	Passeriformes	Mimidae	Toxostoma	Toxostoma bendirei		SPECIES	Toxostoma bendirei (Coues, 1873)	Toxostoma bendirei		US	Baseline Rd & Salome Hwy Thrasher spot	Arizona	PRESENT	1	e2e717bf-551a-4917-bdc9-4fa0f342c530	33.377003	-112.771866							2013-06-16T00:00:00	16	6	2013	5231697	5231697	HUMAN_OBSERVATION	CLO	EBIRD	OBS202193240				CC_BY_4_0		obsr227469			2023-01-24T14:56:27.449Z		CONTINENT_DERIVED_FROM_COORDINATES
957251003	4fa7b334-ce0d-4e88-aaae-2e0c138d049e	URN:catalog:CLO:EBIRD:OBS201839245	Animalia	Chordata	Aves	Passeriformes	Mimidae	Toxostoma	Toxostoma bendirei		SPECIES	Toxostoma bendirei (Coues, 1873)	Toxostoma bendirei		US	Rabbit Crossing	Arizona	PRESENT	1	e2e717bf-551a-4917-bdc9-4fa0f342c530	34.66045	-114.28613							2013-06-17T00:00:00	17	6	2013	5231697	5231697	HUMAN_OBSERVATION	CLO	EBIRD	OBS201839245				CC_BY_4_0		obsr106654			2023-01-24T15:15:34.533Z		CONTINENT_DERIVED_FROM_COORDINATES
957106224	4fa7b334-ce0d-4e88-aaae-2e0c138d049e	URN:catalog:CLO:EBIRD:OBS201796606	Animalia	Chordata	Aves	Passeriformes	Mimidae	Toxostoma	Toxostoma bendirei		SPECIES	Toxostoma bendirei (Coues, 1873)	Toxostoma bendirei		US	Portal - Portal Rd x State Line Road	Arizona	PRESENT	1	e2e717bf-551a-4917-bdc9-4fa0f342c530	31.87056	-109.04918							2006-06-03T00:00:00	3	6	2006	5231697	5231697	HUMAN_OBSERVATION	CLO	EBIRD	OBS201796606				CC_BY_4_0		obsr108846			2023-01-24T14:58:34.020Z		CONTINENT_DERIVED_FROM_COORDINATES
957093748	4fa7b334-ce0d-4e88-aaae-2e0c138d049e	URN:catalog:CLO:EBIRD:OBS201783720	Animalia	Chordata	Aves	Passeriformes	Mimidae	Toxostoma	Toxostoma bendirei		SPECIES	Toxostoma bendirei (Coues, 1873)	Toxostoma bendirei		US	Santa Cruz Flats--Big Tank	Arizona	PRESENT	1	e2e717bf-551a-4917-bdc9-4fa0f342c530	32.571697	-111.58805							2013-06-17T00:00:00	17	6	2013	5231697	5231697	HUMAN_OBSERVATION	CLO	EBIRD	OBS201783720				CC_BY_4_0		obsr194743			2023-01-24T14:58:17.023Z		CONTINENT_DERIVED_FROM_COORDINATES
956920700	4fa7b334-ce0d-4e88-aaae-2e0c138d049e	URN:catalog:CLO:EBIRD:OBS201392584	Animalia	Chordata	Aves	Passeriformes	Mimidae	Toxostoma	Toxostoma bendirei		SPECIES	Toxostoma bendirei (Coues, 1873)	Toxostoma bendirei		US	Baseline Rd & Salome Hwy Thrasher spot	Arizona	PRESENT	4	e2e717bf-551a-4917-bdc9-4fa0f342c530	33.377003	-112.771866							2013-05-30T00:00:00	30	5	2013	5231697	5231697	HUMAN_OBSERVATION	CLO	EBIRD	OBS201392584				CC_BY_4_0		obsr158761			2023-01-24T14:58:34.975Z		CONTINENT_DERIVED_FROM_COORDINATES
956812483	4fa7b334-ce0d-4e88-aaae-2e0c138d049e	URN:catalog:CLO:EBIRD:OBS201226960	Animalia	Chordata	Aves	Passeriformes	Mimidae	Toxostoma	Toxostoma bendirei		SPECIES	Toxostoma bendirei (Coues, 1873)	Toxostoma bendirei		US	Cima Road Ca.	California	PRESENT	1	e2e717bf-551a-4917-bdc9-4fa0f342c530	35.333126	-115.56097							2005-06-18T00:00:00	18	6	2005	5231697	5231697	HUMAN_OBSERVATION	CLO	EBIRD	OBS201226960				CC_BY_4_0		obsr381955			2023-01-24T14:56:55.575Z		CONTINENT_DERIVED_FROM_COORDINATES
956734687	4fa7b334-ce0d-4e88-aaae-2e0c138d049e	URN:catalog:CLO:EBIRD:OBS201352922	Animalia	Chordata	Aves	Passeriformes	Mimidae	Toxostoma	Toxostoma bendirei		SPECIES	Toxostoma bendirei (Coues, 1873)	Toxostoma bendirei		US	Baseline Rd & Salome Hwy Thrasher spot	Arizona	PRESENT		e2e717bf-551a-4917-bdc9-4fa0f342c530	33.377003	-112.771866							2005-02-19T00:00:00	19	2	2005	5231697	5231697	HUMAN_OBSERVATION	CLO	EBIRD	OBS201352922				CC_BY_4_0		obsr253508			2023-01-24T15:15:35.947Z		CONTINENT_DERIVED_FROM_COORDINATES
956619601	4fa7b334-ce0d-4e88-aaae-2e0c138d049e	URN:catalog:CLO:EBIRD:OBS201065564	Animalia	Chordata	Aves	Passeriformes	Mimidae	Toxostoma	Toxostoma bendirei		SPECIES	Toxostoma bendirei (Coues, 1873)	Toxostoma bendirei		US	Kingman	Arizona	PRESENT		e2e717bf-551a-4917-bdc9-4fa0f342c530	35.26202	-113.99973							2013-06-10T00:00:00	10	6	2013	5231697	5231697	HUMAN_OBSERVATION	CLO	EBIRD	OBS201065564				CC_BY_4_0		obsr347925			2023-01-24T15:12:06.844Z		CONTINENT_DERIVED_FROM_COORDINATES
956562618	4fa7b334-ce0d-4e88-aaae-2e0c138d049e	URN:catalog:CLO:EBIRD:OBS200967736	Animalia	Chordata	Aves	Passeriformes	Mimidae	Toxostoma	Toxostoma bendirei		SPECIES	Toxostoma bendirei (Coues, 1873)	Toxostoma bendirei		US	Stateline Rd. (Cochise Co.)	Arizona	PRESENT		e2e717bf-551a-4917-bdc9-4fa0f342c530	31.836103	-109.05083							1986-08-09T00:00:00	9	8	1986	5231697	5231697	HUMAN_OBSERVATION	CLO	EBIRD	OBS200967736				CC_BY_4_0		obsr414780			2023-01-24T15:11:31.706Z		CONTINENT_DERIVED_FROM_COORDINATES
956559701	4fa7b334-ce0d-4e88-aaae-2e0c138d049e	URN:catalog:CLO:EBIRD:OBS200956199	Animalia	Chordata	Aves	Passeriformes	Mimidae	Toxostoma	Toxostoma bendirei		SPECIES	Toxostoma bendirei (Coues, 1873)	Toxostoma bendirei		US	Thrasher Spot	Arizona	PRESENT	3	e2e717bf-551a-4917-bdc9-4fa0f342c530	33.375805	-112.77127							2013-06-09T00:00:00	9	6	2013	5231697	5231697	HUMAN_OBSERVATION	CLO	EBIRD	OBS200956199				CC_BY_4_0		obsr289354			2023-01-24T14:56:26.566Z		CONTINENT_DERIVED_FROM_COORDINATES
956450336	4fa7b334-ce0d-4e88-aaae-2e0c138d049e	URN:catalog:CLO:EBIRD:OBS200977231	Animalia	Chordata	Aves	Passeriformes	Mimidae	Toxostoma	Toxostoma bendirei		SPECIES	Toxostoma bendirei (Coues, 1873)	Toxostoma bendirei		US	Rabbit Crossing	Arizona	PRESENT	1	e2e717bf-551a-4917-bdc9-4fa0f342c530	34.66045	-114.28613							2013-06-09T00:00:00	9	6	2013	5231697	5231697	HUMAN_OBSERVATION	CLO	EBIRD	OBS200977231				CC_BY_4_0		obsr106654			2023-01-24T14:58:03.976Z		CONTINENT_DERIVED_FROM_COORDINATES
956441478	4fa7b334-ce0d-4e88-aaae-2e0c138d049e	URN:catalog:CLO:EBIRD:OBS200977884	Animalia	Chordata	Aves	Passeriformes	Mimidae	Toxostoma	Toxostoma bendirei		SPECIES	Toxostoma bendirei (Coues, 1873)	Toxostoma bendirei		US	Morristown	Arizona	PRESENT		e2e717bf-551a-4917-bdc9-4fa0f342c530	33.81403	-112.58567							2013-06-09T00:00:00	9	6	2013	5231697	5231697	HUMAN_OBSERVATION	CLO	EBIRD	OBS200977884				CC_BY_4_0		obsr347925			2023-01-24T14:56:55.491Z		CONTINENT_DERIVED_FROM_COORDINATES
956325726	4fa7b334-ce0d-4e88-aaae-2e0c138d049e	URN:catalog:CLO:EBIRD:OBS200924094	Animalia	Chordata	Aves	Passeriformes	Mimidae	Toxostoma	Toxostoma bendirei		SPECIES	Toxostoma bendirei (Coues, 1873)	Toxostoma bendirei		US	Mojave National Preserve--Black Canyon Rd.	California	PRESENT		e2e717bf-551a-4917-bdc9-4fa0f342c530	35.082092	-115.39885							2005-04-10T00:00:00	10	4	2005	5231697	5231697	HUMAN_OBSERVATION	CLO	EBIRD	OBS200924094				CC_BY_4_0		obsr92733			2023-01-24T15:15:45.480Z		CONTINENT_DERIVED_FROM_COORDINATES
956263174	4fa7b334-ce0d-4e88-aaae-2e0c138d049e	URN:catalog:CLO:EBIRD:OBS200768234	Animalia	Chordata	Aves	Passeriformes	Mimidae	Toxostoma	Toxostoma bendirei		SPECIES	Toxostoma bendirei (Coues, 1873)	Toxostoma bendirei		US	Red Mountain Park	Arizona	PRESENT	1	e2e717bf-551a-4917-bdc9-4fa0f342c530	33.43422	-111.66924							2013-06-02T00:00:00	2	6	2013	5231697	5231697	HUMAN_OBSERVATION	CLO	EBIRD	OBS200768234				CC_BY_4_0		obsr152076			2023-01-24T15:16:08.645Z		CONTINENT_DERIVED_FROM_COORDINATES
956240525	4fa7b334-ce0d-4e88-aaae-2e0c138d049e	URN:catalog:CLO:EBIRD:OBS200596696	Animalia	Chordata	Aves	Passeriformes	Mimidae	Toxostoma	Toxostoma bendirei		SPECIES	Toxostoma bendirei (Coues, 1873)	Toxostoma bendirei		US	My House-Mesa	Arizona	PRESENT	1	e2e717bf-551a-4917-bdc9-4fa0f342c530	33.438175	-111.60477							2013-06-07T00:00:00	7	6	2013	5231697	5231697	HUMAN_OBSERVATION	CLO	EBIRD	OBS200596696				CC_BY_4_0		obsr409211			2023-01-24T14:58:46.531Z		CONTINENT_DERIVED_FROM_COORDINATES
956186087	4fa7b334-ce0d-4e88-aaae-2e0c138d049e	URN:catalog:CLO:EBIRD:OBS200969903	Animalia	Chordata	Aves	Passeriformes	Mimidae	Toxostoma	Toxostoma bendirei		SPECIES	Toxostoma bendirei (Coues, 1873)	Toxostoma bendirei		US	Kingman	Arizona	PRESENT		e2e717bf-551a-4917-bdc9-4fa0f342c530	35.26202	-113.99973							2013-06-07T00:00:00	7	6	2013	5231697	5231697	HUMAN_OBSERVATION	CLO	EBIRD	OBS200969903				CC_BY_4_0		obsr347925			2023-01-24T15:16:29.377Z		CONTINENT_DERIVED_FROM_COORDINATES
956168600	4fa7b334-ce0d-4e88-aaae-2e0c138d049e	URN:catalog:CLO:EBIRD:OBS200691987	Animalia	Chordata	Aves	Passeriformes	Mimidae	Toxostoma	Toxostoma bendirei		SPECIES	Toxostoma bendirei (Coues, 1873)	Toxostoma bendirei		US	Desert Botanical Garden	Arizona	PRESENT	1	e2e717bf-551a-4917-bdc9-4fa0f342c530	33.461815	-111.943634							2013-06-06T00:00:00	6	6	2013	5231697	5231697	HUMAN_OBSERVATION	CLO	EBIRD	OBS200691987				CC_BY_4_0		obsr175340			2023-01-24T14:58:42.787Z		CONTINENT_DERIVED_FROM_COORDINATES
956113161	4fa7b334-ce0d-4e88-aaae-2e0c138d049e	URN:catalog:CLO:EBIRD:OBS200722025	Animalia	Chordata	Aves	Passeriformes	Mimidae	Toxostoma	Toxostoma bendirei		SPECIES	Toxostoma bendirei (Coues, 1873)	Toxostoma bendirei		US	Stateline Rd. (Cochise Co.)	Arizona	PRESENT	1	e2e717bf-551a-4917-bdc9-4fa0f342c530	31.836103	-109.05083							1990-08-14T00:00:00	14	8	1990	5231697	5231697	HUMAN_OBSERVATION	CLO	EBIRD	OBS200722025				CC_BY_4_0		obsr268573			2023-01-24T15:15:45.322Z		CONTINENT_DERIVED_FROM_COORDINATES
956085889	4fa7b334-ce0d-4e88-aaae-2e0c138d049e	URN:catalog:CLO:EBIRD:OBS200612800	Animalia	Chordata	Aves	Passeriformes	Mimidae	Toxostoma	Toxostoma bendirei		SPECIES	Toxostoma bendirei (Coues, 1873)	Toxostoma bendirei		US	Phoenix Zoo	Arizona	PRESENT	1	e2e717bf-551a-4917-bdc9-4fa0f342c530	33.45169	-111.94804							2013-06-07T00:00:00	7	6	2013	5231697	5231697	HUMAN_OBSERVATION	CLO	EBIRD	OBS200612800				CC_BY_4_0		obsr131538			2023-01-24T15:15:47.094Z		CONTINENT_DERIVED_FROM_COORDINATES
955832845	4fa7b334-ce0d-4e88-aaae-2e0c138d049e	URN:catalog:CLO:EBIRD:OBS199995154	Animalia	Chordata	Aves	Passeriformes	Mimidae	Toxostoma	Toxostoma bendirei		SPECIES	Toxostoma bendirei (Coues, 1873)	Toxostoma bendirei		US	Rabbit Crossing	Arizona	PRESENT	1	e2e717bf-551a-4917-bdc9-4fa0f342c530	34.66045	-114.28613							2013-06-01T00:00:00	1	6	2013	5231697	5231697	HUMAN_OBSERVATION	CLO	EBIRD	OBS199995154				CC_BY_4_0		obsr106654			2023-01-24T14:58:36.198Z		CONTINENT_DERIVED_FROM_COORDINATES
955832606	4fa7b334-ce0d-4e88-aaae-2e0c138d049e	URN:catalog:CLO:EBIRD:OBS199996355	Animalia	Chordata	Aves	Passeriformes	Mimidae	Toxostoma	Toxostoma bendirei		SPECIES	Toxostoma bendirei (Coues, 1873)	Toxostoma bendirei		US	Rabbit Crossing	Arizona	PRESENT	1	e2e717bf-551a-4917-bdc9-4fa0f342c530	34.66045	-114.28613							2013-06-02T00:00:00	2	6	2013	5231697	5231697	HUMAN_OBSERVATION	CLO	EBIRD	OBS199996355				CC_BY_4_0		obsr106654			2023-01-24T14:56:24.538Z		CONTINENT_DERIVED_FROM_COORDINATES
955832206	4fa7b334-ce0d-4e88-aaae-2e0c138d049e	URN:catalog:CLO:EBIRD:OBS199994735	Animalia	Chordata	Aves	Passeriformes	Mimidae	Toxostoma	Toxostoma bendirei		SPECIES	Toxostoma bendirei (Coues, 1873)	Toxostoma bendirei		US	Rabbit Crossing	Arizona	PRESENT	1	e2e717bf-551a-4917-bdc9-4fa0f342c530	34.66045	-114.28613							2013-05-31T00:00:00	31	5	2013	5231697	5231697	HUMAN_OBSERVATION	CLO	EBIRD	OBS199994735				CC_BY_4_0		obsr106654			2023-01-24T15:16:50.043Z		CONTINENT_DERIVED_FROM_COORDINATES
955774897	4fa7b334-ce0d-4e88-aaae-2e0c138d049e	URN:catalog:CLO:EBIRD:OBS200103240	Animalia	Chordata	Aves	Passeriformes	Mimidae	Toxostoma	Toxostoma bendirei		SPECIES	Toxostoma bendirei (Coues, 1873)	Toxostoma bendirei		US	Cima	California	PRESENT	3	e2e717bf-551a-4917-bdc9-4fa0f342c530	35.235584	-115.50215							2013-06-03T00:00:00	3	6	2013	5231697	5231697	HUMAN_OBSERVATION	CLO	EBIRD	OBS200103240				CC_BY_4_0		obsr293577			2023-01-24T14:58:13.804Z		CONTINENT_DERIVED_FROM_COORDINATES
955738933	4fa7b334-ce0d-4e88-aaae-2e0c138d049e	URN:catalog:CLO:EBIRD:OBS199965307	Animalia	Chordata	Aves	Passeriformes	Mimidae	Toxostoma	Toxostoma bendirei		SPECIES	Toxostoma bendirei (Coues, 1873)	Toxostoma bendirei		US	Rodeo (town)	New Mexico	PRESENT	1	e2e717bf-551a-4917-bdc9-4fa0f342c530	31.836878	-109.02866							2013-06-02T00:00:00	2	6	2013	5231697	5231697	HUMAN_OBSERVATION	CLO	EBIRD	OBS199965307				CC_BY_4_0		obsr350213			2023-01-24T14:57:56.975Z		CONTINENT_DERIVED_FROM_COORDINATES
955617106	4fa7b334-ce0d-4e88-aaae-2e0c138d049e	URN:catalog:CLO:EBIRD:OBS199854923	Animalia	Chordata	Aves	Passeriformes	Mimidae	Toxostoma	Toxostoma bendirei		SPECIES	Toxostoma bendirei (Coues, 1873)	Toxostoma bendirei		US	Phoenix Zoo	Arizona	PRESENT	1	e2e717bf-551a-4917-bdc9-4fa0f342c530	33.45169	-111.94804							2013-06-02T00:00:00	2	6	2013	5231697	5231697	HUMAN_OBSERVATION	CLO	EBIRD	OBS199854923				CC_BY_4_0		obsr44684			2023-01-24T15:15:19.359Z		CONTINENT_DERIVED_FROM_COORDINATES
955509265	4fa7b334-ce0d-4e88-aaae-2e0c138d049e	URN:catalog:CLO:EBIRD:OBS199924699	Animalia	Chordata	Aves	Passeriformes	Mimidae	Toxostoma	Toxostoma bendirei		SPECIES	Toxostoma bendirei (Coues, 1873)	Toxostoma bendirei		US	Santa Cruz Flats Travel Count	Arizona	PRESENT	1	e2e717bf-551a-4917-bdc9-4fa0f342c530	32.67671	-111.58502							2013-06-02T00:00:00	2	6	2013	5231697	5231697	HUMAN_OBSERVATION	CLO	EBIRD	OBS199924699				CC_BY_4_0		obsr124612			2023-01-24T15:19:32.757Z		CONTINENT_DERIVED_FROM_COORDINATES
955462838	4fa7b334-ce0d-4e88-aaae-2e0c138d049e	URN:catalog:CLO:EBIRD:OBS199759504	Animalia	Chordata	Aves	Passeriformes	Mimidae	Toxostoma	Toxostoma bendirei		SPECIES	Toxostoma bendirei (Coues, 1873)	Toxostoma bendirei		US	Rodeo (town)	New Mexico	PRESENT	1	e2e717bf-551a-4917-bdc9-4fa0f342c530	31.836878	-109.02866							1994-04-25T00:00:00	25	4	1994	5231697	5231697	HUMAN_OBSERVATION	CLO	EBIRD	OBS199759504				CC_BY_4_0		obsr1479			2023-01-24T15:11:14.352Z		CONTINENT_DERIVED_FROM_COORDINATES
955325767	4fa7b334-ce0d-4e88-aaae-2e0c138d049e	URN:catalog:CLO:EBIRD:OBS199728609	Animalia	Chordata	Aves	Passeriformes	Mimidae	Toxostoma	Toxostoma bendirei		SPECIES	Toxostoma bendirei (Coues, 1873)	Toxostoma bendirei		US	Stateline Road and Portal Rd, AZ	Arizona	PRESENT	1	e2e717bf-551a-4917-bdc9-4fa0f342c530	31.871218	-109.04918							2011-08-16T00:00:00	16	8	2011	5231697	5231697	HUMAN_OBSERVATION	CLO	EBIRD	OBS199728609				CC_BY_4_0		obsr336757			2023-01-24T14:58:31.616Z		CONTINENT_DERIVED_FROM_COORDINATES
955285031	4fa7b334-ce0d-4e88-aaae-2e0c138d049e	URN:catalog:CLO:EBIRD:OBS199620111	Animalia	Chordata	Aves	Passeriformes	Mimidae	Toxostoma	Toxostoma bendirei		SPECIES	Toxostoma bendirei (Coues, 1873)	Toxostoma bendirei		US	US-AZ-Scottsdale-37266-37382 N Mule Train Rd	Arizona	PRESENT	2	e2e717bf-551a-4917-bdc9-4fa0f342c530	33.82341	-111.90958							2013-05-19T00:00:00	19	5	2013	5231697	5231697	HUMAN_OBSERVATION	CLO	EBIRD	OBS199620111				CC_BY_4_0		obsr211438			2023-01-24T15:12:32.112Z		CONTINENT_DERIVED_FROM_COORDINATES
955283630	4fa7b334-ce0d-4e88-aaae-2e0c138d049e	URN:catalog:CLO:EBIRD:OBS199620062	Animalia	Chordata	Aves	Passeriformes	Mimidae	Toxostoma	Toxostoma bendirei		SPECIES	Toxostoma bendirei (Coues, 1873)	Toxostoma bendirei		US	US-AZ-Scottsdale-37266-37382 N Mule Train Rd	Arizona	PRESENT	1	e2e717bf-551a-4917-bdc9-4fa0f342c530	33.82341	-111.90958							2013-05-18T00:00:00	18	5	2013	5231697	5231697	HUMAN_OBSERVATION	CLO	EBIRD	OBS199620062				CC_BY_4_0		obsr211438			2023-01-24T15:14:21.201Z		CONTINENT_DERIVED_FROM_COORDINATES
955122963	4fa7b334-ce0d-4e88-aaae-2e0c138d049e	URN:catalog:CLO:EBIRD:OBS199497212	Animalia	Chordata	Aves	Passeriformes	Mimidae	Toxostoma	Toxostoma bendirei		SPECIES	Toxostoma bendirei (Coues, 1873)	Toxostoma bendirei		US	Stateline Rd. (Cochise Co.)	Arizona	PRESENT	1	e2e717bf-551a-4917-bdc9-4fa0f342c530	31.836103	-109.05083							2013-05-27T00:00:00	27	5	2013	5231697	5231697	HUMAN_OBSERVATION	CLO	EBIRD	OBS199497212				CC_BY_4_0		obsr100289			2023-01-24T15:11:24.358Z		CONTINENT_DERIVED_FROM_COORDINATES
954909406	4fa7b334-ce0d-4e88-aaae-2e0c138d049e	URN:catalog:CLO:EBIRD:OBS199287173	Animalia	Chordata	Aves	Passeriformes	Mimidae	Toxostoma	Toxostoma bendirei		SPECIES	Toxostoma bendirei (Coues, 1873)	Toxostoma bendirei		US	Santa Cruz Flats--Wheeler, Curtis, Fast Track, Greene Res.	Arizona	PRESENT	1	e2e717bf-551a-4917-bdc9-4fa0f342c530	32.6045	-111.47571							2013-05-28T00:00:00	28	5	2013	5231697	5231697	HUMAN_OBSERVATION	CLO	EBIRD	OBS199287173				CC_BY_4_0		obsr194743			2023-01-24T14:56:59.562Z		CONTINENT_DERIVED_FROM_COORDINATES
954899482	4fa7b334-ce0d-4e88-aaae-2e0c138d049e	URN:catalog:CLO:EBIRD:OBS199172707	Animalia	Chordata	Aves	Passeriformes	Mimidae	Toxostoma	Toxostoma bendirei		SPECIES	Toxostoma bendirei (Coues, 1873)	Toxostoma bendirei		US	Rabbit Crossing	Arizona	PRESENT	1	e2e717bf-551a-4917-bdc9-4fa0f342c530	34.66045	-114.28613							2013-05-27T00:00:00	27	5	2013	5231697	5231697	HUMAN_OBSERVATION	CLO	EBIRD	OBS199172707				CC_BY_4_0		obsr106654			2023-01-24T15:16:30.727Z		CONTINENT_DERIVED_FROM_COORDINATES
954797329	4fa7b334-ce0d-4e88-aaae-2e0c138d049e	URN:catalog:CLO:EBIRD:OBS199016495	Animalia	Chordata	Aves	Passeriformes	Mimidae	Toxostoma	Toxostoma bendirei		SPECIES	Toxostoma bendirei (Coues, 1873)	Toxostoma bendirei		US	US-CA - 34.8199x-115.6478 - May 27, 2013, 11:16 AM	California	PRESENT	2	e2e717bf-551a-4917-bdc9-4fa0f342c530	34.81989	-115.64782							2013-05-26T00:00:00	26	5	2013	5231697	5231697	HUMAN_OBSERVATION	CLO	EBIRD	OBS199016495				CC_BY_4_0		obsr268335			2023-01-24T14:58:25.111Z		CONTINENT_DERIVED_FROM_COORDINATES
954792711	4fa7b334-ce0d-4e88-aaae-2e0c138d049e	URN:catalog:CLO:EBIRD:OBS199018989	Animalia	Chordata	Aves	Passeriformes	Mimidae	Toxostoma	Toxostoma bendirei		SPECIES	Toxostoma bendirei (Coues, 1873)	Toxostoma bendirei		US	34.8195x-115.6294 - May 26, 2013, 1:31 PM	California	PRESENT	2	e2e717bf-551a-4917-bdc9-4fa0f342c530	34.819523	-115.62939							2013-05-26T00:00:00	26	5	2013	5231697	5231697	HUMAN_OBSERVATION	CLO	EBIRD	OBS199018989				CC_BY_4_0		obsr268335			2023-01-24T14:56:26.880Z		CONTINENT_DERIVED_FROM_COORDINATES
954661223	4fa7b334-ce0d-4e88-aaae-2e0c138d049e	URN:catalog:CLO:EBIRD:OBS198906947	Animalia	Chordata	Aves	Passeriformes	Mimidae	Toxostoma	Toxostoma bendirei		SPECIES	Toxostoma bendirei (Coues, 1873)	Toxostoma bendirei		US	Beaver Dam Slope (incl. Lytle Ranch Rd)	Utah	PRESENT	1	e2e717bf-551a-4917-bdc9-4fa0f342c530	37.107014	-113.98101							2013-05-25T00:00:00	25	5	2013	5231697	5231697	HUMAN_OBSERVATION	CLO	EBIRD	OBS198906947				CC_BY_4_0		obsr207158			2023-01-24T15:12:37.764Z		CONTINENT_DERIVED_FROM_COORDINATES
954356275	4fa7b334-ce0d-4e88-aaae-2e0c138d049e	URN:catalog:CLO:EBIRD:OBS198616271	Animalia	Chordata	Aves	Passeriformes	Mimidae	Toxostoma	Toxostoma bendirei		SPECIES	Toxostoma bendirei (Coues, 1873)	Toxostoma bendirei		US	Stateline Rd. (Cochise Co.)	Arizona	PRESENT	1	e2e717bf-551a-4917-bdc9-4fa0f342c530	31.836103	-109.05083							2013-05-24T00:00:00	24	5	2013	5231697	5231697	HUMAN_OBSERVATION	CLO	EBIRD	OBS198616271				CC_BY_4_0		obsr131954			2023-01-24T14:58:02.376Z		CONTINENT_DERIVED_FROM_COORDINATES
954293834	4fa7b334-ce0d-4e88-aaae-2e0c138d049e	URN:catalog:CLO:EBIRD:OBS198541773	Animalia	Chordata	Aves	Passeriformes	Mimidae	Toxostoma	Toxostoma bendirei		SPECIES	Toxostoma bendirei (Coues, 1873)	Toxostoma bendirei		US	Phoenix South Mountain Park	Arizona	PRESENT	4	e2e717bf-551a-4917-bdc9-4fa0f342c530	33.352486	-112.071144							2013-05-24T00:00:00	24	5	2013	5231697	5231697	HUMAN_OBSERVATION	CLO	EBIRD	OBS198541773				CC_BY_4_0		obsr369836			2023-01-24T14:58:06.031Z		CONTINENT_DERIVED_FROM_COORDINATES
954033759	4fa7b334-ce0d-4e88-aaae-2e0c138d049e	URN:catalog:CLO:EBIRD:OBS198090163	Animalia	Chordata	Aves	Passeriformes	Mimidae	Toxostoma	Toxostoma bendirei		SPECIES	Toxostoma bendirei (Coues, 1873)	Toxostoma bendirei		US	Furnace Creek Ranch--The Ranch at Death Valley	California	PRESENT	1	e2e717bf-551a-4917-bdc9-4fa0f342c530	36.4588	-116.87235							1977-05-28T00:00:00	28	5	1977	5231697	5231697	HUMAN_OBSERVATION	CLO	EBIRD	OBS198090163				CC_BY_4_0		obsr21348			2023-01-24T15:16:02.827Z		CONTINENT_DERIVED_FROM_COORDINATES
954022031	4fa7b334-ce0d-4e88-aaae-2e0c138d049e	URN:catalog:CLO:EBIRD:OBS198167279	Animalia	Chordata	Aves	Passeriformes	Mimidae	Toxostoma	Toxostoma bendirei		SPECIES	Toxostoma bendirei (Coues, 1873)	Toxostoma bendirei		US	Rodeo (town)	New Mexico	PRESENT	2	e2e717bf-551a-4917-bdc9-4fa0f342c530	31.836878	-109.02866							2013-05-21T00:00:00	21	5	2013	5231697	5231697	HUMAN_OBSERVATION	CLO	EBIRD	OBS198167279				CC_BY_4_0		obsr224343			2023-01-24T15:18:15.296Z		CONTINENT_DERIVED_FROM_COORDINATES
953771324	4fa7b334-ce0d-4e88-aaae-2e0c138d049e	URN:catalog:CLO:EBIRD:OBS197987689	Animalia	Chordata	Aves	Passeriformes	Mimidae	Toxostoma	Toxostoma bendirei		SPECIES	Toxostoma bendirei (Coues, 1873)	Toxostoma bendirei		US	Baseline Rd & Salome Hwy Thrasher spot	Arizona	PRESENT	3	e2e717bf-551a-4917-bdc9-4fa0f342c530	33.377003	-112.771866							2013-02-23T00:00:00	23	2	2013	5231697	5231697	HUMAN_OBSERVATION	CLO	EBIRD	OBS197987689				CC_BY_4_0		obsr329767			2023-01-24T15:15:18.567Z		CONTINENT_DERIVED_FROM_COORDINATES
953686398	4fa7b334-ce0d-4e88-aaae-2e0c138d049e	URN:catalog:CLO:EBIRD:OBS197887833	Animalia	Chordata	Aves	Passeriformes	Mimidae	Toxostoma	Toxostoma bendirei		SPECIES	Toxostoma bendirei (Coues, 1873)	Toxostoma bendirei		US	Baseline Rd & Salome Hwy Thrasher spot	Arizona	PRESENT	3	e2e717bf-551a-4917-bdc9-4fa0f342c530	33.377003	-112.771866							2013-02-23T00:00:00	23	2	2013	5231697	5231697	HUMAN_OBSERVATION	CLO	EBIRD	OBS197887833				CC_BY_4_0		obsr163369			2023-01-24T15:16:12.043Z		CONTINENT_DERIVED_FROM_COORDINATES
953684333	4fa7b334-ce0d-4e88-aaae-2e0c138d049e	URN:catalog:CLO:EBIRD:OBS197897362	Animalia	Chordata	Aves	Passeriformes	Mimidae	Toxostoma	Toxostoma bendirei		SPECIES	Toxostoma bendirei (Coues, 1873)	Toxostoma bendirei		US	Joshua Tree area	California	PRESENT		e2e717bf-551a-4917-bdc9-4fa0f342c530	33.91624	-115.97525							1996-05-03T00:00:00	3	5	1996	5231697	5231697	HUMAN_OBSERVATION	CLO	EBIRD	OBS197897362				CC_BY_4_0		obsr230544			2023-01-24T15:16:47.113Z		CONTINENT_DERIVED_FROM_COORDINATES
953679997	4fa7b334-ce0d-4e88-aaae-2e0c138d049e	URN:catalog:CLO:EBIRD:OBS197844302	Animalia	Chordata	Aves	Passeriformes	Mimidae	Toxostoma	Toxostoma bendirei		SPECIES	Toxostoma bendirei (Coues, 1873)	Toxostoma bendirei		US	Rabbit Crossing	Arizona	PRESENT	1	e2e717bf-551a-4917-bdc9-4fa0f342c530	34.66045	-114.28613							2013-05-19T00:00:00	19	5	2013	5231697	5231697	HUMAN_OBSERVATION	CLO	EBIRD	OBS197844302				CC_BY_4_0		obsr106654			2023-01-24T14:58:36.961Z		CONTINENT_DERIVED_FROM_COORDINATES
953350951	4fa7b334-ce0d-4e88-aaae-2e0c138d049e	URN:catalog:CLO:EBIRD:OBS197563806	Animalia	Chordata	Aves	Passeriformes	Mimidae	Toxostoma	Toxostoma bendirei		SPECIES	Toxostoma bendirei (Coues, 1873)	Toxostoma bendirei		US	US-AZ-Scottsdale-37266-37382 N Mule Train Rd	Arizona	PRESENT	1	e2e717bf-551a-4917-bdc9-4fa0f342c530	33.82341	-111.90958							2013-05-18T00:00:00	18	5	2013	5231697	5231697	HUMAN_OBSERVATION	CLO	EBIRD	OBS197563806				CC_BY_4_0		obsr204796			2023-01-24T15:15:08.575Z		CONTINENT_DERIVED_FROM_COORDINATES
953315170	4fa7b334-ce0d-4e88-aaae-2e0c138d049e	URN:catalog:CLO:EBIRD:OBS197564181	Animalia	Chordata	Aves	Passeriformes	Mimidae	Toxostoma	Toxostoma bendirei		SPECIES	Toxostoma bendirei (Coues, 1873)	Toxostoma bendirei		US	US-AZ-Scottsdale-37266-37382 N Mule Train Rd	Arizona	PRESENT	2	e2e717bf-551a-4917-bdc9-4fa0f342c530	33.82341	-111.90958							2013-05-19T00:00:00	19	5	2013	5231697	5231697	HUMAN_OBSERVATION	CLO	EBIRD	OBS197564181				CC_BY_4_0		obsr204796			2023-01-24T14:58:36.226Z		CONTINENT_DERIVED_FROM_COORDINATES
952849680	4fa7b334-ce0d-4e88-aaae-2e0c138d049e	URN:catalog:CLO:EBIRD:OBS197454888	Animalia	Chordata	Aves	Passeriformes	Mimidae	Toxostoma	Toxostoma bendirei		SPECIES	Toxostoma bendirei (Coues, 1873)	Toxostoma bendirei		US	Scottsdale AZ Camelback Mountain	Arizona	PRESENT	1	e2e717bf-551a-4917-bdc9-4fa0f342c530	33.50787	-111.94876							2013-05-15T00:00:00	15	5	2013	5231697	5231697	HUMAN_OBSERVATION	CLO	EBIRD	OBS197454888				CC_BY_4_0		obsr116380			2023-01-24T15:15:45.426Z		CONTINENT_DERIVED_FROM_COORDINATES
952686959	4fa7b334-ce0d-4e88-aaae-2e0c138d049e	URN:catalog:CLO:EBIRD:OBS196747861	Animalia	Chordata	Aves	Passeriformes	Mimidae	Toxostoma	Toxostoma bendirei		SPECIES	Toxostoma bendirei (Coues, 1873)	Toxostoma bendirei		US	Rabbit Crossing	Arizona	PRESENT	1	e2e717bf-551a-4917-bdc9-4fa0f342c530	34.66045	-114.28613							2013-05-13T00:00:00	13	5	2013	5231697	5231697	HUMAN_OBSERVATION	CLO	EBIRD	OBS196747861				CC_BY_4_0		obsr106654			2023-01-24T14:56:51.905Z		CONTINENT_DERIVED_FROM_COORDINATES
952577346	4fa7b334-ce0d-4e88-aaae-2e0c138d049e	URN:catalog:CLO:EBIRD:OBS196516862	Animalia	Chordata	Aves	Passeriformes	Mimidae	Toxostoma	Toxostoma bendirei		SPECIES	Toxostoma bendirei (Coues, 1873)	Toxostoma bendirei		US	1 mi W of Cotton City	New Mexico	PRESENT	3	e2e717bf-551a-4917-bdc9-4fa0f342c530	32.087227	-108.89606							1992-06-05T00:00:00	5	6	1992	5231697	5231697	HUMAN_OBSERVATION	CLO	EBIRD	OBS196516862				CC_BY_4_0		obsr219351			2023-01-24T14:58:01.101Z		CONTINENT_DERIVED_FROM_COORDINATES
952540773	4fa7b334-ce0d-4e88-aaae-2e0c138d049e	URN:catalog:CLO:EBIRD:OBS196604949	Animalia	Chordata	Aves	Passeriformes	Mimidae	Toxostoma	Toxostoma bendirei		SPECIES	Toxostoma bendirei (Coues, 1873)	Toxostoma bendirei		US	Willow Springs Rd (Pinal Co.)	Arizona	PRESENT	1	e2e717bf-551a-4917-bdc9-4fa0f342c530	32.62519	-110.86575							2013-05-11T00:00:00	11	5	2013	5231697	5231697	HUMAN_OBSERVATION	CLO	EBIRD	OBS196604949				CC_BY_4_0		obsr282508			2023-01-24T15:15:07.382Z		CONTINENT_DERIVED_FROM_COORDINATES
952451136	4fa7b334-ce0d-4e88-aaae-2e0c138d049e	URN:catalog:CLO:EBIRD:OBS196438614	Animalia	Chordata	Aves	Passeriformes	Mimidae	Toxostoma	Toxostoma bendirei		SPECIES	Toxostoma bendirei (Coues, 1873)	Toxostoma bendirei		MX	Hermosillo	Sonora	PRESENT	2	e2e717bf-551a-4917-bdc9-4fa0f342c530	29.05617	-110.95093							2013-04-05T00:00:00	5	4	2013	5231697	5231697	HUMAN_OBSERVATION	CLO	EBIRD	OBS196438614				CC_BY_4_0		obsr411267			2023-01-24T14:56:25.334Z		CONTINENT_DERIVED_FROM_COORDINATES
952401268	4fa7b334-ce0d-4e88-aaae-2e0c138d049e	URN:catalog:CLO:EBIRD:OBS196440566	Animalia	Chordata	Aves	Passeriformes	Mimidae	Toxostoma	Toxostoma bendirei		SPECIES	Toxostoma bendirei (Coues, 1873)	Toxostoma bendirei		US	Palmerita Ranch road	Arizona	PRESENT		e2e717bf-551a-4917-bdc9-4fa0f342c530	34.273106	-113.4401							1980-04-29T00:00:00	29	4	1980	5231697	5231697	HUMAN_OBSERVATION	CLO	EBIRD	OBS196440566				CC_BY_4_0		obsr102894			2023-01-24T15:16:15.739Z		CONTINENT_DERIVED_FROM_COORDINATES
952362944	4fa7b334-ce0d-4e88-aaae-2e0c138d049e	URN:catalog:CLO:EBIRD:OBS196312297	Animalia	Chordata	Aves	Passeriformes	Mimidae	Toxostoma	Toxostoma bendirei		SPECIES	Toxostoma bendirei (Coues, 1873)	Toxostoma bendirei		US	NM 338 - appx 2 miles south of Animas	New Mexico	PRESENT	1	e2e717bf-551a-4917-bdc9-4fa0f342c530	31.923021	-108.80622							2013-05-10T00:00:00	10	5	2013	5231697	5231697	HUMAN_OBSERVATION	CLO	EBIRD	OBS196312297				CC_BY_4_0		obsr168842			2023-01-24T14:58:12.110Z		CONTINENT_DERIVED_FROM_COORDINATES
952018651	4fa7b334-ce0d-4e88-aaae-2e0c138d049e	URN:catalog:CLO:EBIRD:OBS196000630	Animalia	Chordata	Aves	Passeriformes	Mimidae	Toxostoma	Toxostoma bendirei		SPECIES	Toxostoma bendirei (Coues, 1873)	Toxostoma bendirei		US	Congress	Arizona	PRESENT	2	e2e717bf-551a-4917-bdc9-4fa0f342c530	34.16253	-112.85074							2013-05-11T00:00:00	11	5	2013	5231697	5231697	HUMAN_OBSERVATION	CLO	EBIRD	OBS196000630				CC_BY_4_0		obsr23105			2023-01-24T15:15:31.981Z		CONTINENT_DERIVED_FROM_COORDINATES
951895996	4fa7b334-ce0d-4e88-aaae-2e0c138d049e	URN:catalog:CLO:EBIRD:OBS195909292	Animalia	Chordata	Aves	Passeriformes	Mimidae	Toxostoma	Toxostoma bendirei		SPECIES	Toxostoma bendirei (Coues, 1873)	Toxostoma bendirei		US	Lost Dutchman SP	Arizona	PRESENT	1	e2e717bf-551a-4917-bdc9-4fa0f342c530	33.459	-111.482							2013-05-11T00:00:00	11	5	2013	5231697	5231697	HUMAN_OBSERVATION	CLO	EBIRD	OBS195909292				CC_BY_4_0		obsr323231			2023-01-24T14:58:26.697Z		CONTINENT_DERIVED_FROM_COORDINATES
951844471	4fa7b334-ce0d-4e88-aaae-2e0c138d049e	URN:catalog:CLO:EBIRD:OBS195764404	Animalia	Chordata	Aves	Passeriformes	Mimidae	Toxostoma	Toxostoma bendirei		SPECIES	Toxostoma bendirei (Coues, 1873)	Toxostoma bendirei		US	Rusty's RV Ranch	New Mexico	PRESENT	1	e2e717bf-551a-4917-bdc9-4fa0f342c530	31.929375	-109.03819							2013-05-10T00:00:00	10	5	2013	5231697	5231697	HUMAN_OBSERVATION	CLO	EBIRD	OBS195764404				CC_BY_4_0		obsr22537			2023-01-24T15:15:43.708Z		CONTINENT_DERIVED_FROM_COORDINATES
951605880	4fa7b334-ce0d-4e88-aaae-2e0c138d049e	URN:catalog:CLO:EBIRD:OBS195613920	Animalia	Chordata	Aves	Passeriformes	Mimidae	Toxostoma	Toxostoma bendirei		SPECIES	Toxostoma bendirei (Coues, 1873)	Toxostoma bendirei		US	Quigley WA	Arizona	PRESENT	1	e2e717bf-551a-4917-bdc9-4fa0f342c530	32.73278	-113.960236							2013-05-09T00:00:00	9	5	2013	5231697	5231697	HUMAN_OBSERVATION	CLO	EBIRD	OBS195613920				CC_BY_4_0		obsr166496			2023-01-24T15:10:21.710Z		CONTINENT_DERIVED_FROM_COORDINATES
951276730	4fa7b334-ce0d-4e88-aaae-2e0c138d049e	URN:catalog:CLO:EBIRD:OBS195070303	Animalia	Chordata	Aves	Passeriformes	Mimidae	Toxostoma	Toxostoma bendirei		SPECIES	Toxostoma bendirei (Coues, 1873)	Toxostoma bendirei		US	Rabbit Crossing	Arizona	PRESENT	1	e2e717bf-551a-4917-bdc9-4fa0f342c530	34.66045	-114.28613							2013-05-05T00:00:00	5	5	2013	5231697	5231697	HUMAN_OBSERVATION	CLO	EBIRD	OBS195070303				CC_BY_4_0		obsr106654			2023-01-24T15:15:29.955Z		CONTINENT_DERIVED_FROM_COORDINATES
951115798	4fa7b334-ce0d-4e88-aaae-2e0c138d049e	URN:catalog:CLO:EBIRD:OBS195115497	Animalia	Chordata	Aves	Passeriformes	Mimidae	Toxostoma	Toxostoma bendirei		SPECIES	Toxostoma bendirei (Coues, 1873)	Toxostoma bendirei		US	Tres Rios Overbank Wetlands (permit required)	Arizona	PRESENT	1	e2e717bf-551a-4917-bdc9-4fa0f342c530	33.3894	-112.259766							2013-05-07T00:00:00	7	5	2013	5231697	5231697	HUMAN_OBSERVATION	CLO	EBIRD	OBS195115497				CC_BY_4_0		obsr131566			2023-01-24T14:58:00.401Z		CONTINENT_DERIVED_FROM_COORDINATES
951063380	4fa7b334-ce0d-4e88-aaae-2e0c138d049e	URN:catalog:CLO:EBIRD:OBS194936025	Animalia	Chordata	Aves	Passeriformes	Mimidae	Toxostoma	Toxostoma bendirei		SPECIES	Toxostoma bendirei (Coues, 1873)	Toxostoma bendirei		US	Mojave National Preserve--Cima Rd. corral	California	PRESENT	2	e2e717bf-551a-4917-bdc9-4fa0f342c530	35.3669	-115.5893							2013-04-27T00:00:00	27	4	2013	5231697	5231697	HUMAN_OBSERVATION	CLO	EBIRD	OBS194936025				CC_BY_4_0		obsr24619			2023-01-24T14:58:51.562Z		CONTINENT_DERIVED_FROM_COORDINATES
950405173	4fa7b334-ce0d-4e88-aaae-2e0c138d049e	URN:catalog:CLO:EBIRD:OBS194339892	Animalia	Chordata	Aves	Passeriformes	Mimidae	Toxostoma	Toxostoma bendirei		SPECIES	Toxostoma bendirei (Coues, 1873)	Toxostoma bendirei		US	congress	Arizona	PRESENT	1	e2e717bf-551a-4917-bdc9-4fa0f342c530	34.11686	-112.85102							2013-05-03T00:00:00	3	5	2013	5231697	5231697	HUMAN_OBSERVATION	CLO	EBIRD	OBS194339892				CC_BY_4_0		obsr268573			2023-01-24T15:15:05.949Z		CONTINENT_DERIVED_FROM_COORDINATES
950359566	4fa7b334-ce0d-4e88-aaae-2e0c138d049e	URN:catalog:CLO:EBIRD:OBS194369310	Animalia	Chordata	Aves	Passeriformes	Mimidae	Toxostoma	Toxostoma bendirei		SPECIES	Toxostoma bendirei (Coues, 1873)	Toxostoma bendirei		US	Lost Dutchman SP	Arizona	PRESENT	1	e2e717bf-551a-4917-bdc9-4fa0f342c530	33.459	-111.482							2013-05-04T00:00:00	4	5	2013	5231697	5231697	HUMAN_OBSERVATION	CLO	EBIRD	OBS194369310				CC_BY_4_0		obsr323231			2023-01-24T15:15:43.011Z		CONTINENT_DERIVED_FROM_COORDINATES
950312981	4fa7b334-ce0d-4e88-aaae-2e0c138d049e	URN:catalog:CLO:EBIRD:OBS194197732	Animalia	Chordata	Aves	Passeriformes	Mimidae	Toxostoma	Toxostoma bendirei		SPECIES	Toxostoma bendirei (Coues, 1873)	Toxostoma bendirei		US	US-NM-73 Portal Rd	New Mexico	PRESENT	1	e2e717bf-551a-4917-bdc9-4fa0f342c530	31.872421	-109.04288							2013-05-03T00:00:00	3	5	2013	5231697	5231697	HUMAN_OBSERVATION	CLO	EBIRD	OBS194197732				CC_BY_4_0		obsr131566			2023-01-24T14:56:49.234Z		CONTINENT_DERIVED_FROM_COORDINATES
950057704	4fa7b334-ce0d-4e88-aaae-2e0c138d049e	URN:catalog:CLO:EBIRD:OBS193870635	Animalia	Chordata	Aves	Passeriformes	Mimidae	Toxostoma	Toxostoma bendirei		SPECIES	Toxostoma bendirei (Coues, 1873)	Toxostoma bendirei		US	Mojave National Preserve--Hole-in-the-Wall	California	PRESENT	2	e2e717bf-551a-4917-bdc9-4fa0f342c530	35.042805	-115.39556							2013-04-18T00:00:00	18	4	2013	5231697	5231697	HUMAN_OBSERVATION	CLO	EBIRD	OBS193870635				CC_BY_4_0		obsr195188			2023-01-24T14:56:14.694Z		CONTINENT_DERIVED_FROM_COORDINATES
949968206	4fa7b334-ce0d-4e88-aaae-2e0c138d049e	URN:catalog:CLO:EBIRD:OBS193950137	Animalia	Chordata	Aves	Passeriformes	Mimidae	Toxostoma	Toxostoma bendirei		SPECIES	Toxostoma bendirei (Coues, 1873)	Toxostoma bendirei		US	San Juan County Road 7950 - 12.4 miles southwest of San Juan County Road 7900	New Mexico	PRESENT	1	e2e717bf-551a-4917-bdc9-4fa0f342c530	36.07755	-107.84976							2013-04-27T00:00:00	27	4	2013	5231697	5231697	HUMAN_OBSERVATION	CLO	EBIRD	OBS193950137				CC_BY_4_0		obsr356823			2023-01-24T14:58:36.749Z		CONTINENT_DERIVED_FROM_COORDINATES
949577539	4fa7b334-ce0d-4e88-aaae-2e0c138d049e	URN:catalog:CLO:EBIRD:OBS193427419	Animalia	Chordata	Aves	Passeriformes	Mimidae	Toxostoma	Toxostoma bendirei		SPECIES	Toxostoma bendirei (Coues, 1873)	Toxostoma bendirei		US	Rabbit Crossing	Arizona	PRESENT	1	e2e717bf-551a-4917-bdc9-4fa0f342c530	34.66045	-114.28613							2013-04-28T00:00:00	28	4	2013	5231697	5231697	HUMAN_OBSERVATION	CLO	EBIRD	OBS193427419				CC_BY_4_0		obsr106654			2023-01-24T15:11:43.015Z		CONTINENT_DERIVED_FROM_COORDINATES
949489137	4fa7b334-ce0d-4e88-aaae-2e0c138d049e	URN:catalog:CLO:EBIRD:OBS193281402	Animalia	Chordata	Aves	Passeriformes	Mimidae	Toxostoma	Toxostoma bendirei		SPECIES	Toxostoma bendirei (Coues, 1873)	Toxostoma bendirei		US	Phoenix Zoo	Arizona	PRESENT	1	e2e717bf-551a-4917-bdc9-4fa0f342c530	33.45169	-111.94804							2013-04-28T00:00:00	28	4	2013	5231697	5231697	HUMAN_OBSERVATION	CLO	EBIRD	OBS193281402				CC_BY_4_0		obsr44684			2023-01-24T15:10:02.697Z		CONTINENT_DERIVED_FROM_COORDINATES
949463129	4fa7b334-ce0d-4e88-aaae-2e0c138d049e	URN:catalog:CLO:EBIRD:OBS193333193	Animalia	Chordata	Aves	Passeriformes	Mimidae	Toxostoma	Toxostoma bendirei		SPECIES	Toxostoma bendirei (Coues, 1873)	Toxostoma bendirei		US	Baseline Rd & Salome Hwy Thrasher spot	Arizona	PRESENT	5	e2e717bf-551a-4917-bdc9-4fa0f342c530	33.377003	-112.771866							2013-03-22T00:00:00	22	3	2013	5231697	5231697	HUMAN_OBSERVATION	CLO	EBIRD	OBS193333193				CC_BY_4_0		obsr305347			2023-01-24T15:10:01.077Z		CONTINENT_DERIVED_FROM_COORDINATES
949415616	4fa7b334-ce0d-4e88-aaae-2e0c138d049e	URN:catalog:CLO:EBIRD:OBS193359799	Animalia	Chordata	Aves	Passeriformes	Mimidae	Toxostoma	Toxostoma bendirei		SPECIES	Toxostoma bendirei (Coues, 1873)	Toxostoma bendirei		US	San Juan County Road 7950 - 12.4 miles southwest of San Juan County Road 7900	New Mexico	PRESENT	1	e2e717bf-551a-4917-bdc9-4fa0f342c530	36.07755	-107.84976							2013-04-27T00:00:00	27	4	2013	5231697	5231697	HUMAN_OBSERVATION	CLO	EBIRD	OBS193359799				CC_BY_4_0		obsr19508			2023-01-24T14:56:47.753Z		CONTINENT_DERIVED_FROM_COORDINATES
949361721	4fa7b334-ce0d-4e88-aaae-2e0c138d049e	URN:catalog:CLO:EBIRD:OBS193243895	Animalia	Chordata	Aves	Passeriformes	Mimidae	Toxostoma	Toxostoma bendirei		SPECIES	Toxostoma bendirei (Coues, 1873)	Toxostoma bendirei		US	US-AZ-Yucca-13651-13749 Nash Rd	Arizona	PRESENT	3	e2e717bf-551a-4917-bdc9-4fa0f342c530	34.61274	-113.7755							2013-04-28T00:00:00	28	4	2013	5231697	5231697	HUMAN_OBSERVATION	CLO	EBIRD	OBS193243895				CC_BY_4_0		obsr114601			2023-01-24T14:56:19.056Z		CONTINENT_DERIVED_FROM_COORDINATES
949057272	4fa7b334-ce0d-4e88-aaae-2e0c138d049e	URN:catalog:CLO:EBIRD:OBS192878794	Animalia	Chordata	Aves	Passeriformes	Mimidae	Toxostoma	Toxostoma bendirei		SPECIES	Toxostoma bendirei (Coues, 1873)	Toxostoma bendirei		US	Sunshine Blvd., Santa Cruz Flats	Arizona	PRESENT	1	e2e717bf-551a-4917-bdc9-4fa0f342c530	32.672924	-111.55168							2008-01-08T00:00:00	8	1	2008	5231697	5231697	HUMAN_OBSERVATION	CLO	EBIRD	OBS192878794				CC_BY_4_0		obsr399103			2023-01-24T14:56:14.135Z		CONTINENT_DERIVED_FROM_COORDINATES
948896983	4fa7b334-ce0d-4e88-aaae-2e0c138d049e	URN:catalog:CLO:EBIRD:OBS192555791	Animalia	Chordata	Aves	Passeriformes	Mimidae	Toxostoma	Toxostoma bendirei		SPECIES	Toxostoma bendirei (Coues, 1873)	Toxostoma bendirei		US	Whitewater Draw WA	Arizona	PRESENT	1	e2e717bf-551a-4917-bdc9-4fa0f342c530	31.561499	-109.72002							2011-08-26T00:00:00	26	8	2011	5231697	5231697	HUMAN_OBSERVATION	CLO	EBIRD	OBS192555791				CC_BY_4_0		obsr242008			2023-01-24T15:11:26.487Z		CONTINENT_DERIVED_FROM_COORDINATES
948665814	4fa7b334-ce0d-4e88-aaae-2e0c138d049e	URN:catalog:CLO:EBIRD:OBS192437768	Animalia	Chordata	Aves	Passeriformes	Mimidae	Toxostoma	Toxostoma bendirei		SPECIES	Toxostoma bendirei (Coues, 1873)	Toxostoma bendirei		US	HWY 117: Lava Falls to CR 42	New Mexico	PRESENT	1	e2e717bf-551a-4917-bdc9-4fa0f342c530	34.708103	-108.010284							2013-04-19T00:00:00	19	4	2013	5231697	5231697	HUMAN_OBSERVATION	CLO	EBIRD	OBS192437768				CC_BY_4_0		obsr333094			2023-01-24T15:10:16.334Z		CONTINENT_DERIVED_FROM_COORDINATES
948664362	4fa7b334-ce0d-4e88-aaae-2e0c138d049e	URN:catalog:CLO:EBIRD:OBS192446116	Animalia	Chordata	Aves	Passeriformes	Mimidae	Toxostoma	Toxostoma bendirei		SPECIES	Toxostoma bendirei (Coues, 1873)	Toxostoma bendirei		US	- North Pasture	New Mexico	PRESENT	1	e2e717bf-551a-4917-bdc9-4fa0f342c530	34.768414	-107.95059							2013-04-19T00:00:00	19	4	2013	5231697	5231697	HUMAN_OBSERVATION	CLO	EBIRD	OBS192446116				CC_BY_4_0		obsr288667			2023-01-24T14:58:16.570Z		CONTINENT_DERIVED_FROM_COORDINATES
948618028	4fa7b334-ce0d-4e88-aaae-2e0c138d049e	URN:catalog:CLO:EBIRD:OBS192298781	Animalia	Chordata	Aves	Passeriformes	Mimidae	Toxostoma	Toxostoma bendirei		SPECIES	Toxostoma bendirei (Coues, 1873)	Toxostoma bendirei		US	Stateline Rd. (Cochise Co.)	Arizona	PRESENT	2	e2e717bf-551a-4917-bdc9-4fa0f342c530	31.836103	-109.05083							1999-04-30T00:00:00	30	4	1999	5231697	5231697	HUMAN_OBSERVATION	CLO	EBIRD	OBS192298781				CC_BY_4_0		obsr319794			2023-01-24T15:11:14.857Z		CONTINENT_DERIVED_FROM_COORDINATES
948403203	4fa7b334-ce0d-4e88-aaae-2e0c138d049e	URN:catalog:CLO:EBIRD:OBS192162431	Animalia	Chordata	Aves	Passeriformes	Mimidae	Toxostoma	Toxostoma bendirei		SPECIES	Toxostoma bendirei (Coues, 1873)	Toxostoma bendirei		US	US-AZ-San Manuel-910 W 6th Ave	Arizona	PRESENT	1	e2e717bf-551a-4917-bdc9-4fa0f342c530	32.604187	-110.63966							2013-04-20T00:00:00	20	4	2013	5231697	5231697	HUMAN_OBSERVATION	CLO	EBIRD	OBS192162431				CC_BY_4_0		obsr295474			2023-01-24T15:16:03.947Z		CONTINENT_DERIVED_FROM_COORDINATES
948133770	4fa7b334-ce0d-4e88-aaae-2e0c138d049e	URN:catalog:CLO:EBIRD:OBS191709689	Animalia	Chordata	Aves	Passeriformes	Mimidae	Toxostoma	Toxostoma bendirei		SPECIES	Toxostoma bendirei (Coues, 1873)	Toxostoma bendirei		US	Rabbit Crossing	Arizona	PRESENT	1	e2e717bf-551a-4917-bdc9-4fa0f342c530	34.66045	-114.28613							2013-04-20T00:00:00	20	4	2013	5231697	5231697	HUMAN_OBSERVATION	CLO	EBIRD	OBS191709689				CC_BY_4_0		obsr106654			2023-01-24T15:10:09.960Z		CONTINENT_DERIVED_FROM_COORDINATES
947884682	4fa7b334-ce0d-4e88-aaae-2e0c138d049e	URN:catalog:CLO:EBIRD:OBS191570930	Animalia	Chordata	Aves	Passeriformes	Mimidae	Toxostoma	Toxostoma bendirei		SPECIES	Toxostoma bendirei (Coues, 1873)	Toxostoma bendirei		US	Prospector Park	Arizona	PRESENT	2	e2e717bf-551a-4917-bdc9-4fa0f342c530	33.44213	-111.5433							2013-04-20T00:00:00	20	4	2013	5231697	5231697	HUMAN_OBSERVATION	CLO	EBIRD	OBS191570930				CC_BY_4_0		obsr323231			2023-01-24T14:57:15.778Z		CONTINENT_DERIVED_FROM_COORDINATES
947846183	4fa7b334-ce0d-4e88-aaae-2e0c138d049e	URN:catalog:CLO:EBIRD:OBS191590468	Animalia	Chordata	Aves	Passeriformes	Mimidae	Toxostoma	Toxostoma bendirei		SPECIES	Toxostoma bendirei (Coues, 1873)	Toxostoma bendirei		US	US-NV-Searchlight - 35.4580x-115.0548 - Apr 20, 2013, 9:11 AM	Nevada	PRESENT	1	e2e717bf-551a-4917-bdc9-4fa0f342c530	35.45797	-115.05477							2013-04-20T00:00:00	20	4	2013	5231697	5231697	HUMAN_OBSERVATION	CLO	EBIRD	OBS191590468				CC_BY_4_0		obsr155742			2023-01-24T14:57:53.155Z		CONTINENT_DERIVED_FROM_COORDINATES
947786399	4fa7b334-ce0d-4e88-aaae-2e0c138d049e	URN:catalog:CLO:EBIRD:OBS191471144	Animalia	Chordata	Aves	Passeriformes	Mimidae	Toxostoma	Toxostoma bendirei		SPECIES	Toxostoma bendirei (Coues, 1873)	Toxostoma bendirei		US	Baseline Rd & Salome Hwy Thrasher spot	Arizona	PRESENT	1	e2e717bf-551a-4917-bdc9-4fa0f342c530	33.377003	-112.771866							2013-04-19T00:00:00	19	4	2013	5231697	5231697	HUMAN_OBSERVATION	CLO	EBIRD	OBS191471144				CC_BY_4_0		obsr223189			2023-01-24T15:17:59.432Z		CONTINENT_DERIVED_FROM_COORDINATES
947596838	4fa7b334-ce0d-4e88-aaae-2e0c138d049e	URN:catalog:CLO:EBIRD:OBS191425032	Animalia	Chordata	Aves	Passeriformes	Mimidae	Toxostoma	Toxostoma bendirei		SPECIES	Toxostoma bendirei (Coues, 1873)	Toxostoma bendirei		US	Lost Dutchman SP	Arizona	PRESENT	2	e2e717bf-551a-4917-bdc9-4fa0f342c530	33.459	-111.482							2013-04-19T00:00:00	19	4	2013	5231697	5231697	HUMAN_OBSERVATION	CLO	EBIRD	OBS191425032				CC_BY_4_0		obsr323231			2023-01-24T15:15:59.318Z		CONTINENT_DERIVED_FROM_COORDINATES
947501484	4fa7b334-ce0d-4e88-aaae-2e0c138d049e	URN:catalog:CLO:EBIRD:OBS191123756	Animalia	Chordata	Aves	Passeriformes	Mimidae	Toxostoma	Toxostoma bendirei		SPECIES	Toxostoma bendirei (Coues, 1873)	Toxostoma bendirei		US	Baseline Rd & Salome Hwy Thrasher spot	Arizona	PRESENT	1	e2e717bf-551a-4917-bdc9-4fa0f342c530	33.377003	-112.771866							2013-04-11T00:00:00	11	4	2013	5231697	5231697	HUMAN_OBSERVATION	CLO	EBIRD	OBS191123756				CC_BY_4_0		obsr201044			2023-01-24T14:58:20.602Z		CONTINENT_DERIVED_FROM_COORDINATES
947029148	4fa7b334-ce0d-4e88-aaae-2e0c138d049e	URN:catalog:CLO:EBIRD:OBS190780287	Animalia	Chordata	Aves	Passeriformes	Mimidae	Toxostoma	Toxostoma bendirei		SPECIES	Toxostoma bendirei (Coues, 1873)	Toxostoma bendirei		US	Mojave National Preserve--Powerline Rd.	California	PRESENT	1	e2e717bf-551a-4917-bdc9-4fa0f342c530	35.23258	-115.55866							2013-04-13T00:00:00	13	4	2013	5231697	5231697	HUMAN_OBSERVATION	CLO	EBIRD	OBS190780287				CC_BY_4_0		obsr227469			2023-01-24T14:57:45.259Z		CONTINENT_DERIVED_FROM_COORDINATES
947000757	4fa7b334-ce0d-4e88-aaae-2e0c138d049e	URN:catalog:CLO:EBIRD:OBS190780269	Animalia	Chordata	Aves	Passeriformes	Mimidae	Toxostoma	Toxostoma bendirei		SPECIES	Toxostoma bendirei (Coues, 1873)	Toxostoma bendirei		US	Mojave National Preserve--Cima Rd. corral	California	PRESENT	1	e2e717bf-551a-4917-bdc9-4fa0f342c530	35.3669	-115.5893							2013-04-13T00:00:00	13	4	2013	5231697	5231697	HUMAN_OBSERVATION	CLO	EBIRD	OBS190780269				CC_BY_4_0		obsr227469			2023-01-24T14:58:33.776Z		CONTINENT_DERIVED_FROM_COORDINATES
946991431	4fa7b334-ce0d-4e88-aaae-2e0c138d049e	URN:catalog:CLO:EBIRD:OBS190628880	Animalia	Chordata	Aves	Passeriformes	Mimidae	Toxostoma	Toxostoma bendirei		SPECIES	Toxostoma bendirei (Coues, 1873)	Toxostoma bendirei		US	Baseline Rd & Salome Hwy Thrasher spot	Arizona	PRESENT	1	e2e717bf-551a-4917-bdc9-4fa0f342c530	33.377003	-112.771866							2013-04-13T00:00:00	13	4	2013	5231697	5231697	HUMAN_OBSERVATION	CLO	EBIRD	OBS190628880				CC_BY_4_0		obsr44684			2023-01-24T14:58:32.283Z		CONTINENT_DERIVED_FROM_COORDINATES
946980300	4fa7b334-ce0d-4e88-aaae-2e0c138d049e	URN:catalog:CLO:EBIRD:OBS190666088	Animalia	Chordata	Aves	Passeriformes	Mimidae	Toxostoma	Toxostoma bendirei		SPECIES	Toxostoma bendirei (Coues, 1873)	Toxostoma bendirei		US	Baseline Rd & Salome Hwy Thrasher spot	Arizona	PRESENT	1	e2e717bf-551a-4917-bdc9-4fa0f342c530	33.377003	-112.771866							2013-04-10T00:00:00	10	4	2013	5231697	5231697	HUMAN_OBSERVATION	CLO	EBIRD	OBS190666088				CC_BY_4_0		obsr110796			2023-01-24T14:58:31.892Z		CONTINENT_DERIVED_FROM_COORDINATES
946957010	4fa7b334-ce0d-4e88-aaae-2e0c138d049e	URN:catalog:CLO:EBIRD:OBS190566510	Animalia	Chordata	Aves	Passeriformes	Mimidae	Toxostoma	Toxostoma bendirei		SPECIES	Toxostoma bendirei (Coues, 1873)	Toxostoma bendirei		US	Baseline Rd & Salome Hwy Thrasher spot	Arizona	PRESENT	1	e2e717bf-551a-4917-bdc9-4fa0f342c530	33.377003	-112.771866							2013-04-10T00:00:00	10	4	2013	5231697	5231697	HUMAN_OBSERVATION	CLO	EBIRD	OBS190566510				CC_BY_4_0		obsr322442			2023-01-24T14:58:26.769Z		CONTINENT_DERIVED_FROM_COORDINATES
946785295	4fa7b334-ce0d-4e88-aaae-2e0c138d049e	URN:catalog:CLO:EBIRD:OBS190320749	Animalia	Chordata	Aves	Passeriformes	Mimidae	Toxostoma	Toxostoma bendirei		SPECIES	Toxostoma bendirei (Coues, 1873)	Toxostoma bendirei		US	Mojave National Preserve--Cima Rd. corral	California	PRESENT	1	e2e717bf-551a-4917-bdc9-4fa0f342c530	35.3669	-115.5893							2013-04-13T00:00:00	13	4	2013	5231697	5231697	HUMAN_OBSERVATION	CLO	EBIRD	OBS190320749				CC_BY_4_0		obsr116637			2023-01-24T14:56:12.210Z		CONTINENT_DERIVED_FROM_COORDINATES
946760108	4fa7b334-ce0d-4e88-aaae-2e0c138d049e	URN:catalog:CLO:EBIRD:OBS190530832	Animalia	Chordata	Aves	Passeriformes	Mimidae	Toxostoma	Toxostoma bendirei		SPECIES	Toxostoma bendirei (Coues, 1873)	Toxostoma bendirei		US	Mojave National Preserve--Powerline Rd.	California	PRESENT	1	e2e717bf-551a-4917-bdc9-4fa0f342c530	35.23258	-115.55866							2013-04-13T00:00:00	13	4	2013	5231697	5231697	HUMAN_OBSERVATION	CLO	EBIRD	OBS190530832				CC_BY_4_0		obsr116637			2023-01-24T15:11:18.844Z		CONTINENT_DERIVED_FROM_COORDINATES
946747831	4fa7b334-ce0d-4e88-aaae-2e0c138d049e	URN:catalog:CLO:EBIRD:OBS190414188	Animalia	Chordata	Aves	Passeriformes	Mimidae	Toxostoma	Toxostoma bendirei		SPECIES	Toxostoma bendirei (Coues, 1873)	Toxostoma bendirei		US	HWY 117: Lava Falls to CR 42	New Mexico	PRESENT	1	e2e717bf-551a-4917-bdc9-4fa0f342c530	34.708103	-108.010284							2013-04-12T00:00:00	12	4	2013	5231697	5231697	HUMAN_OBSERVATION	CLO	EBIRD	OBS190414188				CC_BY_4_0		obsr333094			2023-01-24T15:10:17.239Z		CONTINENT_DERIVED_FROM_COORDINATES
946572109	4fa7b334-ce0d-4e88-aaae-2e0c138d049e	URN:catalog:CLO:EBIRD:OBS190189690	Animalia	Chordata	Aves	Passeriformes	Mimidae	Toxostoma	Toxostoma bendirei		SPECIES	Toxostoma bendirei (Coues, 1873)	Toxostoma bendirei		US	Baseline Rd & Salome Hwy Thrasher spot	Arizona	PRESENT	2	e2e717bf-551a-4917-bdc9-4fa0f342c530	33.377003	-112.771866							2013-04-02T00:00:00	2	4	2013	5231697	5231697	HUMAN_OBSERVATION	CLO	EBIRD	OBS190189690				CC_BY_4_0		obsr171915			2023-01-24T14:58:23.622Z		CONTINENT_DERIVED_FROM_COORDINATES
946499279	4fa7b334-ce0d-4e88-aaae-2e0c138d049e	URN:catalog:CLO:EBIRD:OBS190001457	Animalia	Chordata	Aves	Passeriformes	Mimidae	Toxostoma	Toxostoma bendirei		SPECIES	Toxostoma bendirei (Coues, 1873)	Toxostoma bendirei		US	Miler Ranch (former?)	Arizona	PRESENT	2	e2e717bf-551a-4917-bdc9-4fa0f342c530	31.885866	-109.07587							1973-05-21T00:00:00	21	5	1973	5231697	5231697	HUMAN_OBSERVATION	CLO	EBIRD	OBS190001457				CC_BY_4_0		obsr229717			2023-01-24T15:15:59.472Z		CONTINENT_DERIVED_FROM_COORDINATES
946483931	4fa7b334-ce0d-4e88-aaae-2e0c138d049e	URN:catalog:CLO:EBIRD:OBS190006153	Animalia	Chordata	Aves	Passeriformes	Mimidae	Toxostoma	Toxostoma bendirei		SPECIES	Toxostoma bendirei (Coues, 1873)	Toxostoma bendirei		US	Sulphur Springs Valley--south of Sunizona	Arizona	PRESENT	1	e2e717bf-551a-4917-bdc9-4fa0f342c530	31.679989	-109.68641							2013-03-23T00:00:00	23	3	2013	5231697	5231697	HUMAN_OBSERVATION	CLO	EBIRD	OBS190006153				CC_BY_4_0		obsr203305			2023-01-24T15:11:29.582Z		CONTINENT_DERIVED_FROM_COORDINATES
946466352	4fa7b334-ce0d-4e88-aaae-2e0c138d049e	URN:catalog:CLO:EBIRD:OBS190006131	Animalia	Chordata	Aves	Passeriformes	Mimidae	Toxostoma	Toxostoma bendirei		SPECIES	Toxostoma bendirei (Coues, 1873)	Toxostoma bendirei		US	Whitewater Draw WA	Arizona	PRESENT	1	e2e717bf-551a-4917-bdc9-4fa0f342c530	31.561499	-109.72002							2013-03-23T00:00:00	23	3	2013	5231697	5231697	HUMAN_OBSERVATION	CLO	EBIRD	OBS190006131				CC_BY_4_0		obsr203305			2023-01-24T14:57:46.021Z		CONTINENT_DERIVED_FROM_COORDINATES
946103322	4fa7b334-ce0d-4e88-aaae-2e0c138d049e	URN:catalog:CLO:EBIRD:OBS189493360	Animalia	Chordata	Aves	Passeriformes	Mimidae	Toxostoma	Toxostoma bendirei		SPECIES	Toxostoma bendirei (Coues, 1873)	Toxostoma bendirei		US	Mojave National Preserve--Teutonia Peak Trail	California	PRESENT	2	e2e717bf-551a-4917-bdc9-4fa0f342c530	35.31624	-115.55262							2013-04-07T00:00:00	7	4	2013	5231697	5231697	HUMAN_OBSERVATION	CLO	EBIRD	OBS189493360				CC_BY_4_0		obsr239797			2023-01-24T15:15:10.733Z		CONTINENT_DERIVED_FROM_COORDINATES
946019532	4fa7b334-ce0d-4e88-aaae-2e0c138d049e	URN:catalog:CLO:EBIRD:OBS189422238	Animalia	Chordata	Aves	Passeriformes	Mimidae	Toxostoma	Toxostoma bendirei		SPECIES	Toxostoma bendirei (Coues, 1873)	Toxostoma bendirei		US	Mojave National Preserve--Cima Rd. at Powerline Rd.	California	PRESENT	1	e2e717bf-551a-4917-bdc9-4fa0f342c530	35.25319	-115.51266							2013-04-06T00:00:00	6	4	2013	5231697	5231697	HUMAN_OBSERVATION	CLO	EBIRD	OBS189422238				CC_BY_4_0		obsr207288			2023-01-24T14:56:19.128Z		CONTINENT_DERIVED_FROM_COORDINATES
945862764	4fa7b334-ce0d-4e88-aaae-2e0c138d049e	URN:catalog:CLO:EBIRD:OBS189414216	Animalia	Chordata	Aves	Passeriformes	Mimidae	Toxostoma	Toxostoma bendirei		SPECIES	Toxostoma bendirei (Coues, 1873)	Toxostoma bendirei		US	Mojave National Preserve--Cima Rd. at Powerline Rd.	California	PRESENT	1	e2e717bf-551a-4917-bdc9-4fa0f342c530	35.25319	-115.51266							2013-04-06T00:00:00	6	4	2013	5231697	5231697	HUMAN_OBSERVATION	CLO	EBIRD	OBS189414216				CC_BY_4_0		obsr153343			2023-01-24T14:56:49.523Z		CONTINENT_DERIVED_FROM_COORDINATES
945688177	4fa7b334-ce0d-4e88-aaae-2e0c138d049e	URN:catalog:CLO:EBIRD:OBS189172719	Animalia	Chordata	Aves	Passeriformes	Mimidae	Toxostoma	Toxostoma bendirei		SPECIES	Toxostoma bendirei (Coues, 1873)	Toxostoma bendirei		US	Lost Dutchman SP	Arizona	PRESENT	1	e2e717bf-551a-4917-bdc9-4fa0f342c530	33.459	-111.482							2013-02-14T00:00:00	14	2	2013	5231697	5231697	HUMAN_OBSERVATION	CLO	EBIRD	OBS189172719				CC_BY_4_0		obsr90394			2023-01-24T15:16:48.144Z		CONTINENT_DERIVED_FROM_COORDINATES
945611742	4fa7b334-ce0d-4e88-aaae-2e0c138d049e	URN:catalog:CLO:EBIRD:OBS188997477	Animalia	Chordata	Aves	Passeriformes	Mimidae	Toxostoma	Toxostoma bendirei		SPECIES	Toxostoma bendirei (Coues, 1873)	Toxostoma bendirei		US	Baseline Rd & Salome Hwy Thrasher spot	Arizona	PRESENT	1	e2e717bf-551a-4917-bdc9-4fa0f342c530	33.377003	-112.771866							2013-04-04T00:00:00	4	4	2013	5231697	5231697	HUMAN_OBSERVATION	CLO	EBIRD	OBS188997477				CC_BY_4_0		obsr328967			2023-01-24T15:19:22.130Z		CONTINENT_DERIVED_FROM_COORDINATES
945429536	4fa7b334-ce0d-4e88-aaae-2e0c138d049e	URN:catalog:CLO:EBIRD:OBS188631340	Animalia	Chordata	Aves	Passeriformes	Mimidae	Toxostoma	Toxostoma bendirei		SPECIES	Toxostoma bendirei (Coues, 1873)	Toxostoma bendirei		US	Hannah Phoenix	Arizona	PRESENT	1	e2e717bf-551a-4917-bdc9-4fa0f342c530	33.89527	-112.07652							2013-04-01T00:00:00	1	4	2013	5231697	5231697	HUMAN_OBSERVATION	CLO	EBIRD	OBS188631340				CC_BY_4_0		obsr28538			2023-01-24T15:11:23.525Z		CONTINENT_DERIVED_FROM_COORDINATES
945251628	4fa7b334-ce0d-4e88-aaae-2e0c138d049e	URN:catalog:CLO:EBIRD:OBS188592991	Animalia	Chordata	Aves	Passeriformes	Mimidae	Toxostoma	Toxostoma bendirei		SPECIES	Toxostoma bendirei (Coues, 1873)	Toxostoma bendirei		US	Baseline Rd & Salome Hwy Thrasher spot	Arizona	PRESENT	2	e2e717bf-551a-4917-bdc9-4fa0f342c530	33.377003	-112.771866							2013-04-02T00:00:00	2	4	2013	5231697	5231697	HUMAN_OBSERVATION	CLO	EBIRD	OBS188592991				CC_BY_4_0		obsr88008			2023-01-24T14:56:42.646Z		CONTINENT_DERIVED_FROM_COORDINATES
945218387	4fa7b334-ce0d-4e88-aaae-2e0c138d049e	URN:catalog:CLO:EBIRD:OBS188415440	Animalia	Chordata	Aves	Passeriformes	Mimidae	Toxostoma	Toxostoma bendirei		SPECIES	Toxostoma bendirei (Coues, 1873)	Toxostoma bendirei		US	Whitewater Draw WA	Arizona	PRESENT		e2e717bf-551a-4917-bdc9-4fa0f342c530	31.561499	-109.72002							2009-03-08T00:00:00	8	3	2009	5231697	5231697	HUMAN_OBSERVATION	CLO	EBIRD	OBS188415440				CC_BY_4_0		obsr40728			2023-01-24T15:16:07.618Z		CONTINENT_DERIVED_FROM_COORDINATES
945117240	4fa7b334-ce0d-4e88-aaae-2e0c138d049e	URN:catalog:CLO:EBIRD:OBS188272182	Animalia	Chordata	Aves	Passeriformes	Mimidae	Toxostoma	Toxostoma bendirei		SPECIES	Toxostoma bendirei (Coues, 1873)	Toxostoma bendirei		US	Mojave National Preserve--Kelso-Cima Rd.	California	PRESENT	1	e2e717bf-551a-4917-bdc9-4fa0f342c530	35.146584	-115.5257							2013-03-30T00:00:00	30	3	2013	5231697	5231697	HUMAN_OBSERVATION	CLO	EBIRD	OBS188272182				CC_BY_4_0		obsr207288			2023-01-24T15:16:01.613Z		CONTINENT_DERIVED_FROM_COORDINATES
945108809	4fa7b334-ce0d-4e88-aaae-2e0c138d049e	URN:catalog:CLO:EBIRD:OBS188282262	Animalia	Chordata	Aves	Passeriformes	Mimidae	Toxostoma	Toxostoma bendirei		SPECIES	Toxostoma bendirei (Coues, 1873)	Toxostoma bendirei		US	Lost Dutchman SP	Arizona	PRESENT	1	e2e717bf-551a-4917-bdc9-4fa0f342c530	33.459	-111.482							2013-03-22T00:00:00	22	3	2013	5231697	5231697	HUMAN_OBSERVATION	CLO	EBIRD	OBS188282262				CC_BY_4_0		obsr401991			2023-01-24T14:58:22.671Z		CONTINENT_DERIVED_FROM_COORDINATES
945032739	4fa7b334-ce0d-4e88-aaae-2e0c138d049e	URN:catalog:CLO:EBIRD:OBS188119935	Animalia	Chordata	Aves	Passeriformes	Mimidae	Toxostoma	Toxostoma bendirei		SPECIES	Toxostoma bendirei (Coues, 1873)	Toxostoma bendirei		US	Usery Mountain Regional Park	Arizona	PRESENT	1	e2e717bf-551a-4917-bdc9-4fa0f342c530	33.474	-111.61539							2013-03-30T00:00:00	30	3	2013	5231697	5231697	HUMAN_OBSERVATION	CLO	EBIRD	OBS188119935				CC_BY_4_0		obsr27993			2023-01-24T15:11:28.749Z		CONTINENT_DERIVED_FROM_COORDINATES
945005861	4fa7b334-ce0d-4e88-aaae-2e0c138d049e	URN:catalog:CLO:EBIRD:OBS188177281	Animalia	Chordata	Aves	Passeriformes	Mimidae	Toxostoma	Toxostoma bendirei		SPECIES	Toxostoma bendirei (Coues, 1873)	Toxostoma bendirei		US	Baseline Rd & Salome Hwy Thrasher spot	Arizona	PRESENT	5	e2e717bf-551a-4917-bdc9-4fa0f342c530	33.377003	-112.771866							2013-03-28T00:00:00	28	3	2013	5231697	5231697	HUMAN_OBSERVATION	CLO	EBIRD	OBS188177281				CC_BY_4_0		obsr200994			2023-01-24T14:58:44.232Z		CONTINENT_DERIVED_FROM_COORDINATES
944988382	4fa7b334-ce0d-4e88-aaae-2e0c138d049e	URN:catalog:CLO:EBIRD:OBS188161129	Animalia	Chordata	Aves	Passeriformes	Mimidae	Toxostoma	Toxostoma bendirei		SPECIES	Toxostoma bendirei (Coues, 1873)	Toxostoma bendirei		US	US-AZ-Wittmann-19901-20983 W Happy Valley Rd	Arizona	PRESENT	2	e2e717bf-551a-4917-bdc9-4fa0f342c530	33.710934	-112.50433							2013-03-30T00:00:00	30	3	2013	5231697	5231697	HUMAN_OBSERVATION	CLO	EBIRD	OBS188161129				CC_BY_4_0		obsr166496			2023-01-24T14:57:02.135Z		CONTINENT_DERIVED_FROM_COORDINATES
944918014	4fa7b334-ce0d-4e88-aaae-2e0c138d049e	URN:catalog:CLO:EBIRD:OBS188056400	Animalia	Chordata	Aves	Passeriformes	Mimidae	Toxostoma	Toxostoma bendirei		SPECIES	Toxostoma bendirei (Coues, 1873)	Toxostoma bendirei		US	Mojave National Preserve--Kelso-Cima Rd.	California	PRESENT	1	e2e717bf-551a-4917-bdc9-4fa0f342c530	35.146584	-115.5257							2013-03-30T00:00:00	30	3	2013	5231697	5231697	HUMAN_OBSERVATION	CLO	EBIRD	OBS188056400				CC_BY_4_0		obsr99046			2023-01-24T14:58:30.836Z		CONTINENT_DERIVED_FROM_COORDINATES
944714049	4fa7b334-ce0d-4e88-aaae-2e0c138d049e	URN:catalog:CLO:EBIRD:OBS188027007	Animalia	Chordata	Aves	Passeriformes	Mimidae	Toxostoma	Toxostoma bendirei		SPECIES	Toxostoma bendirei (Coues, 1873)	Toxostoma bendirei		US	Baseline Rd & Salome Hwy Thrasher spot	Arizona	PRESENT	1	e2e717bf-551a-4917-bdc9-4fa0f342c530	33.377003	-112.771866							2013-03-26T00:00:00	26	3	2013	5231697	5231697	HUMAN_OBSERVATION	CLO	EBIRD	OBS188027007				CC_BY_4_0		obsr168302			2023-01-24T15:15:39.599Z		CONTINENT_DERIVED_FROM_COORDINATES
944568251	4fa7b334-ce0d-4e88-aaae-2e0c138d049e	URN:catalog:CLO:EBIRD:OBS187719495	Animalia	Chordata	Aves	Passeriformes	Mimidae	Toxostoma	Toxostoma bendirei		SPECIES	Toxostoma bendirei (Coues, 1873)	Toxostoma bendirei		US	Lost Dutchman SP	Arizona	PRESENT	2	e2e717bf-551a-4917-bdc9-4fa0f342c530	33.459	-111.482							2013-03-24T00:00:00	24	3	2013	5231697	5231697	HUMAN_OBSERVATION	CLO	EBIRD	OBS187719495				CC_BY_4_0		obsr200080			2023-01-24T14:58:34.129Z		CONTINENT_DERIVED_FROM_COORDINATES
944446653	4fa7b334-ce0d-4e88-aaae-2e0c138d049e	URN:catalog:CLO:EBIRD:OBS187582086	Animalia	Chordata	Aves	Passeriformes	Mimidae	Toxostoma	Toxostoma bendirei		SPECIES	Toxostoma bendirei (Coues, 1873)	Toxostoma bendirei		US	Baseline Rd & Salome Hwy Thrasher spot	Arizona	PRESENT	1	e2e717bf-551a-4917-bdc9-4fa0f342c530	33.377003	-112.771866							2013-03-26T00:00:00	26	3	2013	5231697	5231697	HUMAN_OBSERVATION	CLO	EBIRD	OBS187582086				CC_BY_4_0		obsr252988			2023-01-24T14:58:21.754Z		CONTINENT_DERIVED_FROM_COORDINATES
944171161	4fa7b334-ce0d-4e88-aaae-2e0c138d049e	URN:catalog:CLO:EBIRD:OBS187209937	Animalia	Chordata	Aves	Passeriformes	Mimidae	Toxostoma	Toxostoma bendirei		SPECIES	Toxostoma bendirei (Coues, 1873)	Toxostoma bendirei		US	Baseline Rd & Salome Hwy Thrasher spot	Arizona	PRESENT	1	e2e717bf-551a-4917-bdc9-4fa0f342c530	33.377003	-112.771866							2013-03-24T00:00:00	24	3	2013	5231697	5231697	HUMAN_OBSERVATION	CLO	EBIRD	OBS187209937				CC_BY_4_0		obsr119686			2023-01-24T15:15:35.291Z		CONTINENT_DERIVED_FROM_COORDINATES
944059438	4fa7b334-ce0d-4e88-aaae-2e0c138d049e	URN:catalog:CLO:EBIRD:OBS187144041	Animalia	Chordata	Aves	Passeriformes	Mimidae	Toxostoma	Toxostoma bendirei		SPECIES	Toxostoma bendirei (Coues, 1873)	Toxostoma bendirei		US	Baseline Rd & Salome Hwy Thrasher spot	Arizona	PRESENT	1	e2e717bf-551a-4917-bdc9-4fa0f342c530	33.377003	-112.771866							2009-03-07T00:00:00	7	3	2009	5231697	5231697	HUMAN_OBSERVATION	CLO	EBIRD	OBS187144041				CC_BY_4_0		obsr40728			2023-01-24T15:16:48.841Z		CONTINENT_DERIVED_FROM_COORDINATES
944036202	4fa7b334-ce0d-4e88-aaae-2e0c138d049e	URN:catalog:CLO:EBIRD:OBS187079381	Animalia	Chordata	Aves	Passeriformes	Mimidae	Toxostoma	Toxostoma bendirei		SPECIES	Toxostoma bendirei (Coues, 1873)	Toxostoma bendirei		US	Baseline Rd & Salome Hwy Thrasher spot	Arizona	PRESENT	5	e2e717bf-551a-4917-bdc9-4fa0f342c530	33.377003	-112.771866							2013-03-22T00:00:00	22	3	2013	5231697	5231697	HUMAN_OBSERVATION	CLO	EBIRD	OBS187079381				CC_BY_4_0		obsr282903			2023-01-24T15:11:25.096Z		CONTINENT_DERIVED_FROM_COORDINATES
943966056	4fa7b334-ce0d-4e88-aaae-2e0c138d049e	URN:catalog:CLO:EBIRD:OBS186976455	Animalia	Chordata	Aves	Passeriformes	Mimidae	Toxostoma	Toxostoma bendirei		SPECIES	Toxostoma bendirei (Coues, 1873)	Toxostoma bendirei		US	AZ, Pinal - Tonto NF, Picketpost trail	Arizona	PRESENT	1	e2e717bf-551a-4917-bdc9-4fa0f342c530	33.26898	-111.18542							2013-03-20T00:00:00	20	3	2013	5231697	5231697	HUMAN_OBSERVATION	CLO	EBIRD	OBS186976455				CC_BY_4_0		obsr103977			2023-01-24T14:58:31.575Z		CONTINENT_DERIVED_FROM_COORDINATES
943855912	4fa7b334-ce0d-4e88-aaae-2e0c138d049e	URN:catalog:CLO:EBIRD:OBS186843624	Animalia	Chordata	Aves	Passeriformes	Mimidae	Toxostoma	Toxostoma bendirei		SPECIES	Toxostoma bendirei (Coues, 1873)	Toxostoma bendirei		US	Whitewater Draw WA	Arizona	PRESENT	1	e2e717bf-551a-4917-bdc9-4fa0f342c530	31.561499	-109.72002							2013-03-20T00:00:00	20	3	2013	5231697	5231697	HUMAN_OBSERVATION	CLO	EBIRD	OBS186843624				CC_BY_4_0		obsr115210			2023-01-24T15:11:25.179Z		CONTINENT_DERIVED_FROM_COORDINATES
943776397	4fa7b334-ce0d-4e88-aaae-2e0c138d049e	URN:catalog:CLO:EBIRD:OBS186717629	Animalia	Chordata	Aves	Passeriformes	Mimidae	Toxostoma	Toxostoma bendirei		SPECIES	Toxostoma bendirei (Coues, 1873)	Toxostoma bendirei		US	Baseline Rd & Salome Hwy Thrasher spot	Arizona	PRESENT	3	e2e717bf-551a-4917-bdc9-4fa0f342c530	33.377003	-112.771866							2013-03-21T00:00:00	21	3	2013	5231697	5231697	HUMAN_OBSERVATION	CLO	EBIRD	OBS186717629				CC_BY_4_0		obsr116637			2023-01-24T15:11:21.525Z		CONTINENT_DERIVED_FROM_COORDINATES
943624880	4fa7b334-ce0d-4e88-aaae-2e0c138d049e	URN:catalog:CLO:EBIRD:OBS186392567	Animalia	Chordata	Aves	Passeriformes	Mimidae	Toxostoma	Toxostoma bendirei		SPECIES	Toxostoma bendirei (Coues, 1873)	Toxostoma bendirei		US	Baseline Rd & Salome Hwy Thrasher spot	Arizona	PRESENT	2	e2e717bf-551a-4917-bdc9-4fa0f342c530	33.377003	-112.771866							2013-03-17T00:00:00	17	3	2013	5231697	5231697	HUMAN_OBSERVATION	CLO	EBIRD	OBS186392567				CC_BY_4_0		obsr120623			2023-01-24T14:56:13.846Z		CONTINENT_DERIVED_FROM_COORDINATES
943492721	4fa7b334-ce0d-4e88-aaae-2e0c138d049e	URN:catalog:CLO:EBIRD:OBS186552005	Animalia	Chordata	Aves	Passeriformes	Mimidae	Toxostoma	Toxostoma bendirei		SPECIES	Toxostoma bendirei (Coues, 1873)	Toxostoma bendirei		US	Tonopah, 33358-33398 West Baseline Road	Arizona	PRESENT	2	e2e717bf-551a-4917-bdc9-4fa0f342c530	33.37764	-112.77121							2013-01-21T00:00:00	21	1	2013	5231697	5231697	HUMAN_OBSERVATION	CLO	EBIRD	OBS186552005				CC_BY_4_0		obsr102325			2023-01-24T14:57:55.255Z		CONTINENT_DERIVED_FROM_COORDINATES
943484471	4fa7b334-ce0d-4e88-aaae-2e0c138d049e	URN:catalog:CLO:EBIRD:OBS186538726	Animalia	Chordata	Aves	Passeriformes	Mimidae	Toxostoma	Toxostoma bendirei		SPECIES	Toxostoma bendirei (Coues, 1873)	Toxostoma bendirei		US	Elfrida--Gleeson Rd W of Hwy 191	Arizona	PRESENT	2	e2e717bf-551a-4917-bdc9-4fa0f342c530	31.699764	-109.71093							2013-03-19T00:00:00	19	3	2013	5231697	5231697	HUMAN_OBSERVATION	CLO	EBIRD	OBS186538726				CC_BY_4_0		obsr134762			2023-01-24T14:58:33.571Z		CONTINENT_DERIVED_FROM_COORDINATES
943466916	4fa7b334-ce0d-4e88-aaae-2e0c138d049e	URN:catalog:CLO:EBIRD:OBS186407801	Animalia	Chordata	Aves	Passeriformes	Mimidae	Toxostoma	Toxostoma bendirei		SPECIES	Toxostoma bendirei (Coues, 1873)	Toxostoma bendirei		US	Arrow Canyon, Nevada	Nevada	PRESENT	1	e2e717bf-551a-4917-bdc9-4fa0f342c530	36.549915	-114.85863							2013-03-17T00:00:00	17	3	2013	5231697	5231697	HUMAN_OBSERVATION	CLO	EBIRD	OBS186407801				CC_BY_4_0		obsr18468			2023-01-24T15:16:03.857Z		CONTINENT_DERIVED_FROM_COORDINATES
943438874	4fa7b334-ce0d-4e88-aaae-2e0c138d049e	URN:catalog:CLO:EBIRD:OBS186134385	Animalia	Chordata	Aves	Passeriformes	Mimidae	Toxostoma	Toxostoma bendirei		SPECIES	Toxostoma bendirei (Coues, 1873)	Toxostoma bendirei		US	Prospector Park	Arizona	PRESENT	1	e2e717bf-551a-4917-bdc9-4fa0f342c530	33.44213	-111.5433							2013-03-17T00:00:00	17	3	2013	5231697	5231697	HUMAN_OBSERVATION	CLO	EBIRD	OBS186134385				CC_BY_4_0		obsr323231			2023-01-24T15:11:27.041Z		CONTINENT_DERIVED_FROM_COORDINATES
943412986	4fa7b334-ce0d-4e88-aaae-2e0c138d049e	URN:catalog:CLO:EBIRD:OBS186187315	Animalia	Chordata	Aves	Passeriformes	Mimidae	Toxostoma	Toxostoma bendirei		SPECIES	Toxostoma bendirei (Coues, 1873)	Toxostoma bendirei		US	Baseline Rd & Salome Hwy Thrasher spot	Arizona	PRESENT		e2e717bf-551a-4917-bdc9-4fa0f342c530	33.377003	-112.771866							2013-03-13T00:00:00	13	3	2013	5231697	5231697	HUMAN_OBSERVATION	CLO	EBIRD	OBS186187315				CC_BY_4_0		obsr345714			2023-01-24T15:10:13.330Z		CONTINENT_DERIVED_FROM_COORDINATES
943409051	4fa7b334-ce0d-4e88-aaae-2e0c138d049e	URN:catalog:CLO:EBIRD:OBS186191369	Animalia	Chordata	Aves	Passeriformes	Mimidae	Toxostoma	Toxostoma bendirei		SPECIES	Toxostoma bendirei (Coues, 1873)	Toxostoma bendirei		US	Baseline Rd & Salome Hwy Thrasher spot	Arizona	PRESENT	2	e2e717bf-551a-4917-bdc9-4fa0f342c530	33.377003	-112.771866							2013-03-16T00:00:00	16	3	2013	5231697	5231697	HUMAN_OBSERVATION	CLO	EBIRD	OBS186191369				CC_BY_4_0		obsr289354			2023-01-24T14:58:27.469Z		CONTINENT_DERIVED_FROM_COORDINATES
943181049	4fa7b334-ce0d-4e88-aaae-2e0c138d049e	URN:catalog:CLO:EBIRD:OBS185943610	Animalia	Chordata	Aves	Passeriformes	Mimidae	Toxostoma	Toxostoma bendirei		SPECIES	Toxostoma bendirei (Coues, 1873)	Toxostoma bendirei		US	Rabbit Crossing	Arizona	PRESENT	1	e2e717bf-551a-4917-bdc9-4fa0f342c530	34.66045	-114.28613							2013-03-15T00:00:00	15	3	2013	5231697	5231697	HUMAN_OBSERVATION	CLO	EBIRD	OBS185943610				CC_BY_4_0		obsr119480			2023-01-24T14:58:41.944Z		CONTINENT_DERIVED_FROM_COORDINATES
943118218	4fa7b334-ce0d-4e88-aaae-2e0c138d049e	URN:catalog:CLO:EBIRD:OBS185833320	Animalia	Chordata	Aves	Passeriformes	Mimidae	Toxostoma	Toxostoma bendirei		SPECIES	Toxostoma bendirei (Coues, 1873)	Toxostoma bendirei		US	Baseline Rd & Salome Hwy Thrasher spot	Arizona	PRESENT	5	e2e717bf-551a-4917-bdc9-4fa0f342c530	33.377003	-112.771866							2013-03-14T00:00:00	14	3	2013	5231697	5231697	HUMAN_OBSERVATION	CLO	EBIRD	OBS185833320				CC_BY_4_0		obsr140386			2023-01-24T15:16:04.759Z		CONTINENT_DERIVED_FROM_COORDINATES
943079424	4fa7b334-ce0d-4e88-aaae-2e0c138d049e	URN:catalog:CLO:EBIRD:OBS185849652	Animalia	Chordata	Aves	Passeriformes	Mimidae	Toxostoma	Toxostoma bendirei		SPECIES	Toxostoma bendirei (Coues, 1873)	Toxostoma bendirei		US	Red Mountain Park	Arizona	PRESENT	1	e2e717bf-551a-4917-bdc9-4fa0f342c530	33.43422	-111.66924							2013-03-14T00:00:00	14	3	2013	5231697	5231697	HUMAN_OBSERVATION	CLO	EBIRD	OBS185849652				CC_BY_4_0		obsr98744			2023-01-24T14:56:40.872Z		CONTINENT_DERIVED_FROM_COORDINATES
943047170	4fa7b334-ce0d-4e88-aaae-2e0c138d049e	URN:catalog:CLO:EBIRD:OBS185879653	Animalia	Chordata	Aves	Passeriformes	Mimidae	Toxostoma	Toxostoma bendirei		SPECIES	Toxostoma bendirei (Coues, 1873)	Toxostoma bendirei		US	Baseline Rd & Salome Hwy Thrasher spot	Arizona	PRESENT	2	e2e717bf-551a-4917-bdc9-4fa0f342c530	33.377003	-112.771866							2013-03-15T00:00:00	15	3	2013	5231697	5231697	HUMAN_OBSERVATION	CLO	EBIRD	OBS185879653				CC_BY_4_0		obsr328967			2023-01-24T14:58:25.014Z		CONTINENT_DERIVED_FROM_COORDINATES
943037712	4fa7b334-ce0d-4e88-aaae-2e0c138d049e	URN:catalog:CLO:EBIRD:OBS185858819	Animalia	Chordata	Aves	Passeriformes	Mimidae	Toxostoma	Toxostoma bendirei		SPECIES	Toxostoma bendirei (Coues, 1873)	Toxostoma bendirei		US	Rabbit Crossing	Arizona	PRESENT	1	e2e717bf-551a-4917-bdc9-4fa0f342c530	34.66045	-114.28613							2013-03-15T00:00:00	15	3	2013	5231697	5231697	HUMAN_OBSERVATION	CLO	EBIRD	OBS185858819				CC_BY_4_0		obsr106654			2023-01-24T14:58:18.205Z		CONTINENT_DERIVED_FROM_COORDINATES
943036931	4fa7b334-ce0d-4e88-aaae-2e0c138d049e	URN:catalog:CLO:EBIRD:OBS185849788	Animalia	Chordata	Aves	Passeriformes	Mimidae	Toxostoma	Toxostoma bendirei		SPECIES	Toxostoma bendirei (Coues, 1873)	Toxostoma bendirei		US	Rabbit Crossing	Arizona	PRESENT	1	e2e717bf-551a-4917-bdc9-4fa0f342c530	34.66045	-114.28613							2013-03-15T00:00:00	15	3	2013	5231697	5231697	HUMAN_OBSERVATION	CLO	EBIRD	OBS185849788				CC_BY_4_0		obsr106654			2023-01-24T15:16:58.691Z		CONTINENT_DERIVED_FROM_COORDINATES
943028143	4fa7b334-ce0d-4e88-aaae-2e0c138d049e	URN:catalog:CLO:EBIRD:OBS185652399	Animalia	Chordata	Aves	Passeriformes	Mimidae	Toxostoma	Toxostoma bendirei		SPECIES	Toxostoma bendirei (Coues, 1873)	Toxostoma bendirei		US	Arrow Canyon, Nevada	Nevada	PRESENT	2	e2e717bf-551a-4917-bdc9-4fa0f342c530	36.549915	-114.85863							2013-03-13T00:00:00	13	3	2013	5231697	5231697	HUMAN_OBSERVATION	CLO	EBIRD	OBS185652399				CC_BY_4_0		obsr18468			2023-01-24T15:11:24.165Z		CONTINENT_DERIVED_FROM_COORDINATES
943012955	4fa7b334-ce0d-4e88-aaae-2e0c138d049e	URN:catalog:CLO:EBIRD:OBS185647261	Animalia	Chordata	Aves	Passeriformes	Mimidae	Toxostoma	Toxostoma bendirei		SPECIES	Toxostoma bendirei (Coues, 1873)	Toxostoma bendirei		US	Palominas birdwalks (scheduled walks only)	Arizona	PRESENT	1	e2e717bf-551a-4917-bdc9-4fa0f342c530	31.380306	-110.113525							2013-03-11T00:00:00	11	3	2013	5231697	5231697	HUMAN_OBSERVATION	CLO	EBIRD	OBS185647261				CC_BY_4_0		obsr250673			2023-01-24T15:15:22.368Z		CONTINENT_DERIVED_FROM_COORDINATES
943007344	4fa7b334-ce0d-4e88-aaae-2e0c138d049e	URN:catalog:CLO:EBIRD:OBS185742192	Animalia	Chordata	Aves	Passeriformes	Mimidae	Toxostoma	Toxostoma bendirei		SPECIES	Toxostoma bendirei (Coues, 1873)	Toxostoma bendirei		US	Lost Dutchman SP	Arizona	PRESENT	3	e2e717bf-551a-4917-bdc9-4fa0f342c530	33.459	-111.482							2013-03-14T00:00:00	14	3	2013	5231697	5231697	HUMAN_OBSERVATION	CLO	EBIRD	OBS185742192				CC_BY_4_0		obsr323231			2023-01-24T15:11:26.177Z		CONTINENT_DERIVED_FROM_COORDINATES
942869630	4fa7b334-ce0d-4e88-aaae-2e0c138d049e	URN:catalog:CLO:EBIRD:OBS185619932	Animalia	Chordata	Aves	Passeriformes	Mimidae	Toxostoma	Toxostoma bendirei		SPECIES	Toxostoma bendirei (Coues, 1873)	Toxostoma bendirei		US	Baseline Rd & Salome Hwy Thrasher spot	Arizona	PRESENT	4	e2e717bf-551a-4917-bdc9-4fa0f342c530	33.377003	-112.771866							2013-03-12T00:00:00	12	3	2013	5231697	5231697	HUMAN_OBSERVATION	CLO	EBIRD	OBS185619932				CC_BY_4_0		obsr176135			2023-01-24T15:16:25.567Z		CONTINENT_DERIVED_FROM_COORDINATES
942856948	4fa7b334-ce0d-4e88-aaae-2e0c138d049e	URN:catalog:CLO:EBIRD:OBS185604620	Animalia	Chordata	Aves	Passeriformes	Mimidae	Toxostoma	Toxostoma bendirei		SPECIES	Toxostoma bendirei (Coues, 1873)	Toxostoma bendirei		US	Evergreen Turf Sod Farm--Tweedy/Pretzer (bird from perimeter roads only)	Arizona	PRESENT	1	e2e717bf-551a-4917-bdc9-4fa0f342c530	32.650505	-111.59069							2013-03-13T00:00:00	13	3	2013	5231697	5231697	HUMAN_OBSERVATION	CLO	EBIRD	OBS185604620				CC_BY_4_0		obsr23684			2023-01-24T14:57:54.370Z		CONTINENT_DERIVED_FROM_COORDINATES
942851543	4fa7b334-ce0d-4e88-aaae-2e0c138d049e	URN:catalog:CLO:EBIRD:OBS185388074	Animalia	Chordata	Aves	Passeriformes	Mimidae	Toxostoma	Toxostoma bendirei		SPECIES	Toxostoma bendirei (Coues, 1873)	Toxostoma bendirei		US	Salt River--Coon Bluff Recreation Area	Arizona	PRESENT	1	e2e717bf-551a-4917-bdc9-4fa0f342c530	33.54714	-111.645454							2013-03-11T00:00:00	11	3	2013	5231697	5231697	HUMAN_OBSERVATION	CLO	EBIRD	OBS185388074				CC_BY_4_0		obsr323231			2023-01-24T14:58:21.057Z		CONTINENT_DERIVED_FROM_COORDINATES
942842660	4fa7b334-ce0d-4e88-aaae-2e0c138d049e	URN:catalog:CLO:EBIRD:OBS185621439	Animalia	Chordata	Aves	Passeriformes	Mimidae	Toxostoma	Toxostoma bendirei		SPECIES	Toxostoma bendirei (Coues, 1873)	Toxostoma bendirei		US	Papago Park	Arizona	PRESENT	1	e2e717bf-551a-4917-bdc9-4fa0f342c530	33.455257	-111.95471							2013-03-13T00:00:00	13	3	2013	5231697	5231697	HUMAN_OBSERVATION	CLO	EBIRD	OBS185621439				CC_BY_4_0		obsr307475			2023-01-24T14:57:41.800Z		CONTINENT_DERIVED_FROM_COORDINATES
942840600	4fa7b334-ce0d-4e88-aaae-2e0c138d049e	URN:catalog:CLO:EBIRD:OBS185612341	Animalia	Chordata	Aves	Passeriformes	Mimidae	Toxostoma	Toxostoma bendirei		SPECIES	Toxostoma bendirei (Coues, 1873)	Toxostoma bendirei		US	Santa Cruz Flats--Sunland Gin/Harmon	Arizona	PRESENT	1	e2e717bf-551a-4917-bdc9-4fa0f342c530	32.675343	-111.67188							2013-03-13T00:00:00	13	3	2013	5231697	5231697	HUMAN_OBSERVATION	CLO	EBIRD	OBS185612341				CC_BY_4_0		obsr23684			2023-01-24T14:58:25.497Z		CONTINENT_DERIVED_FROM_COORDINATES
942825234	4fa7b334-ce0d-4e88-aaae-2e0c138d049e	URN:catalog:CLO:EBIRD:OBS185393244	Animalia	Chordata	Aves	Passeriformes	Mimidae	Toxostoma	Toxostoma bendirei		SPECIES	Toxostoma bendirei (Coues, 1873)	Toxostoma bendirei		US	San Pedro River at Hwy 92	Arizona	PRESENT	1	e2e717bf-551a-4917-bdc9-4fa0f342c530	31.383749	-110.11238							2013-03-11T00:00:00	11	3	2013	5231697	5231697	HUMAN_OBSERVATION	CLO	EBIRD	OBS185393244				CC_BY_4_0		obsr347800			2023-01-24T15:16:22.107Z		CONTINENT_DERIVED_FROM_COORDINATES
942819015	4fa7b334-ce0d-4e88-aaae-2e0c138d049e	URN:catalog:CLO:EBIRD:OBS185398009	Animalia	Chordata	Aves	Passeriformes	Mimidae	Toxostoma	Toxostoma bendirei		SPECIES	Toxostoma bendirei (Coues, 1873)	Toxostoma bendirei		US	Salt River--Coon Bluff Recreation Area	Arizona	PRESENT	1	e2e717bf-551a-4917-bdc9-4fa0f342c530	33.54714	-111.645454							2013-03-11T00:00:00	11	3	2013	5231697	5231697	HUMAN_OBSERVATION	CLO	EBIRD	OBS185398009				CC_BY_4_0		obsr195614			2023-01-24T15:15:06.636Z		CONTINENT_DERIVED_FROM_COORDINATES
942787380	4fa7b334-ce0d-4e88-aaae-2e0c138d049e	URN:catalog:CLO:EBIRD:OBS185473084	Animalia	Chordata	Aves	Passeriformes	Mimidae	Toxostoma	Toxostoma bendirei		SPECIES	Toxostoma bendirei (Coues, 1873)	Toxostoma bendirei		US	Rabbit Crossing	Arizona	PRESENT	1	e2e717bf-551a-4917-bdc9-4fa0f342c530	34.66045	-114.28613							2013-03-12T00:00:00	12	3	2013	5231697	5231697	HUMAN_OBSERVATION	CLO	EBIRD	OBS185473084				CC_BY_4_0		obsr119480			2023-01-24T14:58:27.816Z		CONTINENT_DERIVED_FROM_COORDINATES
942724018	4fa7b334-ce0d-4e88-aaae-2e0c138d049e	URN:catalog:CLO:EBIRD:OBS185267424	Animalia	Chordata	Aves	Passeriformes	Mimidae	Toxostoma	Toxostoma bendirei		SPECIES	Toxostoma bendirei (Coues, 1873)	Toxostoma bendirei		US	Palm Canyon (Yuma Co.)	Arizona	PRESENT	2	e2e717bf-551a-4917-bdc9-4fa0f342c530	33.3605	-114.1061							2013-03-10T00:00:00	10	3	2013	5231697	5231697	HUMAN_OBSERVATION	CLO	EBIRD	OBS185267424				CC_BY_4_0		obsr182192			2023-01-24T14:58:24.591Z		CONTINENT_DERIVED_FROM_COORDINATES
942721191	4fa7b334-ce0d-4e88-aaae-2e0c138d049e	URN:catalog:CLO:EBIRD:OBS185294633	Animalia	Chordata	Aves	Passeriformes	Mimidae	Toxostoma	Toxostoma bendirei		SPECIES	Toxostoma bendirei (Coues, 1873)	Toxostoma bendirei		US	Rabbit Crossing	Arizona	PRESENT	1	e2e717bf-551a-4917-bdc9-4fa0f342c530	34.66045	-114.28613							2013-03-10T00:00:00	10	3	2013	5231697	5231697	HUMAN_OBSERVATION	CLO	EBIRD	OBS185294633				CC_BY_4_0		obsr106654			2023-01-24T15:09:57.013Z		CONTINENT_DERIVED_FROM_COORDINATES
942654428	4fa7b334-ce0d-4e88-aaae-2e0c138d049e	URN:catalog:CLO:EBIRD:OBS185424441	Animalia	Chordata	Aves	Passeriformes	Mimidae	Toxostoma	Toxostoma bendirei		SPECIES	Toxostoma bendirei (Coues, 1873)	Toxostoma bendirei		US	Salt River--Coon Bluff Recreation Area	Arizona	PRESENT	1	e2e717bf-551a-4917-bdc9-4fa0f342c530	33.54714	-111.645454							2013-03-11T00:00:00	11	3	2013	5231697	5231697	HUMAN_OBSERVATION	CLO	EBIRD	OBS185424441				CC_BY_4_0		obsr323231			2023-01-24T15:15:06.656Z		CONTINENT_DERIVED_FROM_COORDINATES
942648285	4fa7b334-ce0d-4e88-aaae-2e0c138d049e	URN:catalog:CLO:EBIRD:OBS185355950	Animalia	Chordata	Aves	Passeriformes	Mimidae	Toxostoma	Toxostoma bendirei		SPECIES	Toxostoma bendirei (Coues, 1873)	Toxostoma bendirei		US	Palominas birdwalks (scheduled walks only)	Arizona	PRESENT	1	e2e717bf-551a-4917-bdc9-4fa0f342c530	31.380306	-110.113525							2013-03-11T00:00:00	11	3	2013	5231697	5231697	HUMAN_OBSERVATION	CLO	EBIRD	OBS185355950				CC_BY_4_0		obsr252988			2023-01-24T15:15:35.137Z		CONTINENT_DERIVED_FROM_COORDINATES
942639982	4fa7b334-ce0d-4e88-aaae-2e0c138d049e	URN:catalog:CLO:EBIRD:OBS185356968	Animalia	Chordata	Aves	Passeriformes	Mimidae	Toxostoma	Toxostoma bendirei		SPECIES	Toxostoma bendirei (Coues, 1873)	Toxostoma bendirei		US	Palominas birdwalks (scheduled walks only)	Arizona	PRESENT	1	e2e717bf-551a-4917-bdc9-4fa0f342c530	31.380306	-110.113525							2013-03-11T00:00:00	11	3	2013	5231697	5231697	HUMAN_OBSERVATION	CLO	EBIRD	OBS185356968				CC_BY_4_0		obsr161752			2023-01-24T14:56:41.443Z		CONTINENT_DERIVED_FROM_COORDINATES
942639116	4fa7b334-ce0d-4e88-aaae-2e0c138d049e	URN:catalog:CLO:EBIRD:OBS185356864	Animalia	Chordata	Aves	Passeriformes	Mimidae	Toxostoma	Toxostoma bendirei		SPECIES	Toxostoma bendirei (Coues, 1873)	Toxostoma bendirei		US	Chaparral Park	Arizona	PRESENT	1	e2e717bf-551a-4917-bdc9-4fa0f342c530	33.511	-111.90663							2013-02-22T00:00:00	22	2	2013	5231697	5231697	HUMAN_OBSERVATION	CLO	EBIRD	OBS185356864				CC_BY_4_0		obsr185572			2023-01-24T15:11:23.001Z		CONTINENT_DERIVED_FROM_COORDINATES
942636165	4fa7b334-ce0d-4e88-aaae-2e0c138d049e	URN:catalog:CLO:EBIRD:OBS185308054	Animalia	Chordata	Aves	Passeriformes	Mimidae	Toxostoma	Toxostoma bendirei		SPECIES	Toxostoma bendirei (Coues, 1873)	Toxostoma bendirei		US	Mojave National Preserve--Kelso-Cima Rd.	California	PRESENT	3	e2e717bf-551a-4917-bdc9-4fa0f342c530	35.146584	-115.5257							1973-04-21T00:00:00	21	4	1973	5231697	5231697	HUMAN_OBSERVATION	CLO	EBIRD	OBS185308054				CC_BY_4_0		obsr103185			2023-01-24T14:58:17.039Z		CONTINENT_DERIVED_FROM_COORDINATES
942581906	4fa7b334-ce0d-4e88-aaae-2e0c138d049e	URN:catalog:CLO:EBIRD:OBS185151762	Animalia	Chordata	Aves	Passeriformes	Mimidae	Toxostoma	Toxostoma bendirei		SPECIES	Toxostoma bendirei (Coues, 1873)	Toxostoma bendirei		US	Whitewater Draw WA	Arizona	PRESENT		e2e717bf-551a-4917-bdc9-4fa0f342c530	31.561499	-109.72002							2008-05-15T00:00:00	15	5	2008	5231697	5231697	HUMAN_OBSERVATION	CLO	EBIRD	OBS185151762				CC_BY_4_0		obsr176053			2023-01-24T15:14:58.739Z		CONTINENT_DERIVED_FROM_COORDINATES
942568909	4fa7b334-ce0d-4e88-aaae-2e0c138d049e	URN:catalog:CLO:EBIRD:OBS185180099	Animalia	Chordata	Aves	Passeriformes	Mimidae	Toxostoma	Toxostoma bendirei		SPECIES	Toxostoma bendirei (Coues, 1873)	Toxostoma bendirei		US	Avra Valley--Reservation Road	Arizona	PRESENT	1	e2e717bf-551a-4917-bdc9-4fa0f342c530	32.275753	-111.27863							2013-03-10T00:00:00	10	3	2013	5231697	5231697	HUMAN_OBSERVATION	CLO	EBIRD	OBS185180099				CC_BY_4_0		obsr352759			2023-01-24T14:58:07.710Z		CONTINENT_DERIVED_FROM_COORDINATES
942452881	4fa7b334-ce0d-4e88-aaae-2e0c138d049e	URN:catalog:CLO:EBIRD:OBS185055268	Animalia	Chordata	Aves	Passeriformes	Mimidae	Toxostoma	Toxostoma bendirei		SPECIES	Toxostoma bendirei (Coues, 1873)	Toxostoma bendirei		US	Baseline Rd & Salome Hwy Thrasher spot	Arizona	PRESENT	4	e2e717bf-551a-4917-bdc9-4fa0f342c530	33.377003	-112.771866							2013-03-09T00:00:00	9	3	2013	5231697	5231697	HUMAN_OBSERVATION	CLO	EBIRD	OBS185055268				CC_BY_4_0		obsr346077			2023-01-24T14:58:27.537Z		CONTINENT_DERIVED_FROM_COORDINATES
942404523	4fa7b334-ce0d-4e88-aaae-2e0c138d049e	URN:catalog:CLO:EBIRD:OBS184934060	Animalia	Chordata	Aves	Passeriformes	Mimidae	Toxostoma	Toxostoma bendirei		SPECIES	Toxostoma bendirei (Coues, 1873)	Toxostoma bendirei		US	Gila Valley Farms	Arizona	PRESENT	2	e2e717bf-551a-4917-bdc9-4fa0f342c530	33.261227	-112.01368							1992-02-17T00:00:00	17	2	1992	5231697	5231697	HUMAN_OBSERVATION	CLO	EBIRD	OBS184934060				CC_BY_4_0		obsr234797			2023-01-24T15:11:58.004Z		CONTINENT_DERIVED_FROM_COORDINATES
942254620	4fa7b334-ce0d-4e88-aaae-2e0c138d049e	URN:catalog:CLO:EBIRD:OBS184836630	Animalia	Chordata	Aves	Passeriformes	Mimidae	Toxostoma	Toxostoma bendirei		SPECIES	Toxostoma bendirei (Coues, 1873)	Toxostoma bendirei		US	Baseline Rd & Salome Hwy Thrasher spot	Arizona	PRESENT	3	e2e717bf-551a-4917-bdc9-4fa0f342c530	33.377003	-112.771866							2013-03-06T00:00:00	6	3	2013	5231697	5231697	HUMAN_OBSERVATION	CLO	EBIRD	OBS184836630				CC_BY_4_0		obsr165935			2023-01-24T15:16:05.781Z		CONTINENT_DERIVED_FROM_COORDINATES
942216428	4fa7b334-ce0d-4e88-aaae-2e0c138d049e	URN:catalog:CLO:EBIRD:OBS184633235	Animalia	Chordata	Aves	Passeriformes	Mimidae	Toxostoma	Toxostoma bendirei		SPECIES	Toxostoma bendirei (Coues, 1873)	Toxostoma bendirei		US	Rodeo--Gin Rd	New Mexico	PRESENT		e2e717bf-551a-4917-bdc9-4fa0f342c530	31.833597	-109.04119							2003-05-17T00:00:00	17	5	2003	5231697	5231697	HUMAN_OBSERVATION	CLO	EBIRD	OBS184633235				CC_BY_4_0		obsr181110			2023-01-24T14:57:50.980Z		CONTINENT_DERIVED_FROM_COORDINATES
942183751	4fa7b334-ce0d-4e88-aaae-2e0c138d049e	URN:catalog:CLO:EBIRD:OBS184714475	Animalia	Chordata	Aves	Passeriformes	Mimidae	Toxostoma	Toxostoma bendirei		SPECIES	Toxostoma bendirei (Coues, 1873)	Toxostoma bendirei		US	Baseline Rd & Salome Hwy Thrasher spot	Arizona	PRESENT	4	e2e717bf-551a-4917-bdc9-4fa0f342c530	33.377003	-112.771866							2013-03-07T00:00:00	7	3	2013	5231697	5231697	HUMAN_OBSERVATION	CLO	EBIRD	OBS184714475				CC_BY_4_0		obsr172190			2023-01-24T14:58:23.600Z		CONTINENT_DERIVED_FROM_COORDINATES
942097753	4fa7b334-ce0d-4e88-aaae-2e0c138d049e	URN:catalog:CLO:EBIRD:OBS184793324	Animalia	Chordata	Aves	Passeriformes	Mimidae	Toxostoma	Toxostoma bendirei		SPECIES	Toxostoma bendirei (Coues, 1873)	Toxostoma bendirei		US	Cochiti Dam--Tetilla Peak Road	New Mexico	PRESENT	1	e2e717bf-551a-4917-bdc9-4fa0f342c530	35.59733	-106.25147							2013-03-07T00:00:00	7	3	2013	5231697	5231697	HUMAN_OBSERVATION	CLO	EBIRD	OBS184793324				CC_BY_4_0		obsr115134			2023-01-24T14:56:39.672Z		CONTINENT_DERIVED_FROM_COORDINATES
942084301	4fa7b334-ce0d-4e88-aaae-2e0c138d049e	URN:catalog:CLO:EBIRD:OBS184657344	Animalia	Chordata	Aves	Passeriformes	Mimidae	Toxostoma	Toxostoma bendirei		SPECIES	Toxostoma bendirei (Coues, 1873)	Toxostoma bendirei		US	Aravaipa Canyon Road--west (Pinal Co.)	Arizona	PRESENT	1	e2e717bf-551a-4917-bdc9-4fa0f342c530	32.88376	-110.58161							2012-08-10T00:00:00	10	8	2012	5231697	5231697	HUMAN_OBSERVATION	CLO	EBIRD	OBS184657344				CC_BY_4_0		obsr192293			2023-01-24T14:57:57.966Z		CONTINENT_DERIVED_FROM_COORDINATES
942001451	4fa7b334-ce0d-4e88-aaae-2e0c138d049e	URN:catalog:CLO:EBIRD:OBS184491993	Animalia	Chordata	Aves	Passeriformes	Mimidae	Toxostoma	Toxostoma bendirei		SPECIES	Toxostoma bendirei (Coues, 1873)	Toxostoma bendirei		US	Baseline Rd & Salome Hwy Thrasher spot	Arizona	PRESENT		e2e717bf-551a-4917-bdc9-4fa0f342c530	33.377003	-112.771866							2005-02-19T00:00:00	19	2	2005	5231697	5231697	HUMAN_OBSERVATION	CLO	EBIRD	OBS184491993				CC_BY_4_0		obsr327971			2023-01-24T15:11:37.240Z		CONTINENT_DERIVED_FROM_COORDINATES
941965894	4fa7b334-ce0d-4e88-aaae-2e0c138d049e	URN:catalog:CLO:EBIRD:OBS184513341	Animalia	Chordata	Aves	Passeriformes	Mimidae	Toxostoma	Toxostoma bendirei		SPECIES	Toxostoma bendirei (Coues, 1873)	Toxostoma bendirei		US	Stateline Rd. (Cochise Co.)	Arizona	PRESENT	2	e2e717bf-551a-4917-bdc9-4fa0f342c530	31.836103	-109.05083							1991-05-25T00:00:00	25	5	1991	5231697	5231697	HUMAN_OBSERVATION	CLO	EBIRD	OBS184513341				CC_BY_4_0		obsr295684			2023-01-24T15:15:31.911Z		CONTINENT_DERIVED_FROM_COORDINATES
941762643	4fa7b334-ce0d-4e88-aaae-2e0c138d049e	URN:catalog:CLO:EBIRD:OBS184245520	Animalia	Chordata	Aves	Passeriformes	Mimidae	Toxostoma	Toxostoma bendirei		SPECIES	Toxostoma bendirei (Coues, 1873)	Toxostoma bendirei		US	Painted Rock Dam (restricted access)	Arizona	PRESENT	1	e2e717bf-551a-4917-bdc9-4fa0f342c530	33.078396	-113.02183							1998-12-27T00:00:00	27	12	1998	5231697	5231697	HUMAN_OBSERVATION	CLO	EBIRD	OBS184245520				CC_BY_4_0		obsr59502			2023-01-24T15:12:30.385Z		CONTINENT_DERIVED_FROM_COORDINATES
941676566	4fa7b334-ce0d-4e88-aaae-2e0c138d049e	URN:catalog:CLO:EBIRD:OBS184190850	Animalia	Chordata	Aves	Passeriformes	Mimidae	Toxostoma	Toxostoma bendirei		SPECIES	Toxostoma bendirei (Coues, 1873)	Toxostoma bendirei		US	US-AZ-Marana - 32.2468x-111.2792 - Mar 3, 2013, 1:19 PM	Arizona	PRESENT	1	e2e717bf-551a-4917-bdc9-4fa0f342c530	32.246773	-111.27923							2013-03-03T00:00:00	3	3	2013	5231697	5231697	HUMAN_OBSERVATION	CLO	EBIRD	OBS184190850				CC_BY_4_0		obsr129693			2023-01-24T14:57:53.343Z		CONTINENT_DERIVED_FROM_COORDINATES
941643109	4fa7b334-ce0d-4e88-aaae-2e0c138d049e	URN:catalog:CLO:EBIRD:OBS184112803	Animalia	Chordata	Aves	Passeriformes	Mimidae	Toxostoma	Toxostoma bendirei		SPECIES	Toxostoma bendirei (Coues, 1873)	Toxostoma bendirei		US	Santa Cruz Flats--Harmon Rd.	Arizona	PRESENT	2	e2e717bf-551a-4917-bdc9-4fa0f342c530	32.676125	-111.53116							2013-03-02T00:00:00	2	3	2013	5231697	5231697	HUMAN_OBSERVATION	CLO	EBIRD	OBS184112803				CC_BY_4_0		obsr194743			2023-01-24T15:16:23.321Z		CONTINENT_DERIVED_FROM_COORDINATES
941560158	4fa7b334-ce0d-4e88-aaae-2e0c138d049e	URN:catalog:CLO:EBIRD:OBS184018578	Animalia	Chordata	Aves	Passeriformes	Mimidae	Toxostoma	Toxostoma bendirei		SPECIES	Toxostoma bendirei (Coues, 1873)	Toxostoma bendirei		US	Red Mountain Park	Arizona	PRESENT	2	e2e717bf-551a-4917-bdc9-4fa0f342c530	33.43422	-111.66924							2013-03-02T00:00:00	2	3	2013	5231697	5231697	HUMAN_OBSERVATION	CLO	EBIRD	OBS184018578				CC_BY_4_0		obsr289354			2023-01-24T14:58:34.618Z		CONTINENT_DERIVED_FROM_COORDINATES
941551197	4fa7b334-ce0d-4e88-aaae-2e0c138d049e	URN:catalog:CLO:EBIRD:OBS184032472	Animalia	Chordata	Aves	Passeriformes	Mimidae	Toxostoma	Toxostoma bendirei		SPECIES	Toxostoma bendirei (Coues, 1873)	Toxostoma bendirei		US	Riparian Preserve at Gilbert Water Ranch	Arizona	PRESENT	1	e2e717bf-551a-4917-bdc9-4fa0f342c530	33.36145	-111.73395							2013-03-02T00:00:00	2	3	2013	5231697	5231697	HUMAN_OBSERVATION	CLO	EBIRD	OBS184032472				CC_BY_4_0		obsr186472			2023-01-24T14:58:23.280Z		CONTINENT_DERIVED_FROM_COORDINATES
941510590	4fa7b334-ce0d-4e88-aaae-2e0c138d049e	URN:catalog:CLO:EBIRD:OBS184040545	Animalia	Chordata	Aves	Passeriformes	Mimidae	Toxostoma	Toxostoma bendirei		SPECIES	Toxostoma bendirei (Coues, 1873)	Toxostoma bendirei		US	Santa Cruz Flats Travel Count	Arizona	PRESENT	1	e2e717bf-551a-4917-bdc9-4fa0f342c530	32.67671	-111.58502							2013-03-02T00:00:00	2	3	2013	5231697	5231697	HUMAN_OBSERVATION	CLO	EBIRD	OBS184040545				CC_BY_4_0		obsr112150			2023-01-24T15:11:19.532Z		CONTINENT_DERIVED_FROM_COORDINATES
941474085	4fa7b334-ce0d-4e88-aaae-2e0c138d049e	URN:catalog:CLO:EBIRD:OBS183923065	Animalia	Chordata	Aves	Passeriformes	Mimidae	Toxostoma	Toxostoma bendirei		SPECIES	Toxostoma bendirei (Coues, 1873)	Toxostoma bendirei		US	Usery Mtn Group Picnic C & D	Arizona	PRESENT		e2e717bf-551a-4917-bdc9-4fa0f342c530	33.47226	-111.612595							2013-03-01T00:00:00	1	3	2013	5231697	5231697	HUMAN_OBSERVATION	CLO	EBIRD	OBS183923065				CC_BY_4_0		obsr316751			2023-01-24T14:58:22.538Z		CONTINENT_DERIVED_FROM_COORDINATES
941468078	4fa7b334-ce0d-4e88-aaae-2e0c138d049e	URN:catalog:CLO:EBIRD:OBS183948506	Animalia	Chordata	Aves	Passeriformes	Mimidae	Toxostoma	Toxostoma bendirei		SPECIES	Toxostoma bendirei (Coues, 1873)	Toxostoma bendirei		US	N Central Hwy and Double Adobe	Arizona	PRESENT	1	e2e717bf-551a-4917-bdc9-4fa0f342c530	31.53579	-109.69806							2013-03-01T00:00:00	1	3	2013	5231697	5231697	HUMAN_OBSERVATION	CLO	EBIRD	OBS183948506				CC_BY_4_0		obsr347800			2023-01-24T15:16:10.944Z		CONTINENT_DERIVED_FROM_COORDINATES
941407123	4fa7b334-ce0d-4e88-aaae-2e0c138d049e	URN:catalog:CLO:EBIRD:OBS183724108	Animalia	Chordata	Aves	Passeriformes	Mimidae	Toxostoma	Toxostoma bendirei		SPECIES	Toxostoma bendirei (Coues, 1873)	Toxostoma bendirei		US	CAP Recharge Basin--Mile Wide Rd	Arizona	PRESENT	1	e2e717bf-551a-4917-bdc9-4fa0f342c530	32.249176	-111.25812							2013-02-28T00:00:00	28	2	2013	5231697	5231697	HUMAN_OBSERVATION	CLO	EBIRD	OBS183724108				CC_BY_4_0		obsr131919			2023-01-24T15:15:22.184Z		CONTINENT_DERIVED_FROM_COORDINATES
941403043	4fa7b334-ce0d-4e88-aaae-2e0c138d049e	URN:catalog:CLO:EBIRD:OBS183724053	Animalia	Chordata	Aves	Passeriformes	Mimidae	Toxostoma	Toxostoma bendirei		SPECIES	Toxostoma bendirei (Coues, 1873)	Toxostoma bendirei		US	US-AZ-Tucson-12543-12599 W Mile Wide Rd	Arizona	PRESENT	3	e2e717bf-551a-4917-bdc9-4fa0f342c530	32.248074	-111.23412							2013-02-28T00:00:00	28	2	2013	5231697	5231697	HUMAN_OBSERVATION	CLO	EBIRD	OBS183724053				CC_BY_4_0		obsr131919			2023-01-24T14:57:49.791Z		CONTINENT_DERIVED_FROM_COORDINATES
941398385	4fa7b334-ce0d-4e88-aaae-2e0c138d049e	URN:catalog:CLO:EBIRD:OBS183724479	Animalia	Chordata	Aves	Passeriformes	Mimidae	Toxostoma	Toxostoma bendirei		SPECIES	Toxostoma bendirei (Coues, 1873)	Toxostoma bendirei		US	Manville Rd	Arizona	PRESENT	1	e2e717bf-551a-4917-bdc9-4fa0f342c530	32.291897	-111.27874							2013-02-28T00:00:00	28	2	2013	5231697	5231697	HUMAN_OBSERVATION	CLO	EBIRD	OBS183724479				CC_BY_4_0		obsr131919			2023-01-24T15:11:24.201Z		CONTINENT_DERIVED_FROM_COORDINATES
941360492	4fa7b334-ce0d-4e88-aaae-2e0c138d049e	URN:catalog:CLO:EBIRD:OBS183789949	Animalia	Chordata	Aves	Passeriformes	Mimidae	Toxostoma	Toxostoma bendirei		SPECIES	Toxostoma bendirei (Coues, 1873)	Toxostoma bendirei		US	Baseline Rd & Salome Hwy Thrasher spot	Arizona	PRESENT	2	e2e717bf-551a-4917-bdc9-4fa0f342c530	33.377003	-112.771866							2013-02-26T00:00:00	26	2	2013	5231697	5231697	HUMAN_OBSERVATION	CLO	EBIRD	OBS183789949				CC_BY_4_0		obsr348876			2023-01-24T15:16:23.090Z		CONTINENT_DERIVED_FROM_COORDINATES
941340094	4fa7b334-ce0d-4e88-aaae-2e0c138d049e	URN:catalog:CLO:EBIRD:OBS183785567	Animalia	Chordata	Aves	Passeriformes	Mimidae	Toxostoma	Toxostoma bendirei		SPECIES	Toxostoma bendirei (Coues, 1873)	Toxostoma bendirei		US	State Line Road	New Mexico	PRESENT	1	e2e717bf-551a-4917-bdc9-4fa0f342c530	31.86276	-109.04866							2005-05-11T00:00:00	11	5	2005	5231697	5231697	HUMAN_OBSERVATION	CLO	EBIRD	OBS183785567				CC_BY_4_0		obsr2738			2023-01-24T15:14:58.708Z		CONTINENT_DERIVED_FROM_COORDINATES
941314676	4fa7b334-ce0d-4e88-aaae-2e0c138d049e	URN:catalog:CLO:EBIRD:OBS183806093	Animalia	Chordata	Aves	Passeriformes	Mimidae	Toxostoma	Toxostoma bendirei		SPECIES	Toxostoma bendirei (Coues, 1873)	Toxostoma bendirei		US	Baseline Rd & Salome Hwy Thrasher spot	Arizona	PRESENT	1	e2e717bf-551a-4917-bdc9-4fa0f342c530	33.377003	-112.771866							2013-02-27T00:00:00	27	2	2013	5231697	5231697	HUMAN_OBSERVATION	CLO	EBIRD	OBS183806093				CC_BY_4_0		obsr167609			2023-01-24T14:57:51.687Z		CONTINENT_DERIVED_FROM_COORDINATES
941308405	4fa7b334-ce0d-4e88-aaae-2e0c138d049e	URN:catalog:CLO:EBIRD:OBS183807695	Animalia	Chordata	Aves	Passeriformes	Mimidae	Toxostoma	Toxostoma bendirei		SPECIES	Toxostoma bendirei (Coues, 1873)	Toxostoma bendirei		US	Baseline Rd & Salome Hwy Thrasher spot	Arizona	PRESENT	4	e2e717bf-551a-4917-bdc9-4fa0f342c530	33.377003	-112.771866							2013-02-28T00:00:00	28	2	2013	5231697	5231697	HUMAN_OBSERVATION	CLO	EBIRD	OBS183807695				CC_BY_4_0		obsr234138			2023-01-24T15:12:24.799Z		CONTINENT_DERIVED_FROM_COORDINATES
941147076	4fa7b334-ce0d-4e88-aaae-2e0c138d049e	URN:catalog:CLO:EBIRD:OBS183540814	Animalia	Chordata	Aves	Passeriformes	Mimidae	Toxostoma	Toxostoma bendirei		SPECIES	Toxostoma bendirei (Coues, 1873)	Toxostoma bendirei		US	Stateline Rd. (Cochise Co.)	Arizona	PRESENT	1	e2e717bf-551a-4917-bdc9-4fa0f342c530	31.836103	-109.05083							2012-07-24T00:00:00	24	7	2012	5231697	5231697	HUMAN_OBSERVATION	CLO	EBIRD	OBS183540814				CC_BY_4_0		obsr309747			2023-01-24T14:57:41.352Z		CONTINENT_DERIVED_FROM_COORDINATES
941100492	4fa7b334-ce0d-4e88-aaae-2e0c138d049e	URN:catalog:CLO:EBIRD:OBS183572502	Animalia	Chordata	Aves	Passeriformes	Mimidae	Toxostoma	Toxostoma bendirei		SPECIES	Toxostoma bendirei (Coues, 1873)	Toxostoma bendirei		US	Red Mountain Park	Arizona	PRESENT	1	e2e717bf-551a-4917-bdc9-4fa0f342c530	33.43422	-111.66924							2013-02-26T00:00:00	26	2	2013	5231697	5231697	HUMAN_OBSERVATION	CLO	EBIRD	OBS183572502				CC_BY_4_0		obsr138508			2023-01-24T14:57:48.984Z		CONTINENT_DERIVED_FROM_COORDINATES
940957332	4fa7b334-ce0d-4e88-aaae-2e0c138d049e	URN:catalog:CLO:EBIRD:OBS183284226	Animalia	Chordata	Aves	Passeriformes	Mimidae	Toxostoma	Toxostoma bendirei		SPECIES	Toxostoma bendirei (Coues, 1873)	Toxostoma bendirei		US	Baseline Rd & Salome Hwy Thrasher spot	Arizona	PRESENT	3	e2e717bf-551a-4917-bdc9-4fa0f342c530	33.377003	-112.771866							2013-02-15T00:00:00	15	2	2013	5231697	5231697	HUMAN_OBSERVATION	CLO	EBIRD	OBS183284226				CC_BY_4_0		obsr158455			2023-01-24T14:56:57.802Z		CONTINENT_DERIVED_FROM_COORDINATES
940938492	4fa7b334-ce0d-4e88-aaae-2e0c138d049e	URN:catalog:CLO:EBIRD:OBS183088239	Animalia	Chordata	Aves	Passeriformes	Mimidae	Toxostoma	Toxostoma bendirei		SPECIES	Toxostoma bendirei (Coues, 1873)	Toxostoma bendirei		US	Baseline Rd & Salome Hwy Thrasher spot	Arizona	PRESENT		e2e717bf-551a-4917-bdc9-4fa0f342c530	33.377003	-112.771866							2013-02-23T00:00:00	23	2	2013	5231697	5231697	HUMAN_OBSERVATION	CLO	EBIRD	OBS183088239				CC_BY_4_0		obsr112150			2023-01-24T15:15:04.171Z		CONTINENT_DERIVED_FROM_COORDINATES
940920711	4fa7b334-ce0d-4e88-aaae-2e0c138d049e	URN:catalog:CLO:EBIRD:OBS183097062	Animalia	Chordata	Aves	Passeriformes	Mimidae	Toxostoma	Toxostoma bendirei		SPECIES	Toxostoma bendirei (Coues, 1873)	Toxostoma bendirei		US	Baseline Rd & Salome Hwy Thrasher spot	Arizona	PRESENT	7	e2e717bf-551a-4917-bdc9-4fa0f342c530	33.377003	-112.771866							2013-02-23T00:00:00	23	2	2013	5231697	5231697	HUMAN_OBSERVATION	CLO	EBIRD	OBS183097062				CC_BY_4_0		obsr355251			2023-01-24T15:11:14.372Z		CONTINENT_DERIVED_FROM_COORDINATES
940749705	4fa7b334-ce0d-4e88-aaae-2e0c138d049e	URN:catalog:CLO:EBIRD:OBS183042668	Animalia	Chordata	Aves	Passeriformes	Mimidae	Toxostoma	Toxostoma bendirei		SPECIES	Toxostoma bendirei (Coues, 1873)	Toxostoma bendirei		US	Baseline Rd & Salome Hwy Thrasher spot	Arizona	PRESENT	3	e2e717bf-551a-4917-bdc9-4fa0f342c530	33.377003	-112.771866							2013-02-23T00:00:00	23	2	2013	5231697	5231697	HUMAN_OBSERVATION	CLO	EBIRD	OBS183042668				CC_BY_4_0		obsr289354			2023-01-24T14:58:22.291Z		CONTINENT_DERIVED_FROM_COORDINATES
940737169	4fa7b334-ce0d-4e88-aaae-2e0c138d049e	URN:catalog:CLO:EBIRD:OBS183033861	Animalia	Chordata	Aves	Passeriformes	Mimidae	Toxostoma	Toxostoma bendirei		SPECIES	Toxostoma bendirei (Coues, 1873)	Toxostoma bendirei		US	Baseline Rd & Salome Hwy Thrasher spot	Arizona	PRESENT	2	e2e717bf-551a-4917-bdc9-4fa0f342c530	33.377003	-112.771866							2013-02-23T00:00:00	23	2	2013	5231697	5231697	HUMAN_OBSERVATION	CLO	EBIRD	OBS183033861				CC_BY_4_0		obsr306156			2023-01-24T15:09:55.636Z		CONTINENT_DERIVED_FROM_COORDINATES
940698058	4fa7b334-ce0d-4e88-aaae-2e0c138d049e	URN:catalog:CLO:EBIRD:OBS183064832	Animalia	Chordata	Aves	Passeriformes	Mimidae	Toxostoma	Toxostoma bendirei		SPECIES	Toxostoma bendirei (Coues, 1873)	Toxostoma bendirei		US	Baseline Rd & Salome Hwy Thrasher spot	Arizona	PRESENT	1	e2e717bf-551a-4917-bdc9-4fa0f342c530	33.377003	-112.771866							2013-02-23T00:00:00	23	2	2013	5231697	5231697	HUMAN_OBSERVATION	CLO	EBIRD	OBS183064832				CC_BY_4_0		obsr119686			2023-01-24T15:15:22.131Z		CONTINENT_DERIVED_FROM_COORDINATES
940678543	4fa7b334-ce0d-4e88-aaae-2e0c138d049e	URN:catalog:CLO:EBIRD_NJ:OBS182953629	Animalia	Chordata	Aves	Passeriformes	Mimidae	Toxostoma	Toxostoma bendirei		SPECIES	Toxostoma bendirei (Coues, 1873)	Toxostoma bendirei		US	Baseline Rd & Salome Hwy Thrasher spot	Arizona	PRESENT	2	e2e717bf-551a-4917-bdc9-4fa0f342c530	33.377003	-112.771866							2013-02-22T00:00:00	22	2	2013	5231697	5231697	HUMAN_OBSERVATION	CLO	EBIRD_NJ	OBS182953629				CC_BY_4_0		obsr165045			2023-01-24T15:17:04.698Z		CONTINENT_DERIVED_FROM_COORDINATES
940650560	4fa7b334-ce0d-4e88-aaae-2e0c138d049e	URN:catalog:CLO:EBIRD:OBS182882091	Animalia	Chordata	Aves	Passeriformes	Mimidae	Toxostoma	Toxostoma bendirei		SPECIES	Toxostoma bendirei (Coues, 1873)	Toxostoma bendirei		US	Avra Valley--Reservation Road	Arizona	PRESENT	2	e2e717bf-551a-4917-bdc9-4fa0f342c530	32.275753	-111.27863							2013-02-22T00:00:00	22	2	2013	5231697	5231697	HUMAN_OBSERVATION	CLO	EBIRD	OBS182882091				CC_BY_4_0		obsr197350			2023-01-24T14:57:52.814Z		CONTINENT_DERIVED_FROM_COORDINATES
940525180	4fa7b334-ce0d-4e88-aaae-2e0c138d049e	URN:catalog:CLO:EBIRD:OBS182843763	Animalia	Chordata	Aves	Passeriformes	Mimidae	Toxostoma	Toxostoma bendirei		SPECIES	Toxostoma bendirei (Coues, 1873)	Toxostoma bendirei		US	Desert Botanical Garden	Arizona	PRESENT	1	e2e717bf-551a-4917-bdc9-4fa0f342c530	33.461815	-111.943634							2009-04-03T00:00:00	3	4	2009	5231697	5231697	HUMAN_OBSERVATION	CLO	EBIRD	OBS182843763				CC_BY_4_0		obsr309747			2023-01-24T15:15:24.468Z		CONTINENT_DERIVED_FROM_COORDINATES
940472121	4fa7b334-ce0d-4e88-aaae-2e0c138d049e	URN:catalog:CLO:EBIRD:OBS182660891	Animalia	Chordata	Aves	Passeriformes	Mimidae	Toxostoma	Toxostoma bendirei		SPECIES	Toxostoma bendirei (Coues, 1873)	Toxostoma bendirei		US	McDowell Sonoran Preserve--Tom's Thumb Area	Arizona	PRESENT	1	e2e717bf-551a-4917-bdc9-4fa0f342c530	33.681812	-111.8114							2013-02-15T00:00:00	15	2	2013	5231697	5231697	HUMAN_OBSERVATION	CLO	EBIRD	OBS182660891				CC_BY_4_0		obsr60976			2023-01-24T15:11:09.251Z		CONTINENT_DERIVED_FROM_COORDINATES
940314206	4fa7b334-ce0d-4e88-aaae-2e0c138d049e	URN:catalog:CLO:EBIRD:OBS182588414	Animalia	Chordata	Aves	Passeriformes	Mimidae	Toxostoma	Toxostoma bendirei		SPECIES	Toxostoma bendirei (Coues, 1873)	Toxostoma bendirei		US	Pima County Fair Grounds	Arizona	PRESENT	1	e2e717bf-551a-4917-bdc9-4fa0f342c530	32.872955	-111.57028							2013-02-16T00:00:00	16	2	2013	5231697	5231697	HUMAN_OBSERVATION	CLO	EBIRD	OBS182588414				CC_BY_4_0		obsr106654			2023-01-24T15:16:57.875Z		CONTINENT_DERIVED_FROM_COORDINATES
940307346	4fa7b334-ce0d-4e88-aaae-2e0c138d049e	URN:catalog:CLO:EBIRD:OBS182580076	Animalia	Chordata	Aves	Passeriformes	Mimidae	Toxostoma	Toxostoma bendirei		SPECIES	Toxostoma bendirei (Coues, 1873)	Toxostoma bendirei		US	Pima County Fair Grounds	Arizona	PRESENT	1	e2e717bf-551a-4917-bdc9-4fa0f342c530	32.872955	-111.57028							2013-02-16T00:00:00	16	2	2013	5231697	5231697	HUMAN_OBSERVATION	CLO	EBIRD	OBS182580076				CC_BY_4_0		obsr119480			2023-01-24T15:12:01.912Z		CONTINENT_DERIVED_FROM_COORDINATES
940297999	4fa7b334-ce0d-4e88-aaae-2e0c138d049e	URN:catalog:CLO:EBIRD:OBS182578377	Animalia	Chordata	Aves	Passeriformes	Mimidae	Toxostoma	Toxostoma bendirei		SPECIES	Toxostoma bendirei (Coues, 1873)	Toxostoma bendirei		US	Baseline Rd & Salome Hwy Thrasher spot	Arizona	PRESENT	3	e2e717bf-551a-4917-bdc9-4fa0f342c530	33.377003	-112.771866							2013-02-12T00:00:00	12	2	2013	5231697	5231697	HUMAN_OBSERVATION	CLO	EBIRD	OBS182578377				CC_BY_4_0		obsr60335			2023-01-24T15:15:15.877Z		CONTINENT_DERIVED_FROM_COORDINATES
939895884	4fa7b334-ce0d-4e88-aaae-2e0c138d049e	URN:catalog:CLO:EBIRD:OBS182137798	Animalia	Chordata	Aves	Passeriformes	Mimidae	Toxostoma	Toxostoma bendirei		SPECIES	Toxostoma bendirei (Coues, 1873)	Toxostoma bendirei		US	Baseline Rd & Salome Hwy Thrasher spot	Arizona	PRESENT	2	e2e717bf-551a-4917-bdc9-4fa0f342c530	33.377003	-112.771866							2013-02-17T00:00:00	17	2	2013	5231697	5231697	HUMAN_OBSERVATION	CLO	EBIRD	OBS182137798				CC_BY_4_0		obsr198755			2023-01-24T14:58:16.149Z		CONTINENT_DERIVED_FROM_COORDINATES
939786531	4fa7b334-ce0d-4e88-aaae-2e0c138d049e	URN:catalog:CLO:EBIRD:OBS181835835	Animalia	Chordata	Aves	Passeriformes	Mimidae	Toxostoma	Toxostoma bendirei		SPECIES	Toxostoma bendirei (Coues, 1873)	Toxostoma bendirei		US	Whitewater Draw WA	Arizona	PRESENT	2	e2e717bf-551a-4917-bdc9-4fa0f342c530	31.561499	-109.72002							2013-02-17T00:00:00	17	2	2013	5231697	5231697	HUMAN_OBSERVATION	CLO	EBIRD	OBS181835835				CC_BY_4_0		obsr232670			2023-01-24T15:15:37.365Z		CONTINENT_DERIVED_FROM_COORDINATES
939635346	4fa7b334-ce0d-4e88-aaae-2e0c138d049e	URN:catalog:CLO:EBIRD:OBS181534351	Animalia	Chordata	Aves	Passeriformes	Mimidae	Toxostoma	Toxostoma bendirei		SPECIES	Toxostoma bendirei (Coues, 1873)	Toxostoma bendirei		US	Desert Botanical Garden	Arizona	PRESENT	1	e2e717bf-551a-4917-bdc9-4fa0f342c530	33.461815	-111.943634							2013-02-15T00:00:00	15	2	2013	5231697	5231697	HUMAN_OBSERVATION	CLO	EBIRD	OBS181534351				CC_BY_4_0		obsr206601			2023-01-24T14:58:10.249Z		CONTINENT_DERIVED_FROM_COORDINATES
939590590	4fa7b334-ce0d-4e88-aaae-2e0c138d049e	URN:catalog:CLO:EBIRD:OBS181635360	Animalia	Chordata	Aves	Passeriformes	Mimidae	Toxostoma	Toxostoma bendirei		SPECIES	Toxostoma bendirei (Coues, 1873)	Toxostoma bendirei		US	Lost Dutchman SP	Arizona	PRESENT	2	e2e717bf-551a-4917-bdc9-4fa0f342c530	33.459	-111.482							2013-02-17T00:00:00	17	2	2013	5231697	5231697	HUMAN_OBSERVATION	CLO	EBIRD	OBS181635360				CC_BY_4_0		obsr323231			2023-01-24T14:58:15.104Z		CONTINENT_DERIVED_FROM_COORDINATES
939534146	4fa7b334-ce0d-4e88-aaae-2e0c138d049e	URN:catalog:CLO:EBIRD:OBS181495135	Animalia	Chordata	Aves	Passeriformes	Mimidae	Toxostoma	Toxostoma bendirei		SPECIES	Toxostoma bendirei (Coues, 1873)	Toxostoma bendirei		US	Baseline Rd & Salome Hwy Thrasher spot	Arizona	PRESENT	1	e2e717bf-551a-4917-bdc9-4fa0f342c530	33.377003	-112.771866							2013-02-16T00:00:00	16	2	2013	5231697	5231697	HUMAN_OBSERVATION	CLO	EBIRD	OBS181495135				CC_BY_4_0		obsr343581			2023-01-24T15:09:55.088Z		CONTINENT_DERIVED_FROM_COORDINATES
939519501	4fa7b334-ce0d-4e88-aaae-2e0c138d049e	URN:catalog:CLO:EBIRD:OBS181490936	Animalia	Chordata	Aves	Passeriformes	Mimidae	Toxostoma	Toxostoma bendirei		SPECIES	Toxostoma bendirei (Coues, 1873)	Toxostoma bendirei		US	Shangri La Ranch	Arizona	PRESENT	1	e2e717bf-551a-4917-bdc9-4fa0f342c530	33.887802	-112.08056							2012-10-15T00:00:00	15	10	2012	5231697	5231697	HUMAN_OBSERVATION	CLO	EBIRD	OBS181490936				CC_BY_4_0		obsr349003			2023-01-24T15:12:29.046Z		CONTINENT_DERIVED_FROM_COORDINATES
939184036	4fa7b334-ce0d-4e88-aaae-2e0c138d049e	URN:catalog:CLO:EBIRD_VINS:OBS181177888	Animalia	Chordata	Aves	Passeriformes	Mimidae	Toxostoma	Toxostoma bendirei		SPECIES	Toxostoma bendirei (Coues, 1873)	Toxostoma bendirei		US	Peralta Canyon Trail (including sightings along E. Peralta Rd)	Arizona	PRESENT	2	e2e717bf-551a-4917-bdc9-4fa0f342c530	33.397305	-111.35026							2013-02-15T00:00:00	15	2	2013	5231697	5231697	HUMAN_OBSERVATION	CLO	EBIRD_VINS	OBS181177888				CC_BY_4_0		obsr243863			2023-01-24T15:15:35.924Z		CONTINENT_DERIVED_FROM_COORDINATES
939169512	4fa7b334-ce0d-4e88-aaae-2e0c138d049e	URN:catalog:CLO:EBIRD:OBS181023644	Animalia	Chordata	Aves	Passeriformes	Mimidae	Toxostoma	Toxostoma bendirei		SPECIES	Toxostoma bendirei (Coues, 1873)	Toxostoma bendirei		US	Apache Veranda	Arizona	PRESENT	1	e2e717bf-551a-4917-bdc9-4fa0f342c530	33.40934	-111.585434							2013-02-15T00:00:00	15	2	2013	5231697	5231697	HUMAN_OBSERVATION	CLO	EBIRD	OBS181023644				CC_BY_4_0		obsr200062			2023-01-24T15:15:35.844Z		CONTINENT_DERIVED_FROM_COORDINATES
939029436	4fa7b334-ce0d-4e88-aaae-2e0c138d049e	URN:catalog:CLO:EBIRD:OBS180859423	Animalia	Chordata	Aves	Passeriformes	Mimidae	Toxostoma	Toxostoma bendirei		SPECIES	Toxostoma bendirei (Coues, 1873)	Toxostoma bendirei		US	W Lee Rd	Arizona	PRESENT	2	e2e717bf-551a-4917-bdc9-4fa0f342c530	31.569065	-109.711555							2013-02-13T00:00:00	13	2	2013	5231697	5231697	HUMAN_OBSERVATION	CLO	EBIRD	OBS180859423				CC_BY_4_0		obsr165935			2023-01-24T15:11:22.300Z		CONTINENT_DERIVED_FROM_COORDINATES
939017652	4fa7b334-ce0d-4e88-aaae-2e0c138d049e	URN:catalog:CLO:EBIRD:OBS180914162	Animalia	Chordata	Aves	Passeriformes	Mimidae	Toxostoma	Toxostoma bendirei		SPECIES	Toxostoma bendirei (Coues, 1873)	Toxostoma bendirei		US	Stateline Rd. (Cochise Co.)	Arizona	PRESENT	1	e2e717bf-551a-4917-bdc9-4fa0f342c530	31.836103	-109.05083							2013-02-13T00:00:00	13	2	2013	5231697	5231697	HUMAN_OBSERVATION	CLO	EBIRD	OBS180914162				CC_BY_4_0		obsr162017			2023-01-24T14:57:56.840Z		CONTINENT_DERIVED_FROM_COORDINATES
939008634	4fa7b334-ce0d-4e88-aaae-2e0c138d049e	URN:catalog:CLO:EBIRD:OBS180924679	Animalia	Chordata	Aves	Passeriformes	Mimidae	Toxostoma	Toxostoma bendirei		SPECIES	Toxostoma bendirei (Coues, 1873)	Toxostoma bendirei		US	Desert Botanical Gardens, Scottsdale, AZ	Arizona	PRESENT		e2e717bf-551a-4917-bdc9-4fa0f342c530	33.460537	-111.947784							1995-03-10T00:00:00	10	3	1995	5231697	5231697	HUMAN_OBSERVATION	CLO	EBIRD	OBS180924679				CC_BY_4_0		obsr129826			2023-01-24T14:56:10.597Z		CONTINENT_DERIVED_FROM_COORDINATES
939003484	4fa7b334-ce0d-4e88-aaae-2e0c138d049e	URN:catalog:CLO:EBIRD:OBS180924828	Animalia	Chordata	Aves	Passeriformes	Mimidae	Toxostoma	Toxostoma bendirei		SPECIES	Toxostoma bendirei (Coues, 1873)	Toxostoma bendirei		US	Desert Botanical Gardens, Scottsdale, AZ	Arizona	PRESENT		e2e717bf-551a-4917-bdc9-4fa0f342c530	33.460537	-111.947784							1995-03-10T00:00:00	10	3	1995	5231697	5231697	HUMAN_OBSERVATION	CLO	EBIRD	OBS180924828				CC_BY_4_0		obsr123226			2023-01-24T15:10:02.946Z		CONTINENT_DERIVED_FROM_COORDINATES
938931983	4fa7b334-ce0d-4e88-aaae-2e0c138d049e	URN:catalog:CLO:EBIRD:OBS180784968	Animalia	Chordata	Aves	Passeriformes	Mimidae	Toxostoma	Toxostoma bendirei		SPECIES	Toxostoma bendirei (Coues, 1873)	Toxostoma bendirei		US	Tonopah, 34101-34367 West Baseline Road	Arizona	PRESENT	1	e2e717bf-551a-4917-bdc9-4fa0f342c530	33.37669	-112.7733							2013-02-13T00:00:00	13	2	2013	5231697	5231697	HUMAN_OBSERVATION	CLO	EBIRD	OBS180784968				CC_BY_4_0		obsr155468			2023-01-24T14:57:44.734Z		CONTINENT_DERIVED_FROM_COORDINATES
938832691	4fa7b334-ce0d-4e88-aaae-2e0c138d049e	URN:catalog:CLO:EBIRD:OBS180588913	Animalia	Chordata	Aves	Passeriformes	Mimidae	Toxostoma	Toxostoma bendirei		SPECIES	Toxostoma bendirei (Coues, 1873)	Toxostoma bendirei		US	Santa Cruz Flats--Pretzer/Sunshine	Arizona	PRESENT	2	e2e717bf-551a-4917-bdc9-4fa0f342c530	32.646618	-111.5513							2013-02-11T00:00:00	11	2	2013	5231697	5231697	HUMAN_OBSERVATION	CLO	EBIRD	OBS180588913				CC_BY_4_0		obsr292335			2023-01-24T15:11:23.511Z		CONTINENT_DERIVED_FROM_COORDINATES
938800357	4fa7b334-ce0d-4e88-aaae-2e0c138d049e	URN:catalog:CLO:EBIRD:OBS180676270	Animalia	Chordata	Aves	Passeriformes	Mimidae	Toxostoma	Toxostoma bendirei		SPECIES	Toxostoma bendirei (Coues, 1873)	Toxostoma bendirei		US	Red Mountain Park	Arizona	PRESENT	1	e2e717bf-551a-4917-bdc9-4fa0f342c530	33.43422	-111.66924							2013-02-12T00:00:00	12	2	2013	5231697	5231697	HUMAN_OBSERVATION	CLO	EBIRD	OBS180676270				CC_BY_4_0		obsr119686			2023-01-24T14:58:13.145Z		CONTINENT_DERIVED_FROM_COORDINATES
938794488	4fa7b334-ce0d-4e88-aaae-2e0c138d049e	URN:catalog:CLO:EBIRD:OBS180703022	Animalia	Chordata	Aves	Passeriformes	Mimidae	Toxostoma	Toxostoma bendirei		SPECIES	Toxostoma bendirei (Coues, 1873)	Toxostoma bendirei		US	Baseline Rd & Salome Hwy Thrasher spot	Arizona	PRESENT	3	e2e717bf-551a-4917-bdc9-4fa0f342c530	33.377003	-112.771866							2013-02-12T00:00:00	12	2	2013	5231697	5231697	HUMAN_OBSERVATION	CLO	EBIRD	OBS180703022				CC_BY_4_0		obsr176135			2023-01-24T14:56:06.602Z		CONTINENT_DERIVED_FROM_COORDINATES
938768002	4fa7b334-ce0d-4e88-aaae-2e0c138d049e	URN:catalog:CLO:EBIRD:OBS180727468	Animalia	Chordata	Aves	Passeriformes	Mimidae	Toxostoma	Toxostoma bendirei		SPECIES	Toxostoma bendirei (Coues, 1873)	Toxostoma bendirei		US	Santa Cruz Flats Travel Count	Arizona	PRESENT	1	e2e717bf-551a-4917-bdc9-4fa0f342c530	32.67671	-111.58502							2013-02-12T00:00:00	12	2	2013	5231697	5231697	HUMAN_OBSERVATION	CLO	EBIRD	OBS180727468				CC_BY_4_0		obsr230408			2023-01-24T14:58:10.495Z		CONTINENT_DERIVED_FROM_COORDINATES
938756892	4fa7b334-ce0d-4e88-aaae-2e0c138d049e	URN:catalog:CLO:EBIRD:OBS180735664	Animalia	Chordata	Aves	Passeriformes	Mimidae	Toxostoma	Toxostoma bendirei		SPECIES	Toxostoma bendirei (Coues, 1873)	Toxostoma bendirei		US	Santa Cruz Flats Travel Count	Arizona	PRESENT	1	e2e717bf-551a-4917-bdc9-4fa0f342c530	32.67671	-111.58502							2013-02-12T00:00:00	12	2	2013	5231697	5231697	HUMAN_OBSERVATION	CLO	EBIRD	OBS180735664				CC_BY_4_0		obsr37269			2023-01-24T14:57:56.065Z		CONTINENT_DERIVED_FROM_COORDINATES
938737078	4fa7b334-ce0d-4e88-aaae-2e0c138d049e	URN:catalog:CLO:EBIRD:OBS180551409	Animalia	Chordata	Aves	Passeriformes	Mimidae	Toxostoma	Toxostoma bendirei		SPECIES	Toxostoma bendirei (Coues, 1873)	Toxostoma bendirei		US	Santa Cruz Flats--Pretzer/Sunshine	Arizona	PRESENT	2	e2e717bf-551a-4917-bdc9-4fa0f342c530	32.646618	-111.5513							2013-02-11T00:00:00	11	2	2013	5231697	5231697	HUMAN_OBSERVATION	CLO	EBIRD	OBS180551409				CC_BY_4_0		obsr23684			2023-01-24T14:57:51.606Z		CONTINENT_DERIVED_FROM_COORDINATES
938725030	4fa7b334-ce0d-4e88-aaae-2e0c138d049e	URN:catalog:CLO:EBIRD:OBS180773952	Animalia	Chordata	Aves	Passeriformes	Mimidae	Toxostoma	Toxostoma bendirei		SPECIES	Toxostoma bendirei (Coues, 1873)	Toxostoma bendirei		US	Stateline Rd. (Hidalgo Co.)	New Mexico	PRESENT	1	e2e717bf-551a-4917-bdc9-4fa0f342c530	31.852701	-109.043686							2013-02-13T00:00:00	13	2	2013	5231697	5231697	HUMAN_OBSERVATION	CLO	EBIRD	OBS180773952				CC_BY_4_0		obsr162017			2023-01-24T14:58:12.120Z		CONTINENT_DERIVED_FROM_COORDINATES
938666286	4fa7b334-ce0d-4e88-aaae-2e0c138d049e	URN:catalog:CLO:EBIRD:OBS180583790	Animalia	Chordata	Aves	Passeriformes	Mimidae	Toxostoma	Toxostoma bendirei		SPECIES	Toxostoma bendirei (Coues, 1873)	Toxostoma bendirei		US	Santa Cruz Flats--Pretzer/Sunshine	Arizona	PRESENT	2	e2e717bf-551a-4917-bdc9-4fa0f342c530	32.646618	-111.5513							2013-02-11T00:00:00	11	2	2013	5231697	5231697	HUMAN_OBSERVATION	CLO	EBIRD	OBS180583790				CC_BY_4_0		obsr234797			2023-01-24T14:56:06.897Z		CONTINENT_DERIVED_FROM_COORDINATES
938496434	4fa7b334-ce0d-4e88-aaae-2e0c138d049e	URN:catalog:CLO:EBIRD:OBS180368305	Animalia	Chordata	Aves	Passeriformes	Mimidae	Toxostoma	Toxostoma bendirei		SPECIES	Toxostoma bendirei (Coues, 1873)	Toxostoma bendirei		US	Avra Valley--Reservation Road	Arizona	PRESENT	1	e2e717bf-551a-4917-bdc9-4fa0f342c530	32.275753	-111.27863							2013-02-10T00:00:00	10	2	2013	5231697	5231697	HUMAN_OBSERVATION	CLO	EBIRD	OBS180368305				CC_BY_4_0		obsr194433			2023-01-24T14:57:58.560Z		CONTINENT_DERIVED_FROM_COORDINATES
938488455	4fa7b334-ce0d-4e88-aaae-2e0c138d049e	URN:catalog:CLO:EBIRD:OBS180363729	Animalia	Chordata	Aves	Passeriformes	Mimidae	Toxostoma	Toxostoma bendirei		SPECIES	Toxostoma bendirei (Coues, 1873)	Toxostoma bendirei		US	Baseline Rd & Salome Hwy Thrasher spot	Arizona	PRESENT	3	e2e717bf-551a-4917-bdc9-4fa0f342c530	33.377003	-112.771866							2013-02-10T00:00:00	10	2	2013	5231697	5231697	HUMAN_OBSERVATION	CLO	EBIRD	OBS180363729				CC_BY_4_0		obsr289354			2023-01-24T14:58:27.671Z		CONTINENT_DERIVED_FROM_COORDINATES
938474636	4fa7b334-ce0d-4e88-aaae-2e0c138d049e	URN:catalog:CLO:EBIRD:OBS180103136	Animalia	Chordata	Aves	Passeriformes	Mimidae	Toxostoma	Toxostoma bendirei		SPECIES	Toxostoma bendirei (Coues, 1873)	Toxostoma bendirei		US	Santa Cruz Flats Travel Count	Arizona	PRESENT	3	e2e717bf-551a-4917-bdc9-4fa0f342c530	32.67671	-111.58502							2013-02-07T00:00:00	7	2	2013	5231697	5231697	HUMAN_OBSERVATION	CLO	EBIRD	OBS180103136				CC_BY_4_0		obsr308110			2023-01-24T14:57:45.999Z		CONTINENT_DERIVED_FROM_COORDINATES
938283804	4fa7b334-ce0d-4e88-aaae-2e0c138d049e	URN:catalog:CLO:EBIRD:OBS180122754	Animalia	Chordata	Aves	Passeriformes	Mimidae	Toxostoma	Toxostoma bendirei		SPECIES	Toxostoma bendirei (Coues, 1873)	Toxostoma bendirei		US	Santa Cruz Flats	Arizona	PRESENT		e2e717bf-551a-4917-bdc9-4fa0f342c530	32.70498	-111.62933							2011-10-18T00:00:00	18	10	2011	5231697	5231697	HUMAN_OBSERVATION	CLO	EBIRD	OBS180122754				CC_BY_4_0		obsr24515			2023-01-24T14:58:14.044Z		CONTINENT_DERIVED_FROM_COORDINATES
938274125	4fa7b334-ce0d-4e88-aaae-2e0c138d049e	URN:catalog:CLO:EBIRD:OBS180079713	Animalia	Chordata	Aves	Passeriformes	Mimidae	Toxostoma	Toxostoma bendirei		SPECIES	Toxostoma bendirei (Coues, 1873)	Toxostoma bendirei		US	Santa Cruz Flats Travel Count	Arizona	PRESENT	3	e2e717bf-551a-4917-bdc9-4fa0f342c530	32.67671	-111.58502							2013-02-07T00:00:00	7	2	2013	5231697	5231697	HUMAN_OBSERVATION	CLO	EBIRD	OBS180079713				CC_BY_4_0		obsr111359			2023-01-24T15:11:54.938Z		CONTINENT_DERIVED_FROM_COORDINATES
938264586	4fa7b334-ce0d-4e88-aaae-2e0c138d049e	URN:catalog:CLO:EBIRD:OBS180066819	Animalia	Chordata	Aves	Passeriformes	Mimidae	Toxostoma	Toxostoma bendirei		SPECIES	Toxostoma bendirei (Coues, 1873)	Toxostoma bendirei		US	Santa Cruz Flats Travel Count	Arizona	PRESENT	3	e2e717bf-551a-4917-bdc9-4fa0f342c530	32.67671	-111.58502							2013-02-07T00:00:00	7	2	2013	5231697	5231697	HUMAN_OBSERVATION	CLO	EBIRD	OBS180066819				CC_BY_4_0		obsr309119			2023-01-24T14:56:41.220Z		CONTINENT_DERIVED_FROM_COORDINATES
938213677	4fa7b334-ce0d-4e88-aaae-2e0c138d049e	URN:catalog:CLO:EBIRD:OBS179920081	Animalia	Chordata	Aves	Passeriformes	Mimidae	Toxostoma	Toxostoma bendirei		SPECIES	Toxostoma bendirei (Coues, 1873)	Toxostoma bendirei		US	Wittmann Grasslands	Arizona	PRESENT	2	e2e717bf-551a-4917-bdc9-4fa0f342c530	33.73006	-112.52527							2013-01-20T00:00:00	20	1	2013	5231697	5231697	HUMAN_OBSERVATION	CLO	EBIRD	OBS179920081				CC_BY_4_0		obsr166496			2023-01-24T14:58:22.286Z		CONTINENT_DERIVED_FROM_COORDINATES
938204750	4fa7b334-ce0d-4e88-aaae-2e0c138d049e	URN:catalog:CLO:EBIRD:OBS179905094	Animalia	Chordata	Aves	Passeriformes	Mimidae	Toxostoma	Toxostoma bendirei		SPECIES	Toxostoma bendirei (Coues, 1873)	Toxostoma bendirei		US	Tucson-Manville Road	Arizona	PRESENT	1	e2e717bf-551a-4917-bdc9-4fa0f342c530	32.290615	-111.27176							2013-02-01T00:00:00	1	2	2013	5231697	5231697	HUMAN_OBSERVATION	CLO	EBIRD	OBS179905094				CC_BY_4_0		obsr178480			2023-01-24T14:58:05.006Z		CONTINENT_DERIVED_FROM_COORDINATES
938146822	4fa7b334-ce0d-4e88-aaae-2e0c138d049e	URN:catalog:CLO:EBIRD:OBS179752887	Animalia	Chordata	Aves	Passeriformes	Mimidae	Toxostoma	Toxostoma bendirei		SPECIES	Toxostoma bendirei (Coues, 1873)	Toxostoma bendirei		US	Salt River Recreation Area: Pebble Beach	Arizona	PRESENT	1	e2e717bf-551a-4917-bdc9-4fa0f342c530	33.55486	-111.573845							2013-02-04T00:00:00	4	2	2013	5231697	5231697	HUMAN_OBSERVATION	CLO	EBIRD	OBS179752887				CC_BY_4_0		obsr355930			2023-01-24T14:57:44.543Z		CONTINENT_DERIVED_FROM_COORDINATES
938086482	4fa7b334-ce0d-4e88-aaae-2e0c138d049e	URN:catalog:CLO:EBIRD:OBS179874837	Animalia	Chordata	Aves	Passeriformes	Mimidae	Toxostoma	Toxostoma bendirei		SPECIES	Toxostoma bendirei (Coues, 1873)	Toxostoma bendirei		US	Red Mountain Park	Arizona	PRESENT	1	e2e717bf-551a-4917-bdc9-4fa0f342c530	33.43422	-111.66924							2013-02-06T00:00:00	6	2	2013	5231697	5231697	HUMAN_OBSERVATION	CLO	EBIRD	OBS179874837				CC_BY_4_0		obsr169186			2023-01-24T15:10:24.351Z		CONTINENT_DERIVED_FROM_COORDINATES
938084167	4fa7b334-ce0d-4e88-aaae-2e0c138d049e	URN:catalog:CLO:EBIRD:OBS179781848	Animalia	Chordata	Aves	Passeriformes	Mimidae	Toxostoma	Toxostoma bendirei		SPECIES	Toxostoma bendirei (Coues, 1873)	Toxostoma bendirei		US	Baseline Rd & Salome Hwy Thrasher spot	Arizona	PRESENT	6	e2e717bf-551a-4917-bdc9-4fa0f342c530	33.377003	-112.771866							2013-02-04T00:00:00	4	2	2013	5231697	5231697	HUMAN_OBSERVATION	CLO	EBIRD	OBS179781848				CC_BY_4_0		obsr240076			2023-01-24T14:56:13.189Z		CONTINENT_DERIVED_FROM_COORDINATES
938029426	4fa7b334-ce0d-4e88-aaae-2e0c138d049e	URN:catalog:CLO:EBIRD:OBS179550668	Animalia	Chordata	Aves	Passeriformes	Mimidae	Toxostoma	Toxostoma bendirei		SPECIES	Toxostoma bendirei (Coues, 1873)	Toxostoma bendirei		US	Papago Park	Arizona	PRESENT	2	e2e717bf-551a-4917-bdc9-4fa0f342c530	33.4564	-111.95							2013-02-02T00:00:00	2	2	2013	5231697	5231697	HUMAN_OBSERVATION	CLO	EBIRD	OBS179550668				CC_BY_4_0		obsr317171			2023-01-24T14:58:10.893Z		CONTINENT_DERIVED_FROM_COORDINATES
937982026	4fa7b334-ce0d-4e88-aaae-2e0c138d049e	URN:catalog:CLO:EBIRD:OBS179702348	Animalia	Chordata	Aves	Passeriformes	Mimidae	Toxostoma	Toxostoma bendirei		SPECIES	Toxostoma bendirei (Coues, 1873)	Toxostoma bendirei		US	Salt River Recreation Area: Pebble Beach	Arizona	PRESENT	1	e2e717bf-551a-4917-bdc9-4fa0f342c530	33.55486	-111.573845							2013-02-04T00:00:00	4	2	2013	5231697	5231697	HUMAN_OBSERVATION	CLO	EBIRD	OBS179702348				CC_BY_4_0		obsr346956			2023-01-24T14:56:38.151Z		CONTINENT_DERIVED_FROM_COORDINATES
937908002	4fa7b334-ce0d-4e88-aaae-2e0c138d049e	URN:catalog:CLO:EBIRD:OBS179717664	Animalia	Chordata	Aves	Passeriformes	Mimidae	Toxostoma	Toxostoma bendirei		SPECIES	Toxostoma bendirei (Coues, 1873)	Toxostoma bendirei		US	Red Mountain Park	Arizona	PRESENT	1	e2e717bf-551a-4917-bdc9-4fa0f342c530	33.43422	-111.66924							2013-02-03T00:00:00	3	2	2013	5231697	5231697	HUMAN_OBSERVATION	CLO	EBIRD	OBS179717664				CC_BY_4_0		obsr180331			2023-01-24T14:57:58.727Z		CONTINENT_DERIVED_FROM_COORDINATES
937844617	4fa7b334-ce0d-4e88-aaae-2e0c138d049e	URN:catalog:CLO:EBIRD:OBS179364120	Animalia	Chordata	Aves	Passeriformes	Mimidae	Toxostoma	Toxostoma bendirei		SPECIES	Toxostoma bendirei (Coues, 1873)	Toxostoma bendirei		US	Papago Park	Arizona	PRESENT	2	e2e717bf-551a-4917-bdc9-4fa0f342c530	33.4564	-111.95							2013-02-02T00:00:00	2	2	2013	5231697	5231697	HUMAN_OBSERVATION	CLO	EBIRD	OBS179364120				CC_BY_4_0		obsr197741			2023-01-24T15:12:00.190Z		CONTINENT_DERIVED_FROM_COORDINATES
937805938	4fa7b334-ce0d-4e88-aaae-2e0c138d049e	URN:catalog:CLO:EBIRD:OBS179376284	Animalia	Chordata	Aves	Passeriformes	Mimidae	Toxostoma	Toxostoma bendirei		SPECIES	Toxostoma bendirei (Coues, 1873)	Toxostoma bendirei		US	Baseline Rd & Salome Hwy Thrasher spot	Arizona	PRESENT		e2e717bf-551a-4917-bdc9-4fa0f342c530	33.377003	-112.771866							2013-01-31T00:00:00	31	1	2013	5231697	5231697	HUMAN_OBSERVATION	CLO	EBIRD	OBS179376284				CC_BY_4_0		obsr345714			2023-01-24T14:58:10.709Z		CONTINENT_DERIVED_FROM_COORDINATES
937693985	4fa7b334-ce0d-4e88-aaae-2e0c138d049e	URN:catalog:CLO:EBIRD_TX:OBS179322956	Animalia	Chordata	Aves	Passeriformes	Mimidae	Toxostoma	Toxostoma bendirei		SPECIES	Toxostoma bendirei (Coues, 1873)	Toxostoma bendirei		US	Rodeo Area	New Mexico	PRESENT		e2e717bf-551a-4917-bdc9-4fa0f342c530	31.883972	-109.03244							2004-05-23T00:00:00	23	5	2004	5231697	5231697	HUMAN_OBSERVATION	CLO	EBIRD_TX	OBS179322956				CC_BY_4_0		obsr30366			2023-01-24T15:15:57.491Z		CONTINENT_DERIVED_FROM_COORDINATES
937596987	4fa7b334-ce0d-4e88-aaae-2e0c138d049e	URN:catalog:CLO:EBIRD:OBS179136052	Animalia	Chordata	Aves	Passeriformes	Mimidae	Toxostoma	Toxostoma bendirei		SPECIES	Toxostoma bendirei (Coues, 1873)	Toxostoma bendirei		US	Baseline Rd & Salome Hwy Thrasher spot	Arizona	PRESENT	3	e2e717bf-551a-4917-bdc9-4fa0f342c530	33.377003	-112.771866							2013-01-29T00:00:00	29	1	2013	5231697	5231697	HUMAN_OBSERVATION	CLO	EBIRD	OBS179136052				CC_BY_4_0		obsr198755			2023-01-24T15:12:08.113Z		CONTINENT_DERIVED_FROM_COORDINATES
937451311	4fa7b334-ce0d-4e88-aaae-2e0c138d049e	URN:catalog:CLO:EBIRD:OBS178803012	Animalia	Chordata	Aves	Passeriformes	Mimidae	Toxostoma	Toxostoma bendirei		SPECIES	Toxostoma bendirei (Coues, 1873)	Toxostoma bendirei		US	Baseline Rd & Salome Hwy Thrasher spot	Arizona	PRESENT		e2e717bf-551a-4917-bdc9-4fa0f342c530	33.377003	-112.771866							2000-03-10T00:00:00	10	3	2000	5231697	5231697	HUMAN_OBSERVATION	CLO	EBIRD	OBS178803012				CC_BY_4_0		obsr176986			2023-01-24T15:15:42.424Z		CONTINENT_DERIVED_FROM_COORDINATES
937450104	4fa7b334-ce0d-4e88-aaae-2e0c138d049e	URN:catalog:CLO:EBIRD:OBS178789347	Animalia	Chordata	Aves	Passeriformes	Mimidae	Toxostoma	Toxostoma bendirei		SPECIES	Toxostoma bendirei (Coues, 1873)	Toxostoma bendirei		US	Baseline Rd & Salome Hwy Thrasher spot	Arizona	PRESENT	1	e2e717bf-551a-4917-bdc9-4fa0f342c530	33.377003	-112.771866							2013-01-27T00:00:00	27	1	2013	5231697	5231697	HUMAN_OBSERVATION	CLO	EBIRD	OBS178789347				CC_BY_4_0		obsr131455			2023-01-24T15:15:19.766Z		CONTINENT_DERIVED_FROM_COORDINATES
937447037	4fa7b334-ce0d-4e88-aaae-2e0c138d049e	URN:catalog:CLO:EBIRD:OBS178811063	Animalia	Chordata	Aves	Passeriformes	Mimidae	Toxostoma	Toxostoma bendirei		SPECIES	Toxostoma bendirei (Coues, 1873)	Toxostoma bendirei		US	Mesa, 7417-7441 East Red Mountain Park	Arizona	PRESENT	1	e2e717bf-551a-4917-bdc9-4fa0f342c530	33.4339	-111.67011							2013-01-29T00:00:00	29	1	2013	5231697	5231697	HUMAN_OBSERVATION	CLO	EBIRD	OBS178811063				CC_BY_4_0		obsr346956			2023-01-24T15:16:01.892Z		CONTINENT_DERIVED_FROM_COORDINATES
937370559	4fa7b334-ce0d-4e88-aaae-2e0c138d049e	URN:catalog:CLO:EBIRD:OBS178913208	Animalia	Chordata	Aves	Passeriformes	Mimidae	Toxostoma	Toxostoma bendirei		SPECIES	Toxostoma bendirei (Coues, 1873)	Toxostoma bendirei		US	Avra Valley--Reservation Road	Arizona	PRESENT	1	e2e717bf-551a-4917-bdc9-4fa0f342c530	32.275753	-111.27863							2013-01-30T00:00:00	30	1	2013	5231697	5231697	HUMAN_OBSERVATION	CLO	EBIRD	OBS178913208				CC_BY_4_0		obsr58643			2023-01-24T15:15:15.031Z		CONTINENT_DERIVED_FROM_COORDINATES
937321131	4fa7b334-ce0d-4e88-aaae-2e0c138d049e	URN:catalog:CLO:EBIRD:OBS178958362	Animalia	Chordata	Aves	Passeriformes	Mimidae	Toxostoma	Toxostoma bendirei		SPECIES	Toxostoma bendirei (Coues, 1873)	Toxostoma bendirei		US	Santa Cruz Flats Travel Count	Arizona	PRESENT	2	e2e717bf-551a-4917-bdc9-4fa0f342c530	32.67671	-111.58502							2013-01-30T00:00:00	30	1	2013	5231697	5231697	HUMAN_OBSERVATION	CLO	EBIRD	OBS178958362				CC_BY_4_0		obsr324182			2023-01-24T14:58:21.362Z		CONTINENT_DERIVED_FROM_COORDINATES
937319785	4fa7b334-ce0d-4e88-aaae-2e0c138d049e	URN:catalog:CLO:EBIRD_CAN:OBS178950678	Animalia	Chordata	Aves	Passeriformes	Mimidae	Toxostoma	Toxostoma bendirei		SPECIES	Toxostoma bendirei (Coues, 1873)	Toxostoma bendirei		US	Baseline Rd & Salome Hwy Thrasher spot	Arizona	PRESENT	2	e2e717bf-551a-4917-bdc9-4fa0f342c530	33.377003	-112.771866							2013-01-30T00:00:00	30	1	2013	5231697	5231697	HUMAN_OBSERVATION	CLO	EBIRD_CAN	OBS178950678				CC_BY_4_0		obsr195649			2023-01-24T14:56:55.706Z		CONTINENT_DERIVED_FROM_COORDINATES
937287237	4fa7b334-ce0d-4e88-aaae-2e0c138d049e	URN:catalog:CLO:EBIRD:OBS178840674	Animalia	Chordata	Aves	Passeriformes	Mimidae	Toxostoma	Toxostoma bendirei		SPECIES	Toxostoma bendirei (Coues, 1873)	Toxostoma bendirei		US	Mesa, 7417-7441 East Red Mountain Park	Arizona	PRESENT	1	e2e717bf-551a-4917-bdc9-4fa0f342c530	33.4339	-111.67011							2013-01-29T00:00:00	29	1	2013	5231697	5231697	HUMAN_OBSERVATION	CLO	EBIRD	OBS178840674				CC_BY_4_0		obsr355930			2023-01-24T15:15:28.506Z		CONTINENT_DERIVED_FROM_COORDINATES
937274650	4fa7b334-ce0d-4e88-aaae-2e0c138d049e	URN:catalog:CLO:EBIRD:OBS178778092	Animalia	Chordata	Aves	Passeriformes	Mimidae	Toxostoma	Toxostoma bendirei		SPECIES	Toxostoma bendirei (Coues, 1873)	Toxostoma bendirei		US	Baseline Rd & Salome Hwy Thrasher spot	Arizona	PRESENT	1	e2e717bf-551a-4917-bdc9-4fa0f342c530	33.377003	-112.771866							2013-01-27T00:00:00	27	1	2013	5231697	5231697	HUMAN_OBSERVATION	CLO	EBIRD	OBS178778092				CC_BY_4_0		obsr103949			2023-01-24T14:58:13.303Z		CONTINENT_DERIVED_FROM_COORDINATES
937183599	4fa7b334-ce0d-4e88-aaae-2e0c138d049e	URN:catalog:CLO:EBIRD:OBS178633354	Animalia	Chordata	Aves	Passeriformes	Mimidae	Toxostoma	Toxostoma bendirei		SPECIES	Toxostoma bendirei (Coues, 1873)	Toxostoma bendirei		US	CAP Recharge Basin--Mile Wide Rd	Arizona	PRESENT	1	e2e717bf-551a-4917-bdc9-4fa0f342c530	32.249176	-111.25812							2013-01-28T00:00:00	28	1	2013	5231697	5231697	HUMAN_OBSERVATION	CLO	EBIRD	OBS178633354				CC_BY_4_0		obsr261759			2023-01-24T14:57:50.488Z		CONTINENT_DERIVED_FROM_COORDINATES
937170983	4fa7b334-ce0d-4e88-aaae-2e0c138d049e	URN:catalog:CLO:EBIRD:OBS178441792	Animalia	Chordata	Aves	Passeriformes	Mimidae	Toxostoma	Toxostoma bendirei		SPECIES	Toxostoma bendirei (Coues, 1873)	Toxostoma bendirei		US	US-AZ-Green Valley-1169 W Camino Monte Cristo	Arizona	PRESENT	1	e2e717bf-551a-4917-bdc9-4fa0f342c530	31.858892	-111.01011							2013-01-27T00:00:00	27	1	2013	5231697	5231697	HUMAN_OBSERVATION	CLO	EBIRD	OBS178441792				CC_BY_4_0		obsr233022			2023-01-24T15:15:56.294Z		CONTINENT_DERIVED_FROM_COORDINATES
937097918	4fa7b334-ce0d-4e88-aaae-2e0c138d049e	URN:catalog:CLO:EBIRD:OBS178529934	Animalia	Chordata	Aves	Passeriformes	Mimidae	Toxostoma	Toxostoma bendirei		SPECIES	Toxostoma bendirei (Coues, 1873)	Toxostoma bendirei		US	Arlington Farms Residential, Arlington	Arizona	PRESENT	1	e2e717bf-551a-4917-bdc9-4fa0f342c530	33.329624	-112.77397							2013-01-27T00:00:00	27	1	2013	5231697	5231697	HUMAN_OBSERVATION	CLO	EBIRD	OBS178529934				CC_BY_4_0		obsr121378			2023-01-24T15:09:52.499Z		CONTINENT_DERIVED_FROM_COORDINATES
937094534	4fa7b334-ce0d-4e88-aaae-2e0c138d049e	URN:catalog:CLO:EBIRD:OBS178528469	Animalia	Chordata	Aves	Passeriformes	Mimidae	Toxostoma	Toxostoma bendirei		SPECIES	Toxostoma bendirei (Coues, 1873)	Toxostoma bendirei		US	Baseline Rd & Salome Hwy Thrasher spot	Arizona	PRESENT	1	e2e717bf-551a-4917-bdc9-4fa0f342c530	33.377003	-112.771866							2013-01-27T00:00:00	27	1	2013	5231697	5231697	HUMAN_OBSERVATION	CLO	EBIRD	OBS178528469				CC_BY_4_0		obsr127114			2023-01-24T14:58:22.805Z		CONTINENT_DERIVED_FROM_COORDINATES
937054963	4fa7b334-ce0d-4e88-aaae-2e0c138d049e	URN:catalog:CLO:EBIRD:OBS178450110	Animalia	Chordata	Aves	Passeriformes	Mimidae	Toxostoma	Toxostoma bendirei		SPECIES	Toxostoma bendirei (Coues, 1873)	Toxostoma bendirei		US	US-AZ-Casa Grande - 33.0281x-111.7709 - Jan 23, 2013, 12:36 PM	Arizona	PRESENT	1	e2e717bf-551a-4917-bdc9-4fa0f342c530	33.028103	-111.770874							2013-01-07T00:00:00	7	1	2013	5231697	5231697	HUMAN_OBSERVATION	CLO	EBIRD	OBS178450110				CC_BY_4_0		obsr354890			2023-01-24T15:10:50.885Z		CONTINENT_DERIVED_FROM_COORDINATES
937054484	4fa7b334-ce0d-4e88-aaae-2e0c138d049e	URN:catalog:CLO:EBIRD:OBS178449958	Animalia	Chordata	Aves	Passeriformes	Mimidae	Toxostoma	Toxostoma bendirei		SPECIES	Toxostoma bendirei (Coues, 1873)	Toxostoma bendirei		US	US-AZ-Casa Grande - 33.0281x-111.7709 - Jan 23, 2013, 12:36 PM	Arizona	PRESENT	1	e2e717bf-551a-4917-bdc9-4fa0f342c530	33.028103	-111.770874							2013-01-07T00:00:00	7	1	2013	5231697	5231697	HUMAN_OBSERVATION	CLO	EBIRD	OBS178449958				CC_BY_4_0		obsr313996			2023-01-24T14:57:55.221Z		CONTINENT_DERIVED_FROM_COORDINATES
937047615	4fa7b334-ce0d-4e88-aaae-2e0c138d049e	URN:catalog:CLO:EBIRD:OBS178251849	Animalia	Chordata	Aves	Passeriformes	Mimidae	Toxostoma	Toxostoma bendirei		SPECIES	Toxostoma bendirei (Coues, 1873)	Toxostoma bendirei		US	Baseline Rd & Salome Hwy Thrasher spot	Arizona	PRESENT	1	e2e717bf-551a-4917-bdc9-4fa0f342c530	33.377003	-112.771866							2013-01-25T00:00:00	25	1	2013	5231697	5231697	HUMAN_OBSERVATION	CLO	EBIRD	OBS178251849				CC_BY_4_0		obsr28559			2023-01-24T15:17:01.563Z		CONTINENT_DERIVED_FROM_COORDINATES
936859873	4fa7b334-ce0d-4e88-aaae-2e0c138d049e	URN:catalog:CLO:EBIRD:OBS177997062	Animalia	Chordata	Aves	Passeriformes	Mimidae	Toxostoma	Toxostoma bendirei		SPECIES	Toxostoma bendirei (Coues, 1873)	Toxostoma bendirei		US	Whitewater Draw WA	Arizona	PRESENT	1	e2e717bf-551a-4917-bdc9-4fa0f342c530	31.561499	-109.72002							2013-01-19T00:00:00	19	1	2013	5231697	5231697	HUMAN_OBSERVATION	CLO	EBIRD	OBS177997062				CC_BY_4_0		obsr170034			2023-01-24T15:10:23.039Z		CONTINENT_DERIVED_FROM_COORDINATES
936842525	4fa7b334-ce0d-4e88-aaae-2e0c138d049e	URN:catalog:CLO:EBIRD:OBS178066416	Animalia	Chordata	Aves	Passeriformes	Mimidae	Toxostoma	Toxostoma bendirei		SPECIES	Toxostoma bendirei (Coues, 1873)	Toxostoma bendirei		US	Papago Park	Arizona	PRESENT	2	e2e717bf-551a-4917-bdc9-4fa0f342c530	33.4564	-111.95							2013-01-07T00:00:00	7	1	2013	5231697	5231697	HUMAN_OBSERVATION	CLO	EBIRD	OBS178066416				CC_BY_4_0		obsr234216			2023-01-24T14:58:07.694Z		CONTINENT_DERIVED_FROM_COORDINATES
936840960	4fa7b334-ce0d-4e88-aaae-2e0c138d049e	URN:catalog:CLO:EBIRD:OBS178066399	Animalia	Chordata	Aves	Passeriformes	Mimidae	Toxostoma	Toxostoma bendirei		SPECIES	Toxostoma bendirei (Coues, 1873)	Toxostoma bendirei		US	Papago Park	Arizona	PRESENT	2	e2e717bf-551a-4917-bdc9-4fa0f342c530	33.4564	-111.95							2013-01-07T00:00:00	7	1	2013	5231697	5231697	HUMAN_OBSERVATION	CLO	EBIRD	OBS178066399				CC_BY_4_0		obsr87280			2023-01-24T15:15:42.588Z		CONTINENT_DERIVED_FROM_COORDINATES
936800488	4fa7b334-ce0d-4e88-aaae-2e0c138d049e	URN:catalog:CLO:EBIRD:OBS178111245	Animalia	Chordata	Aves	Passeriformes	Mimidae	Toxostoma	Toxostoma bendirei		SPECIES	Toxostoma bendirei (Coues, 1873)	Toxostoma bendirei		US	Santa Cruz Flats Travel Count	Arizona	PRESENT	1	e2e717bf-551a-4917-bdc9-4fa0f342c530	32.67671	-111.58502							2013-01-24T00:00:00	24	1	2013	5231697	5231697	HUMAN_OBSERVATION	CLO	EBIRD	OBS178111245				CC_BY_4_0		obsr282557			2023-01-24T15:15:54.039Z		CONTINENT_DERIVED_FROM_COORDINATES
936776556	4fa7b334-ce0d-4e88-aaae-2e0c138d049e	URN:catalog:CLO:EBIRD:OBS178128291	Animalia	Chordata	Aves	Passeriformes	Mimidae	Toxostoma	Toxostoma bendirei		SPECIES	Toxostoma bendirei (Coues, 1873)	Toxostoma bendirei		US	Avra Valley--Reservation Road	Arizona	PRESENT	1	e2e717bf-551a-4917-bdc9-4fa0f342c530	32.275753	-111.27863							2013-01-24T00:00:00	24	1	2013	5231697	5231697	HUMAN_OBSERVATION	CLO	EBIRD	OBS178128291				CC_BY_4_0		obsr297705			2023-01-24T14:57:43.380Z		CONTINENT_DERIVED_FROM_COORDINATES
936757165	4fa7b334-ce0d-4e88-aaae-2e0c138d049e	URN:catalog:CLO:EBIRD:OBS178129246	Animalia	Chordata	Aves	Passeriformes	Mimidae	Toxostoma	Toxostoma bendirei		SPECIES	Toxostoma bendirei (Coues, 1873)	Toxostoma bendirei		US	Marana Rd.--Santa Cruz River crossing	Arizona	PRESENT	2	e2e717bf-551a-4917-bdc9-4fa0f342c530	32.45571	-111.277954							1998-02-25T00:00:00	25	2	1998	5231697	5231697	HUMAN_OBSERVATION	CLO	EBIRD	OBS178129246				CC_BY_4_0		obsr34603			2023-01-24T14:57:54.711Z		CONTINENT_DERIVED_FROM_COORDINATES
936756776	4fa7b334-ce0d-4e88-aaae-2e0c138d049e	URN:catalog:CLO:EBIRD:OBS177899325	Animalia	Chordata	Aves	Passeriformes	Mimidae	Toxostoma	Toxostoma bendirei		SPECIES	Toxostoma bendirei (Coues, 1873)	Toxostoma bendirei		US	Baseline Rd & Salome Hwy Thrasher spot	Arizona	PRESENT	1	e2e717bf-551a-4917-bdc9-4fa0f342c530	33.377003	-112.771866							2013-01-23T00:00:00	23	1	2013	5231697	5231697	HUMAN_OBSERVATION	CLO	EBIRD	OBS177899325				CC_BY_4_0		obsr103682			2023-01-24T14:58:17.286Z		CONTINENT_DERIVED_FROM_COORDINATES
936696408	4fa7b334-ce0d-4e88-aaae-2e0c138d049e	URN:catalog:CLO:EBIRD:OBS178017298	Animalia	Chordata	Aves	Passeriformes	Mimidae	Toxostoma	Toxostoma bendirei		SPECIES	Toxostoma bendirei (Coues, 1873)	Toxostoma bendirei		US	Rabbit Crossing	Arizona	PRESENT	1	e2e717bf-551a-4917-bdc9-4fa0f342c530	34.66045	-114.28613							2013-01-08T00:00:00	8	1	2013	5231697	5231697	HUMAN_OBSERVATION	CLO	EBIRD	OBS178017298				CC_BY_4_0		obsr119480			2023-01-24T15:16:10.819Z		CONTINENT_DERIVED_FROM_COORDINATES
936694947	4fa7b334-ce0d-4e88-aaae-2e0c138d049e	URN:catalog:CLO:EBIRD:OBS178032139	Animalia	Chordata	Aves	Passeriformes	Mimidae	Toxostoma	Toxostoma bendirei		SPECIES	Toxostoma bendirei (Coues, 1873)	Toxostoma bendirei		US	CAP Recharge Basin--Mile Wide Rd	Arizona	PRESENT	1	e2e717bf-551a-4917-bdc9-4fa0f342c530	32.249176	-111.25812							2013-01-23T00:00:00	23	1	2013	5231697	5231697	HUMAN_OBSERVATION	CLO	EBIRD	OBS178032139				CC_BY_4_0		obsr197350			2023-01-24T14:56:35.722Z		CONTINENT_DERIVED_FROM_COORDINATES
936671568	4fa7b334-ce0d-4e88-aaae-2e0c138d049e	URN:catalog:CLO:EBIRD:OBS177931005	Animalia	Chordata	Aves	Passeriformes	Mimidae	Toxostoma	Toxostoma bendirei		SPECIES	Toxostoma bendirei (Coues, 1873)	Toxostoma bendirei		US	Avra Valley--Reservation Road	Arizona	PRESENT	1	e2e717bf-551a-4917-bdc9-4fa0f342c530	32.275753	-111.27863							2013-01-23T00:00:00	23	1	2013	5231697	5231697	HUMAN_OBSERVATION	CLO	EBIRD	OBS177931005				CC_BY_4_0		obsr58643			2023-01-24T15:17:07.058Z		CONTINENT_DERIVED_FROM_COORDINATES
936614085	4fa7b334-ce0d-4e88-aaae-2e0c138d049e	URN:catalog:CLO:EBIRD:OBS177749831	Animalia	Chordata	Aves	Passeriformes	Mimidae	Toxostoma	Toxostoma bendirei		SPECIES	Toxostoma bendirei (Coues, 1873)	Toxostoma bendirei		US	Santa Cruz Flats Travel Count	Arizona	PRESENT	1	e2e717bf-551a-4917-bdc9-4fa0f342c530	32.67671	-111.58502							2013-01-21T00:00:00	21	1	2013	5231697	5231697	HUMAN_OBSERVATION	CLO	EBIRD	OBS177749831				CC_BY_4_0		obsr131455			2023-01-24T15:10:20.493Z		CONTINENT_DERIVED_FROM_COORDINATES
936506301	4fa7b334-ce0d-4e88-aaae-2e0c138d049e	URN:catalog:CLO:EBIRD:OBS177738903	Animalia	Chordata	Aves	Passeriformes	Mimidae	Toxostoma	Toxostoma bendirei		SPECIES	Toxostoma bendirei (Coues, 1873)	Toxostoma bendirei		US	Santa Cruz Flats Travel Count	Arizona	PRESENT	6	e2e717bf-551a-4917-bdc9-4fa0f342c530	32.67671	-111.58502							2013-01-21T00:00:00	21	1	2013	5231697	5231697	HUMAN_OBSERVATION	CLO	EBIRD	OBS177738903				CC_BY_4_0		obsr116637			2023-01-24T15:15:27.811Z		CONTINENT_DERIVED_FROM_COORDINATES
936501266	4fa7b334-ce0d-4e88-aaae-2e0c138d049e	URN:catalog:CLO:EBIRD:OBS177736964	Animalia	Chordata	Aves	Passeriformes	Mimidae	Toxostoma	Toxostoma bendirei		SPECIES	Toxostoma bendirei (Coues, 1873)	Toxostoma bendirei		US	Santa Cruz Flats Travel Count	Arizona	PRESENT	2	e2e717bf-551a-4917-bdc9-4fa0f342c530	32.67671	-111.58502							2013-01-21T00:00:00	21	1	2013	5231697	5231697	HUMAN_OBSERVATION	CLO	EBIRD	OBS177736964				CC_BY_4_0		obsr103949			2023-01-24T14:57:36.281Z		CONTINENT_DERIVED_FROM_COORDINATES
936496157	4fa7b334-ce0d-4e88-aaae-2e0c138d049e	URN:catalog:CLO:EBIRD:OBS177744679	Animalia	Chordata	Aves	Passeriformes	Mimidae	Toxostoma	Toxostoma bendirei		SPECIES	Toxostoma bendirei (Coues, 1873)	Toxostoma bendirei		US	Slaughter Ranch	Arizona	PRESENT	2	e2e717bf-551a-4917-bdc9-4fa0f342c530	31.3371	-109.2787							2009-03-28T00:00:00	28	3	2009	5231697	5231697	HUMAN_OBSERVATION	CLO	EBIRD	OBS177744679				CC_BY_4_0		obsr233022			2023-01-24T14:58:26.926Z		CONTINENT_DERIVED_FROM_COORDINATES
936493506	4fa7b334-ce0d-4e88-aaae-2e0c138d049e	URN:catalog:CLO:EBIRD:OBS177739329	Animalia	Chordata	Aves	Passeriformes	Mimidae	Toxostoma	Toxostoma bendirei		SPECIES	Toxostoma bendirei (Coues, 1873)	Toxostoma bendirei		US	Evergreen Turf Sod Farm--Tweedy/Pretzer (bird from perimeter roads only)	Arizona	PRESENT	2	e2e717bf-551a-4917-bdc9-4fa0f342c530	32.650505	-111.59069							2013-01-21T00:00:00	21	1	2013	5231697	5231697	HUMAN_OBSERVATION	CLO	EBIRD	OBS177739329				CC_BY_4_0		obsr116637			2023-01-24T15:16:18.431Z		CONTINENT_DERIVED_FROM_COORDINATES
936482066	4fa7b334-ce0d-4e88-aaae-2e0c138d049e	URN:catalog:CLO:EBIRD:OBS177740132	Animalia	Chordata	Aves	Passeriformes	Mimidae	Toxostoma	Toxostoma bendirei		SPECIES	Toxostoma bendirei (Coues, 1873)	Toxostoma bendirei		US	Western Sod Farm	Arizona	PRESENT	1	e2e717bf-551a-4917-bdc9-4fa0f342c530	32.613	-111.638							2013-01-21T00:00:00	21	1	2013	5231697	5231697	HUMAN_OBSERVATION	CLO	EBIRD	OBS177740132				CC_BY_4_0		obsr116637			2023-01-24T14:58:00.599Z		CONTINENT_DERIVED_FROM_COORDINATES
936479945	4fa7b334-ce0d-4e88-aaae-2e0c138d049e	URN:catalog:CLO:EBIRD:OBS177697393	Animalia	Chordata	Aves	Passeriformes	Mimidae	Toxostoma	Toxostoma bendirei		SPECIES	Toxostoma bendirei (Coues, 1873)	Toxostoma bendirei		US	Santa Cruz River--Trico Rd.	Arizona	PRESENT	1	e2e717bf-551a-4917-bdc9-4fa0f342c530	32.47171	-111.30337							2013-01-21T00:00:00	21	1	2013	5231697	5231697	HUMAN_OBSERVATION	CLO	EBIRD	OBS177697393				CC_BY_4_0		obsr282557			2023-01-24T15:15:55.567Z		CONTINENT_DERIVED_FROM_COORDINATES
936465789	4fa7b334-ce0d-4e88-aaae-2e0c138d049e	URN:catalog:CLO:EBIRD:OBS177661539	Animalia	Chordata	Aves	Passeriformes	Mimidae	Toxostoma	Toxostoma bendirei		SPECIES	Toxostoma bendirei (Coues, 1873)	Toxostoma bendirei		US	Bendire's Thrasher location Manville Road	Arizona	PRESENT	1	e2e717bf-551a-4917-bdc9-4fa0f342c530	32.291557	-111.25851							2013-01-21T00:00:00	21	1	2013	5231697	5231697	HUMAN_OBSERVATION	CLO	EBIRD	OBS177661539				CC_BY_4_0		obsr168305			2023-01-24T15:12:17.144Z		CONTINENT_DERIVED_FROM_COORDINATES
936457630	4fa7b334-ce0d-4e88-aaae-2e0c138d049e	URN:catalog:CLO:EBIRD:OBS177444460	Animalia	Chordata	Aves	Passeriformes	Mimidae	Toxostoma	Toxostoma bendirei		SPECIES	Toxostoma bendirei (Coues, 1873)	Toxostoma bendirei		US	US-AZ-Eloy-22517 S Toltec Hwy	Arizona	PRESENT	1	e2e717bf-551a-4917-bdc9-4fa0f342c530	32.66776	-111.62026							2013-01-20T00:00:00	20	1	2013	5231697	5231697	HUMAN_OBSERVATION	CLO	EBIRD	OBS177444460				CC_BY_4_0		obsr103682			2023-01-24T14:56:05.183Z		CONTINENT_DERIVED_FROM_COORDINATES
936445126	4fa7b334-ce0d-4e88-aaae-2e0c138d049e	URN:catalog:CLO:EBIRD:OBS177521427	Animalia	Chordata	Aves	Passeriformes	Mimidae	Toxostoma	Toxostoma bendirei		SPECIES	Toxostoma bendirei (Coues, 1873)	Toxostoma bendirei		US	CAP Recharge Basin--Mile Wide Rd	Arizona	PRESENT	1	e2e717bf-551a-4917-bdc9-4fa0f342c530	32.249176	-111.25812							2013-01-20T00:00:00	20	1	2013	5231697	5231697	HUMAN_OBSERVATION	CLO	EBIRD	OBS177521427				CC_BY_4_0		obsr160633			2023-01-24T14:58:09.698Z		CONTINENT_DERIVED_FROM_COORDINATES
936426321	4fa7b334-ce0d-4e88-aaae-2e0c138d049e	URN:catalog:CLO:EBIRD:OBS177521120	Animalia	Chordata	Aves	Passeriformes	Mimidae	Toxostoma	Toxostoma bendirei		SPECIES	Toxostoma bendirei (Coues, 1873)	Toxostoma bendirei		US	CAP Recharge Basin--Mile Wide Rd	Arizona	PRESENT	1	e2e717bf-551a-4917-bdc9-4fa0f342c530	32.249176	-111.25812							2013-01-20T00:00:00	20	1	2013	5231697	5231697	HUMAN_OBSERVATION	CLO	EBIRD	OBS177521120				CC_BY_4_0		obsr181110			2023-01-24T14:57:05.605Z		CONTINENT_DERIVED_FROM_COORDINATES
936419854	4fa7b334-ce0d-4e88-aaae-2e0c138d049e	URN:catalog:CLO:EBIRD:OBS177532739	Animalia	Chordata	Aves	Passeriformes	Mimidae	Toxostoma	Toxostoma bendirei		SPECIES	Toxostoma bendirei (Coues, 1873)	Toxostoma bendirei		US	Baseline Rd & Salome Hwy Thrasher spot	Arizona	PRESENT	2	e2e717bf-551a-4917-bdc9-4fa0f342c530	33.377003	-112.771866							2013-01-20T00:00:00	20	1	2013	5231697	5231697	HUMAN_OBSERVATION	CLO	EBIRD	OBS177532739				CC_BY_4_0		obsr273349			2023-01-24T15:16:19.996Z		CONTINENT_DERIVED_FROM_COORDINATES
936372382	4fa7b334-ce0d-4e88-aaae-2e0c138d049e	URN:catalog:CLO:EBIRD:OBS177581005	Animalia	Chordata	Aves	Passeriformes	Mimidae	Toxostoma	Toxostoma bendirei		SPECIES	Toxostoma bendirei (Coues, 1873)	Toxostoma bendirei		US	Baseline Rd & Salome Hwy Thrasher spot	Arizona	PRESENT	2	e2e717bf-551a-4917-bdc9-4fa0f342c530	33.377003	-112.771866							2013-01-20T00:00:00	20	1	2013	5231697	5231697	HUMAN_OBSERVATION	CLO	EBIRD	OBS177581005				CC_BY_4_0		obsr289354			2023-01-24T15:10:16.360Z		CONTINENT_DERIVED_FROM_COORDINATES
936364726	4fa7b334-ce0d-4e88-aaae-2e0c138d049e	URN:catalog:CLO:EBIRD:OBS177377474	Animalia	Chordata	Aves	Passeriformes	Mimidae	Toxostoma	Toxostoma bendirei		SPECIES	Toxostoma bendirei (Coues, 1873)	Toxostoma bendirei		US	Santa Cruz Flats Travel Count	Arizona	PRESENT	3	e2e717bf-551a-4917-bdc9-4fa0f342c530	32.67671	-111.58502							2013-01-19T00:00:00	19	1	2013	5231697	5231697	HUMAN_OBSERVATION	CLO	EBIRD	OBS177377474				CC_BY_4_0		obsr336013			2023-01-24T15:15:34.642Z		CONTINENT_DERIVED_FROM_COORDINATES
936336309	4fa7b334-ce0d-4e88-aaae-2e0c138d049e	URN:catalog:CLO:EBIRD:OBS177377196	Animalia	Chordata	Aves	Passeriformes	Mimidae	Toxostoma	Toxostoma bendirei		SPECIES	Toxostoma bendirei (Coues, 1873)	Toxostoma bendirei		US	Arizona City Lake	Arizona	PRESENT	1	e2e717bf-551a-4917-bdc9-4fa0f342c530	32.73762	-111.6788							2013-01-19T00:00:00	19	1	2013	5231697	5231697	HUMAN_OBSERVATION	CLO	EBIRD	OBS177377196				CC_BY_4_0		obsr336013			2023-01-24T15:17:06.126Z		CONTINENT_DERIVED_FROM_COORDINATES
936279384	4fa7b334-ce0d-4e88-aaae-2e0c138d049e	URN:catalog:CLO:EBIRD:OBS177406848	Animalia	Chordata	Aves	Passeriformes	Mimidae	Toxostoma	Toxostoma bendirei		SPECIES	Toxostoma bendirei (Coues, 1873)	Toxostoma bendirei		US	Arizona City Lake	Arizona	PRESENT	1	e2e717bf-551a-4917-bdc9-4fa0f342c530	32.73762	-111.6788							2013-01-19T00:00:00	19	1	2013	5231697	5231697	HUMAN_OBSERVATION	CLO	EBIRD	OBS177406848				CC_BY_4_0		obsr140698			2023-01-24T14:57:36.502Z		CONTINENT_DERIVED_FROM_COORDINATES
936276119	4fa7b334-ce0d-4e88-aaae-2e0c138d049e	URN:catalog:CLO:EBIRD:OBS177406800	Animalia	Chordata	Aves	Passeriformes	Mimidae	Toxostoma	Toxostoma bendirei		SPECIES	Toxostoma bendirei (Coues, 1873)	Toxostoma bendirei		US	Santa Cruz Flats Travel Count	Arizona	PRESENT	3	e2e717bf-551a-4917-bdc9-4fa0f342c530	32.67671	-111.58502							2013-01-19T00:00:00	19	1	2013	5231697	5231697	HUMAN_OBSERVATION	CLO	EBIRD	OBS177406800				CC_BY_4_0		obsr140698			2023-01-24T14:56:37.190Z		CONTINENT_DERIVED_FROM_COORDINATES
936207040	4fa7b334-ce0d-4e88-aaae-2e0c138d049e	URN:catalog:CLO:EBIRD:OBS177308317	Animalia	Chordata	Aves	Passeriformes	Mimidae	Toxostoma	Toxostoma bendirei		SPECIES	Toxostoma bendirei (Coues, 1873)	Toxostoma bendirei		US	Baseline Rd & Salome Hwy Thrasher spot	Arizona	PRESENT	2	e2e717bf-551a-4917-bdc9-4fa0f342c530	33.377003	-112.771866							2013-01-19T00:00:00	19	1	2013	5231697	5231697	HUMAN_OBSERVATION	CLO	EBIRD	OBS177308317				CC_BY_4_0		obsr169965			2023-01-24T14:56:11.573Z		CONTINENT_DERIVED_FROM_COORDINATES
936124781	4fa7b334-ce0d-4e88-aaae-2e0c138d049e	URN:catalog:CLO:EBIRD:OBS177371556	Animalia	Chordata	Aves	Passeriformes	Mimidae	Toxostoma	Toxostoma bendirei		SPECIES	Toxostoma bendirei (Coues, 1873)	Toxostoma bendirei		US	Arizona City Lake	Arizona	PRESENT	1	e2e717bf-551a-4917-bdc9-4fa0f342c530	32.73762	-111.6788							2013-01-19T00:00:00	19	1	2013	5231697	5231697	HUMAN_OBSERVATION	CLO	EBIRD	OBS177371556				CC_BY_4_0		obsr37316			2023-01-24T15:16:10.328Z		CONTINENT_DERIVED_FROM_COORDINATES
936117442	4fa7b334-ce0d-4e88-aaae-2e0c138d049e	URN:catalog:CLO:EBIRD:OBS177375505	Animalia	Chordata	Aves	Passeriformes	Mimidae	Toxostoma	Toxostoma bendirei		SPECIES	Toxostoma bendirei (Coues, 1873)	Toxostoma bendirei		US	Santa Cruz Flats Travel Count	Arizona	PRESENT	3	e2e717bf-551a-4917-bdc9-4fa0f342c530	32.67671	-111.58502							2013-01-19T00:00:00	19	1	2013	5231697	5231697	HUMAN_OBSERVATION	CLO	EBIRD	OBS177375505				CC_BY_4_0		obsr37316			2023-01-24T14:57:43.815Z		CONTINENT_DERIVED_FROM_COORDINATES
936097491	4fa7b334-ce0d-4e88-aaae-2e0c138d049e	URN:catalog:CLO:EBIRD:OBS177231591	Animalia	Chordata	Aves	Passeriformes	Mimidae	Toxostoma	Toxostoma bendirei		SPECIES	Toxostoma bendirei (Coues, 1873)	Toxostoma bendirei		US	Desert Botanical Garden	Arizona	PRESENT		e2e717bf-551a-4917-bdc9-4fa0f342c530	33.461815	-111.943634							2012-03-29T00:00:00	29	3	2012	5231697	5231697	HUMAN_OBSERVATION	CLO	EBIRD	OBS177231591				CC_BY_4_0		obsr350499			2023-01-24T14:58:05.763Z		CONTINENT_DERIVED_FROM_COORDINATES
936048224	4fa7b334-ce0d-4e88-aaae-2e0c138d049e	URN:catalog:CLO:EBIRD:OBS176908700	Animalia	Chordata	Aves	Passeriformes	Mimidae	Toxostoma	Toxostoma bendirei		SPECIES	Toxostoma bendirei (Coues, 1873)	Toxostoma bendirei		US	CAP Recharge Basin--Mile Wide Rd	Arizona	PRESENT	1	e2e717bf-551a-4917-bdc9-4fa0f342c530	32.249176	-111.25812							2013-01-16T00:00:00	16	1	2013	5231697	5231697	HUMAN_OBSERVATION	CLO	EBIRD	OBS176908700				CC_BY_4_0		obsr197350			2023-01-24T15:15:52.824Z		CONTINENT_DERIVED_FROM_COORDINATES
936048053	4fa7b334-ce0d-4e88-aaae-2e0c138d049e	URN:catalog:CLO:EBIRD:OBS176910737	Animalia	Chordata	Aves	Passeriformes	Mimidae	Toxostoma	Toxostoma bendirei		SPECIES	Toxostoma bendirei (Coues, 1873)	Toxostoma bendirei		US	Avra Valley--Reservation Road	Arizona	PRESENT	3	e2e717bf-551a-4917-bdc9-4fa0f342c530	32.275753	-111.27863							2013-01-16T00:00:00	16	1	2013	5231697	5231697	HUMAN_OBSERVATION	CLO	EBIRD	OBS176910737				CC_BY_4_0		obsr197350			2023-01-24T15:15:35.828Z		CONTINENT_DERIVED_FROM_COORDINATES
936016692	4fa7b334-ce0d-4e88-aaae-2e0c138d049e	URN:catalog:CLO:EBIRD:OBS176979340	Animalia	Chordata	Aves	Passeriformes	Mimidae	Toxostoma	Toxostoma bendirei		SPECIES	Toxostoma bendirei (Coues, 1873)	Toxostoma bendirei		US	Stateline Rd. (Cochise Co.)	Arizona	PRESENT		e2e717bf-551a-4917-bdc9-4fa0f342c530	31.836103	-109.05083							2005-08-07T00:00:00	7	8	2005	5231697	5231697	HUMAN_OBSERVATION	CLO	EBIRD	OBS176979340				CC_BY_4_0		obsr334055			2023-01-24T15:15:03.213Z		CONTINENT_DERIVED_FROM_COORDINATES
935978442	4fa7b334-ce0d-4e88-aaae-2e0c138d049e	URN:catalog:CLO:EBIRD:OBS177042409	Animalia	Chordata	Aves	Passeriformes	Mimidae	Toxostoma	Toxostoma bendirei		SPECIES	Toxostoma bendirei (Coues, 1873)	Toxostoma bendirei		US	Casa Grande, AZ	Arizona	PRESENT	1	e2e717bf-551a-4917-bdc9-4fa0f342c530	32.94056	-111.52051							2012-05-03T00:00:00	3	5	2012	5231697	5231697	HUMAN_OBSERVATION	CLO	EBIRD	OBS177042409				CC_BY_4_0		obsr353273			2023-01-24T14:56:36.193Z		CONTINENT_DERIVED_FROM_COORDINATES
935944077	4fa7b334-ce0d-4e88-aaae-2e0c138d049e	URN:catalog:CLO:EBIRD:OBS176852389	Animalia	Chordata	Aves	Passeriformes	Mimidae	Toxostoma	Toxostoma bendirei		SPECIES	Toxostoma bendirei (Coues, 1873)	Toxostoma bendirei		US	Fort Rosecrans National Cemetery (*no birding 8a-5p*)	California	PRESENT	1	e2e717bf-551a-4917-bdc9-4fa0f342c530	32.68582	-117.244995							2005-09-17T00:00:00	17	9	2005	5231697	5231697	HUMAN_OBSERVATION	CLO	EBIRD	OBS176852389				CC_BY_4_0		obsr348558			2023-01-24T14:57:46.565Z		CONTINENT_DERIVED_FROM_COORDINATES
935694048	4fa7b334-ce0d-4e88-aaae-2e0c138d049e	URN:catalog:CLO:EBIRD:OBS176686433	Animalia	Chordata	Aves	Passeriformes	Mimidae	Toxostoma	Toxostoma bendirei		SPECIES	Toxostoma bendirei (Coues, 1873)	Toxostoma bendirei		US	Avra Valley--Reservation Road	Arizona	PRESENT	2	e2e717bf-551a-4917-bdc9-4fa0f342c530	32.275753	-111.27863							2013-01-14T00:00:00	14	1	2013	5231697	5231697	HUMAN_OBSERVATION	CLO	EBIRD	OBS176686433				CC_BY_4_0		obsr37316			2023-01-24T15:16:43.518Z		CONTINENT_DERIVED_FROM_COORDINATES
935691599	4fa7b334-ce0d-4e88-aaae-2e0c138d049e	URN:catalog:CLO:EBIRD:OBS176691626	Animalia	Chordata	Aves	Passeriformes	Mimidae	Toxostoma	Toxostoma bendirei		SPECIES	Toxostoma bendirei (Coues, 1873)	Toxostoma bendirei		US	CAP Recharge Basin--Mile Wide Rd	Arizona	PRESENT	1	e2e717bf-551a-4917-bdc9-4fa0f342c530	32.249176	-111.25812							2013-01-14T00:00:00	14	1	2013	5231697	5231697	HUMAN_OBSERVATION	CLO	EBIRD	OBS176691626				CC_BY_4_0		obsr37316			2023-01-24T15:15:55.532Z		CONTINENT_DERIVED_FROM_COORDINATES
935632176	4fa7b334-ce0d-4e88-aaae-2e0c138d049e	URN:catalog:CLO:EBIRD:OBS176478718	Animalia	Chordata	Aves	Passeriformes	Mimidae	Toxostoma	Toxostoma bendirei		SPECIES	Toxostoma bendirei (Coues, 1873)	Toxostoma bendirei		US	Reservation / Mile Wide Rds.	Arizona	PRESENT	1	e2e717bf-551a-4917-bdc9-4fa0f342c530	32.258568	-111.271904							2013-01-13T00:00:00	13	1	2013	5231697	5231697	HUMAN_OBSERVATION	CLO	EBIRD	OBS176478718				CC_BY_4_0		obsr282557			2023-01-24T14:56:38.417Z		CONTINENT_DERIVED_FROM_COORDINATES
935507543	4fa7b334-ce0d-4e88-aaae-2e0c138d049e	URN:catalog:CLO:EBIRD:OBS176551752	Animalia	Chordata	Aves	Passeriformes	Mimidae	Toxostoma	Toxostoma bendirei		SPECIES	Toxostoma bendirei (Coues, 1873)	Toxostoma bendirei		US	Whitewater Draw WA	Arizona	PRESENT		e2e717bf-551a-4917-bdc9-4fa0f342c530	31.561499	-109.72002							2013-01-13T00:00:00	13	1	2013	5231697	5231697	HUMAN_OBSERVATION	CLO	EBIRD	OBS176551752				CC_BY_4_0		obsr163891			2023-01-24T15:16:18.513Z		CONTINENT_DERIVED_FROM_COORDINATES
935504986	4fa7b334-ce0d-4e88-aaae-2e0c138d049e	URN:catalog:CLO:EBIRD:OBS176556726	Animalia	Chordata	Aves	Passeriformes	Mimidae	Toxostoma	Toxostoma bendirei		SPECIES	Toxostoma bendirei (Coues, 1873)	Toxostoma bendirei		US	Evergreen Turf Farm (greater vicinity)	Arizona	PRESENT	1	e2e717bf-551a-4917-bdc9-4fa0f342c530	32.635986	-111.586334							2013-01-13T00:00:00	13	1	2013	5231697	5231697	HUMAN_OBSERVATION	CLO	EBIRD	OBS176556726				CC_BY_4_0		obsr179592			2023-01-24T14:56:36.192Z		CONTINENT_DERIVED_FROM_COORDINATES
935498711	4fa7b334-ce0d-4e88-aaae-2e0c138d049e	URN:catalog:CLO:EBIRD:OBS176383570	Animalia	Chordata	Aves	Passeriformes	Mimidae	Toxostoma	Toxostoma bendirei		SPECIES	Toxostoma bendirei (Coues, 1873)	Toxostoma bendirei		US	CAP Recharge Basin--Mile Wide Rd	Arizona	PRESENT	1	e2e717bf-551a-4917-bdc9-4fa0f342c530	32.249176	-111.25812							2013-01-12T00:00:00	12	1	2013	5231697	5231697	HUMAN_OBSERVATION	CLO	EBIRD	OBS176383570				CC_BY_4_0		obsr253508			2023-01-24T14:57:59.537Z		CONTINENT_DERIVED_FROM_COORDINATES
935420416	4fa7b334-ce0d-4e88-aaae-2e0c138d049e	URN:catalog:CLO:EBIRD:OBS176231554	Animalia	Chordata	Aves	Passeriformes	Mimidae	Toxostoma	Toxostoma bendirei		SPECIES	Toxostoma bendirei (Coues, 1873)	Toxostoma bendirei		US	Santa Cruz Valley--Hawk Rd.	Arizona	PRESENT	1	e2e717bf-551a-4917-bdc9-4fa0f342c530	31.765663	-110.96645							1982-04-13T00:00:00	13	4	1982	5231697	5231697	HUMAN_OBSERVATION	CLO	EBIRD	OBS176231554				CC_BY_4_0		obsr115431			2023-01-24T15:17:06.285Z		CONTINENT_DERIVED_FROM_COORDINATES
935407856	4fa7b334-ce0d-4e88-aaae-2e0c138d049e	URN:catalog:CLO:EBIRD:OBS176231358	Animalia	Chordata	Aves	Passeriformes	Mimidae	Toxostoma	Toxostoma bendirei		SPECIES	Toxostoma bendirei (Coues, 1873)	Toxostoma bendirei		US	Santa Cruz Valley--Canoa Rd. at I19	Arizona	PRESENT	1	e2e717bf-551a-4917-bdc9-4fa0f342c530	31.780682	-111.02533							1982-04-13T00:00:00	13	4	1982	5231697	5231697	HUMAN_OBSERVATION	CLO	EBIRD	OBS176231358				CC_BY_4_0		obsr115431			2023-01-24T14:57:53.512Z		CONTINENT_DERIVED_FROM_COORDINATES
935075223	4fa7b334-ce0d-4e88-aaae-2e0c138d049e	URN:catalog:CLO:EBIRD:OBS175907350	Animalia	Chordata	Aves	Passeriformes	Mimidae	Toxostoma	Toxostoma bendirei		SPECIES	Toxostoma bendirei (Coues, 1873)	Toxostoma bendirei		US	Wittmann - Trilby Wash	Arizona	PRESENT	2	e2e717bf-551a-4917-bdc9-4fa0f342c530	33.72033	-112.54514							2013-01-01T00:00:00	1	1	2013	5231697	5231697	HUMAN_OBSERVATION	CLO	EBIRD	OBS175907350				CC_BY_4_0		obsr166496			2023-01-24T15:11:20.949Z		CONTINENT_DERIVED_FROM_COORDINATES
934837234	4fa7b334-ce0d-4e88-aaae-2e0c138d049e	URN:catalog:CLO:EBIRD:OBS175463661	Animalia	Chordata	Aves	Passeriformes	Mimidae	Toxostoma	Toxostoma bendirei		SPECIES	Toxostoma bendirei (Coues, 1873)	Toxostoma bendirei		US	Tres Rios Overbank Wetlands (permit required)	Arizona	PRESENT	1	e2e717bf-551a-4917-bdc9-4fa0f342c530	33.3894	-112.259766							2013-01-05T00:00:00	5	1	2013	5231697	5231697	HUMAN_OBSERVATION	CLO	EBIRD	OBS175463661				CC_BY_4_0		obsr198755			2023-01-24T15:15:51.627Z		CONTINENT_DERIVED_FROM_COORDINATES
934813035	4fa7b334-ce0d-4e88-aaae-2e0c138d049e	URN:catalog:CLO:EBIRD:OBS175480006	Animalia	Chordata	Aves	Passeriformes	Mimidae	Toxostoma	Toxostoma bendirei		SPECIES	Toxostoma bendirei (Coues, 1873)	Toxostoma bendirei		US	Stateline Road and Portal Rd., NM	New Mexico	PRESENT	1	e2e717bf-551a-4917-bdc9-4fa0f342c530	31.871204	-109.04867							2009-08-07T00:00:00	7	8	2009	5231697	5231697	HUMAN_OBSERVATION	CLO	EBIRD	OBS175480006				CC_BY_4_0		obsr336757			2023-01-24T14:58:03.780Z		CONTINENT_DERIVED_FROM_COORDINATES
934812705	4fa7b334-ce0d-4e88-aaae-2e0c138d049e	URN:catalog:CLO:EBIRD:OBS175480007	Animalia	Chordata	Aves	Passeriformes	Mimidae	Toxostoma	Toxostoma bendirei		SPECIES	Toxostoma bendirei (Coues, 1873)	Toxostoma bendirei		US	Stateline Road and Portal Rd, AZ	Arizona	PRESENT	1	e2e717bf-551a-4917-bdc9-4fa0f342c530	31.871218	-109.04918							2009-08-07T00:00:00	7	8	2009	5231697	5231697	HUMAN_OBSERVATION	CLO	EBIRD	OBS175480007				CC_BY_4_0		obsr336757			2023-01-24T14:57:59.393Z		CONTINENT_DERIVED_FROM_COORDINATES
934414154	4fa7b334-ce0d-4e88-aaae-2e0c138d049e	URN:catalog:CLO:EBIRD:OBS174993844	Animalia	Chordata	Aves	Passeriformes	Mimidae	Toxostoma	Toxostoma bendirei		SPECIES	Toxostoma bendirei (Coues, 1873)	Toxostoma bendirei		US	Wittmann--Jump the Moon Ranch	Arizona	PRESENT	2	e2e717bf-551a-4917-bdc9-4fa0f342c530	33.730644	-112.53542							2013-01-01T00:00:00	1	1	2013	5231697	5231697	HUMAN_OBSERVATION	CLO	EBIRD	OBS174993844				CC_BY_4_0		obsr166496			2023-01-24T15:14:56.066Z		CONTINENT_DERIVED_FROM_COORDINATES
934235195	4fa7b334-ce0d-4e88-aaae-2e0c138d049e	URN:catalog:CLO:EBIRD:OBS174718438	Animalia	Chordata	Aves	Passeriformes	Mimidae	Toxostoma	Toxostoma bendirei		SPECIES	Toxostoma bendirei (Coues, 1873)	Toxostoma bendirei		US	6 miles N. of Riley	New Mexico	PRESENT	2	e2e717bf-551a-4917-bdc9-4fa0f342c530	34.449688	-107.185875							2003-04-27T00:00:00	27	4	2003	5231697	5231697	HUMAN_OBSERVATION	CLO	EBIRD	OBS174718438				CC_BY_4_0		obsr22682			2023-01-24T14:56:34.075Z		CONTINENT_DERIVED_FROM_COORDINATES
934219060	4fa7b334-ce0d-4e88-aaae-2e0c138d049e	URN:catalog:CLO:EBIRD:OBS174710817	Animalia	Chordata	Aves	Passeriformes	Mimidae	Toxostoma	Toxostoma bendirei		SPECIES	Toxostoma bendirei (Coues, 1873)	Toxostoma bendirei		US	Whitewater Draw WA	Arizona	PRESENT	1	e2e717bf-551a-4917-bdc9-4fa0f342c530	31.561499	-109.72002							2013-01-01T00:00:00	1	1	2013	5231697	5231697	HUMAN_OBSERVATION	CLO	EBIRD	OBS174710817				CC_BY_4_0		obsr213280			2023-01-24T15:14:59.610Z		CONTINENT_DERIVED_FROM_COORDINATES
934018429	4fa7b334-ce0d-4e88-aaae-2e0c138d049e	URN:catalog:CLO:EBIRD:OBS174536643	Animalia	Chordata	Aves	Passeriformes	Mimidae	Toxostoma	Toxostoma bendirei		SPECIES	Toxostoma bendirei (Coues, 1873)	Toxostoma bendirei		US	Kansas Settlement Rd	Arizona	PRESENT	2	e2e717bf-551a-4917-bdc9-4fa0f342c530	32.0576	-109.76255							2012-12-09T00:00:00	9	12	2012	5231697	5231697	HUMAN_OBSERVATION	CLO	EBIRD	OBS174536643				CC_BY_4_0		obsr229698			2023-01-24T14:58:24.457Z		CONTINENT_DERIVED_FROM_COORDINATES
933498785	4fa7b334-ce0d-4e88-aaae-2e0c138d049e	URN:catalog:CLO:EBIRD:OBS217420233	Animalia	Chordata	Aves	Passeriformes	Mimidae	Toxostoma	Toxostoma bendirei		SPECIES	Toxostoma bendirei (Coues, 1873)	Toxostoma bendirei		US	San Pedro RNCA--Charleston Bridge	Arizona	PRESENT		e2e717bf-551a-4917-bdc9-4fa0f342c530	31.6257	-110.1736							2012-06-22T00:00:00	22	6	2012	5231697	5231697	HUMAN_OBSERVATION	CLO	EBIRD	OBS217420233				CC_BY_4_0		obsr194815			2023-01-24T15:11:31.402Z		CONTINENT_DERIVED_FROM_COORDINATES
933354632	4fa7b334-ce0d-4e88-aaae-2e0c138d049e	URN:catalog:CLO:EBIRD_WI:OBS154472802	Animalia	Chordata	Aves	Passeriformes	Mimidae	Toxostoma	Toxostoma bendirei		SPECIES	Toxostoma bendirei (Coues, 1873)	Toxostoma bendirei		US	Rodeo	New Mexico	PRESENT	1	e2e717bf-551a-4917-bdc9-4fa0f342c530	31.83539	-109.03161							2012-05-19T00:00:00	19	5	2012	5231697	5231697	HUMAN_OBSERVATION	CLO	EBIRD_WI	OBS154472802				CC_BY_4_0		obsr170161			2023-01-24T15:15:21.410Z		CONTINENT_DERIVED_FROM_COORDINATES
933338242	4fa7b334-ce0d-4e88-aaae-2e0c138d049e	URN:catalog:CLO:EBIRD_WI:OBS153979173	Animalia	Chordata	Aves	Passeriformes	Mimidae	Toxostoma	Toxostoma bendirei		SPECIES	Toxostoma bendirei (Coues, 1873)	Toxostoma bendirei		US	Rodeo	New Mexico	PRESENT	1	e2e717bf-551a-4917-bdc9-4fa0f342c530	31.83539	-109.03161							2012-05-19T00:00:00	19	5	2012	5231697	5231697	HUMAN_OBSERVATION	CLO	EBIRD_WI	OBS153979173				CC_BY_4_0		obsr160024			2023-01-24T14:57:27.783Z		CONTINENT_DERIVED_FROM_COORDINATES
933333031	4fa7b334-ce0d-4e88-aaae-2e0c138d049e	URN:catalog:CLO:EBIRD_WI:OBS154010813	Animalia	Chordata	Aves	Passeriformes	Mimidae	Toxostoma	Toxostoma bendirei		SPECIES	Toxostoma bendirei (Coues, 1873)	Toxostoma bendirei		US	Rodeo	New Mexico	PRESENT	1	e2e717bf-551a-4917-bdc9-4fa0f342c530	31.83539	-109.03161							2012-05-19T00:00:00	19	5	2012	5231697	5231697	HUMAN_OBSERVATION	CLO	EBIRD_WI	OBS154010813				CC_BY_4_0		obsr27611			2023-01-24T15:15:34.179Z		CONTINENT_DERIVED_FROM_COORDINATES
919415161	22a66350-7947-4a49-84a3-39c7c1b0881f	urn:catalog:MSU:OR:4696M	Animalia	Chordata	Aves	Passeriformes	Mimidae	Toxostoma	Toxostoma bendirei		SPECIES	Toxostoma bendirei (Coues, 1873)	Toxostoma bendirei		US	Sacaton	Arizona	PRESENT		311e2740-f15a-11d8-b22f-b8a03c50a862									1886-04-09T00:00:00	9	4	1886	5231697	5231697	PRESERVED_SPECIMEN	MSU	OR	4696M				CC0_1_0		Collector Unknown		Native	2023-01-24T15:49:21.004Z
919405434	22a66350-7947-4a49-84a3-39c7c1b0881f	urn:catalog:MSU:OR:1285M	Animalia	Chordata	Aves	Passeriformes	Mimidae	Toxostoma	Toxostoma bendirei		SPECIES	Toxostoma bendirei (Coues, 1873)	Toxostoma bendirei		US	Phoenix	Arizona	PRESENT		311e2740-f15a-11d8-b22f-b8a03c50a862									1895-04-02T00:00:00	2	4	1895	5231697	5231697	PRESERVED_SPECIMEN	MSU	OR	1285M				CC0_1_0		R. A. Campbell		Native	2023-01-24T15:49:21.705Z
910360020	39f021d5-240c-445d-b62f-33bfed94938d	urn:catalog:OMNH:Egg:2990	Animalia	Chordata	Aves	Passeriformes	Mimidae	Toxostoma	Toxostoma bendirei		SPECIES	Toxostoma bendirei (Coues, 1873)			US	Near Phoenix	Arizona	PRESENT	3	609765e0-4ce8-11db-b80e-b8a03c50a862	33.448377	-112.074037	29614.39						1896-03-19T00:00:00	19	3	1896	5231697	5231697	PRESERVED_SPECIMEN	OMNH	Egg	2990				CC0_1_0		G. F. Breninger			2023-01-24T16:27:24.830Z		COORDINATE_ROUNDED;OCCURRENCE_STATUS_INFERRED_FROM_INDIVIDUAL_COUNT;INSTITUTION_MATCH_FUZZY;COLLECTION_MATCH_FUZZY
910360011	39f021d5-240c-445d-b62f-33bfed94938d	urn:catalog:OMNH:Egg:2993	Animalia	Chordata	Aves	Passeriformes	Mimidae	Toxostoma	Toxostoma bendirei		SPECIES	Toxostoma bendirei (Coues, 1873)						PRESENT	4	609765e0-4ce8-11db-b80e-b8a03c50a862													5231697	5231697	PRESERVED_SPECIMEN	OMNH	Egg	2993				CC0_1_0					2023-01-24T16:27:24.832Z		OCCURRENCE_STATUS_INFERRED_FROM_INDIVIDUAL_COUNT;INSTITUTION_MATCH_FUZZY;COLLECTION_MATCH_FUZZY
910359999	39f021d5-240c-445d-b62f-33bfed94938d	urn:catalog:OMNH:Egg:2992	Animalia	Chordata	Aves	Passeriformes	Mimidae	Toxostoma	Toxostoma bendirei		SPECIES	Toxostoma bendirei (Coues, 1873)			US	Alamo	California	PRESENT	4	609765e0-4ce8-11db-b80e-b8a03c50a862									1903-06-02T00:00:00	2	6	1903	5231697	5231697	PRESERVED_SPECIMEN	OMNH	Egg	2992				CC0_1_0		F. J. Smith			2023-01-24T16:27:24.830Z		OCCURRENCE_STATUS_INFERRED_FROM_INDIVIDUAL_COUNT;INSTITUTION_MATCH_FUZZY;COLLECTION_MATCH_FUZZY
910359961	39f021d5-240c-445d-b62f-33bfed94938d	urn:catalog:OMNH:Egg:2991	Animalia	Chordata	Aves	Passeriformes	Mimidae	Toxostoma	Toxostoma bendirei		SPECIES	Toxostoma bendirei (Coues, 1873)			US	Tempe	Arizona	PRESENT	3	609765e0-4ce8-11db-b80e-b8a03c50a862	33.414745	-111.909302	11682.0						1920-05-05T00:00:00	5	5	1920	5231697	5231697	PRESERVED_SPECIMEN	OMNH	Egg	2991				CC0_1_0		E. M. Le Baron			2023-01-24T16:27:24.831Z		COORDINATE_ROUNDED;OCCURRENCE_STATUS_INFERRED_FROM_INDIVIDUAL_COUNT;INSTITUTION_MATCH_FUZZY;COLLECTION_MATCH_FUZZY
910358065	39f021d5-240c-445d-b62f-33bfed94938d	urn:catalog:OMNH:Egg:1057	Animalia	Chordata	Aves	Passeriformes	Mimidae	Toxostoma	Toxostoma bendirei		SPECIES	Toxostoma bendirei (Coues, 1873)			US	Phoenix	Arizona	PRESENT	4	609765e0-4ce8-11db-b80e-b8a03c50a862	33.448341	-112.074005	34615.0						1905-05-15T00:00:00	15	5	1905	5231697	5231697	PRESERVED_SPECIMEN	OMNH	Egg	1057				CC0_1_0		D. A. B. for G. F. B.			2023-01-24T16:27:24.972Z		COORDINATE_ROUNDED;OCCURRENCE_STATUS_INFERRED_FROM_INDIVIDUAL_COUNT;INSTITUTION_MATCH_FUZZY;COLLECTION_MATCH_FUZZY
897123238	bdce0b4b-9ec3-481b-9f44-683ac1844d1d	http://arctos.database.museum/guid/WNMU:Bird:1736?seid=1417857	Animalia	Chordata	Aves	Passeriformes	Mimidae	Toxostoma	Toxostoma bendirei		SPECIES	Toxostoma bendirei (Coues, 1873)	Toxostoma bendirei		US	Near Cliff at Gila Airport	New Mexico	PRESENT		4f1bbd8f-a4ad-40dd-b098-283792d3679b	32.95	-108.6	301.0						1960-04-09T00:00:00	9	4	1960	5231697	5231697	PRESERVED_SPECIMEN	WNMU	Bird	WNMU:Bird:1736		unknown	2007-02-21T00:00:00	CC0_1_0		Collector(s): John P. Hubbard, Dale A. Zimmerman			2023-04-26T23:48:45.335Z		GEODETIC_DATUM_ASSUMED_WGS84;CONTINENT_DERIVED_FROM_COORDINATES;INSTITUTION_MATCH_FUZZY;INSTITUTION_COLLECTION_MISMATCH
897115789	abcaccad-9e01-4b2a-b493-32531cbed32a	http://arctos.database.museum/guid/UWYMV:Bird:765?seid=1909863	Animalia	Chordata	Aves	Passeriformes	Mimidae	Toxostoma	Toxostoma bendirei		SPECIES	Toxostoma bendirei (Coues, 1873)	Toxostoma bendirei		US	Rosemont	Arizona	PRESENT		50576fe5-7883-495d-9089-b5dcf5e56098	31.83417	-110.73222	3036.0						1900-05-08T00:00:00	8	5	1900	5231697	5231697	PRESERVED_SPECIMEN	UWYMV	Bird	UWYMV:Bird:765		James M. Maley	2013-01-17T00:00:00	CC0_1_0		Collector(s): R. D. Lusk			2023-04-28T17:16:27.928Z		CONTINENT_DERIVED_FROM_COORDINATES;INSTITUTION_MATCH_FUZZY;COLLECTION_MATCH_FUZZY
896559813	9ce52ff6-01b6-44a2-b617-9bc2ee8e8cd1	http://arctos.database.museum/guid/MVZ:Egg:9986?seid=1443886	Animalia	Chordata	Aves	Passeriformes	Mimidae	Toxostoma	Toxostoma bendirei		SPECIES	Toxostoma bendirei (Coues, 1873)	Toxostoma bendirei		US	near Blackwater	Arizona	PRESENT		8edbbde0-055e-11d8-b850-b8a03c50a862	33.0311382	-111.5823742	8464.0						1920-04-12T00:00:00	12	4	1920	5231697	5231697	PRESERVED_SPECIMEN	MVZ	Egg	MVZ:Egg:9986		Museum of Vertebrate Zoology, University of California, Berkeley	1999-01-27T00:00:00	CC0_1_0		Collector(s): Milton S. Ray			2023-04-26T23:37:10.094Z	StillImage	COORDINATE_REPROJECTED;CONTINENT_DERIVED_FROM_COORDINATES;TYPE_STATUS_INVALID;INSTITUTION_MATCH_FUZZY;COLLECTION_MATCH_FUZZY
896559809	9ce52ff6-01b6-44a2-b617-9bc2ee8e8cd1	http://arctos.database.museum/guid/MVZ:Egg:9979?seid=1630153	Animalia	Chordata	Aves	Passeriformes	Mimidae	Toxostoma	Toxostoma bendirei		SPECIES	Toxostoma bendirei (Coues, 1873)	Toxostoma bendirei		US	near Blackwater	Arizona	PRESENT		8edbbde0-055e-11d8-b850-b8a03c50a862	33.0311382	-111.5823742	8464.0						1920-04-02T00:00:00	2	4	1920	5231697	5231697	PRESERVED_SPECIMEN	MVZ	Egg	MVZ:Egg:9979		Museum of Vertebrate Zoology, University of California, Berkeley	1999-01-27T00:00:00	CC0_1_0		Collector(s): Milton S. Ray			2023-04-26T23:37:06.581Z	StillImage	COORDINATE_REPROJECTED;CONTINENT_DERIVED_FROM_COORDINATES;TYPE_STATUS_INVALID;INSTITUTION_MATCH_FUZZY;COLLECTION_MATCH_FUZZY
896559802	9ce52ff6-01b6-44a2-b617-9bc2ee8e8cd1	http://arctos.database.museum/guid/MVZ:Egg:9978?seid=478995	Animalia	Chordata	Aves	Passeriformes	Mimidae	Toxostoma	Toxostoma bendirei		SPECIES	Toxostoma bendirei (Coues, 1873)	Toxostoma bendirei		US	near Blackwater	Arizona	PRESENT		8edbbde0-055e-11d8-b850-b8a03c50a862	33.0311382	-111.5823742	8464.0						1920-03-31T00:00:00	31	3	1920	5231697	5231697	PRESERVED_SPECIMEN	MVZ	Egg	MVZ:Egg:9978		Museum of Vertebrate Zoology, University of California, Berkeley	1999-01-27T00:00:00	CC0_1_0		Collector(s): Milton S. Ray			2023-04-26T23:37:09.395Z	StillImage	COORDINATE_REPROJECTED;CONTINENT_DERIVED_FROM_COORDINATES;TYPE_STATUS_INVALID;INSTITUTION_MATCH_FUZZY;COLLECTION_MATCH_FUZZY
896559800	9ce52ff6-01b6-44a2-b617-9bc2ee8e8cd1	http://arctos.database.museum/guid/MVZ:Egg:9985?seid=835437	Animalia	Chordata	Aves	Passeriformes	Mimidae	Toxostoma	Toxostoma bendirei		SPECIES	Toxostoma bendirei (Coues, 1873)	Toxostoma bendirei		US	near Blackwater	Arizona	PRESENT		8edbbde0-055e-11d8-b850-b8a03c50a862	33.0311382	-111.5823742	8464.0						1920-04-11T00:00:00	11	4	1920	5231697	5231697	PRESERVED_SPECIMEN	MVZ	Egg	MVZ:Egg:9985		Museum of Vertebrate Zoology, University of California, Berkeley	1999-01-27T00:00:00	CC0_1_0		Collector(s): Milton S. Ray			2023-04-26T23:37:05.403Z	StillImage	COORDINATE_REPROJECTED;CONTINENT_DERIVED_FROM_COORDINATES;TYPE_STATUS_INVALID;INSTITUTION_MATCH_FUZZY;COLLECTION_MATCH_FUZZY
896559798	9ce52ff6-01b6-44a2-b617-9bc2ee8e8cd1	http://arctos.database.museum/guid/MVZ:Egg:9972?seid=1128823	Animalia	Chordata	Aves	Passeriformes	Mimidae	Toxostoma	Toxostoma bendirei		SPECIES	Toxostoma bendirei (Coues, 1873)	Toxostoma bendirei		US	near Blackwater	Arizona	PRESENT		8edbbde0-055e-11d8-b850-b8a03c50a862	33.0311382	-111.5823742	8464.0						1923-03-24T00:00:00	24	3	1923	5231697	5231697	PRESERVED_SPECIMEN	MVZ	Egg	MVZ:Egg:9972		Museum of Vertebrate Zoology, University of California, Berkeley	1999-01-27T00:00:00	CC0_1_0		Collector(s): Milton S. Ray			2023-04-26T23:37:11.914Z	StillImage	COORDINATE_REPROJECTED;CONTINENT_DERIVED_FROM_COORDINATES;TYPE_STATUS_INVALID;INSTITUTION_MATCH_FUZZY;COLLECTION_MATCH_FUZZY
896559781	9ce52ff6-01b6-44a2-b617-9bc2ee8e8cd1	http://arctos.database.museum/guid/MVZ:Egg:9984?seid=1114538	Animalia	Chordata	Aves	Passeriformes	Mimidae	Toxostoma	Toxostoma bendirei		SPECIES	Toxostoma bendirei (Coues, 1873)	Toxostoma bendirei		US	near Blackwater	Arizona	PRESENT		8edbbde0-055e-11d8-b850-b8a03c50a862	33.0311382	-111.5823742	8464.0						1923-04-07T00:00:00	7	4	1923	5231697	5231697	PRESERVED_SPECIMEN	MVZ	Egg	MVZ:Egg:9984		Museum of Vertebrate Zoology, University of California, Berkeley	1999-01-27T00:00:00	CC0_1_0		Collector(s): Milton S. Ray			2023-04-26T23:37:04.233Z	StillImage	COORDINATE_REPROJECTED;CONTINENT_DERIVED_FROM_COORDINATES;TYPE_STATUS_INVALID;INSTITUTION_MATCH_FUZZY;COLLECTION_MATCH_FUZZY
896559780	9ce52ff6-01b6-44a2-b617-9bc2ee8e8cd1	http://arctos.database.museum/guid/MVZ:Egg:9977?seid=1399725	Animalia	Chordata	Aves	Passeriformes	Mimidae	Toxostoma	Toxostoma bendirei		SPECIES	Toxostoma bendirei (Coues, 1873)	Toxostoma bendirei		US	Blackwater	Arizona	PRESENT		8edbbde0-055e-11d8-b850-b8a03c50a862	33.0311382	-111.5823742	8464.0						1920-03-30T00:00:00	30	3	1920	5231697	5231697	PRESERVED_SPECIMEN	MVZ	Egg	MVZ:Egg:9977		Museum of Vertebrate Zoology, University of California, Berkeley	1999-01-27T00:00:00	CC0_1_0		Collector(s): Milton S. Ray			2023-04-26T23:37:04.359Z	StillImage	COORDINATE_REPROJECTED;CONTINENT_DERIVED_FROM_COORDINATES;TYPE_STATUS_INVALID;INSTITUTION_MATCH_FUZZY;COLLECTION_MATCH_FUZZY
896559777	9ce52ff6-01b6-44a2-b617-9bc2ee8e8cd1	http://arctos.database.museum/guid/MVZ:Egg:9971?seid=963087	Animalia	Chordata	Aves	Passeriformes	Mimidae	Toxostoma	Toxostoma bendirei		SPECIES	Toxostoma bendirei (Coues, 1873)	Toxostoma bendirei		US	Blackwater	Arizona	PRESENT		8edbbde0-055e-11d8-b850-b8a03c50a862	33.0311382	-111.5823742	8464.0						1923-04-26T00:00:00	26	4	1923	5231697	5231697	PRESERVED_SPECIMEN	MVZ	Egg	MVZ:Egg:9971		Museum of Vertebrate Zoology, University of California, Berkeley	1999-01-27T00:00:00	CC0_1_0		Collector(s): Milton S. Ray			2023-04-26T23:37:10.147Z	StillImage	COORDINATE_REPROJECTED;CONTINENT_DERIVED_FROM_COORDINATES;TYPE_STATUS_INVALID;INSTITUTION_MATCH_FUZZY;COLLECTION_MATCH_FUZZY
896559770	9ce52ff6-01b6-44a2-b617-9bc2ee8e8cd1	http://arctos.database.museum/guid/MVZ:Egg:9983?seid=514773	Animalia	Chordata	Aves	Passeriformes	Mimidae	Toxostoma	Toxostoma bendirei		SPECIES	Toxostoma bendirei (Coues, 1873)	Toxostoma bendirei		US	near Blackwater	Arizona	PRESENT		8edbbde0-055e-11d8-b850-b8a03c50a862	33.0311382	-111.5823742	8464.0						1920-04-07T00:00:00	7	4	1920	5231697	5231697	PRESERVED_SPECIMEN	MVZ	Egg	MVZ:Egg:9983		Museum of Vertebrate Zoology, University of California, Berkeley	1999-01-27T00:00:00	CC0_1_0		Collector(s): Milton S. Ray			2023-04-26T23:37:03.086Z	StillImage	COORDINATE_REPROJECTED;CONTINENT_DERIVED_FROM_COORDINATES;TYPE_STATUS_INVALID;INSTITUTION_MATCH_FUZZY;COLLECTION_MATCH_FUZZY
896559769	9ce52ff6-01b6-44a2-b617-9bc2ee8e8cd1	http://arctos.database.museum/guid/MVZ:Egg:9991?seid=227405	Animalia	Chordata	Aves	Passeriformes	Mimidae	Toxostoma	Toxostoma bendirei		SPECIES	Toxostoma bendirei (Coues, 1873)	Toxostoma bendirei		US	near Sabino Canyon	Arizona	PRESENT		8edbbde0-055e-11d8-b850-b8a03c50a862	32.3904617	-110.7890499	7096.0						1936-04-25T00:00:00	25	4	1936	5231697	5231697	PRESERVED_SPECIMEN	MVZ	Egg	MVZ:Egg:9991		Museum of Vertebrate Zoology, University of California, Berkeley	1999-01-27T00:00:00	CC0_1_0		Collector(s): Milton S. Ray			2023-04-26T23:37:07.612Z	StillImage	COORDINATE_REPROJECTED;CONTINENT_DERIVED_FROM_COORDINATES;TYPE_STATUS_INVALID;INSTITUTION_MATCH_FUZZY;COLLECTION_MATCH_FUZZY
896559767	9ce52ff6-01b6-44a2-b617-9bc2ee8e8cd1	http://arctos.database.museum/guid/MVZ:Egg:9976?seid=664323	Animalia	Chordata	Aves	Passeriformes	Mimidae	Toxostoma	Toxostoma bendirei		SPECIES	Toxostoma bendirei (Coues, 1873)	Toxostoma bendirei		US	near Blackwater	Arizona	PRESENT		8edbbde0-055e-11d8-b850-b8a03c50a862	33.0311382	-111.5823742	8464.0						1920-03-30T00:00:00	30	3	1920	5231697	5231697	PRESERVED_SPECIMEN	MVZ	Egg	MVZ:Egg:9976		Museum of Vertebrate Zoology, University of California, Berkeley	1999-01-27T00:00:00	CC0_1_0		Collector(s): Milton S. Ray			2023-04-26T23:37:09.497Z	StillImage	COORDINATE_REPROJECTED;CONTINENT_DERIVED_FROM_COORDINATES;TYPE_STATUS_INVALID;INSTITUTION_MATCH_FUZZY;COLLECTION_MATCH_FUZZY
896559766	9ce52ff6-01b6-44a2-b617-9bc2ee8e8cd1	http://arctos.database.museum/guid/MVZ:Egg:9958?seid=428213	Animalia	Chordata	Aves	Passeriformes	Mimidae	Toxostoma	Toxostoma bendirei		SPECIES	Toxostoma bendirei (Coues, 1873)	Toxostoma bendirei		US	Blackwater	Arizona	PRESENT		8edbbde0-055e-11d8-b850-b8a03c50a862	33.0311382	-111.5823742	8464.0						1923-03-28T00:00:00	28	3	1923	5231697	5231697	PRESERVED_SPECIMEN	MVZ	Egg	MVZ:Egg:9958		Museum of Vertebrate Zoology, University of California, Berkeley	1999-01-27T00:00:00	CC0_1_0		Collector(s): Milton S. Ray			2023-04-26T23:37:09.396Z	StillImage	COORDINATE_REPROJECTED;CONTINENT_DERIVED_FROM_COORDINATES;TYPE_STATUS_INVALID;INSTITUTION_MATCH_FUZZY;COLLECTION_MATCH_FUZZY
896559760	9ce52ff6-01b6-44a2-b617-9bc2ee8e8cd1	http://arctos.database.museum/guid/MVZ:Egg:9970?seid=1227915	Animalia	Chordata	Aves	Passeriformes	Mimidae	Toxostoma	Toxostoma bendirei		SPECIES	Toxostoma bendirei (Coues, 1873)	Toxostoma bendirei		US	Blackwater	Arizona	PRESENT		8edbbde0-055e-11d8-b850-b8a03c50a862	33.0311382	-111.5823742	8464.0						1920-04-13T00:00:00	13	4	1920	5231697	5231697	PRESERVED_SPECIMEN	MVZ	Egg	MVZ:Egg:9970		Museum of Vertebrate Zoology, University of California, Berkeley	1999-01-27T00:00:00	CC0_1_0		Collector(s): Milton S. Ray			2023-04-26T23:37:08.432Z	StillImage	COORDINATE_REPROJECTED;CONTINENT_DERIVED_FROM_COORDINATES;TYPE_STATUS_INVALID;INSTITUTION_MATCH_FUZZY;COLLECTION_MATCH_FUZZY
896559746	9ce52ff6-01b6-44a2-b617-9bc2ee8e8cd1	http://arctos.database.museum/guid/MVZ:Egg:9982?seid=215109	Animalia	Chordata	Aves	Passeriformes	Mimidae	Toxostoma	Toxostoma bendirei		SPECIES	Toxostoma bendirei (Coues, 1873)	Toxostoma bendirei		US	near Blackwater	Arizona	PRESENT		8edbbde0-055e-11d8-b850-b8a03c50a862	33.0311382	-111.5823742	8464.0						1920-04-06T00:00:00	6	4	1920	5231697	5231697	PRESERVED_SPECIMEN	MVZ	Egg	MVZ:Egg:9982		Museum of Vertebrate Zoology, University of California, Berkeley	1999-01-27T00:00:00	CC0_1_0		Collector(s): Milton S. Ray			2023-04-26T23:37:11.686Z	StillImage	COORDINATE_REPROJECTED;CONTINENT_DERIVED_FROM_COORDINATES;TYPE_STATUS_INVALID;INSTITUTION_MATCH_FUZZY;COLLECTION_MATCH_FUZZY
896559745	9ce52ff6-01b6-44a2-b617-9bc2ee8e8cd1	http://arctos.database.museum/guid/MVZ:Egg:9990?seid=380473	Animalia	Chordata	Aves	Passeriformes	Mimidae	Toxostoma	Toxostoma bendirei		SPECIES	Toxostoma bendirei (Coues, 1873)	Toxostoma bendirei		US	Tucson 10 mi E	Arizona	PRESENT		8edbbde0-055e-11d8-b850-b8a03c50a862	32.221767	-110.7555478	36790.0						1936-04-23T00:00:00	23	4	1936	5231697	5231697	PRESERVED_SPECIMEN	MVZ	Egg	MVZ:Egg:9990		Museum of Vertebrate Zoology, University of California, Berkeley	1999-01-27T00:00:00	CC0_1_0		Collector(s): Milton S. Ray			2023-04-26T23:37:12.113Z	StillImage	COORDINATE_REPROJECTED;CONTINENT_DERIVED_FROM_COORDINATES;TYPE_STATUS_INVALID;INSTITUTION_MATCH_FUZZY;COLLECTION_MATCH_FUZZY
896559744	9ce52ff6-01b6-44a2-b617-9bc2ee8e8cd1	http://arctos.database.museum/guid/MVZ:Egg:9957?seid=1020751	Animalia	Chordata	Aves	Passeriformes	Mimidae	Toxostoma	Toxostoma bendirei		SPECIES	Toxostoma bendirei (Coues, 1873)	Toxostoma bendirei		US	Blackwater	Arizona	PRESENT		8edbbde0-055e-11d8-b850-b8a03c50a862	33.0311382	-111.5823742	8464.0						1923-03-27T00:00:00	27	3	1923	5231697	5231697	PRESERVED_SPECIMEN	MVZ	Egg	MVZ:Egg:9957		Museum of Vertebrate Zoology, University of California, Berkeley	1999-01-27T00:00:00	CC0_1_0		Collector(s): Milton S. Ray			2023-04-26T23:37:07.086Z	StillImage	COORDINATE_REPROJECTED;CONTINENT_DERIVED_FROM_COORDINATES;TYPE_STATUS_INVALID;INSTITUTION_MATCH_FUZZY;COLLECTION_MATCH_FUZZY
896559741	9ce52ff6-01b6-44a2-b617-9bc2ee8e8cd1	http://arctos.database.museum/guid/MVZ:Egg:9960?seid=973090	Animalia	Chordata	Aves	Passeriformes	Mimidae	Toxostoma	Toxostoma bendirei		SPECIES	Toxostoma bendirei (Coues, 1873)	Toxostoma bendirei		US	Blackwater	Arizona	PRESENT		8edbbde0-055e-11d8-b850-b8a03c50a862	33.0311382	-111.5823742	8464.0						1923-03-30T00:00:00	30	3	1923	5231697	5231697	PRESERVED_SPECIMEN	MVZ	Egg	MVZ:Egg:9960		Museum of Vertebrate Zoology, University of California, Berkeley	1999-01-27T00:00:00	CC0_1_0		Collector(s): Milton S. Ray			2023-04-26T23:37:09.688Z	StillImage	COORDINATE_REPROJECTED;CONTINENT_DERIVED_FROM_COORDINATES;TYPE_STATUS_INVALID;INSTITUTION_MATCH_FUZZY;COLLECTION_MATCH_FUZZY
896559738	9ce52ff6-01b6-44a2-b617-9bc2ee8e8cd1	http://arctos.database.museum/guid/MVZ:Egg:9963?seid=1006360	Animalia	Chordata	Aves	Passeriformes	Mimidae	Toxostoma	Toxostoma bendirei		SPECIES	Toxostoma bendirei (Coues, 1873)	Toxostoma bendirei		US	Blackwater	Arizona	PRESENT		8edbbde0-055e-11d8-b850-b8a03c50a862	33.0311382	-111.5823742	8464.0						1920-04-03T00:00:00	3	4	1920	5231697	5231697	PRESERVED_SPECIMEN	MVZ	Egg	MVZ:Egg:9963		Museum of Vertebrate Zoology, University of California, Berkeley	1999-01-27T00:00:00	CC0_1_0		Collector(s): Milton S. Ray			2023-04-26T23:37:00.598Z	StillImage	COORDINATE_REPROJECTED;CONTINENT_DERIVED_FROM_COORDINATES;TYPE_STATUS_INVALID;INSTITUTION_MATCH_FUZZY;COLLECTION_MATCH_FUZZY
896559737	9ce52ff6-01b6-44a2-b617-9bc2ee8e8cd1	http://arctos.database.museum/guid/MVZ:Egg:9975?seid=407877	Animalia	Chordata	Aves	Passeriformes	Mimidae	Toxostoma	Toxostoma bendirei		SPECIES	Toxostoma bendirei (Coues, 1873)	Toxostoma bendirei		US	near Blackwater	Arizona	PRESENT		8edbbde0-055e-11d8-b850-b8a03c50a862	33.0311382	-111.5823742	8464.0						1923-03-30T00:00:00	30	3	1923	5231697	5231697	PRESERVED_SPECIMEN	MVZ	Egg	MVZ:Egg:9975		Museum of Vertebrate Zoology, University of California, Berkeley	1999-01-27T00:00:00	CC0_1_0		Collector(s): Milton S. Ray			2023-04-26T23:37:09.675Z	StillImage	COORDINATE_REPROJECTED;CONTINENT_DERIVED_FROM_COORDINATES;TYPE_STATUS_INVALID;INSTITUTION_MATCH_FUZZY;COLLECTION_MATCH_FUZZY
896559719	9ce52ff6-01b6-44a2-b617-9bc2ee8e8cd1	http://arctos.database.museum/guid/MVZ:Egg:9967?seid=863089	Animalia	Chordata	Aves	Passeriformes	Mimidae	Toxostoma	Toxostoma bendirei		SPECIES	Toxostoma bendirei (Coues, 1873)	Toxostoma bendirei		US	Blackwater	Arizona	PRESENT		8edbbde0-055e-11d8-b850-b8a03c50a862	33.0311382	-111.5823742	8464.0						1920-04-06T00:00:00	6	4	1920	5231697	5231697	PRESERVED_SPECIMEN	MVZ	Egg	MVZ:Egg:9967		Museum of Vertebrate Zoology, University of California, Berkeley	1999-01-27T00:00:00	CC0_1_0		Collector(s): Milton S. Ray			2023-04-26T23:37:03.679Z	StillImage	COORDINATE_REPROJECTED;CONTINENT_DERIVED_FROM_COORDINATES;TYPE_STATUS_INVALID;INSTITUTION_MATCH_FUZZY;COLLECTION_MATCH_FUZZY
896559718	9ce52ff6-01b6-44a2-b617-9bc2ee8e8cd1	http://arctos.database.museum/guid/MVZ:Egg:9981?seid=871191	Animalia	Chordata	Aves	Passeriformes	Mimidae	Toxostoma	Toxostoma bendirei		SPECIES	Toxostoma bendirei (Coues, 1873)	Toxostoma bendirei		US	near Blackwater	Arizona	PRESENT		8edbbde0-055e-11d8-b850-b8a03c50a862	33.0311382	-111.5823742	8464.0						1920-04-04T00:00:00	4	4	1920	5231697	5231697	PRESERVED_SPECIMEN	MVZ	Egg	MVZ:Egg:9981		Museum of Vertebrate Zoology, University of California, Berkeley	1999-01-27T00:00:00	CC0_1_0		Collector(s): Milton S. Ray			2023-04-26T23:37:01.748Z	StillImage	COORDINATE_REPROJECTED;CONTINENT_DERIVED_FROM_COORDINATES;TYPE_STATUS_INVALID;INSTITUTION_MATCH_FUZZY;COLLECTION_MATCH_FUZZY
896559715	9ce52ff6-01b6-44a2-b617-9bc2ee8e8cd1	http://arctos.database.museum/guid/MVZ:Egg:9956?seid=306747	Animalia	Chordata	Aves	Passeriformes	Mimidae	Toxostoma	Toxostoma bendirei		SPECIES	Toxostoma bendirei (Coues, 1873)	Toxostoma bendirei		US	Blackwater	Arizona	PRESENT		8edbbde0-055e-11d8-b850-b8a03c50a862	33.0311382	-111.5823742	8464.0						1923-03-27T00:00:00	27	3	1923	5231697	5231697	PRESERVED_SPECIMEN	MVZ	Egg	MVZ:Egg:9956		Museum of Vertebrate Zoology, University of California, Berkeley	1999-01-27T00:00:00	CC0_1_0		Collector(s): Milton S. Ray			2023-04-26T23:37:10.259Z	StillImage	COORDINATE_REPROJECTED;CONTINENT_DERIVED_FROM_COORDINATES;TYPE_STATUS_INVALID;INSTITUTION_MATCH_FUZZY;COLLECTION_MATCH_FUZZY
896559713	9ce52ff6-01b6-44a2-b617-9bc2ee8e8cd1	http://arctos.database.museum/guid/MVZ:Egg:9962?seid=776963	Animalia	Chordata	Aves	Passeriformes	Mimidae	Toxostoma	Toxostoma bendirei		SPECIES	Toxostoma bendirei (Coues, 1873)	Toxostoma bendirei		US	Blackwater	Arizona	PRESENT		8edbbde0-055e-11d8-b850-b8a03c50a862	33.0311382	-111.5823742	8464.0						1923-04-02T00:00:00	2	4	1923	5231697	5231697	PRESERVED_SPECIMEN	MVZ	Egg	MVZ:Egg:9962		Museum of Vertebrate Zoology, University of California, Berkeley	1999-01-27T00:00:00	CC0_1_0		Collector(s): Milton S. Ray			2023-04-26T23:37:11.437Z	StillImage	COORDINATE_REPROJECTED;CONTINENT_DERIVED_FROM_COORDINATES;TYPE_STATUS_INVALID;INSTITUTION_MATCH_FUZZY;COLLECTION_MATCH_FUZZY
896559709	9ce52ff6-01b6-44a2-b617-9bc2ee8e8cd1	http://arctos.database.museum/guid/MVZ:Egg:9974?seid=58579	Animalia	Chordata	Aves	Passeriformes	Mimidae	Toxostoma	Toxostoma bendirei		SPECIES	Toxostoma bendirei (Coues, 1873)	Toxostoma bendirei		US	near Blackwater	Arizona	PRESENT		8edbbde0-055e-11d8-b850-b8a03c50a862	33.0311382	-111.5823742	8464.0						1923-03-29T00:00:00	29	3	1923	5231697	5231697	PRESERVED_SPECIMEN	MVZ	Egg	MVZ:Egg:9974		Museum of Vertebrate Zoology, University of California, Berkeley	1999-01-27T00:00:00	CC0_1_0		Collector(s): Milton S. Ray			2023-04-26T23:37:09.473Z	StillImage	COORDINATE_REPROJECTED;CONTINENT_DERIVED_FROM_COORDINATES;TYPE_STATUS_INVALID;INSTITUTION_MATCH_FUZZY;COLLECTION_MATCH_FUZZY
896559707	9ce52ff6-01b6-44a2-b617-9bc2ee8e8cd1	http://arctos.database.museum/guid/MVZ:Egg:9989?seid=366164	Animalia	Chordata	Aves	Passeriformes	Mimidae	Toxostoma	Toxostoma bendirei		SPECIES	Toxostoma bendirei (Coues, 1873)	Toxostoma bendirei		US	Sacaton Flats	Arizona	PRESENT		8edbbde0-055e-11d8-b850-b8a03c50a862	33.0757365	-111.6634765	819.0						1920-03-31T00:00:00	31	3	1920	5231697	5231697	PRESERVED_SPECIMEN	MVZ	Egg	MVZ:Egg:9989		Museum of Vertebrate Zoology, University of California, Berkeley	1999-01-27T00:00:00	CC0_1_0		Collector(s): Milton S. Ray			2023-04-26T23:37:08.475Z	StillImage	COORDINATE_REPROJECTED;CONTINENT_DERIVED_FROM_COORDINATES;TYPE_STATUS_INVALID;INSTITUTION_MATCH_FUZZY;COLLECTION_MATCH_FUZZY
896559706	9ce52ff6-01b6-44a2-b617-9bc2ee8e8cd1	http://arctos.database.museum/guid/MVZ:Egg:9969?seid=920075	Animalia	Chordata	Aves	Passeriformes	Mimidae	Toxostoma	Toxostoma bendirei		SPECIES	Toxostoma bendirei (Coues, 1873)	Toxostoma bendirei		US	Blackwater	Arizona	PRESENT		8edbbde0-055e-11d8-b850-b8a03c50a862	33.0311382	-111.5823742	8464.0						1920-04-11T00:00:00	11	4	1920	5231697	5231697	PRESERVED_SPECIMEN	MVZ	Egg	MVZ:Egg:9969		Museum of Vertebrate Zoology, University of California, Berkeley	1999-01-27T00:00:00	CC0_1_0		Collector(s): Milton S. Ray			2023-04-26T23:37:09.964Z	StillImage	COORDINATE_REPROJECTED;CONTINENT_DERIVED_FROM_COORDINATES;TYPE_STATUS_INVALID;INSTITUTION_MATCH_FUZZY;COLLECTION_MATCH_FUZZY
896559704	9ce52ff6-01b6-44a2-b617-9bc2ee8e8cd1	http://arctos.database.museum/guid/MVZ:Egg:9980?seid=536019	Animalia	Chordata	Aves	Passeriformes	Mimidae	Toxostoma	Toxostoma bendirei		SPECIES	Toxostoma bendirei (Coues, 1873)	Toxostoma bendirei		US	near Blackwater	Arizona	PRESENT		8edbbde0-055e-11d8-b850-b8a03c50a862	33.0311382	-111.5823742	8464.0						1923-04-02T00:00:00	2	4	1923	5231697	5231697	PRESERVED_SPECIMEN	MVZ	Egg	MVZ:Egg:9980		Museum of Vertebrate Zoology, University of California, Berkeley	1999-01-27T00:00:00	CC0_1_0		Collector(s): Milton S. Ray			2023-04-26T23:37:08.431Z	StillImage	COORDINATE_REPROJECTED;CONTINENT_DERIVED_FROM_COORDINATES;TYPE_STATUS_INVALID;INSTITUTION_MATCH_FUZZY;COLLECTION_MATCH_FUZZY
896559703	9ce52ff6-01b6-44a2-b617-9bc2ee8e8cd1	http://arctos.database.museum/guid/MVZ:Egg:9966?seid=862970	Animalia	Chordata	Aves	Passeriformes	Mimidae	Toxostoma	Toxostoma bendirei		SPECIES	Toxostoma bendirei (Coues, 1873)	Toxostoma bendirei		US	Blackwater	Arizona	PRESENT		8edbbde0-055e-11d8-b850-b8a03c50a862	33.0311382	-111.5823742	8464.0						1920-04-04T00:00:00	4	4	1920	5231697	5231697	PRESERVED_SPECIMEN	MVZ	Egg	MVZ:Egg:9966		Museum of Vertebrate Zoology, University of California, Berkeley	1999-01-27T00:00:00	CC0_1_0		Collector(s): Milton S. Ray			2023-04-26T23:37:05.248Z	StillImage	COORDINATE_REPROJECTED;CONTINENT_DERIVED_FROM_COORDINATES;TYPE_STATUS_INVALID;INSTITUTION_MATCH_FUZZY;COLLECTION_MATCH_FUZZY
896559701	9ce52ff6-01b6-44a2-b617-9bc2ee8e8cd1	http://arctos.database.museum/guid/MVZ:Egg:9961?seid=905666	Animalia	Chordata	Aves	Passeriformes	Mimidae	Toxostoma	Toxostoma bendirei		SPECIES	Toxostoma bendirei (Coues, 1873)	Toxostoma bendirei		US	Blackwater	Arizona	PRESENT		8edbbde0-055e-11d8-b850-b8a03c50a862	33.0311382	-111.5823742	8464.0						1923-04-01T00:00:00	1	4	1923	5231697	5231697	PRESERVED_SPECIMEN	MVZ	Egg	MVZ:Egg:9961		Museum of Vertebrate Zoology, University of California, Berkeley	1999-01-27T00:00:00	CC0_1_0		Collector(s): Milton S. Ray			2023-04-26T23:37:08.366Z	StillImage	COORDINATE_REPROJECTED;CONTINENT_DERIVED_FROM_COORDINATES;TYPE_STATUS_INVALID;INSTITUTION_MATCH_FUZZY;COLLECTION_MATCH_FUZZY
896559700	9ce52ff6-01b6-44a2-b617-9bc2ee8e8cd1	http://arctos.database.museum/guid/MVZ:Egg:9988?seid=1773315	Animalia	Chordata	Aves	Passeriformes	Mimidae	Toxostoma	Toxostoma bendirei		SPECIES	Toxostoma bendirei (Coues, 1873)	Toxostoma bendirei		US	near Blackwater	Arizona	PRESENT		8edbbde0-055e-11d8-b850-b8a03c50a862	33.0311382	-111.5823742	8464.0						1920-04-14T00:00:00	14	4	1920	5231697	5231697	PRESERVED_SPECIMEN	MVZ	Egg	MVZ:Egg:9988		Museum of Vertebrate Zoology, University of California, Berkeley	1999-01-27T00:00:00	CC0_1_0		Collector(s): Milton S. Ray			2023-04-26T23:37:11.850Z	StillImage	COORDINATE_REPROJECTED;CONTINENT_DERIVED_FROM_COORDINATES;TYPE_STATUS_INVALID;INSTITUTION_MATCH_FUZZY;COLLECTION_MATCH_FUZZY
896559699	9ce52ff6-01b6-44a2-b617-9bc2ee8e8cd1	http://arctos.database.museum/guid/MVZ:Egg:9959?seid=741292	Animalia	Chordata	Aves	Passeriformes	Mimidae	Toxostoma	Toxostoma bendirei		SPECIES	Toxostoma bendirei (Coues, 1873)	Toxostoma bendirei		US	Blackwater	Arizona	PRESENT		8edbbde0-055e-11d8-b850-b8a03c50a862	33.0311382	-111.5823742	8464.0						1923-03-30T00:00:00	30	3	1923	5231697	5231697	PRESERVED_SPECIMEN	MVZ	Egg	MVZ:Egg:9959		Museum of Vertebrate Zoology, University of California, Berkeley	1999-01-27T00:00:00	CC0_1_0		Collector(s): Milton S. Ray			2023-04-26T23:37:11.591Z	StillImage	COORDINATE_REPROJECTED;CONTINENT_DERIVED_FROM_COORDINATES;TYPE_STATUS_INVALID;INSTITUTION_MATCH_FUZZY;COLLECTION_MATCH_FUZZY
896559697	9ce52ff6-01b6-44a2-b617-9bc2ee8e8cd1	http://arctos.database.museum/guid/MVZ:Egg:9968?seid=499516	Animalia	Chordata	Aves	Passeriformes	Mimidae	Toxostoma	Toxostoma bendirei		SPECIES	Toxostoma bendirei (Coues, 1873)	Toxostoma bendirei		US	Blackwater	Arizona	PRESENT		8edbbde0-055e-11d8-b850-b8a03c50a862	33.0311382	-111.5823742	8464.0						1923-04-08T00:00:00	8	4	1923	5231697	5231697	PRESERVED_SPECIMEN	MVZ	Egg	MVZ:Egg:9968		Museum of Vertebrate Zoology, University of California, Berkeley	1999-01-27T00:00:00	CC0_1_0		Collector(s): Milton S. Ray			2023-04-26T23:37:05.501Z	StillImage	COORDINATE_REPROJECTED;CONTINENT_DERIVED_FROM_COORDINATES;TYPE_STATUS_INVALID;INSTITUTION_MATCH_FUZZY;COLLECTION_MATCH_FUZZY
896559696	9ce52ff6-01b6-44a2-b617-9bc2ee8e8cd1	http://arctos.database.museum/guid/MVZ:Egg:9965?seid=1077768	Animalia	Chordata	Aves	Passeriformes	Mimidae	Toxostoma	Toxostoma bendirei		SPECIES	Toxostoma bendirei (Coues, 1873)	Toxostoma bendirei		US	Blackwater	Arizona	PRESENT		8edbbde0-055e-11d8-b850-b8a03c50a862	33.0311382	-111.5823742	8464.0						1923-04-03T00:00:00	3	4	1923	5231697	5231697	PRESERVED_SPECIMEN	MVZ	Egg	MVZ:Egg:9965		Museum of Vertebrate Zoology, University of California, Berkeley	1999-01-27T00:00:00	CC0_1_0		Collector(s): Milton S. Ray			2023-04-26T23:37:04.163Z	StillImage	COORDINATE_REPROJECTED;CONTINENT_DERIVED_FROM_COORDINATES;TYPE_STATUS_INVALID;INSTITUTION_MATCH_FUZZY;COLLECTION_MATCH_FUZZY
896559694	9ce52ff6-01b6-44a2-b617-9bc2ee8e8cd1	http://arctos.database.museum/guid/MVZ:Egg:9955?seid=1557196	Animalia	Chordata	Aves	Passeriformes	Mimidae	Toxostoma	Toxostoma bendirei		SPECIES	Toxostoma bendirei (Coues, 1873)	Toxostoma bendirei		US	Blackwater	Arizona	PRESENT		8edbbde0-055e-11d8-b850-b8a03c50a862	33.0311382	-111.5823742	8464.0						1923-03-27T00:00:00	27	3	1923	5231697	5231697	PRESERVED_SPECIMEN	MVZ	Egg	MVZ:Egg:9955		Museum of Vertebrate Zoology, University of California, Berkeley	1999-01-27T00:00:00	CC0_1_0		Collector(s): Milton S. Ray			2023-04-26T23:37:11.323Z	StillImage	COORDINATE_REPROJECTED;CONTINENT_DERIVED_FROM_COORDINATES;TYPE_STATUS_INVALID;INSTITUTION_MATCH_FUZZY;COLLECTION_MATCH_FUZZY
896559689	9ce52ff6-01b6-44a2-b617-9bc2ee8e8cd1	http://arctos.database.museum/guid/MVZ:Egg:9973?seid=993042	Animalia	Chordata	Aves	Passeriformes	Mimidae	Toxostoma	Toxostoma bendirei		SPECIES	Toxostoma bendirei (Coues, 1873)	Toxostoma bendirei		US	near Blackwater	Arizona	PRESENT		8edbbde0-055e-11d8-b850-b8a03c50a862	33.0311382	-111.5823742	8464.0						1923-03-29T00:00:00	29	3	1923	5231697	5231697	PRESERVED_SPECIMEN	MVZ	Egg	MVZ:Egg:9973		Museum of Vertebrate Zoology, University of California, Berkeley	1999-01-27T00:00:00	CC0_1_0		Collector(s): Milton S. Ray			2023-04-26T23:37:09.539Z	StillImage	COORDINATE_REPROJECTED;CONTINENT_DERIVED_FROM_COORDINATES;TYPE_STATUS_INVALID;INSTITUTION_MATCH_FUZZY;COLLECTION_MATCH_FUZZY
896559682	9ce52ff6-01b6-44a2-b617-9bc2ee8e8cd1	http://arctos.database.museum/guid/MVZ:Egg:9987?seid=1171859	Animalia	Chordata	Aves	Passeriformes	Mimidae	Toxostoma	Toxostoma bendirei		SPECIES	Toxostoma bendirei (Coues, 1873)	Toxostoma bendirei		US	near Blackwater	Arizona	PRESENT		8edbbde0-055e-11d8-b850-b8a03c50a862	33.0311382	-111.5823742	8464.0						1920-04-14T00:00:00	14	4	1920	5231697	5231697	PRESERVED_SPECIMEN	MVZ	Egg	MVZ:Egg:9987		Museum of Vertebrate Zoology, University of California, Berkeley	1999-01-27T00:00:00	CC0_1_0		Collector(s): Milton S. Ray			2023-04-26T23:37:04.320Z	StillImage	COORDINATE_REPROJECTED;CONTINENT_DERIVED_FROM_COORDINATES;TYPE_STATUS_INVALID;INSTITUTION_MATCH_FUZZY;COLLECTION_MATCH_FUZZY
896559676	9ce52ff6-01b6-44a2-b617-9bc2ee8e8cd1	http://arctos.database.museum/guid/MVZ:Egg:9964?seid=185479	Animalia	Chordata	Aves	Passeriformes	Mimidae	Toxostoma	Toxostoma bendirei		SPECIES	Toxostoma bendirei (Coues, 1873)	Toxostoma bendirei		US	Blackwater	Arizona	PRESENT		8edbbde0-055e-11d8-b850-b8a03c50a862	33.0311382	-111.5823742	8464.0						1923-04-03T00:00:00	3	4	1923	5231697	5231697	PRESERVED_SPECIMEN	MVZ	Egg	MVZ:Egg:9964		Museum of Vertebrate Zoology, University of California, Berkeley	1999-01-27T00:00:00	CC0_1_0		Collector(s): Milton S. Ray			2023-04-26T23:37:02.425Z	StillImage	COORDINATE_REPROJECTED;CONTINENT_DERIVED_FROM_COORDINATES;TYPE_STATUS_INVALID;INSTITUTION_MATCH_FUZZY;COLLECTION_MATCH_FUZZY
896559669	9ce52ff6-01b6-44a2-b617-9bc2ee8e8cd1	http://arctos.database.museum/guid/MVZ:Egg:9954?seid=1041892	Animalia	Chordata	Aves	Passeriformes	Mimidae	Toxostoma	Toxostoma bendirei		SPECIES	Toxostoma bendirei (Coues, 1873)	Toxostoma bendirei		US	Blackwater	Arizona	PRESENT		8edbbde0-055e-11d8-b850-b8a03c50a862	33.0311382	-111.5823742	8464.0						1923-03-26T00:00:00	26	3	1923	5231697	5231697	PRESERVED_SPECIMEN	MVZ	Egg	MVZ:Egg:9954		Museum of Vertebrate Zoology, University of California, Berkeley	1999-01-27T00:00:00	CC0_1_0		Collector(s): Milton S. Ray			2023-04-26T23:37:02.655Z	StillImage	COORDINATE_REPROJECTED;CONTINENT_DERIVED_FROM_COORDINATES;TYPE_STATUS_INVALID;INSTITUTION_MATCH_FUZZY;COLLECTION_MATCH_FUZZY
896559646	9ce52ff6-01b6-44a2-b617-9bc2ee8e8cd1	http://arctos.database.museum/guid/MVZ:Egg:9953?seid=670336	Animalia	Chordata	Aves	Passeriformes	Mimidae	Toxostoma	Toxostoma bendirei		SPECIES	Toxostoma bendirei (Coues, 1873)	Toxostoma bendirei		US	Blackwater	Arizona	PRESENT		8edbbde0-055e-11d8-b850-b8a03c50a862	33.0311382	-111.5823742	8464.0						1923-03-24T00:00:00	24	3	1923	5231697	5231697	PRESERVED_SPECIMEN	MVZ	Egg	MVZ:Egg:9953		Museum of Vertebrate Zoology, University of California, Berkeley	1999-01-27T00:00:00	CC0_1_0		Collector(s): Milton S. Ray			2023-04-26T23:37:06.086Z	StillImage	COORDINATE_REPROJECTED;CONTINENT_DERIVED_FROM_COORDINATES;TYPE_STATUS_INVALID;INSTITUTION_MATCH_FUZZY;COLLECTION_MATCH_FUZZY
896556127	9ce52ff6-01b6-44a2-b617-9bc2ee8e8cd1	http://arctos.database.museum/guid/MVZ:Egg:6546?seid=1571849	Animalia	Chordata	Aves	Passeriformes	Mimidae	Toxostoma	Toxostoma bendirei		SPECIES	Toxostoma bendirei (Coues, 1873)	Toxostoma bendirei		US	Phoenix	Arizona	PRESENT		8edbbde0-055e-11d8-b850-b8a03c50a862	33.4483234	-112.0737895	34615.0						1892-03-26T00:00:00	26	3	1892	5231697	5231697	PRESERVED_SPECIMEN	MVZ	Egg	MVZ:Egg:6546		Museum of Vertebrate Zoology, University of California, Berkeley	1999-01-27T00:00:00	CC0_1_0		Collector(s): G. F. Breninger			2023-04-26T23:37:12.789Z	StillImage	COORDINATE_REPROJECTED;CONTINENT_DERIVED_FROM_COORDINATES;TYPE_STATUS_INVALID;INSTITUTION_MATCH_FUZZY;COLLECTION_MATCH_FUZZY
896556104	9ce52ff6-01b6-44a2-b617-9bc2ee8e8cd1	http://arctos.database.museum/guid/MVZ:Egg:6545?seid=572892	Animalia	Chordata	Aves	Passeriformes	Mimidae	Toxostoma	Toxostoma bendirei		SPECIES	Toxostoma bendirei (Coues, 1873)	Toxostoma bendirei		US	Mesa	Arizona	PRESENT		8edbbde0-055e-11d8-b850-b8a03c50a862	33.4222256	-111.8223832	25120.0						1920-05-27T00:00:00	27	5	1920	5231697	5231697	PRESERVED_SPECIMEN	MVZ	Egg	MVZ:Egg:6545		Museum of Vertebrate Zoology, University of California, Berkeley	1999-01-27T00:00:00	CC0_1_0					2023-04-26T23:37:07.712Z	StillImage	COORDINATE_REPROJECTED;CONTINENT_DERIVED_FROM_COORDINATES;TYPE_STATUS_INVALID;INSTITUTION_MATCH_FUZZY;COLLECTION_MATCH_FUZZY
896556084	9ce52ff6-01b6-44a2-b617-9bc2ee8e8cd1	http://arctos.database.museum/guid/MVZ:Egg:6544?seid=906081	Animalia	Chordata	Aves	Passeriformes	Mimidae	Toxostoma	Toxostoma bendirei		SPECIES	Toxostoma bendirei (Coues, 1873)	Toxostoma bendirei		US	Fort Lowell	Arizona	PRESENT		8edbbde0-055e-11d8-b850-b8a03c50a862	32.2600652	-110.8737509	658.0						1905-05-16T00:00:00	16	5	1905	5231697	5231697	PRESERVED_SPECIMEN	MVZ	Egg	MVZ:Egg:6544		Museum of Vertebrate Zoology, University of California, Berkeley	1999-01-27T00:00:00	CC0_1_0		Collector(s): H. H. Kimball			2023-04-26T23:37:07.793Z	StillImage	COORDINATE_REPROJECTED;CONTINENT_DERIVED_FROM_COORDINATES;TYPE_STATUS_INVALID;INSTITUTION_MATCH_FUZZY;COLLECTION_MATCH_FUZZY
896556064	9ce52ff6-01b6-44a2-b617-9bc2ee8e8cd1	http://arctos.database.museum/guid/MVZ:Egg:6543?seid=1772510	Animalia	Chordata	Aves	Passeriformes	Mimidae	Toxostoma	Toxostoma bendirei		SPECIES	Toxostoma bendirei (Coues, 1873)	Toxostoma bendirei		US	Fort Lowell	Arizona	PRESENT		8edbbde0-055e-11d8-b850-b8a03c50a862	32.2600652	-110.8737509	658.0						1906-04-25T00:00:00	25	4	1906	5231697	5231697	PRESERVED_SPECIMEN	MVZ	Egg	MVZ:Egg:6543		Museum of Vertebrate Zoology, University of California, Berkeley	1999-01-27T00:00:00	CC0_1_0		Collector(s): H. H. Kimball			2023-04-26T23:37:00.759Z	StillImage	COORDINATE_REPROJECTED;CONTINENT_DERIVED_FROM_COORDINATES;TYPE_STATUS_INVALID;INSTITUTION_MATCH_FUZZY;COLLECTION_MATCH_FUZZY
896556043	9ce52ff6-01b6-44a2-b617-9bc2ee8e8cd1	http://arctos.database.museum/guid/MVZ:Egg:6542?seid=913247	Animalia	Chordata	Aves	Passeriformes	Mimidae	Toxostoma	Toxostoma bendirei		SPECIES	Toxostoma bendirei (Coues, 1873)	Toxostoma bendirei		US	Fort Lowell	Arizona	PRESENT		8edbbde0-055e-11d8-b850-b8a03c50a862	32.2600652	-110.8737509	658.0						1906-04-14T00:00:00	14	4	1906	5231697	5231697	PRESERVED_SPECIMEN	MVZ	Egg	MVZ:Egg:6542		Museum of Vertebrate Zoology, University of California, Berkeley	1999-01-27T00:00:00	CC0_1_0		Collector(s): H. H. Kimball			2023-04-26T23:37:03.972Z	StillImage	COORDINATE_REPROJECTED;CONTINENT_DERIVED_FROM_COORDINATES;TYPE_STATUS_INVALID;INSTITUTION_MATCH_FUZZY;COLLECTION_MATCH_FUZZY
896556025	9ce52ff6-01b6-44a2-b617-9bc2ee8e8cd1	http://arctos.database.museum/guid/MVZ:Egg:6541?seid=1206535	Animalia	Chordata	Aves	Passeriformes	Mimidae	Toxostoma	Toxostoma bendirei		SPECIES	Toxostoma bendirei (Coues, 1873)	Toxostoma bendirei		US	Fort Lowell	Arizona	PRESENT		8edbbde0-055e-11d8-b850-b8a03c50a862	32.2600652	-110.8737509	658.0						1906-04-02T00:00:00	2	4	1906	5231697	5231697	PRESERVED_SPECIMEN	MVZ	Egg	MVZ:Egg:6541		Museum of Vertebrate Zoology, University of California, Berkeley	1999-01-27T00:00:00	CC0_1_0		Collector(s): H. H. Kimball			2023-04-26T23:37:09.483Z	StillImage	COORDINATE_REPROJECTED;CONTINENT_DERIVED_FROM_COORDINATES;TYPE_STATUS_INVALID;INSTITUTION_MATCH_FUZZY;COLLECTION_MATCH_FUZZY
896556011	9ce52ff6-01b6-44a2-b617-9bc2ee8e8cd1	http://arctos.database.museum/guid/MVZ:Egg:6540?seid=770336	Animalia	Chordata	Aves	Passeriformes	Mimidae	Toxostoma	Toxostoma bendirei		SPECIES	Toxostoma bendirei (Coues, 1873)	Toxostoma bendirei		US	Fort Lowell	Arizona	PRESENT		8edbbde0-055e-11d8-b850-b8a03c50a862	32.2600652	-110.8737509	658.0						1906-03-22T00:00:00	22	3	1906	5231697	5231697	PRESERVED_SPECIMEN	MVZ	Egg	MVZ:Egg:6540		Museum of Vertebrate Zoology, University of California, Berkeley	1999-01-27T00:00:00	CC0_1_0		Collector(s): H. H. Kimball			2023-04-26T23:37:08.976Z	StillImage	COORDINATE_REPROJECTED;CONTINENT_DERIVED_FROM_COORDINATES;TYPE_STATUS_INVALID;INSTITUTION_MATCH_FUZZY;COLLECTION_MATCH_FUZZY
896555965	9ce52ff6-01b6-44a2-b617-9bc2ee8e8cd1	http://arctos.database.museum/guid/MVZ:Egg:6539?seid=1400080	Animalia	Chordata	Aves	Passeriformes	Mimidae	Toxostoma	Toxostoma bendirei		SPECIES	Toxostoma bendirei (Coues, 1873)	Toxostoma bendirei		US	Fort Lowell	Arizona	PRESENT		8edbbde0-055e-11d8-b850-b8a03c50a862	32.2600652	-110.8737509	658.0						1906-03-12T00:00:00	12	3	1906	5231697	5231697	PRESERVED_SPECIMEN	MVZ	Egg	MVZ:Egg:6539		Museum of Vertebrate Zoology, University of California, Berkeley	1999-01-27T00:00:00	CC0_1_0		Collector(s): H. H. Kimball			2023-04-26T23:37:08.995Z	StillImage	COORDINATE_REPROJECTED;CONTINENT_DERIVED_FROM_COORDINATES;TYPE_STATUS_INVALID;INSTITUTION_MATCH_FUZZY;COLLECTION_MATCH_FUZZY
896555941	9ce52ff6-01b6-44a2-b617-9bc2ee8e8cd1	http://arctos.database.museum/guid/MVZ:Egg:6538?seid=1120985	Animalia	Chordata	Aves	Passeriformes	Mimidae	Toxostoma	Toxostoma bendirei		SPECIES	Toxostoma bendirei (Coues, 1873)	Toxostoma bendirei		US	Fort Lowell	Arizona	PRESENT		8edbbde0-055e-11d8-b850-b8a03c50a862	32.2600652	-110.8737509	658.0						1906-02-27T00:00:00	27	2	1906	5231697	5231697	PRESERVED_SPECIMEN	MVZ	Egg	MVZ:Egg:6538		Museum of Vertebrate Zoology, University of California, Berkeley	1999-01-27T00:00:00	CC0_1_0		Collector(s): H. H. Kimball			2023-04-26T23:37:05.232Z	StillImage	COORDINATE_REPROJECTED;CONTINENT_DERIVED_FROM_COORDINATES;TYPE_STATUS_INVALID;INSTITUTION_MATCH_FUZZY;COLLECTION_MATCH_FUZZY
896553039	9ce52ff6-01b6-44a2-b617-9bc2ee8e8cd1	http://arctos.database.museum/guid/MVZ:Egg:4012?seid=738149	Animalia	Chordata	Aves	Passeriformes	Mimidae	Toxostoma	Toxostoma bendirei		SPECIES	Toxostoma bendirei (Coues, 1873)	Toxostoma bendirei		US	Coolidge 3 mi W	Arizona	PRESENT		8edbbde0-055e-11d8-b850-b8a03c50a862	32.9778399	-111.5690734	8428.0						1936-05-30T00:00:00	30	5	1936	5231697	5231697	PRESERVED_SPECIMEN	MVZ	Egg	MVZ:Egg:4012		Museum of Vertebrate Zoology, University of California, Berkeley	1999-01-27T00:00:00	CC0_1_0		Collector(s): Alden H. Miller			2023-04-26T23:37:12.269Z	StillImage	COORDINATE_REPROJECTED;CONTINENT_DERIVED_FROM_COORDINATES;TYPE_STATUS_INVALID;INSTITUTION_MATCH_FUZZY;COLLECTION_MATCH_FUZZY
896552710	9ce52ff6-01b6-44a2-b617-9bc2ee8e8cd1	http://arctos.database.museum/guid/MVZ:Egg:3489?seid=1532633	Animalia	Chordata	Aves	Passeriformes	Mimidae	Toxostoma	Toxostoma bendirei		SPECIES	Toxostoma bendirei (Coues, 1873)	Toxostoma bendirei		US	Fort Bowie	Arizona	PRESENT		8edbbde0-055e-11d8-b850-b8a03c50a862	32.1489764	-109.4507157	1382.0						1894-04-15T00:00:00	15	4	1894	5231697	5231697	PRESERVED_SPECIMEN	MVZ	Egg	MVZ:Egg:3489		Museum of Vertebrate Zoology, University of California, Berkeley	1999-01-27T00:00:00	CC0_1_0		Collector(s): Frederick H. Fowler			2023-04-26T23:37:02.307Z	StillImage	COORDINATE_REPROJECTED;CONTINENT_DERIVED_FROM_COORDINATES;TYPE_STATUS_INVALID;INSTITUTION_MATCH_FUZZY;COLLECTION_MATCH_FUZZY
896551611	9ce52ff6-01b6-44a2-b617-9bc2ee8e8cd1	http://arctos.database.museum/guid/MVZ:Egg:2999?seid=1320353	Animalia	Chordata	Aves	Passeriformes	Mimidae	Toxostoma	Toxostoma bendirei		SPECIES	Toxostoma bendirei (Coues, 1873)	Toxostoma bendirei		US	Tombstone	Arizona	PRESENT		8edbbde0-055e-11d8-b850-b8a03c50a862	31.7128864	-110.0673273	2589.0						1905-05-10T00:00:00	10	5	1905	5231697	5231697	PRESERVED_SPECIMEN	MVZ	Egg	MVZ:Egg:2999		Museum of Vertebrate Zoology, University of California, Berkeley	1999-01-27T00:00:00	CC0_1_0		Collector(s): F. C. Willard			2023-04-26T23:37:08.476Z	StillImage	COORDINATE_REPROJECTED;CONTINENT_DERIVED_FROM_COORDINATES;TYPE_STATUS_INVALID;INSTITUTION_MATCH_FUZZY;COLLECTION_MATCH_FUZZY
896551494	9ce52ff6-01b6-44a2-b617-9bc2ee8e8cd1	http://arctos.database.museum/guid/MVZ:Egg:2290?seid=876365	Animalia	Chordata	Aves	Passeriformes	Mimidae	Toxostoma	Toxostoma bendirei		SPECIES	Toxostoma bendirei (Coues, 1873)	Toxostoma bendirei		US	Benson County	Arizona	PRESENT		8edbbde0-055e-11d8-b850-b8a03c50a862	31.9678773	-110.2943347	5647.0						1896-04-17T00:00:00	17	4	1896	5231697	5231697	PRESERVED_SPECIMEN	MVZ	Egg	MVZ:Egg:2290		Museum of Vertebrate Zoology, University of California, Berkeley	1999-01-27T00:00:00	CC0_1_0		Collector(s): William B. Judson			2023-04-26T23:37:09.103Z	StillImage	COORDINATE_REPROJECTED;CONTINENT_DERIVED_FROM_COORDINATES;INSTITUTION_MATCH_FUZZY;COLLECTION_MATCH_FUZZY
896550784	9ce52ff6-01b6-44a2-b617-9bc2ee8e8cd1	http://arctos.database.museum/guid/MVZ:Egg:14449?seid=2035057	Animalia	Chordata	Aves	Passeriformes	Mimidae	Toxostoma	Toxostoma bendirei		SPECIES	Toxostoma bendirei (Coues, 1873)	Toxostoma bendirei		US	Kingman	Arizona	PRESENT		8edbbde0-055e-11d8-b850-b8a03c50a862	35.219457	-114.017544	6802.0						1960-04-02T00:00:00	2	4	1960	5231697	5231697	PRESERVED_SPECIMEN	MVZ	Egg	MVZ:Egg:14449		Prentis T. Burtis Jr.	1960-04-02T00:00:00	CC0_1_0		Collector(s): Prentis T. Burtis Jr.			2023-04-26T23:37:10.582Z	StillImage	GEODETIC_DATUM_ASSUMED_WGS84;CONTINENT_DERIVED_FROM_COORDINATES;INSTITUTION_MATCH_FUZZY;COLLECTION_MATCH_FUZZY
896548910	9ce52ff6-01b6-44a2-b617-9bc2ee8e8cd1	http://arctos.database.museum/guid/MVZ:Egg:13123?seid=1075462	Animalia	Chordata	Aves	Passeriformes	Mimidae	Toxostoma	Toxostoma bendirei		SPECIES	Toxostoma bendirei (Coues, 1873)	Toxostoma bendirei		US	Desert Valley, Hwy. 25 at 9 mi NW Hancock summit	Nevada	PRESENT		8edbbde0-055e-11d8-b850-b8a03c50a862	37.523916	-115.490422	6209.0		1433.0	0.0			1969-05-19T00:00:00	19	5	1969	5231697	5231697	PRESERVED_SPECIMEN	MVZ	Egg	MVZ:Egg:13123		Museum of Vertebrate Zoology, University of California, Berkeley	1999-01-27T00:00:00	CC0_1_0		Collector(s): Ned K. Johnson			2023-04-26T23:37:11.910Z	StillImage	GEODETIC_DATUM_ASSUMED_WGS84;CONTINENT_DERIVED_FROM_COORDINATES;TYPE_STATUS_INVALID;INSTITUTION_MATCH_FUZZY;COLLECTION_MATCH_FUZZY
896539979	e3b959d6-fcbe-4a28-a166-e4a807c340a0	http://arctos.database.museum/guid/MVZ:Bird:9937?seid=806853	Animalia	Chordata	Aves	Passeriformes	Mimidae	Toxostoma	Toxostoma bendirei		SPECIES	Toxostoma bendirei (Coues, 1873)	Toxostoma bendirei		US	Tucson	Arizona	PRESENT		8edbbde0-055e-11d8-b850-b8a03c50a862	32.221766	-110.9262519	28661.0						1896-04-07T00:00:00	7	4	1896	5231697	5231697	PRESERVED_SPECIMEN	MVZ	Bird	MVZ:Bird:9937		Museum of Vertebrate Zoology, University of California, Berkeley	1999-01-27T00:00:00	CC0_1_0		Collector(s): William B. Judson			2023-04-28T17:24:24.733Z		COORDINATE_REPROJECTED;CONTINENT_DERIVED_FROM_COORDINATES;INSTITUTION_MATCH_FUZZY;COLLECTION_MATCH_FUZZY
896539900	e3b959d6-fcbe-4a28-a166-e4a807c340a0	http://arctos.database.museum/guid/MVZ:Bird:9936?seid=1166460	Animalia	Chordata	Aves	Passeriformes	Mimidae	Toxostoma	Toxostoma bendirei		SPECIES	Toxostoma bendirei (Coues, 1873)	Toxostoma bendirei		US	Tempe	Arizona	PRESENT		8edbbde0-055e-11d8-b850-b8a03c50a862	33.4147253	-111.9090852	11682.0						1896-04-02T00:00:00	2	4	1896	5231697	5231697	PRESERVED_SPECIMEN	MVZ	Bird	MVZ:Bird:9936		Museum of Vertebrate Zoology, University of California, Berkeley	1999-01-27T00:00:00	CC0_1_0		Collector(s): William B. Judson			2023-04-28T17:24:30.030Z		COORDINATE_REPROJECTED;CONTINENT_DERIVED_FROM_COORDINATES;INSTITUTION_MATCH_FUZZY;COLLECTION_MATCH_FUZZY
896521454	e3b959d6-fcbe-4a28-a166-e4a807c340a0	http://arctos.database.museum/guid/MVZ:Bird:82565?seid=1451098	Animalia	Chordata	Aves	Passeriformes	Mimidae	Toxostoma	Toxostoma bendirei		SPECIES	Toxostoma bendirei (Coues, 1873)	Toxostoma bendirei		US	Tucson	Arizona	PRESENT		8edbbde0-055e-11d8-b850-b8a03c50a862	32.221766	-110.9262519	28661.0						1939-05-16T00:00:00	16	5	1939	5231697	5231697	PRESERVED_SPECIMEN	MVZ	Bird	MVZ:Bird:82565	9149	Museum of Vertebrate Zoology, University of California, Berkeley	1999-01-27T00:00:00	CC0_1_0		Collector(s): Allan Cyril Brooks			2023-04-28T17:24:35.875Z		COORDINATE_REPROJECTED;CONTINENT_DERIVED_FROM_COORDINATES;INSTITUTION_MATCH_FUZZY;COLLECTION_MATCH_FUZZY
896512580	e3b959d6-fcbe-4a28-a166-e4a807c340a0	http://arctos.database.museum/guid/MVZ:Bird:74342?seid=1664930	Animalia	Chordata	Aves	Passeriformes	Mimidae	Toxostoma	Toxostoma bendirei		SPECIES	Toxostoma bendirei (Coues, 1873)	Toxostoma bendirei		US	2 mi ESE Rock Spring, Lanfair Valley	California	PRESENT		8edbbde0-055e-11d8-b850-b8a03c50a862	35.1413461	-115.2987682	1936.0		1433.0	0.0			1938-06-05T00:00:00	5	6	1938	5231697	5231697	PRESERVED_SPECIMEN	MVZ	Bird	MVZ:Bird:74342	1058	Museum of Vertebrate Zoology, University of California, Berkeley	1999-01-27T00:00:00	CC0_1_0		Collector(s): Martin Dale Arvey			2023-04-28T17:24:49.091Z		COORDINATE_ROUNDED;COORDINATE_REPROJECTED;CONTINENT_DERIVED_FROM_COORDINATES;INSTITUTION_MATCH_FUZZY;COLLECTION_MATCH_FUZZY
896512567	e3b959d6-fcbe-4a28-a166-e4a807c340a0	http://arctos.database.museum/guid/MVZ:Bird:74341?seid=1385726	Animalia	Chordata	Aves	Passeriformes	Mimidae	Toxostoma	Toxostoma bendirei		SPECIES	Toxostoma bendirei (Coues, 1873)	Toxostoma bendirei		US	2 mi ESE Rock Spring, Lanfair Valley	California	PRESENT		8edbbde0-055e-11d8-b850-b8a03c50a862	35.1413461	-115.2987682	1936.0		1433.0	0.0			1938-06-05T00:00:00	5	6	1938	5231697	5231697	PRESERVED_SPECIMEN	MVZ	Bird	MVZ:Bird:74341	1055	Museum of Vertebrate Zoology, University of California, Berkeley	1999-01-27T00:00:00	CC0_1_0		Collector(s): Martin Dale Arvey			2023-04-28T17:24:48.676Z		COORDINATE_ROUNDED;COORDINATE_REPROJECTED;CONTINENT_DERIVED_FROM_COORDINATES;INSTITUTION_MATCH_FUZZY;COLLECTION_MATCH_FUZZY
896512546	e3b959d6-fcbe-4a28-a166-e4a807c340a0	http://arctos.database.museum/guid/MVZ:Bird:74340?seid=1809400	Animalia	Chordata	Aves	Passeriformes	Mimidae	Toxostoma	Toxostoma bendirei		SPECIES	Toxostoma bendirei (Coues, 1873)	Toxostoma bendirei		US	2 mi NNE Cima	California	PRESENT		8edbbde0-055e-11d8-b850-b8a03c50a862	35.2614138	-115.4879629	539.0		1250.0	0.0			1938-05-16T00:00:00	16	5	1938	5231697	5231697	PRESERVED_SPECIMEN	MVZ	Bird	MVZ:Bird:74340	858	Museum of Vertebrate Zoology, University of California, Berkeley	1999-01-27T00:00:00	CC0_1_0		Collector(s): Martin Dale Arvey			2023-04-28T17:24:49.830Z		COORDINATE_ROUNDED;COORDINATE_REPROJECTED;CONTINENT_DERIVED_FROM_COORDINATES;INSTITUTION_MATCH_FUZZY;COLLECTION_MATCH_FUZZY
896512514	e3b959d6-fcbe-4a28-a166-e4a807c340a0	http://arctos.database.museum/guid/MVZ:Bird:74339?seid=671551	Animalia	Chordata	Aves	Passeriformes	Mimidae	Toxostoma	Toxostoma bendirei		SPECIES	Toxostoma bendirei (Coues, 1873)	Toxostoma bendirei		US	2 mi NNE Cima	California	PRESENT		8edbbde0-055e-11d8-b850-b8a03c50a862	35.2614138	-115.4879629	539.0		1250.0	0.0			1938-05-15T00:00:00	15	5	1938	5231697	5231697	PRESERVED_SPECIMEN	MVZ	Bird	MVZ:Bird:74339	842	Museum of Vertebrate Zoology, University of California, Berkeley	1999-01-27T00:00:00	CC0_1_0		Collector(s): Martin Dale Arvey			2023-04-28T17:24:28.647Z		COORDINATE_ROUNDED;COORDINATE_REPROJECTED;CONTINENT_DERIVED_FROM_COORDINATES;INSTITUTION_MATCH_FUZZY;COLLECTION_MATCH_FUZZY
896512500	e3b959d6-fcbe-4a28-a166-e4a807c340a0	http://arctos.database.museum/guid/MVZ:Bird:74338?seid=1493888	Animalia	Chordata	Aves	Passeriformes	Mimidae	Toxostoma	Toxostoma bendirei		SPECIES	Toxostoma bendirei (Coues, 1873)	Toxostoma bendirei		US	2 mi NNE Cima	California	PRESENT		8edbbde0-055e-11d8-b850-b8a03c50a862	35.2614138	-115.4879629	539.0		1250.0	0.0			1938-05-15T00:00:00	15	5	1938	5231697	5231697	PRESERVED_SPECIMEN	MVZ	Bird	MVZ:Bird:74338	841	Museum of Vertebrate Zoology, University of California, Berkeley	1999-01-27T00:00:00	CC0_1_0		Collector(s): Martin Dale Arvey			2023-04-28T17:24:35.828Z		COORDINATE_ROUNDED;COORDINATE_REPROJECTED;CONTINENT_DERIVED_FROM_COORDINATES;INSTITUTION_MATCH_FUZZY;COLLECTION_MATCH_FUZZY
896512481	e3b959d6-fcbe-4a28-a166-e4a807c340a0	http://arctos.database.museum/guid/MVZ:Bird:74337?seid=365232	Animalia	Chordata	Aves	Passeriformes	Mimidae	Toxostoma	Toxostoma bendirei		SPECIES	Toxostoma bendirei (Coues, 1873)	Toxostoma bendirei		US	2 mi NNE Cima	California	PRESENT		8edbbde0-055e-11d8-b850-b8a03c50a862	35.2614138	-115.4879629	539.0		1250.0	0.0			1938-05-15T00:00:00	15	5	1938	5231697	5231697	PRESERVED_SPECIMEN	MVZ	Bird	MVZ:Bird:74337	840	Museum of Vertebrate Zoology, University of California, Berkeley	1999-01-27T00:00:00	CC0_1_0		Collector(s): Martin Dale Arvey			2023-04-28T17:24:28.646Z		COORDINATE_ROUNDED;COORDINATE_REPROJECTED;CONTINENT_DERIVED_FROM_COORDINATES;INSTITUTION_MATCH_FUZZY;COLLECTION_MATCH_FUZZY
896512467	e3b959d6-fcbe-4a28-a166-e4a807c340a0	http://arctos.database.museum/guid/MVZ:Bird:74336?seid=37319	Animalia	Chordata	Aves	Passeriformes	Mimidae	Toxostoma	Toxostoma bendirei		SPECIES	Toxostoma bendirei (Coues, 1873)	Toxostoma bendirei		US	2 mi NNE Cima	California	PRESENT		8edbbde0-055e-11d8-b850-b8a03c50a862	35.2614138	-115.4879629	539.0		1250.0	0.0			1938-05-13T00:00:00	13	5	1938	5231697	5231697	PRESERVED_SPECIMEN	MVZ	Bird	MVZ:Bird:74336	822	Museum of Vertebrate Zoology, University of California, Berkeley	1999-01-27T00:00:00	CC0_1_0		Collector(s): Martin Dale Arvey			2023-04-28T17:24:24.442Z		COORDINATE_ROUNDED;COORDINATE_REPROJECTED;CONTINENT_DERIVED_FROM_COORDINATES;INSTITUTION_MATCH_FUZZY;COLLECTION_MATCH_FUZZY
896508986	e3b959d6-fcbe-4a28-a166-e4a807c340a0	http://arctos.database.museum/guid/MVZ:Bird:71154?seid=955657	Animalia	Chordata	Aves	Passeriformes	Mimidae	Toxostoma	Toxostoma bendirei		SPECIES	Toxostoma bendirei (Coues, 1873)	Toxostoma bendirei		US	Coolidge, 3 mi W	Arizona	PRESENT		8edbbde0-055e-11d8-b850-b8a03c50a862	32.9778399	-111.5690734	8428.0						1936-05-12T00:00:00	12	5	1936	5231697	5231697	PRESERVED_SPECIMEN	MVZ	Bird	MVZ:Bird:71154	207	Museum of Vertebrate Zoology, University of California, Berkeley	1999-01-27T00:00:00	CC0_1_0		Collector(s): Virginia D. Miller			2023-04-28T17:24:28.196Z		COORDINATE_REPROJECTED;CONTINENT_DERIVED_FROM_COORDINATES;INSTITUTION_MATCH_FUZZY;COLLECTION_MATCH_FUZZY
896506706	e3b959d6-fcbe-4a28-a166-e4a807c340a0	http://arctos.database.museum/guid/MVZ:Bird:68952?seid=540714	Animalia	Chordata	Aves	Passeriformes	Mimidae	Toxostoma	Toxostoma bendirei		SPECIES	Toxostoma bendirei (Coues, 1873)	Toxostoma bendirei		US	Coolidge, 3 mi W	Arizona	PRESENT		8edbbde0-055e-11d8-b850-b8a03c50a862	32.9778399	-111.5690734	8428.0						1936-05-30T00:00:00	30	5	1936	5231697	5231697	PRESERVED_SPECIMEN	MVZ	Bird	MVZ:Bird:68952	383	Museum of Vertebrate Zoology, University of California, Berkeley	1999-01-27T00:00:00	CC0_1_0		Collector(s): William L. Engels			2023-04-28T17:24:43.889Z		COORDINATE_REPROJECTED;CONTINENT_DERIVED_FROM_COORDINATES;INSTITUTION_MATCH_FUZZY;COLLECTION_MATCH_FUZZY
896506697	e3b959d6-fcbe-4a28-a166-e4a807c340a0	http://arctos.database.museum/guid/MVZ:Bird:68951?seid=1720752	Animalia	Chordata	Aves	Passeriformes	Mimidae	Toxostoma	Toxostoma bendirei		SPECIES	Toxostoma bendirei (Coues, 1873)	Toxostoma bendirei		US	Coolidge, 3 mi W	Arizona	PRESENT		8edbbde0-055e-11d8-b850-b8a03c50a862	32.9778399	-111.5690734	8428.0						1936-05-30T00:00:00	30	5	1936	5231697	5231697	PRESERVED_SPECIMEN	MVZ	Bird	MVZ:Bird:68951	382	Museum of Vertebrate Zoology, University of California, Berkeley	1999-01-27T00:00:00	CC0_1_0		Collector(s): William L. Engels			2023-04-28T17:24:49.552Z		COORDINATE_REPROJECTED;CONTINENT_DERIVED_FROM_COORDINATES;INSTITUTION_MATCH_FUZZY;COLLECTION_MATCH_FUZZY
896506684	e3b959d6-fcbe-4a28-a166-e4a807c340a0	http://arctos.database.museum/guid/MVZ:Bird:68950?seid=1369720	Animalia	Chordata	Aves	Passeriformes	Mimidae	Toxostoma	Toxostoma bendirei		SPECIES	Toxostoma bendirei (Coues, 1873)	Toxostoma bendirei		US	Coolidge, 3 mi W	Arizona	PRESENT		8edbbde0-055e-11d8-b850-b8a03c50a862	32.9778399	-111.5690734	8428.0						1936-05-30T00:00:00	30	5	1936	5231697	5231697	PRESERVED_SPECIMEN	MVZ	Bird	MVZ:Bird:68950	381	Museum of Vertebrate Zoology, University of California, Berkeley	1999-01-27T00:00:00	CC0_1_0		Collector(s): William L. Engels			2023-04-28T17:24:35.176Z		COORDINATE_REPROJECTED;CONTINENT_DERIVED_FROM_COORDINATES;INSTITUTION_MATCH_FUZZY;COLLECTION_MATCH_FUZZY
896506654	e3b959d6-fcbe-4a28-a166-e4a807c340a0	http://arctos.database.museum/guid/MVZ:Bird:68949?seid=965776	Animalia	Chordata	Aves	Passeriformes	Mimidae	Toxostoma	Toxostoma bendirei		SPECIES	Toxostoma bendirei (Coues, 1873)	Toxostoma bendirei		US	Coolidge, 3 mi W	Arizona	PRESENT		8edbbde0-055e-11d8-b850-b8a03c50a862	32.9778399	-111.5690734	8428.0						1936-05-30T00:00:00	30	5	1936	5231697	5231697	PRESERVED_SPECIMEN	MVZ	Bird	MVZ:Bird:68949	380	Museum of Vertebrate Zoology, University of California, Berkeley	1999-01-27T00:00:00	CC0_1_0		Collector(s): William L. Engels			2023-04-28T17:24:28.363Z		COORDINATE_REPROJECTED;CONTINENT_DERIVED_FROM_COORDINATES;INSTITUTION_MATCH_FUZZY;COLLECTION_MATCH_FUZZY
896506640	e3b959d6-fcbe-4a28-a166-e4a807c340a0	http://arctos.database.museum/guid/MVZ:Bird:68948?seid=1322249	Animalia	Chordata	Aves	Passeriformes	Mimidae	Toxostoma	Toxostoma bendirei		SPECIES	Toxostoma bendirei (Coues, 1873)	Toxostoma bendirei		US	Picacho Post Office, 5 mi S	Arizona	PRESENT		8edbbde0-055e-11d8-b850-b8a03c50a862	32.6436501	-111.4951689	6729.0						1936-05-28T00:00:00	28	5	1936	5231697	5231697	PRESERVED_SPECIMEN	MVZ	Bird	MVZ:Bird:68948	367	Museum of Vertebrate Zoology, University of California, Berkeley	1999-01-27T00:00:00	CC0_1_0		Collector(s): William L. Engels			2023-04-28T17:24:49.655Z		COORDINATE_REPROJECTED;CONTINENT_DERIVED_FROM_COORDINATES;INSTITUTION_MATCH_FUZZY;COLLECTION_MATCH_FUZZY
896506621	e3b959d6-fcbe-4a28-a166-e4a807c340a0	http://arctos.database.museum/guid/MVZ:Bird:68947?seid=857282	Animalia	Chordata	Aves	Passeriformes	Mimidae	Toxostoma	Toxostoma bendirei		SPECIES	Toxostoma bendirei (Coues, 1873)	Toxostoma bendirei		US	Picacho Post Office, 5 mi S	Arizona	PRESENT		8edbbde0-055e-11d8-b850-b8a03c50a862	32.6436501	-111.4951689	6729.0						1936-05-28T00:00:00	28	5	1936	5231697	5231697	PRESERVED_SPECIMEN	MVZ	Bird	MVZ:Bird:68947	361	Museum of Vertebrate Zoology, University of California, Berkeley	1999-01-27T00:00:00	CC0_1_0		Collector(s): William L. Engels			2023-04-28T17:24:28.212Z		COORDINATE_REPROJECTED;CONTINENT_DERIVED_FROM_COORDINATES;INSTITUTION_MATCH_FUZZY;COLLECTION_MATCH_FUZZY
896506606	e3b959d6-fcbe-4a28-a166-e4a807c340a0	http://arctos.database.museum/guid/MVZ:Bird:68946?seid=643446	Animalia	Chordata	Aves	Passeriformes	Mimidae	Toxostoma	Toxostoma bendirei		SPECIES	Toxostoma bendirei (Coues, 1873)	Toxostoma bendirei		US	Picacho Post Office, 5 mi S	Arizona	PRESENT		8edbbde0-055e-11d8-b850-b8a03c50a862	32.6436501	-111.4951689	6729.0						1936-05-28T00:00:00	28	5	1936	5231697	5231697	PRESERVED_SPECIMEN	MVZ	Bird	MVZ:Bird:68946	360	Museum of Vertebrate Zoology, University of California, Berkeley	1999-01-27T00:00:00	CC0_1_0		Collector(s): William L. Engels			2023-04-28T17:24:28.633Z		COORDINATE_REPROJECTED;CONTINENT_DERIVED_FROM_COORDINATES;INSTITUTION_MATCH_FUZZY;COLLECTION_MATCH_FUZZY
896506586	e3b959d6-fcbe-4a28-a166-e4a807c340a0	http://arctos.database.museum/guid/MVZ:Bird:68945?seid=865812	Animalia	Chordata	Aves	Passeriformes	Mimidae	Toxostoma	Toxostoma bendirei		SPECIES	Toxostoma bendirei (Coues, 1873)	Toxostoma bendirei		US	Picacho Post Office, 5 mi S	Arizona	PRESENT		8edbbde0-055e-11d8-b850-b8a03c50a862	32.6436501	-111.4951689	6729.0						1936-05-27T00:00:00	27	5	1936	5231697	5231697	PRESERVED_SPECIMEN	MVZ	Bird	MVZ:Bird:68945	355	Museum of Vertebrate Zoology, University of California, Berkeley	1999-01-27T00:00:00	CC0_1_0		Collector(s): William L. Engels			2023-04-28T17:24:28.632Z		COORDINATE_REPROJECTED;CONTINENT_DERIVED_FROM_COORDINATES;INSTITUTION_MATCH_FUZZY;COLLECTION_MATCH_FUZZY
896506567	e3b959d6-fcbe-4a28-a166-e4a807c340a0	http://arctos.database.museum/guid/MVZ:Bird:68944?seid=209606	Animalia	Chordata	Aves	Passeriformes	Mimidae	Toxostoma	Toxostoma bendirei		SPECIES	Toxostoma bendirei (Coues, 1873)	Toxostoma bendirei		US	Coolidge, 11 mi S	Arizona	PRESENT		8edbbde0-055e-11d8-b850-b8a03c50a862	32.8182448	-111.5173709	16987.0						1936-05-25T00:00:00	25	5	1936	5231697	5231697	PRESERVED_SPECIMEN	MVZ	Bird	MVZ:Bird:68944	337	Museum of Vertebrate Zoology, University of California, Berkeley	1999-01-27T00:00:00	CC0_1_0		Collector(s): William L. Engels			2023-04-28T17:24:43.521Z		COORDINATE_REPROJECTED;CONTINENT_DERIVED_FROM_COORDINATES;INSTITUTION_MATCH_FUZZY;COLLECTION_MATCH_FUZZY
896506545	e3b959d6-fcbe-4a28-a166-e4a807c340a0	http://arctos.database.museum/guid/MVZ:Bird:68943?seid=621039	Animalia	Chordata	Aves	Passeriformes	Mimidae	Toxostoma	Toxostoma bendirei		SPECIES	Toxostoma bendirei (Coues, 1873)	Toxostoma bendirei		US	Coolidge, 8 mi S	Arizona	PRESENT		8edbbde0-055e-11d8-b850-b8a03c50a862	32.8617436	-111.5173712	13573.0						1936-05-25T00:00:00	25	5	1936	5231697	5231697	PRESERVED_SPECIMEN	MVZ	Bird	MVZ:Bird:68943	333	Museum of Vertebrate Zoology, University of California, Berkeley	1999-01-27T00:00:00	CC0_1_0		Collector(s): William L. Engels			2023-04-28T17:24:43.502Z		COORDINATE_REPROJECTED;CONTINENT_DERIVED_FROM_COORDINATES;INSTITUTION_MATCH_FUZZY;COLLECTION_MATCH_FUZZY
896506526	e3b959d6-fcbe-4a28-a166-e4a807c340a0	http://arctos.database.museum/guid/MVZ:Bird:68942?seid=556519	Animalia	Chordata	Aves	Passeriformes	Mimidae	Toxostoma	Toxostoma bendirei		SPECIES	Toxostoma bendirei (Coues, 1873)	Toxostoma bendirei		US	Coolidge, 8 mi S	Arizona	PRESENT		8edbbde0-055e-11d8-b850-b8a03c50a862	32.8617436	-111.5173712	13573.0						1936-05-24T00:00:00	24	5	1936	5231697	5231697	PRESERVED_SPECIMEN	MVZ	Bird	MVZ:Bird:68942	323	Museum of Vertebrate Zoology, University of California, Berkeley	1999-01-27T00:00:00	CC0_1_0		Collector(s): William L. Engels			2023-04-28T17:24:43.341Z		COORDINATE_REPROJECTED;CONTINENT_DERIVED_FROM_COORDINATES;INSTITUTION_MATCH_FUZZY;COLLECTION_MATCH_FUZZY
896506505	e3b959d6-fcbe-4a28-a166-e4a807c340a0	http://arctos.database.museum/guid/MVZ:Bird:68941?seid=1004946	Animalia	Chordata	Aves	Passeriformes	Mimidae	Toxostoma	Toxostoma bendirei		SPECIES	Toxostoma bendirei (Coues, 1873)	Toxostoma bendirei		US	Coolidge, 3 mi W	Arizona	PRESENT		8edbbde0-055e-11d8-b850-b8a03c50a862	32.9778399	-111.5690734	8428.0						1936-05-12T00:00:00	12	5	1936	5231697	5231697	PRESERVED_SPECIMEN	MVZ	Bird	MVZ:Bird:68941	2192	Museum of Vertebrate Zoology, University of California, Berkeley	1999-01-27T00:00:00	CC0_1_0		Collector(s): Alden H. Miller			2023-04-28T17:24:35.186Z		COORDINATE_REPROJECTED;CONTINENT_DERIVED_FROM_COORDINATES;INSTITUTION_MATCH_FUZZY;COLLECTION_MATCH_FUZZY
896506010	e3b959d6-fcbe-4a28-a166-e4a807c340a0	http://arctos.database.museum/guid/MVZ:Bird:68964?seid=680233	Animalia	Chordata	Aves	Passeriformes	Mimidae	Toxostoma	Toxostoma bendirei		SPECIES	Toxostoma bendirei (Coues, 1873)	Toxostoma bendirei		US	Coolidge, 3 mi W	Arizona	PRESENT		8edbbde0-055e-11d8-b850-b8a03c50a862	32.9778399	-111.5690734	8428.0						1936-06-07T00:00:00	7	6	1936	5231697	5231697	PRESERVED_SPECIMEN	MVZ	Bird	MVZ:Bird:68964	2466	Museum of Vertebrate Zoology, University of California, Berkeley	1999-01-27T00:00:00	CC0_1_0		Collector(s): Alden H. Miller			2023-04-28T17:24:28.425Z		COORDINATE_REPROJECTED;CONTINENT_DERIVED_FROM_COORDINATES;INSTITUTION_MATCH_FUZZY;COLLECTION_MATCH_FUZZY
896505989	e3b959d6-fcbe-4a28-a166-e4a807c340a0	http://arctos.database.museum/guid/MVZ:Bird:68963?seid=78685	Animalia	Chordata	Aves	Passeriformes	Mimidae	Toxostoma	Toxostoma bendirei		SPECIES	Toxostoma bendirei (Coues, 1873)	Toxostoma bendirei		US	Coolidge, 3 mi W	Arizona	PRESENT		8edbbde0-055e-11d8-b850-b8a03c50a862	32.9778399	-111.5690734	8428.0						1936-06-07T00:00:00	7	6	1936	5231697	5231697	PRESERVED_SPECIMEN	MVZ	Bird	MVZ:Bird:68963	2465	Museum of Vertebrate Zoology, University of California, Berkeley	1999-01-27T00:00:00	CC0_1_0		Collector(s): Alden H. Miller			2023-04-28T17:24:24.363Z		COORDINATE_REPROJECTED;CONTINENT_DERIVED_FROM_COORDINATES;INSTITUTION_MATCH_FUZZY;COLLECTION_MATCH_FUZZY
896505975	e3b959d6-fcbe-4a28-a166-e4a807c340a0	http://arctos.database.museum/guid/MVZ:Bird:68962?seid=805582	Animalia	Chordata	Aves	Passeriformes	Mimidae	Toxostoma	Toxostoma bendirei		SPECIES	Toxostoma bendirei (Coues, 1873)	Toxostoma bendirei		US	Coolidge, 3 mi W	Arizona	PRESENT		8edbbde0-055e-11d8-b850-b8a03c50a862	32.9778399	-111.5690734	8428.0						1936-06-07T00:00:00	7	6	1936	5231697	5231697	PRESERVED_SPECIMEN	MVZ	Bird	MVZ:Bird:68962	2464	Museum of Vertebrate Zoology, University of California, Berkeley	1999-01-27T00:00:00	CC0_1_0		Collector(s): Alden H. Miller			2023-04-28T17:24:28.423Z		COORDINATE_REPROJECTED;CONTINENT_DERIVED_FROM_COORDINATES;INSTITUTION_MATCH_FUZZY;COLLECTION_MATCH_FUZZY
896505946	e3b959d6-fcbe-4a28-a166-e4a807c340a0	http://arctos.database.museum/guid/MVZ:Bird:68961?seid=1527482	Animalia	Chordata	Aves	Passeriformes	Mimidae	Toxostoma	Toxostoma bendirei		SPECIES	Toxostoma bendirei (Coues, 1873)	Toxostoma bendirei		US	Coolidge, 3 mi W	Arizona	PRESENT		8edbbde0-055e-11d8-b850-b8a03c50a862	32.9778399	-111.5690734	8428.0						1936-06-07T00:00:00	7	6	1936	5231697	5231697	PRESERVED_SPECIMEN	MVZ	Bird	MVZ:Bird:68961	2463	Museum of Vertebrate Zoology, University of California, Berkeley	1999-01-27T00:00:00	CC0_1_0		Collector(s): Alden H. Miller			2023-04-28T17:24:35.588Z		COORDINATE_REPROJECTED;CONTINENT_DERIVED_FROM_COORDINATES;INSTITUTION_MATCH_FUZZY;COLLECTION_MATCH_FUZZY
896505929	e3b959d6-fcbe-4a28-a166-e4a807c340a0	http://arctos.database.museum/guid/MVZ:Bird:68960?seid=1197513	Animalia	Chordata	Aves	Passeriformes	Mimidae	Toxostoma	Toxostoma bendirei		SPECIES	Toxostoma bendirei (Coues, 1873)	Toxostoma bendirei		US	Rillito Creek, 5 mi N Tucson	Arizona	PRESENT		8edbbde0-055e-11d8-b850-b8a03c50a862	32.2942638	-110.9262525	33120.0						1936-06-07T00:00:00	7	6	1936	5231697	5231697	PRESERVED_SPECIMEN	MVZ	Bird	MVZ:Bird:68960	2456	Museum of Vertebrate Zoology, University of California, Berkeley	1999-01-27T00:00:00	CC0_1_0		Collector(s): Alden H. Miller			2023-04-28T17:24:35.187Z		COORDINATE_REPROJECTED;CONTINENT_DERIVED_FROM_COORDINATES;INSTITUTION_MATCH_FUZZY;COLLECTION_MATCH_FUZZY
896505887	e3b959d6-fcbe-4a28-a166-e4a807c340a0	http://arctos.database.museum/guid/MVZ:Bird:68959?seid=134088	Animalia	Chordata	Aves	Passeriformes	Mimidae	Toxostoma	Toxostoma bendirei		SPECIES	Toxostoma bendirei (Coues, 1873)	Toxostoma bendirei		US	Rillito Creek, 5 mi N Tucson	Arizona	PRESENT		8edbbde0-055e-11d8-b850-b8a03c50a862	32.2942638	-110.9262525	33120.0						1936-06-05T00:00:00	5	6	1936	5231697	5231697	PRESERVED_SPECIMEN	MVZ	Bird	MVZ:Bird:68959	431	Museum of Vertebrate Zoology, University of California, Berkeley	1999-01-27T00:00:00	CC0_1_0		Collector(s): William L. Engels			2023-04-28T17:24:27.935Z		COORDINATE_REPROJECTED;CONTINENT_DERIVED_FROM_COORDINATES;INSTITUTION_MATCH_FUZZY;COLLECTION_MATCH_FUZZY
896505863	e3b959d6-fcbe-4a28-a166-e4a807c340a0	http://arctos.database.museum/guid/MVZ:Bird:68958?seid=270953	Animalia	Chordata	Aves	Passeriformes	Mimidae	Toxostoma	Toxostoma bendirei		SPECIES	Toxostoma bendirei (Coues, 1873)	Toxostoma bendirei		US	Florence, 2 mi N	Arizona	PRESENT		8edbbde0-055e-11d8-b850-b8a03c50a862	33.0604385	-111.3871697	8122.0						1936-06-03T00:00:00	3	6	1936	5231697	5231697	PRESERVED_SPECIMEN	MVZ	Bird	MVZ:Bird:68958	414	Museum of Vertebrate Zoology, University of California, Berkeley	1999-01-27T00:00:00	CC0_1_0		Collector(s): William L. Engels			2023-04-28T17:24:28.634Z		COORDINATE_REPROJECTED;CONTINENT_DERIVED_FROM_COORDINATES;INSTITUTION_MATCH_FUZZY;COLLECTION_MATCH_FUZZY
896505849	e3b959d6-fcbe-4a28-a166-e4a807c340a0	http://arctos.database.museum/guid/MVZ:Bird:68957?seid=341128	Animalia	Chordata	Aves	Passeriformes	Mimidae	Toxostoma	Toxostoma bendirei		SPECIES	Toxostoma bendirei (Coues, 1873)	Toxostoma bendirei		US	Coolidge, 3 mi W	Arizona	PRESENT		8edbbde0-055e-11d8-b850-b8a03c50a862	32.9778399	-111.5690734	8428.0						1936-06-02T00:00:00	2	6	1936	5231697	5231697	PRESERVED_SPECIMEN	MVZ	Bird	MVZ:Bird:68957	400	Museum of Vertebrate Zoology, University of California, Berkeley	1999-01-27T00:00:00	CC0_1_0		Collector(s): William L. Engels			2023-04-28T17:24:43.523Z		COORDINATE_REPROJECTED;CONTINENT_DERIVED_FROM_COORDINATES;INSTITUTION_MATCH_FUZZY;COLLECTION_MATCH_FUZZY
896505819	e3b959d6-fcbe-4a28-a166-e4a807c340a0	http://arctos.database.museum/guid/MVZ:Bird:68956?seid=1226485	Animalia	Chordata	Aves	Passeriformes	Mimidae	Toxostoma	Toxostoma bendirei		SPECIES	Toxostoma bendirei (Coues, 1873)	Toxostoma bendirei		US	Coolidge, 3 mi W	Arizona	PRESENT		8edbbde0-055e-11d8-b850-b8a03c50a862	32.9778399	-111.5690734	8428.0						1936-06-01T00:00:00	1	6	1936	5231697	5231697	PRESERVED_SPECIMEN	MVZ	Bird	MVZ:Bird:68956	395	Museum of Vertebrate Zoology, University of California, Berkeley	1999-01-27T00:00:00	CC0_1_0		Collector(s): William L. Engels			2023-04-28T17:24:48.644Z		COORDINATE_REPROJECTED;CONTINENT_DERIVED_FROM_COORDINATES;INSTITUTION_MATCH_FUZZY;COLLECTION_MATCH_FUZZY
896505798	e3b959d6-fcbe-4a28-a166-e4a807c340a0	http://arctos.database.museum/guid/MVZ:Bird:68955?seid=1097984	Animalia	Chordata	Aves	Passeriformes	Mimidae	Toxostoma	Toxostoma bendirei		SPECIES	Toxostoma bendirei (Coues, 1873)	Toxostoma bendirei		US	Coolidge, 3 mi W	Arizona	PRESENT		8edbbde0-055e-11d8-b850-b8a03c50a862	32.9778399	-111.5690734	8428.0						1936-05-31T00:00:00	31	5	1936	5231697	5231697	PRESERVED_SPECIMEN	MVZ	Bird	MVZ:Bird:68955	388	Museum of Vertebrate Zoology, University of California, Berkeley	1999-01-27T00:00:00	CC0_1_0		Collector(s): William L. Engels			2023-04-28T17:24:48.850Z		COORDINATE_REPROJECTED;CONTINENT_DERIVED_FROM_COORDINATES;INSTITUTION_MATCH_FUZZY;COLLECTION_MATCH_FUZZY
896505777	e3b959d6-fcbe-4a28-a166-e4a807c340a0	http://arctos.database.museum/guid/MVZ:Bird:68954?seid=1355291	Animalia	Chordata	Aves	Passeriformes	Mimidae	Toxostoma	Toxostoma bendirei		SPECIES	Toxostoma bendirei (Coues, 1873)	Toxostoma bendirei		US	Coolidge, 3 mi W	Arizona	PRESENT		8edbbde0-055e-11d8-b850-b8a03c50a862	32.9778399	-111.5690734	8428.0						1936-05-31T00:00:00	31	5	1936	5231697	5231697	PRESERVED_SPECIMEN	MVZ	Bird	MVZ:Bird:68954	387	Museum of Vertebrate Zoology, University of California, Berkeley	1999-01-27T00:00:00	CC0_1_0		Collector(s): William L. Engels			2023-04-28T17:24:48.401Z		COORDINATE_REPROJECTED;CONTINENT_DERIVED_FROM_COORDINATES;INSTITUTION_MATCH_FUZZY;COLLECTION_MATCH_FUZZY
896505754	e3b959d6-fcbe-4a28-a166-e4a807c340a0	http://arctos.database.museum/guid/MVZ:Bird:68953?seid=598387	Animalia	Chordata	Aves	Passeriformes	Mimidae	Toxostoma	Toxostoma bendirei		SPECIES	Toxostoma bendirei (Coues, 1873)	Toxostoma bendirei		US	Coolidge, 3 mi W	Arizona	PRESENT		8edbbde0-055e-11d8-b850-b8a03c50a862	32.9778399	-111.5690734	8428.0						1936-05-31T00:00:00	31	5	1936	5231697	5231697	PRESERVED_SPECIMEN	MVZ	Bird	MVZ:Bird:68953	386	Museum of Vertebrate Zoology, University of California, Berkeley	1999-01-27T00:00:00	CC0_1_0		Collector(s): William L. Engels			2023-04-28T17:24:43.443Z		COORDINATE_REPROJECTED;CONTINENT_DERIVED_FROM_COORDINATES;INSTITUTION_MATCH_FUZZY;COLLECTION_MATCH_FUZZY
896504822	e3b959d6-fcbe-4a28-a166-e4a807c340a0	http://arctos.database.museum/guid/MVZ:Bird:67345?seid=998503	Animalia	Chordata	Aves	Passeriformes	Mimidae	Toxostoma	Toxostoma bendirei		SPECIES	Toxostoma bendirei (Coues, 1873)	Toxostoma bendirei		US	14 mi ESE Navajo	Arizona	PRESENT		8edbbde0-055e-11d8-b850-b8a03c50a862	35.0464967	-109.3095352	4862.0						1934-06-27T00:00:00	27	6	1934	5231697	5231697	PRESERVED_SPECIMEN	MVZ	Bird	MVZ:Bird:67345	676	Museum of Vertebrate Zoology, University of California, Berkeley	1999-01-27T00:00:00	CC0_1_0		Collector(s): J. O. Stevenson			2023-04-28T17:24:43.396Z		COORDINATE_REPROJECTED;CONTINENT_DERIVED_FROM_COORDINATES;INSTITUTION_MATCH_FUZZY;COLLECTION_MATCH_FUZZY
896494889	e3b959d6-fcbe-4a28-a166-e4a807c340a0	http://arctos.database.museum/guid/MVZ:Bird:58379?seid=155561	Animalia	Chordata	Aves	Passeriformes	Mimidae	Toxostoma	Toxostoma bendirei		SPECIES	Toxostoma bendirei (Coues, 1873)	Toxostoma bendirei		US	Tucson, 8 mi N	Arizona	PRESENT		8edbbde0-055e-11d8-b850-b8a03c50a862	32.3378625	-110.9262528	35238.0						1931-05-25T00:00:00	25	5	1931	5231697	5231697	PRESERVED_SPECIMEN	MVZ	Bird	MVZ:Bird:58379	859	Museum of Vertebrate Zoology, University of California, Berkeley	1999-01-27T00:00:00	CC0_1_0		Collector(s): Alden H. Miller			2023-04-28T17:24:43.460Z		COORDINATE_REPROJECTED;CONTINENT_DERIVED_FROM_COORDINATES;INSTITUTION_MATCH_FUZZY;COLLECTION_MATCH_FUZZY
896494160	e3b959d6-fcbe-4a28-a166-e4a807c340a0	http://arctos.database.museum/guid/MVZ:Bird:5798?seid=31265	Animalia	Chordata	Aves	Passeriformes	Mimidae	Toxostoma	Toxostoma bendirei		SPECIES	Toxostoma bendirei (Coues, 1873)	Toxostoma bendirei		US	Fort Lowell	Arizona	PRESENT		8edbbde0-055e-11d8-b850-b8a03c50a862	32.2600652	-110.8737509	658.0						1894-04-16T00:00:00	16	4	1894	5231697	5231697	PRESERVED_SPECIMEN	MVZ	Bird	MVZ:Bird:5798		Museum of Vertebrate Zoology, University of California, Berkeley	1999-01-27T00:00:00	CC0_1_0		Collector(s): unknown			2023-04-28T17:24:23.163Z		COORDINATE_REPROJECTED;CONTINENT_DERIVED_FROM_COORDINATES;INSTITUTION_MATCH_FUZZY;COLLECTION_MATCH_FUZZY
896493995	e3b959d6-fcbe-4a28-a166-e4a807c340a0	http://arctos.database.museum/guid/MVZ:Bird:5797?seid=316103	Animalia	Chordata	Aves	Passeriformes	Mimidae	Toxostoma	Toxostoma bendirei		SPECIES	Toxostoma bendirei (Coues, 1873)	Toxostoma bendirei		US	Fort Lowell	Arizona	PRESENT		8edbbde0-055e-11d8-b850-b8a03c50a862	32.2600652	-110.8737509	658.0						1894-03-08T00:00:00	8	3	1894	5231697	5231697	PRESERVED_SPECIMEN	MVZ	Bird	MVZ:Bird:5797		Museum of Vertebrate Zoology, University of California, Berkeley	1999-01-27T00:00:00	CC0_1_0		Collector(s): unknown			2023-04-28T17:24:24.190Z		COORDINATE_REPROJECTED;CONTINENT_DERIVED_FROM_COORDINATES;INSTITUTION_MATCH_FUZZY;COLLECTION_MATCH_FUZZY
896490159	e3b959d6-fcbe-4a28-a166-e4a807c340a0	http://arctos.database.museum/guid/MVZ:Bird:54556?seid=286253	Animalia	Chordata	Aves	Passeriformes	Mimidae	Toxostoma	Toxostoma bendirei		SPECIES	Toxostoma bendirei (Coues, 1873)	Toxostoma bendirei		US	near Victorville	California	PRESENT		8edbbde0-055e-11d8-b850-b8a03c50a862	34.5360696	-117.290903	6439.0						1916-05-07T00:00:00	7	5	1916	5231697	5231697	PRESERVED_SPECIMEN	MVZ	Bird	MVZ:Bird:54556	1366	Museum of Vertebrate Zoology, University of California, Berkeley	1999-01-27T00:00:00	CC0_1_0		Collector(s): Wright M. Pierce			2023-04-28T17:24:43.104Z		COORDINATE_REPROJECTED;CONTINENT_DERIVED_FROM_COORDINATES;INSTITUTION_MATCH_FUZZY;COLLECTION_MATCH_FUZZY
896471190	e3b959d6-fcbe-4a28-a166-e4a807c340a0	http://arctos.database.museum/guid/MVZ:Bird:38009?seid=1601445	Animalia	Chordata	Aves	Passeriformes	Mimidae	Toxostoma	Toxostoma bendirei		SPECIES	Toxostoma bendirei (Coues, 1873)	Toxostoma bendirei		US	Tucson	Arizona	PRESENT		8edbbde0-055e-11d8-b850-b8a03c50a862	32.221766	-110.9262519	28661.0						1897-03-27T00:00:00	27	3	1897	5231697	5231697	PRESERVED_SPECIMEN	MVZ	Bird	MVZ:Bird:38009		Museum of Vertebrate Zoology, University of California, Berkeley	1999-01-27T00:00:00	CC0_1_0		Collector(s): O. W. Howard, Harry S. Swarth			2023-04-28T17:24:34.985Z		COORDINATE_REPROJECTED;CONTINENT_DERIVED_FROM_COORDINATES;INSTITUTION_MATCH_FUZZY;COLLECTION_MATCH_FUZZY
896471164	e3b959d6-fcbe-4a28-a166-e4a807c340a0	http://arctos.database.museum/guid/MVZ:Bird:38008?seid=971401	Animalia	Chordata	Aves	Passeriformes	Mimidae	Toxostoma	Toxostoma bendirei		SPECIES	Toxostoma bendirei (Coues, 1873)	Toxostoma bendirei		US	Tucson	Arizona	PRESENT		8edbbde0-055e-11d8-b850-b8a03c50a862	32.221766	-110.9262519	28661.0						1897-03-19T00:00:00	19	3	1897	5231697	5231697	PRESERVED_SPECIMEN	MVZ	Bird	MVZ:Bird:38008		Museum of Vertebrate Zoology, University of California, Berkeley	1999-01-27T00:00:00	CC0_1_0		Collector(s): O. W. Howard, Harry S. Swarth			2023-04-28T17:24:42.442Z		COORDINATE_REPROJECTED;CONTINENT_DERIVED_FROM_COORDINATES;INSTITUTION_MATCH_FUZZY;COLLECTION_MATCH_FUZZY
896471146	e3b959d6-fcbe-4a28-a166-e4a807c340a0	http://arctos.database.museum/guid/MVZ:Bird:38007?seid=1572118	Animalia	Chordata	Aves	Passeriformes	Mimidae	Toxostoma	Toxostoma bendirei		SPECIES	Toxostoma bendirei (Coues, 1873)	Toxostoma bendirei		US	Tucson	Arizona	PRESENT		8edbbde0-055e-11d8-b850-b8a03c50a862	32.221766	-110.9262519	28661.0						1897-03-16T00:00:00	16	3	1897	5231697	5231697	PRESERVED_SPECIMEN	MVZ	Bird	MVZ:Bird:38007		Museum of Vertebrate Zoology, University of California, Berkeley	1999-01-27T00:00:00	CC0_1_0		Collector(s): O. W. Howard, Harry S. Swarth			2023-04-28T17:24:34.644Z		COORDINATE_REPROJECTED;CONTINENT_DERIVED_FROM_COORDINATES;INSTITUTION_MATCH_FUZZY;COLLECTION_MATCH_FUZZY
896471117	e3b959d6-fcbe-4a28-a166-e4a807c340a0	http://arctos.database.museum/guid/MVZ:Bird:38006?seid=1826453	Animalia	Chordata	Aves	Passeriformes	Mimidae	Toxostoma	Toxostoma bendirei		SPECIES	Toxostoma bendirei (Coues, 1873)	Toxostoma bendirei		US	Willcox	Arizona	PRESENT		8edbbde0-055e-11d8-b850-b8a03c50a862	32.2528712	-109.8318257	4038.0						1895-04-18T00:00:00	18	4	1895	5231697	5231697	PRESERVED_SPECIMEN	MVZ	Bird	MVZ:Bird:38006	199	Museum of Vertebrate Zoology, University of California, Berkeley	1999-01-27T00:00:00	CC0_1_0		Collector(s): Wilfred H. Osgood			2023-04-28T17:24:47.651Z		COORDINATE_REPROJECTED;CONTINENT_DERIVED_FROM_COORDINATES;INSTITUTION_MATCH_FUZZY;COLLECTION_MATCH_FUZZY
896454766	e3b959d6-fcbe-4a28-a166-e4a807c340a0	http://arctos.database.museum/guid/MVZ:Bird:23259?seid=333469	Animalia	Chordata	Aves	Passeriformes	Mimidae	Toxostoma	Toxostoma bendirei		SPECIES	Toxostoma bendirei (Coues, 1873)	Toxostoma bendirei		US	Garvanza	California	PRESENT		8edbbde0-055e-11d8-b850-b8a03c50a862	34.116939	-118.1787153	1931.0						1912-09-10T00:00:00	10	9	1912	5231697	5231697	PRESERVED_SPECIMEN	MVZ	Bird	MVZ:Bird:23259		Museum of Vertebrate Zoology, University of California, Berkeley	1999-01-27T00:00:00	CC0_1_0		Collector(s): Loye Holmes Miller			2023-04-28T17:24:42.282Z		COORDINATE_REPROJECTED;CONTINENT_DERIVED_FROM_COORDINATES;TYPE_STATUS_INVALID;INSTITUTION_MATCH_FUZZY;COLLECTION_MATCH_FUZZY
896440570	e3b959d6-fcbe-4a28-a166-e4a807c340a0	http://arctos.database.museum/guid/MVZ:Bird:175437?seid=1417871	Animalia	Chordata	Aves	Passeriformes	Mimidae	Toxostoma	Toxostoma bendirei		SPECIES	Toxostoma bendirei (Coues, 1873)	Toxostoma bendirei		US	Desert Valley, Hwy. 25 at 9 mi NW Hancock summit	Nevada	PRESENT		8edbbde0-055e-11d8-b850-b8a03c50a862	37.523916	-115.490422	6209.0		1433.0	0.0			1969-05-19T00:00:00	19	5	1969	5231697	5231697	PRESERVED_SPECIMEN	MVZ	Bird	MVZ:Bird:175437	2776	Museum of Vertebrate Zoology, University of California, Berkeley	1999-01-27T00:00:00	CC0_1_0		Collector(s): Ned K. Johnson			2023-04-28T17:24:52.458Z		GEODETIC_DATUM_ASSUMED_WGS84;CONTINENT_DERIVED_FROM_COORDINATES;INSTITUTION_MATCH_FUZZY;COLLECTION_MATCH_FUZZY
[truncated: 15,172 more rows]
