# Supplementary material for: Mapping species of greatest conservation need and solar energy potential in the arid Southwest for future sustainable development
Source: PeerJ. 2025 Jan 2;13:e18568. doi: 10.7717/peerj.18568 (PMC11700496; doi:10.7717/peerj.18568)
Supplement: Supplemental Information 1 [file peerj-13-18568-s001.zip › Raw data/Species Occurrences/0285658-220831081235567.csv]

gbifID	datasetKey	occurrenceID	kingdom	phylum	class	order	family	genus	species	infraspecificEpithet	taxonRank	scientificName	verbatimScientificName	verbatimScientificNameAuthorship	countryCode	locality	stateProvince	occurrenceStatus	individualCount	publishingOrgKey	decimalLatitude	decimalLongitude	coordinateUncertaintyInMeters	coordinatePrecision	elevation	elevationAccuracy	depth	depthAccuracy	eventDate	day	month	year	taxonKey	speciesKey	basisOfRecord	institutionCode	collectionCode	catalogNumber	recordNumber	identifiedBy	dateIdentified	license	rightsHolder	recordedBy	typeStatus	establishmentMeans	lastInterpreted	mediaType	issue
891732610	50c9509d-22c7-4a22-a47d-8c48425ef4a7	http://www.inaturalist.org/observations/379379	Animalia	Chordata	Testudines		Testudinidae	Gopherus	Gopherus morafkai		SPECIES	Gopherus morafkai Murphy, Berry, Edwards, Leviton, Lathrop & Riedle, 2011	Gopherus morafkai		US		Arizona	PRESENT		28eb1a3f-1c15-4a95-931a-4af90ecb574d	32.398806	-111.458702	11719.0						2013-08-20T00:00:00	20	8	2013	7704598	7704598	HUMAN_OBSERVATION	iNaturalist	Observations	379379		John Sullivan	2013-08-27T05:37:35	CC_BY_4_0	John Sullivan	John Sullivan			2023-02-13T16:09:01.603Z	StillImage	CONTINENT_DERIVED_FROM_COORDINATES
891727636	50c9509d-22c7-4a22-a47d-8c48425ef4a7	http://www.inaturalist.org/observations/367788	Animalia	Chordata	Testudines		Testudinidae	Gopherus	Gopherus morafkai		SPECIES	Gopherus morafkai Murphy, Berry, Edwards, Leviton, Lathrop & Riedle, 2011	Gopherus morafkai		US		Arizona	PRESENT		28eb1a3f-1c15-4a95-931a-4af90ecb574d	33.697665	-113.0066	28930.0						2013-08-06T00:00:00	6	8	2013	7704598	7704598	HUMAN_OBSERVATION	iNaturalist	Observations	367788		Hunter McCall	2013-08-17T04:47:18	CC_BY_NC_4_0	Hunter McCall	Hunter McCall			2023-02-13T16:08:55.183Z		COORDINATE_ROUNDED;CONTINENT_DERIVED_FROM_COORDINATES
891173337	50c9509d-22c7-4a22-a47d-8c48425ef4a7	http://www.inaturalist.org/observations/320651	Animalia	Chordata	Testudines		Testudinidae	Gopherus	Gopherus morafkai		SPECIES	Gopherus morafkai Murphy, Berry, Edwards, Leviton, Lathrop & Riedle, 2011	Gopherus morafkai		US		Arizona	PRESENT		28eb1a3f-1c15-4a95-931a-4af90ecb574d	32.2875	-110.796667							2013-06-30T18:35:58	30	6	2013	7704598	7704598	HUMAN_OBSERVATION	iNaturalist	Observations	320651		John Sullivan	2013-07-05T13:09:46	CC_BY_NC_4_0	Jeremy	Jeremy			2023-02-13T16:08:42.806Z	StillImage	COORDINATE_ROUNDED;CONTINENT_DERIVED_FROM_COORDINATES
891021293	50c9509d-22c7-4a22-a47d-8c48425ef4a7	http://www.inaturalist.org/observations/120143	Animalia	Chordata	Testudines		Testudinidae	Gopherus	Gopherus morafkai		SPECIES	Gopherus morafkai Murphy, Berry, Edwards, Leviton, Lathrop & Riedle, 2011	Gopherus morafkai		US		Arizona	PRESENT		28eb1a3f-1c15-4a95-931a-4af90ecb574d	32.031255	-110.730997	29133.0						2011-11-15T09:07:00	15	11	2011	7704598	7704598	HUMAN_OBSERVATION	iNaturalist	Observations	120143		rkazmaier	2012-09-10T17:40:07	CC_BY_NC_4_0	John Hudson	John Hudson			2023-02-13T16:08:49.762Z	StillImage	COORDINATE_ROUNDED;CONTINENT_DERIVED_FROM_COORDINATES
543619249	cece4fc2-1fec-4bb5-a335-7252548e3f0b	urn:catalog:CAS:HERP:34264	Animalia	Chordata	Testudines		Testudinidae	Gopherus	Gopherus morafkai		SPECIES	Gopherus morafkai Murphy, Berry, Edwards, Leviton, Lathrop & Riedle, 2011	Gopherus morafkai		US	Santa Catalina Mtns, Pusch's Steam Pump	Arizona	PRESENT		66522820-055c-11d8-b84e-b8a03c50a862	32.405	-110.950833							1912-05-15T00:00:00	15	5	1912	7704598	7704598	PRESERVED_SPECIMEN	CAS	HERP	34264	6820	J.V. Vindum	2011-06-28T00:00:00	CC0_1_0		J.R. Slevin			2023-02-13T02:04:40.659Z	StillImage	COORDINATE_ROUNDED
543619248	cece4fc2-1fec-4bb5-a335-7252548e3f0b	urn:catalog:CAS:HERP:34263	Animalia	Chordata	Testudines		Testudinidae	Gopherus	Gopherus morafkai		SPECIES	Gopherus morafkai Murphy, Berry, Edwards, Leviton, Lathrop & Riedle, 2011	Gopherus morafkai		US	Santa Catalina Mtns, Pusch's Steam Pump	Arizona	PRESENT		66522820-055c-11d8-b84e-b8a03c50a862	32.405	-110.950833							1912-05-15T00:00:00	15	5	1912	7704598	7704598	PRESERVED_SPECIMEN	CAS	HERP	34263	6819	R.W. Murphy et al.	2011-06-28T00:00:00	CC0_1_0		J.R. Slevin	PARATYPE		2023-02-13T02:04:40.271Z	StillImage	COORDINATE_ROUNDED
543618807	cece4fc2-1fec-4bb5-a335-7252548e3f0b	urn:catalog:CAS:HERP:33867	Animalia	Chordata	Testudines		Testudinidae	Gopherus	Gopherus morafkai		SPECIES	Gopherus morafkai Murphy, Berry, Edwards, Leviton, Lathrop & Riedle, 2011	Gopherus morafkai		US	Tucson	Arizona	PRESENT		66522820-055c-11d8-b84e-b8a03c50a862	32.239167	-110.919444							1912-07-09T00:00:00	9	7	1912	7704598	7704598	PRESERVED_SPECIMEN	CAS	HERP	33867		R.W. Murphy et al.	2011-06-28T00:00:00	CC0_1_0		H. Brown	HOLOTYPE		2023-02-13T02:04:40.289Z	StillImage	COORDINATE_ROUNDED
543476317	cece4fc2-1fec-4bb5-a335-7252548e3f0b	urn:catalog:CAS:HERP:13165	Animalia	Chordata	Testudines		Testudinidae	Gopherus	Gopherus morafkai		SPECIES	Gopherus morafkai Murphy, Berry, Edwards, Leviton, Lathrop & Riedle, 2011	Gopherus morafkai		US	20 mi W of Tucson	Arizona	PRESENT		66522820-055c-11d8-b84e-b8a03c50a862	32.087603	-111.285894							1908-03-09T00:00:00	9	3	1908	7704598	7704598	PRESERVED_SPECIMEN	CAS	HERP	13165		R.W. Murphy et al.	2011-06-28T00:00:00	CC0_1_0		H. Brown	PARATYPE		2023-02-13T02:05:01.887Z	StillImage	COORDINATE_ROUNDED
4028625355	50c9509d-22c7-4a22-a47d-8c48425ef4a7	https://www.inaturalist.org/observations/21639809	Animalia	Chordata	Testudines		Testudinidae	Gopherus	Gopherus morafkai		SPECIES	Gopherus morafkai Murphy, Berry, Edwards, Leviton, Lathrop & Riedle, 2011	Gopherus morafkai		US		Arizona	PRESENT		28eb1a3f-1c15-4a95-931a-4af90ecb574d	32.620346	-112.728821							2019-03-26T00:00:00	26	3	2019	7704598	7704598	HUMAN_OBSERVATION	iNaturalist	Observations	21639809		Lyn Jackson	2019-03-26T19:50:04	CC_BY_NC_4_0	Lyn Jackson	Lyn Jackson			2023-02-13T16:09:16.950Z	StillImage	COORDINATE_ROUNDED;CONTINENT_DERIVED_FROM_COORDINATES
4027765859	d8cd16ba-bb74-4420-821e-083f2bac17c2	MT960413	Animalia	Chordata	Testudines		Testudinidae	Gopherus	Gopherus morafkai		SPECIES	Gopherus morafkai Murphy, Berry, Edwards, Leviton, Lathrop & Riedle, 2011	Gopherus morafkai					PRESENT		ada9d123-ddb4-467d-8891-806ea8d94230													7704598	7704598	PRESERVED_SPECIMEN			SM06				CC_BY_4_0					2023-02-11T12:29:54.435Z
4027765858	d8cd16ba-bb74-4420-821e-083f2bac17c2	MT960006	Animalia	Chordata	Testudines		Testudinidae	Gopherus	Gopherus morafkai		SPECIES	Gopherus morafkai Murphy, Berry, Edwards, Leviton, Lathrop & Riedle, 2011	Gopherus morafkai					PRESENT		ada9d123-ddb4-467d-8891-806ea8d94230													7704598	7704598	PRESERVED_SPECIMEN			LS09				CC_BY_4_0					2023-02-11T12:29:53.302Z
4027751932	d8cd16ba-bb74-4420-821e-083f2bac17c2	MT962269	Animalia	Chordata	Testudines		Testudinidae	Gopherus	Gopherus morafkai		SPECIES	Gopherus morafkai Murphy, Berry, Edwards, Leviton, Lathrop & Riedle, 2011	Gopherus morafkai					PRESENT		ada9d123-ddb4-467d-8891-806ea8d94230													7704598	7704598	PRESERVED_SPECIMEN			GOAG04				CC_BY_4_0					2023-02-11T12:30:17.662Z
4027742686	d8cd16ba-bb74-4420-821e-083f2bac17c2	MT962727	Animalia	Chordata	Testudines		Testudinidae	Gopherus	Gopherus morafkai		SPECIES	Gopherus morafkai Murphy, Berry, Edwards, Leviton, Lathrop & Riedle, 2011	Gopherus morafkai					PRESENT		ada9d123-ddb4-467d-8891-806ea8d94230													7704598	7704598	PRESERVED_SPECIMEN			GOAG03				CC_BY_4_0					2023-02-11T12:29:54.436Z
4027736900	d8cd16ba-bb74-4420-821e-083f2bac17c2	MT960411	Animalia	Chordata	Testudines		Testudinidae	Gopherus	Gopherus morafkai		SPECIES	Gopherus morafkai Murphy, Berry, Edwards, Leviton, Lathrop & Riedle, 2011	Gopherus morafkai					PRESENT		ada9d123-ddb4-467d-8891-806ea8d94230													7704598	7704598	PRESERVED_SPECIMEN			LS05				CC_BY_4_0					2023-02-11T12:29:53.284Z
4009945599	50c9509d-22c7-4a22-a47d-8c48425ef4a7	https://www.inaturalist.org/observations/138855512	Animalia	Chordata	Testudines		Testudinidae	Gopherus	Gopherus morafkai		SPECIES	Gopherus morafkai Murphy, Berry, Edwards, Leviton, Lathrop & Riedle, 2011	Gopherus morafkai					PRESENT		28eb1a3f-1c15-4a95-931a-4af90ecb574d			28902.0						2022-10-11T14:53:58	11	10	2022	7704598	7704598	HUMAN_OBSERVATION	iNaturalist	Observations	138855512		agreenier	2022-10-15T16:16:43	CC_BY_NC_4_0	agreenier	agreenier			2023-02-13T16:18:41.541Z	StillImage
4009927976	50c9509d-22c7-4a22-a47d-8c48425ef4a7	https://www.inaturalist.org/observations/144968081	Animalia	Chordata	Testudines		Testudinidae	Gopherus	Gopherus morafkai		SPECIES	Gopherus morafkai Murphy, Berry, Edwards, Leviton, Lathrop & Riedle, 2011	Gopherus morafkai		US		Arizona	PRESENT		28eb1a3f-1c15-4a95-931a-4af90ecb574d	32.642581	-110.710153	29066.0						2017-09-02T18:55:00	2	9	2017	7704598	7704598	HUMAN_OBSERVATION	iNaturalist	Observations	144968081		Cheyenne Herzog	2022-12-24T06:05:30	CC_BY_NC_4_0	Cheyenne Herzog	Cheyenne Herzog			2023-02-13T16:18:20.878Z	StillImage	COORDINATE_ROUNDED;CONTINENT_DERIVED_FROM_COORDINATES
4009914539	50c9509d-22c7-4a22-a47d-8c48425ef4a7	https://www.inaturalist.org/observations/132399344	Animalia	Chordata	Testudines		Testudinidae	Gopherus	Gopherus morafkai		SPECIES	Gopherus morafkai Murphy, Berry, Edwards, Leviton, Lathrop & Riedle, 2011	Gopherus morafkai					PRESENT		28eb1a3f-1c15-4a95-931a-4af90ecb574d			29120.0						2022-08-24T09:42:54	24	8	2022	7704598	7704598	HUMAN_OBSERVATION	iNaturalist	Observations	132399344		Courtney Christie	2022-08-26T13:08:15	CC_BY_NC_4_0	Courtney Christie	Courtney Christie			2023-02-13T16:07:23.575Z	StillImage
4009873406	50c9509d-22c7-4a22-a47d-8c48425ef4a7	https://www.inaturalist.org/observations/104222080	Animalia	Chordata	Testudines		Testudinidae	Gopherus	Gopherus morafkai		SPECIES	Gopherus morafkai Murphy, Berry, Edwards, Leviton, Lathrop & Riedle, 2011	Gopherus morafkai		US		Arizona	PRESENT		28eb1a3f-1c15-4a95-931a-4af90ecb574d	32.015992	-110.641508	1526.0						2022-01-02T09:38:08	2	1	2022	7704598	7704598	HUMAN_OBSERVATION	iNaturalist	Observations	104222080		fiddlebugg	2022-01-02T21:59:52	CC_BY_NC_4_0	fiddlebugg	fiddlebugg			2023-02-13T16:15:28.629Z	StillImage	COORDINATE_ROUNDED;CONTINENT_DERIVED_FROM_COORDINATES
4009798932	50c9509d-22c7-4a22-a47d-8c48425ef4a7	https://www.inaturalist.org/observations/144968310	Animalia	Chordata	Testudines		Testudinidae	Gopherus	Gopherus morafkai		SPECIES	Gopherus morafkai Murphy, Berry, Edwards, Leviton, Lathrop & Riedle, 2011	Gopherus morafkai		US		Arizona	PRESENT		28eb1a3f-1c15-4a95-931a-4af90ecb574d	33.610772	-113.509077	28930.0						2022-07-26T08:43:00	26	7	2022	7704598	7704598	HUMAN_OBSERVATION	iNaturalist	Observations	144968310		Cheyenne Herzog	2022-12-24T06:11:23	CC_BY_NC_4_0	Cheyenne Herzog	Cheyenne Herzog			2023-02-13T16:18:41.559Z	StillImage	COORDINATE_ROUNDED;CONTINENT_DERIVED_FROM_COORDINATES
4009750408	50c9509d-22c7-4a22-a47d-8c48425ef4a7	https://www.inaturalist.org/observations/97173464	Animalia	Chordata	Testudines		Testudinidae	Gopherus	Gopherus morafkai		SPECIES	Gopherus morafkai Murphy, Berry, Edwards, Leviton, Lathrop & Riedle, 2011	Gopherus morafkai					PRESENT		28eb1a3f-1c15-4a95-931a-4af90ecb574d			28902.0						2021-10-03T15:31:45	3	10	2021	7704598	7704598	HUMAN_OBSERVATION	iNaturalist	Observations	97173464		Brianne Kenny	2021-10-04T19:35:11	CC_BY_NC_4_0	Brianne Kenny	Brianne Kenny			2023-02-13T16:05:12.008Z	StillImage
4009742543	50c9509d-22c7-4a22-a47d-8c48425ef4a7	https://www.inaturalist.org/observations/132399357	Animalia	Chordata	Testudines		Testudinidae	Gopherus	Gopherus morafkai		SPECIES	Gopherus morafkai Murphy, Berry, Edwards, Leviton, Lathrop & Riedle, 2011	Gopherus morafkai					PRESENT		28eb1a3f-1c15-4a95-931a-4af90ecb574d			29120.0						2022-08-24T10:36:14	24	8	2022	7704598	7704598	HUMAN_OBSERVATION	iNaturalist	Observations	132399357		Courtney Christie	2022-08-26T13:08:26	CC_BY_NC_4_0	Courtney Christie	Courtney Christie			2023-02-13T16:16:28.909Z	StillImage
4009702957	50c9509d-22c7-4a22-a47d-8c48425ef4a7	https://www.inaturalist.org/observations/144968077	Animalia	Chordata	Testudines		Testudinidae	Gopherus	Gopherus morafkai		SPECIES	Gopherus morafkai Murphy, Berry, Edwards, Leviton, Lathrop & Riedle, 2011	Gopherus morafkai		US		Arizona	PRESENT		28eb1a3f-1c15-4a95-931a-4af90ecb574d	32.847949	-110.680875	29039.0						2017-08-02T11:10:00	2	8	2017	7704598	7704598	HUMAN_OBSERVATION	iNaturalist	Observations	144968077		Cheyenne Herzog	2022-12-24T06:05:29	CC_BY_NC_4_0	Cheyenne Herzog	Cheyenne Herzog			2023-02-13T16:17:47.685Z	StillImage	COORDINATE_ROUNDED;CONTINENT_DERIVED_FROM_COORDINATES
4005808243	d8cd16ba-bb74-4420-821e-083f2bac17c2	MT962729	Animalia	Chordata	Testudines		Testudinidae	Gopherus	Gopherus morafkai		SPECIES	Gopherus morafkai Murphy, Berry, Edwards, Leviton, Lathrop & Riedle, 2011	Gopherus morafkai					PRESENT		ada9d123-ddb4-467d-8891-806ea8d94230													7704598	7704598	PRESERVED_SPECIMEN			LC02				CC_BY_4_0					2023-02-11T12:30:17.069Z
3994180303	50c9509d-22c7-4a22-a47d-8c48425ef4a7	http://www.inaturalist.org/observations/4150686	Animalia	Chordata	Testudines		Testudinidae	Gopherus	Gopherus morafkai		SPECIES	Gopherus morafkai Murphy, Berry, Edwards, Leviton, Lathrop & Riedle, 2011	Gopherus morafkai		US		Arizona	PRESENT		28eb1a3f-1c15-4a95-931a-4af90ecb574d	32.342392	-111.182088	29120.0						2016-08-09T18:46:00	9	8	2016	7704598	7704598	HUMAN_OBSERVATION	iNaturalist	Observations	4150686		Scott Loarie	2017-11-27T17:55:20	CC_BY_NC_4_0	Vernie Aikins	Vernie Aikins			2023-02-13T15:59:55.988Z	StillImage	COORDINATE_ROUNDED;CONTINENT_DERIVED_FROM_COORDINATES
3994137303	50c9509d-22c7-4a22-a47d-8c48425ef4a7	https://www.inaturalist.org/observations/5087991	Animalia	Chordata	Testudines		Testudinidae	Gopherus	Gopherus morafkai		SPECIES	Gopherus morafkai Murphy, Berry, Edwards, Leviton, Lathrop & Riedle, 2011	Gopherus morafkai		US		Arizona	PRESENT		28eb1a3f-1c15-4a95-931a-4af90ecb574d	32.288421	-111.486029	29120.0						2012-08-05T19:19:54	5	8	2012	7704598	7704598	HUMAN_OBSERVATION	iNaturalist	Observations	5087991		Scott Loarie	2017-11-27T17:50:05	CC_BY_NC_4_0	southwestwanderer	southwestwanderer			2023-02-13T15:59:59.153Z		COORDINATE_ROUNDED;CONTINENT_DERIVED_FROM_COORDINATES
3994119306	50c9509d-22c7-4a22-a47d-8c48425ef4a7	https://www.inaturalist.org/observations/5090272	Animalia	Chordata	Testudines		Testudinidae	Gopherus	Gopherus morafkai		SPECIES	Gopherus morafkai Murphy, Berry, Edwards, Leviton, Lathrop & Riedle, 2011	Gopherus morafkai		US		Arizona	PRESENT		28eb1a3f-1c15-4a95-931a-4af90ecb574d	32.295138	-111.293838	29120.0						2012-02-20T11:40:14	20	2	2012	7704598	7704598	HUMAN_OBSERVATION	iNaturalist	Observations	5090272		Scott Loarie	2017-11-27T17:49:48	CC_BY_NC_4_0	southwestwanderer	southwestwanderer			2023-02-13T16:09:01.723Z		COORDINATE_ROUNDED;CONTINENT_DERIVED_FROM_COORDINATES
3994066306	50c9509d-22c7-4a22-a47d-8c48425ef4a7	https://www.inaturalist.org/observations/5090271	Animalia	Chordata	Testudines		Testudinidae	Gopherus	Gopherus morafkai		SPECIES	Gopherus morafkai Murphy, Berry, Edwards, Leviton, Lathrop & Riedle, 2011	Gopherus morafkai		US		Arizona	PRESENT		28eb1a3f-1c15-4a95-931a-4af90ecb574d	32.203687	-111.288889	29120.0						2012-02-20T11:42:42	20	2	2012	7704598	7704598	HUMAN_OBSERVATION	iNaturalist	Observations	5090271		Scott Loarie	2017-11-27T17:49:56	CC_BY_NC_4_0	southwestwanderer	southwestwanderer			2023-02-13T16:08:48.725Z		COORDINATE_ROUNDED;CONTINENT_DERIVED_FROM_COORDINATES
3988563254	50c9509d-22c7-4a22-a47d-8c48425ef4a7	https://www.inaturalist.org/observations/143772689	Animalia	Chordata	Testudines		Testudinidae	Gopherus	Gopherus morafkai		SPECIES	Gopherus morafkai Murphy, Berry, Edwards, Leviton, Lathrop & Riedle, 2011	Gopherus morafkai		MX		Coahuila	PRESENT		28eb1a3f-1c15-4a95-931a-4af90ecb574d	26.728757	-101.346822	29822.0						2022-12-04T14:53:00	4	12	2022	7704598	7704598	HUMAN_OBSERVATION	iNaturalist	Observations	143772689		Karla M. Benítez	2022-12-06T03:57:32	CC_BY_NC_4_0	Karla M. Benítez	Karla M. Benítez			2023-02-13T16:08:36.223Z	StillImage	COORDINATE_ROUNDED;CONTINENT_DERIVED_FROM_COORDINATES
3988521127	50c9509d-22c7-4a22-a47d-8c48425ef4a7	https://www.inaturalist.org/observations/143693886	Animalia	Chordata	Testudines		Testudinidae	Gopherus	Gopherus morafkai		SPECIES	Gopherus morafkai Murphy, Berry, Edwards, Leviton, Lathrop & Riedle, 2011	Gopherus morafkai		US		Arizona	PRESENT		28eb1a3f-1c15-4a95-931a-4af90ecb574d	34.062283	-112.149697	4.0						2022-05-01T12:52:48	1	5	2022	7704598	7704598	HUMAN_OBSERVATION	iNaturalist	Observations	143693886		Rhode Island Naturalist	2022-12-05T12:41:23	CC_BY_NC_4_0	kacygrisham	kacygrisham			2023-02-13T16:08:02.677Z	StillImage	COORDINATE_ROUNDED;CONTINENT_DERIVED_FROM_COORDINATES
3988473171	50c9509d-22c7-4a22-a47d-8c48425ef4a7	https://www.inaturalist.org/observations/143695750	Animalia	Chordata	Testudines		Testudinidae	Gopherus	Gopherus morafkai		SPECIES	Gopherus morafkai Murphy, Berry, Edwards, Leviton, Lathrop & Riedle, 2011	Gopherus morafkai		US		Arizona	PRESENT		28eb1a3f-1c15-4a95-931a-4af90ecb574d	33.369747	-111.734938	4.0						2021-08-29T17:51:24	29	8	2021	7704598	7704598	HUMAN_OBSERVATION	iNaturalist	Observations	143695750		greensophie	2022-12-05T02:39:43	CC_BY_NC_4_0	samfank04	samfank04			2023-02-13T16:08:10.369Z	StillImage	COORDINATE_ROUNDED;CONTINENT_DERIVED_FROM_COORDINATES
3986096502	50c9509d-22c7-4a22-a47d-8c48425ef4a7	https://www.inaturalist.org/observations/94679576	Animalia	Chordata	Testudines		Testudinidae	Gopherus	Gopherus morafkai		SPECIES	Gopherus morafkai Murphy, Berry, Edwards, Leviton, Lathrop & Riedle, 2011	Gopherus morafkai		US		Arizona	PRESENT		28eb1a3f-1c15-4a95-931a-4af90ecb574d	33.991433	-112.689613	4.0						2021-08-26T17:39:04	26	8	2021	7704598	7704598	HUMAN_OBSERVATION	iNaturalist	Observations	94679576		Tyler Irvin	2021-11-02T16:19:08	CC_BY_NC_4_0	herpingfun	herpingfun			2023-02-13T16:04:55.149Z	StillImage	COORDINATE_ROUNDED;CONTINENT_DERIVED_FROM_COORDINATES
3986074698	50c9509d-22c7-4a22-a47d-8c48425ef4a7	https://www.inaturalist.org/observations/128389230	Animalia	Chordata	Testudines		Testudinidae	Gopherus	Gopherus morafkai		SPECIES	Gopherus morafkai Murphy, Berry, Edwards, Leviton, Lathrop & Riedle, 2011	Gopherus morafkai		US		Arizona	PRESENT		28eb1a3f-1c15-4a95-931a-4af90ecb574d	33.661267	-113.521796	28930.0						2022-07-27T00:00:00	27	7	2022	7704598	7704598	HUMAN_OBSERVATION	iNaturalist	Observations	128389230		alexb0000	2022-08-22T21:32:10	CC_BY_NC_4_0	Cheyenne Herzog	Cheyenne Herzog			2023-02-13T16:07:21.539Z	StillImage	COORDINATE_ROUNDED;CONTINENT_DERIVED_FROM_COORDINATES
3986073435	50c9509d-22c7-4a22-a47d-8c48425ef4a7	https://www.inaturalist.org/observations/86285521	Animalia	Chordata	Testudines		Testudinidae	Gopherus	Gopherus morafkai		SPECIES	Gopherus morafkai Murphy, Berry, Edwards, Leviton, Lathrop & Riedle, 2011	Gopherus morafkai		US		Arizona	PRESENT		28eb1a3f-1c15-4a95-931a-4af90ecb574d	32.127245	-110.663688	65.0						2021-07-09T08:23:39	9	7	2021	7704598	7704598	HUMAN_OBSERVATION	iNaturalist	Observations	86285521		alexb0000	2021-08-25T20:13:00	CC_BY_NC_4_0	breenduo	breenduo			2023-02-13T16:13:02.866Z	StillImage	COORDINATE_ROUNDED;CONTINENT_DERIVED_FROM_COORDINATES
3986058469	50c9509d-22c7-4a22-a47d-8c48425ef4a7	https://www.inaturalist.org/observations/94680294	Animalia	Chordata	Testudines		Testudinidae	Gopherus	Gopherus morafkai		SPECIES	Gopherus morafkai Murphy, Berry, Edwards, Leviton, Lathrop & Riedle, 2011	Gopherus morafkai		US		Arizona	PRESENT		28eb1a3f-1c15-4a95-931a-4af90ecb574d	33.91407	-112.654737	28902.0						2021-08-26T17:24:52	26	8	2021	7704598	7704598	HUMAN_OBSERVATION	iNaturalist	Observations	94680294		Tyler Irvin	2021-11-02T16:18:57	CC_BY_NC_4_0	herpingfun	herpingfun			2023-02-13T16:14:00.756Z	StillImage	COORDINATE_ROUNDED;CONTINENT_DERIVED_FROM_COORDINATES
3986014456	50c9509d-22c7-4a22-a47d-8c48425ef4a7	https://www.inaturalist.org/observations/87411530	Animalia	Chordata	Testudines		Testudinidae	Gopherus	Gopherus morafkai		SPECIES	Gopherus morafkai Murphy, Berry, Edwards, Leviton, Lathrop & Riedle, 2011	Gopherus morafkai		US		Arizona	PRESENT		28eb1a3f-1c15-4a95-931a-4af90ecb574d	32.127915	-110.666398	30.0						2021-07-17T08:43:58	17	7	2021	7704598	7704598	HUMAN_OBSERVATION	iNaturalist	Observations	87411530		alexb0000	2021-08-25T22:56:19	CC_BY_NC_4_0	breenduo	breenduo			2023-02-13T16:14:24.543Z	StillImage	COORDINATE_ROUNDED;CONTINENT_DERIVED_FROM_COORDINATES
3985767307	50c9509d-22c7-4a22-a47d-8c48425ef4a7	https://www.inaturalist.org/observations/7205674	Animalia	Chordata	Testudines		Testudinidae	Gopherus	Gopherus morafkai		SPECIES	Gopherus morafkai Murphy, Berry, Edwards, Leviton, Lathrop & Riedle, 2011	Gopherus morafkai		US		Arizona	PRESENT		28eb1a3f-1c15-4a95-931a-4af90ecb574d	32.504771	-110.81494	29093.0						2017-07-23T10:48:37	23	7	2017	7704598	7704598	HUMAN_OBSERVATION	iNaturalist	Observations	7205674		bryonlichtenhan	2017-07-25T19:04:06	CC_BY_NC_4_0	bryonlichtenhan	bryonlichtenhan			2023-02-13T16:00:05.777Z	StillImage	COORDINATE_ROUNDED;CONTINENT_DERIVED_FROM_COORDINATES
3985761746	50c9509d-22c7-4a22-a47d-8c48425ef4a7	https://www.inaturalist.org/observations/131829294	Animalia	Chordata	Testudines		Testudinidae	Gopherus	Gopherus morafkai		SPECIES	Gopherus morafkai Murphy, Berry, Edwards, Leviton, Lathrop & Riedle, 2011	Gopherus morafkai		US		Arizona	PRESENT		28eb1a3f-1c15-4a95-931a-4af90ecb574d	32.128185	-110.666528	4.0						2022-08-21T18:18:43	21	8	2022	7704598	7704598	HUMAN_OBSERVATION	iNaturalist	Observations	131829294		alexb0000	2022-09-15T02:14:47	CC_BY_NC_4_0	breenduo	breenduo			2023-02-13T16:17:31.195Z	StillImage	COORDINATE_ROUNDED;CONTINENT_DERIVED_FROM_COORDINATES
3985751685	50c9509d-22c7-4a22-a47d-8c48425ef4a7	https://www.inaturalist.org/observations/128531692	Animalia	Chordata	Testudines		Testudinidae	Gopherus	Gopherus morafkai		SPECIES	Gopherus morafkai Murphy, Berry, Edwards, Leviton, Lathrop & Riedle, 2011	Gopherus morafkai		US		Arizona	PRESENT		28eb1a3f-1c15-4a95-931a-4af90ecb574d	32.128454	-110.666773	4.0						2022-07-29T16:54:49	29	7	2022	7704598	7704598	HUMAN_OBSERVATION	iNaturalist	Observations	128531692		alexb0000	2022-08-22T21:47:54	CC_BY_NC_4_0	breenduo	breenduo			2023-02-13T16:07:06.405Z	StillImage	COORDINATE_ROUNDED;CONTINENT_DERIVED_FROM_COORDINATES
3985734690	50c9509d-22c7-4a22-a47d-8c48425ef4a7	https://www.inaturalist.org/observations/129894800	Animalia	Chordata	Testudines		Testudinidae	Gopherus	Gopherus morafkai		SPECIES	Gopherus morafkai Murphy, Berry, Edwards, Leviton, Lathrop & Riedle, 2011	Gopherus morafkai		US		Arizona	PRESENT		28eb1a3f-1c15-4a95-931a-4af90ecb574d	32.258383	-110.655037	5.0						2022-08-07T08:59:22	7	8	2022	7704598	7704598	HUMAN_OBSERVATION	iNaturalist	Observations	129894800		alexb0000	2022-08-24T23:05:07	CC_BY_NC_4_0	Emerson Martin	Emerson Martin			2023-02-13T16:16:59.264Z	StillImage	COORDINATE_ROUNDED;CONTINENT_DERIVED_FROM_COORDINATES
3985725513	50c9509d-22c7-4a22-a47d-8c48425ef4a7	https://www.inaturalist.org/observations/99556866	Animalia	Chordata	Testudines		Testudinidae	Gopherus	Gopherus morafkai		SPECIES	Gopherus morafkai Murphy, Berry, Edwards, Leviton, Lathrop & Riedle, 2011	Gopherus morafkai		US		Arizona	PRESENT		28eb1a3f-1c15-4a95-931a-4af90ecb574d	32.251742	-110.737306	9007.0						2021-05-25T17:07:00	25	5	2021	7704598	7704598	HUMAN_OBSERVATION	iNaturalist	Observations	99556866		Sophia Glenn	2021-10-27T17:26:46	CC_BY_NC_4_0	Sophia Glenn	Sophia Glenn			2023-02-13T16:05:23.456Z	StillImage	COORDINATE_ROUNDED;CONTINENT_DERIVED_FROM_COORDINATES
3985724429	50c9509d-22c7-4a22-a47d-8c48425ef4a7	https://www.inaturalist.org/observations/78150001	Animalia	Chordata	Testudines		Testudinidae	Gopherus	Gopherus morafkai		SPECIES	Gopherus morafkai Murphy, Berry, Edwards, Leviton, Lathrop & Riedle, 2011	Gopherus morafkai		US		Arizona	PRESENT		28eb1a3f-1c15-4a95-931a-4af90ecb574d	33.396595	-112.590363	14.0						2021-04-03T14:35:57	3	4	2021	7704598	7704598	HUMAN_OBSERVATION	iNaturalist	Observations	78150001		alexb0000	2021-05-23T08:44:30	CC_BY_NC_4_0	ale7300000	ale7300000			2023-02-13T16:13:05.216Z	StillImage	COORDINATE_ROUNDED;CONTINENT_DERIVED_FROM_COORDINATES
3985705471	50c9509d-22c7-4a22-a47d-8c48425ef4a7	https://www.inaturalist.org/observations/92298449	Animalia	Chordata	Testudines		Testudinidae	Gopherus	Gopherus morafkai		SPECIES	Gopherus morafkai Murphy, Berry, Edwards, Leviton, Lathrop & Riedle, 2011	Gopherus morafkai		US		Arizona	PRESENT		28eb1a3f-1c15-4a95-931a-4af90ecb574d	33.785188	-111.797797							2021-08-23T08:50:22	23	8	2021	7704598	7704598	HUMAN_OBSERVATION	iNaturalist	Observations	92298449		alexb0000	2021-10-04T23:00:48	CC_BY_NC_4_0	tomib	tomib			2023-02-13T16:04:50.944Z	StillImage	COORDINATE_ROUNDED;CONTINENT_DERIVED_FROM_COORDINATES
3985700610	50c9509d-22c7-4a22-a47d-8c48425ef4a7	https://www.inaturalist.org/observations/119012898	Animalia	Chordata	Testudines		Testudinidae	Gopherus	Gopherus morafkai		SPECIES	Gopherus morafkai Murphy, Berry, Edwards, Leviton, Lathrop & Riedle, 2011	Gopherus morafkai		US		Arizona	PRESENT		28eb1a3f-1c15-4a95-931a-4af90ecb574d	32.314936	-110.811295	4.0						2022-05-24T07:45:20	24	5	2022	7704598	7704598	HUMAN_OBSERVATION	iNaturalist	Observations	119012898		Stephanie Bristow	2022-05-28T03:55:18	CC_BY_NC_4_0	Stephanie Bristow	Stephanie Bristow			2023-02-13T16:16:09.969Z	StillImage	COORDINATE_ROUNDED;CONTINENT_DERIVED_FROM_COORDINATES
3985667557	50c9509d-22c7-4a22-a47d-8c48425ef4a7	https://www.inaturalist.org/observations/109389076	Animalia	Chordata	Testudines		Testudinidae	Gopherus	Gopherus morafkai		SPECIES	Gopherus morafkai Murphy, Berry, Edwards, Leviton, Lathrop & Riedle, 2011	Gopherus morafkai		US		Arizona	PRESENT		28eb1a3f-1c15-4a95-931a-4af90ecb574d	33.76599	-111.825327	28930.0						2022-03-24T11:16:22	24	3	2022	7704598	7704598	HUMAN_OBSERVATION	iNaturalist	Observations	109389076		Ryan O'Donnell	2022-05-05T01:11:54	CC_BY_NC_4_0	jessiedwyer	jessiedwyer			2023-02-13T16:05:52.007Z	StillImage	COORDINATE_ROUNDED;CONTINENT_DERIVED_FROM_COORDINATES
3985664516	50c9509d-22c7-4a22-a47d-8c48425ef4a7	https://www.inaturalist.org/observations/109575219	Animalia	Chordata	Testudines		Testudinidae	Gopherus	Gopherus morafkai		SPECIES	Gopherus morafkai Murphy, Berry, Edwards, Leviton, Lathrop & Riedle, 2011	Gopherus morafkai		US		Arizona	PRESENT		28eb1a3f-1c15-4a95-931a-4af90ecb574d	33.402075	-111.964472	28957.0						2022-03-26T13:15:54	26	3	2022	7704598	7704598	HUMAN_OBSERVATION	iNaturalist	Observations	109575219		agritam	2022-03-26T20:16:46	CC_BY_NC_4_0	agritam	agritam			2023-02-13T16:16:03.377Z	StillImage	COORDINATE_ROUNDED;CONTINENT_DERIVED_FROM_COORDINATES
3985663532	50c9509d-22c7-4a22-a47d-8c48425ef4a7	https://www.inaturalist.org/observations/110622941	Animalia	Chordata	Testudines		Testudinidae	Gopherus	Gopherus morafkai		SPECIES	Gopherus morafkai Murphy, Berry, Edwards, Leviton, Lathrop & Riedle, 2011	Gopherus morafkai		US		Arizona	PRESENT		28eb1a3f-1c15-4a95-931a-4af90ecb574d	32.436433	-110.909647	1660.0						2022-03-16T18:21:00	16	3	2022	7704598	7704598	HUMAN_OBSERVATION	iNaturalist	Observations	110622941		Kyle Klotz	2022-05-22T16:17:46	CC_BY_4_0	Alina Martin	Alina Martin			2023-02-13T16:06:00.883Z	StillImage	CONTINENT_DERIVED_FROM_COORDINATES
3985660432	50c9509d-22c7-4a22-a47d-8c48425ef4a7	https://www.inaturalist.org/observations/76180318	Animalia	Chordata	Testudines		Testudinidae	Gopherus	Gopherus morafkai		SPECIES	Gopherus morafkai Murphy, Berry, Edwards, Leviton, Lathrop & Riedle, 2011	Gopherus morafkai		US		Arizona	PRESENT		28eb1a3f-1c15-4a95-931a-4af90ecb574d	32.158644	-110.626542	20154.0						2021-05-01T09:05:13	1	5	2021	7704598	7704598	HUMAN_OBSERVATION	iNaturalist	Observations	76180318		alexb0000	2021-05-15T19:25:09	CC_BY_NC_4_0	wvreynolds	wvreynolds			2023-02-13T16:11:37.025Z	StillImage	COORDINATE_ROUNDED;CONTINENT_DERIVED_FROM_COORDINATES
3985648490	50c9509d-22c7-4a22-a47d-8c48425ef4a7	https://www.inaturalist.org/observations/102877696	Animalia	Chordata	Testudines		Testudinidae	Gopherus	Gopherus morafkai		SPECIES	Gopherus morafkai Murphy, Berry, Edwards, Leviton, Lathrop & Riedle, 2011	Gopherus morafkai		US		Arizona	PRESENT		28eb1a3f-1c15-4a95-931a-4af90ecb574d	32.220744	-111.039217	25.0						2021-12-11T10:22:14	11	12	2021	7704598	7704598	HUMAN_OBSERVATION	iNaturalist	Observations	102877696		alexb0000	2021-12-15T21:57:02	CC_BY_NC_4_0	calistamclean24	calistamclean24			2023-02-13T16:15:00.438Z	StillImage	COORDINATE_ROUNDED;CONTINENT_DERIVED_FROM_COORDINATES
3985613665	50c9509d-22c7-4a22-a47d-8c48425ef4a7	https://www.inaturalist.org/observations/124732581	Animalia	Chordata	Testudines		Testudinidae	Gopherus	Gopherus morafkai		SPECIES	Gopherus morafkai Murphy, Berry, Edwards, Leviton, Lathrop & Riedle, 2011	Gopherus morafkai		US		Arizona	PRESENT		28eb1a3f-1c15-4a95-931a-4af90ecb574d	32.328647	-111.129442	10.0						2022-07-03T18:13:08	3	7	2022	7704598	7704598	HUMAN_OBSERVATION	iNaturalist	Observations	124732581		Paul Maier	2022-07-04T15:15:17	CC_BY_4_0	Paul Maier	Paul Maier			2023-02-13T16:06:46.574Z		COORDINATE_ROUNDED;CONTINENT_DERIVED_FROM_COORDINATES
3985612550	50c9509d-22c7-4a22-a47d-8c48425ef4a7	https://www.inaturalist.org/observations/110771635	Animalia	Chordata	Testudines		Testudinidae	Gopherus	Gopherus morafkai		SPECIES	Gopherus morafkai Murphy, Berry, Edwards, Leviton, Lathrop & Riedle, 2011	Gopherus morafkai		US		Arizona	PRESENT		28eb1a3f-1c15-4a95-931a-4af90ecb574d	32.483782	-110.970138	400.0						2022-04-08T09:29:00	8	4	2022	7704598	7704598	HUMAN_OBSERVATION	iNaturalist	Observations	110771635		Patrick Cicero	2022-04-08T18:31:41	CC_BY_NC_4_0	Patrick Cicero	Patrick Cicero			2023-02-13T16:15:46.681Z	StillImage	COORDINATE_ROUNDED;CONTINENT_DERIVED_FROM_COORDINATES
3966549855	50c9509d-22c7-4a22-a47d-8c48425ef4a7	https://www.inaturalist.org/observations/141641891	Animalia	Chordata	Testudines		Testudinidae	Gopherus	Gopherus morafkai		SPECIES	Gopherus morafkai Murphy, Berry, Edwards, Leviton, Lathrop & Riedle, 2011	Gopherus morafkai		US		Arizona	PRESENT		28eb1a3f-1c15-4a95-931a-4af90ecb574d	32.558483	-111.015248	400.0						2022-11-10T12:01:00	10	11	2022	7704598	7704598	HUMAN_OBSERVATION	iNaturalist	Observations	141641891		Patrick Cicero	2022-11-10T21:20:40	CC_BY_NC_4_0	Patrick Cicero	Patrick Cicero			2023-02-13T16:08:05.938Z	StillImage	COORDINATE_ROUNDED;CONTINENT_DERIVED_FROM_COORDINATES
3963591411	50c9509d-22c7-4a22-a47d-8c48425ef4a7	https://www.inaturalist.org/observations/141479199	Animalia	Chordata	Testudines		Testudinidae	Gopherus	Gopherus morafkai		SPECIES	Gopherus morafkai Murphy, Berry, Edwards, Leviton, Lathrop & Riedle, 2011	Gopherus morafkai		US		Arizona	PRESENT		28eb1a3f-1c15-4a95-931a-4af90ecb574d	32.428609	-110.905699	387.0						2007-10-08T12:24:00	8	10	2007	7704598	7704598	HUMAN_OBSERVATION	iNaturalist	Observations	141479199		Philip Kline	2022-11-08T19:58:57	CC_BY_NC_4_0	Philip Kline	Philip Kline			2023-02-13T16:18:41.512Z	StillImage	COORDINATE_ROUNDED;CONTINENT_DERIVED_FROM_COORDINATES
3961493321	50c9509d-22c7-4a22-a47d-8c48425ef4a7	https://www.inaturalist.org/observations/140544933	Animalia	Chordata	Testudines		Testudinidae	Gopherus	Gopherus morafkai		SPECIES	Gopherus morafkai Murphy, Berry, Edwards, Leviton, Lathrop & Riedle, 2011	Gopherus morafkai		US		Arizona	PRESENT		28eb1a3f-1c15-4a95-931a-4af90ecb574d	33.621508	-111.674228	28930.0						2022-10-30T10:51:01	30	10	2022	7704598	7704598	HUMAN_OBSERVATION	iNaturalist	Observations	140544933		kavanaghm	2022-10-30T17:52:55	CC_BY_NC_4_0	kavanaghm	kavanaghm			2023-02-13T16:17:28.879Z	StillImage	COORDINATE_ROUNDED;CONTINENT_DERIVED_FROM_COORDINATES
3961288384	50c9509d-22c7-4a22-a47d-8c48425ef4a7	https://www.inaturalist.org/observations/140591058	Animalia	Chordata	Testudines		Testudinidae	Gopherus	Gopherus morafkai		SPECIES	Gopherus morafkai Murphy, Berry, Edwards, Leviton, Lathrop & Riedle, 2011	Gopherus morafkai		US		Arizona	PRESENT		28eb1a3f-1c15-4a95-931a-4af90ecb574d	32.323397	-110.799178							2021-09-22T11:36:32	22	9	2021	7704598	7704598	HUMAN_OBSERVATION	iNaturalist	Observations	140591058		Robert Ivens	2022-10-30T23:52:18	CC_BY_NC_4_0	Robert Ivens	Robert Ivens			2023-02-13T16:07:54.747Z		CONTINENT_DERIVED_FROM_COORDINATES
3961241454	50c9509d-22c7-4a22-a47d-8c48425ef4a7	https://www.inaturalist.org/observations/111124007	Animalia	Chordata	Testudines		Testudinidae	Gopherus	Gopherus morafkai		SPECIES	Gopherus morafkai Murphy, Berry, Edwards, Leviton, Lathrop & Riedle, 2011	Gopherus morafkai		US		Arizona	PRESENT		28eb1a3f-1c15-4a95-931a-4af90ecb574d	33.91313	-112.68032	4.0						2022-04-09T16:08:59	9	4	2022	7704598	7704598	HUMAN_OBSERVATION	iNaturalist	Observations	111124007		Eric Hough	2022-04-11T19:32:16	CC_BY_NC_4_0	Eric Hough	Eric Hough			2023-02-13T16:06:00.041Z	StillImage	CONTINENT_DERIVED_FROM_COORDINATES
3947739331	50c9509d-22c7-4a22-a47d-8c48425ef4a7	https://www.inaturalist.org/observations/139648909	Animalia	Chordata	Testudines		Testudinidae	Gopherus	Gopherus morafkai		SPECIES	Gopherus morafkai Murphy, Berry, Edwards, Leviton, Lathrop & Riedle, 2011	Gopherus morafkai		US		Arizona	PRESENT		28eb1a3f-1c15-4a95-931a-4af90ecb574d	32.242172	-110.772713	30.0						2022-10-22T09:42:09	22	10	2022	7704598	7704598	HUMAN_OBSERVATION	iNaturalist	Observations	139648909		David	2022-10-22T17:30:10	CC_BY_NC_4_0	David	David			2023-02-13T16:18:20.099Z	StillImage	COORDINATE_ROUNDED;CONTINENT_DERIVED_FROM_COORDINATES
3947488403	50c9509d-22c7-4a22-a47d-8c48425ef4a7	https://www.inaturalist.org/observations/138778881	Animalia	Chordata	Testudines		Testudinidae	Gopherus	Gopherus morafkai		SPECIES	Gopherus morafkai Murphy, Berry, Edwards, Leviton, Lathrop & Riedle, 2011	Gopherus morafkai		US		Arizona	PRESENT		28eb1a3f-1c15-4a95-931a-4af90ecb574d	32.151092	-110.571028							2022-10-05T09:12:08	5	10	2022	7704598	7704598	HUMAN_OBSERVATION	iNaturalist	Observations	138778881		Luke Hetherington	2022-10-14T23:59:05	CC_BY_NC_4_0	Luke Hetherington	Luke Hetherington			2023-02-13T16:17:34.005Z	StillImage	COORDINATE_ROUNDED;CONTINENT_DERIVED_FROM_COORDINATES
3947377992	50c9509d-22c7-4a22-a47d-8c48425ef4a7	https://www.inaturalist.org/observations/139244834	Animalia	Chordata	Testudines		Testudinidae	Gopherus	Gopherus morafkai		SPECIES	Gopherus morafkai Murphy, Berry, Edwards, Leviton, Lathrop & Riedle, 2011	Gopherus morafkai		US		Arizona	PRESENT		28eb1a3f-1c15-4a95-931a-4af90ecb574d	32.322157	-110.814995	542.0						2022-10-17T14:16:00	17	10	2022	7704598	7704598	HUMAN_OBSERVATION	iNaturalist	Observations	139244834		roomthily	2022-10-18T17:15:46	CC_BY_NC_4_0	roomthily	roomthily			2023-02-13T16:17:39.978Z	StillImage	COORDINATE_ROUNDED;CONTINENT_DERIVED_FROM_COORDINATES
3947202134	50c9509d-22c7-4a22-a47d-8c48425ef4a7	https://www.inaturalist.org/observations/139371844	Animalia	Chordata	Testudines		Testudinidae	Gopherus	Gopherus morafkai		SPECIES	Gopherus morafkai Murphy, Berry, Edwards, Leviton, Lathrop & Riedle, 2011	Gopherus morafkai		US		Arizona	PRESENT		28eb1a3f-1c15-4a95-931a-4af90ecb574d	32.056798	-110.665339							2022-10-19T12:44:27	19	10	2022	7704598	7704598	HUMAN_OBSERVATION	iNaturalist	Observations	139371844		Lin Piest	2022-10-19T21:49:06	CC_BY_NC_4_0	Lin Piest	Lin Piest			2023-02-13T16:18:14.770Z	StillImage	CONTINENT_DERIVED_FROM_COORDINATES
3947143425	50c9509d-22c7-4a22-a47d-8c48425ef4a7	https://www.inaturalist.org/observations/138764628	Animalia	Chordata	Testudines		Testudinidae	Gopherus	Gopherus morafkai		SPECIES	Gopherus morafkai Murphy, Berry, Edwards, Leviton, Lathrop & Riedle, 2011	Gopherus morafkai		US		Arizona	PRESENT		28eb1a3f-1c15-4a95-931a-4af90ecb574d	32.247767	-110.848025							2022-08-16T09:44:47	16	8	2022	7704598	7704598	HUMAN_OBSERVATION	iNaturalist	Observations	138764628		Luke Hetherington	2022-10-14T21:28:04	CC_BY_NC_4_0	Luke Hetherington	Luke Hetherington			2023-02-13T16:17:01.994Z	StillImage	COORDINATE_ROUNDED;CONTINENT_DERIVED_FROM_COORDINATES
3947067493	50c9509d-22c7-4a22-a47d-8c48425ef4a7	https://www.inaturalist.org/observations/138891974	Animalia	Chordata	Testudines		Testudinidae	Gopherus	Gopherus morafkai		SPECIES	Gopherus morafkai Murphy, Berry, Edwards, Leviton, Lathrop & Riedle, 2011	Gopherus morafkai		US		Arizona	PRESENT		28eb1a3f-1c15-4a95-931a-4af90ecb574d	32.372452	-111.025961	29120.0						2022-10-15T11:46:19	15	10	2022	7704598	7704598	HUMAN_OBSERVATION	iNaturalist	Observations	138891974		Paul Maier	2022-10-15T21:05:43	CC_BY_4_0	Paul Maier	Paul Maier			2023-02-13T16:07:43.475Z		COORDINATE_ROUNDED;CONTINENT_DERIVED_FROM_COORDINATES
3923566722	50c9509d-22c7-4a22-a47d-8c48425ef4a7	https://www.inaturalist.org/observations/136705214	Animalia	Chordata	Testudines		Testudinidae	Gopherus	Gopherus morafkai		SPECIES	Gopherus morafkai Murphy, Berry, Edwards, Leviton, Lathrop & Riedle, 2011	Gopherus morafkai		US		Arizona	PRESENT		28eb1a3f-1c15-4a95-931a-4af90ecb574d	32.12136	-110.389567	29146.0						2022-08-02T08:25:42	2	8	2022	7704598	7704598	HUMAN_OBSERVATION	iNaturalist	Observations	136705214		Rhode Island Naturalist	2022-09-28T16:28:39	CC_BY_NC_4_0	Taylor R. Hanson	Taylor R. Hanson			2023-02-13T16:07:51.793Z	StillImage	COORDINATE_ROUNDED;CONTINENT_DERIVED_FROM_COORDINATES
3923319590	50c9509d-22c7-4a22-a47d-8c48425ef4a7	https://www.inaturalist.org/observations/131031873	Animalia	Chordata	Testudines		Testudinidae	Gopherus	Gopherus morafkai		SPECIES	Gopherus morafkai Murphy, Berry, Edwards, Leviton, Lathrop & Riedle, 2011	Gopherus morafkai					PRESENT		28eb1a3f-1c15-4a95-931a-4af90ecb574d			29066.0						2022-08-15T17:59:58	15	8	2022	7704598	7704598	HUMAN_OBSERVATION	iNaturalist	Observations	131031873		agreenier	2022-08-16T04:29:39	CC_BY_NC_4_0	agreenier	agreenier			2023-02-13T16:07:34.761Z	StillImage
3923251589	50c9509d-22c7-4a22-a47d-8c48425ef4a7	https://www.inaturalist.org/observations/131031891	Animalia	Chordata	Testudines		Testudinidae	Gopherus	Gopherus morafkai		SPECIES	Gopherus morafkai Murphy, Berry, Edwards, Leviton, Lathrop & Riedle, 2011	Gopherus morafkai					PRESENT		28eb1a3f-1c15-4a95-931a-4af90ecb574d			29066.0						2022-08-15T18:42:57	15	8	2022	7704598	7704598	HUMAN_OBSERVATION	iNaturalist	Observations	131031891		agreenier	2022-08-16T04:30:05	CC_BY_NC_4_0	agreenier	agreenier			2023-02-13T16:17:11.880Z	StillImage
3915604082	50c9509d-22c7-4a22-a47d-8c48425ef4a7	https://www.inaturalist.org/observations/136534244	Animalia	Chordata	Testudines		Testudinidae	Gopherus	Gopherus morafkai		SPECIES	Gopherus morafkai Murphy, Berry, Edwards, Leviton, Lathrop & Riedle, 2011	Gopherus morafkai		US		Arizona	PRESENT		28eb1a3f-1c15-4a95-931a-4af90ecb574d	32.497812	-111.022629	1986.0						2022-09-25T09:21:51	25	9	2022	7704598	7704598	HUMAN_OBSERVATION	iNaturalist	Observations	136534244		az_lizard_lady	2022-09-26T03:53:25	CC_BY_NC_4_0	az_lizard_lady	az_lizard_lady			2023-02-13T16:07:57.446Z	StillImage	COORDINATE_ROUNDED;CONTINENT_DERIVED_FROM_COORDINATES
3915410235	50c9509d-22c7-4a22-a47d-8c48425ef4a7	https://www.inaturalist.org/observations/135974994	Animalia	Chordata	Testudines		Testudinidae	Gopherus	Gopherus morafkai		SPECIES	Gopherus morafkai Murphy, Berry, Edwards, Leviton, Lathrop & Riedle, 2011	Gopherus morafkai		US		Arizona	PRESENT		28eb1a3f-1c15-4a95-931a-4af90ecb574d	32.198943	-110.707201	4.0						2022-09-21T09:48:44	21	9	2022	7704598	7704598	HUMAN_OBSERVATION	iNaturalist	Observations	135974994		David	2022-09-21T22:49:50	CC_BY_NC_4_0	David	David			2023-02-13T16:07:46.426Z	StillImage	COORDINATE_ROUNDED;CONTINENT_DERIVED_FROM_COORDINATES
3915280823	50c9509d-22c7-4a22-a47d-8c48425ef4a7	https://www.inaturalist.org/observations/135630855	Animalia	Chordata	Testudines		Testudinidae	Gopherus	Gopherus morafkai		SPECIES	Gopherus morafkai Murphy, Berry, Edwards, Leviton, Lathrop & Riedle, 2011	Gopherus morafkai		US		Arizona	PRESENT		28eb1a3f-1c15-4a95-931a-4af90ecb574d	33.666829	-111.828411	76.0						2022-09-14T10:11:27	14	9	2022	7704598	7704598	HUMAN_OBSERVATION	iNaturalist	Observations	135630855		Mike Plagens	2022-09-21T16:15:59	CC_BY_NC_4_0	jillies2	jillies2			2023-02-13T16:07:45.559Z	StillImage	COORDINATE_ROUNDED;CONTINENT_DERIVED_FROM_COORDINATES
3915265920	50c9509d-22c7-4a22-a47d-8c48425ef4a7	https://www.inaturalist.org/observations/135927479	Animalia	Chordata	Testudines		Testudinidae	Gopherus	Gopherus morafkai		SPECIES	Gopherus morafkai Murphy, Berry, Edwards, Leviton, Lathrop & Riedle, 2011	Gopherus morafkai		MX		Sonora	PRESENT		28eb1a3f-1c15-4a95-931a-4af90ecb574d	29.932119	-109.7108							2022-08-10T14:18:25	10	8	2022	7704598	7704598	HUMAN_OBSERVATION	iNaturalist	Observations	135927479		David	2022-09-21T16:45:22	CC_BY_NC_4_0	David	David			2023-02-13T16:07:34.616Z	StillImage	COORDINATE_ROUNDED;CONTINENT_DERIVED_FROM_COORDINATES
3915255793	50c9509d-22c7-4a22-a47d-8c48425ef4a7	https://www.inaturalist.org/observations/135470794	Animalia	Chordata	Testudines		Testudinidae	Gopherus	Gopherus morafkai		SPECIES	Gopherus morafkai Murphy, Berry, Edwards, Leviton, Lathrop & Riedle, 2011	Gopherus morafkai		US		Arizona	PRESENT		28eb1a3f-1c15-4a95-931a-4af90ecb574d	33.590604	-112.52296							2022-09-17T08:49:15	17	9	2022	7704598	7704598	HUMAN_OBSERVATION	iNaturalist	Observations	135470794		Don Haven	2022-09-18T02:54:46	CC_BY_NC_4_0	Don Haven	Don Haven			2023-02-13T16:07:55.952Z	StillImage	COORDINATE_ROUNDED;CONTINENT_DERIVED_FROM_COORDINATES
3912430719	50c9509d-22c7-4a22-a47d-8c48425ef4a7	https://www.inaturalist.org/observations/134943085	Animalia	Chordata	Testudines		Testudinidae	Gopherus	Gopherus morafkai		SPECIES	Gopherus morafkai Murphy, Berry, Edwards, Leviton, Lathrop & Riedle, 2011	Gopherus morafkai		US		Arizona	PRESENT		28eb1a3f-1c15-4a95-931a-4af90ecb574d	33.96195	-112.394843	28902.0						2022-09-09T18:05:46	9	9	2022	7704598	7704598	HUMAN_OBSERVATION	iNaturalist	Observations	134943085		sdacosta	2022-09-14T02:20:25	CC_BY_NC_4_0	sdacosta	sdacosta			2023-02-13T16:07:33.593Z	StillImage	COORDINATE_ROUNDED;CONTINENT_DERIVED_FROM_COORDINATES
3912255387	50c9509d-22c7-4a22-a47d-8c48425ef4a7	https://www.inaturalist.org/observations/135420281	Animalia	Chordata	Testudines		Testudinidae	Gopherus	Gopherus morafkai		SPECIES	Gopherus morafkai Murphy, Berry, Edwards, Leviton, Lathrop & Riedle, 2011	Gopherus morafkai		US		Arizona	PRESENT		28eb1a3f-1c15-4a95-931a-4af90ecb574d	32.426855	-110.925453							2019-07-30T09:05:44	30	7	2019	7704598	7704598	HUMAN_OBSERVATION	iNaturalist	Observations	135420281		dougdar	2022-09-17T19:45:14	CC_BY_NC_4_0	dougdar	dougdar			2023-02-13T16:17:41.848Z	StillImage	COORDINATE_ROUNDED;CONTINENT_DERIVED_FROM_COORDINATES
3912227234	50c9509d-22c7-4a22-a47d-8c48425ef4a7	https://www.inaturalist.org/observations/135026032	Animalia	Chordata	Testudines		Testudinidae	Gopherus	Gopherus morafkai		SPECIES	Gopherus morafkai Murphy, Berry, Edwards, Leviton, Lathrop & Riedle, 2011	Gopherus morafkai					PRESENT		28eb1a3f-1c15-4a95-931a-4af90ecb574d			28902.0						2022-09-12T16:29:17	12	9	2022	7704598	7704598	HUMAN_OBSERVATION	iNaturalist	Observations	135026032		agreenier	2022-09-14T19:24:25	CC_BY_NC_4_0	agreenier	agreenier			2023-02-13T16:07:36.106Z	StillImage
3912131482	50c9509d-22c7-4a22-a47d-8c48425ef4a7	https://www.inaturalist.org/observations/132828166	Animalia	Chordata	Testudines		Testudinidae	Gopherus	Gopherus morafkai		SPECIES	Gopherus morafkai Murphy, Berry, Edwards, Leviton, Lathrop & Riedle, 2011	Gopherus morafkai		US		Arizona	PRESENT		28eb1a3f-1c15-4a95-931a-4af90ecb574d	32.128319	-110.666653	5.0						2022-08-29T08:38:28	29	8	2022	7704598	7704598	HUMAN_OBSERVATION	iNaturalist	Observations	132828166		mjryan	2022-08-30T11:23:51	CC_BY_NC_4_0	breenduo	breenduo			2023-02-13T16:16:45.143Z	StillImage	COORDINATE_ROUNDED;CONTINENT_DERIVED_FROM_COORDINATES
3912082156	50c9509d-22c7-4a22-a47d-8c48425ef4a7	https://www.inaturalist.org/observations/135025665	Animalia	Chordata	Testudines		Testudinidae	Gopherus	Gopherus morafkai		SPECIES	Gopherus morafkai Murphy, Berry, Edwards, Leviton, Lathrop & Riedle, 2011	Gopherus morafkai					PRESENT		28eb1a3f-1c15-4a95-931a-4af90ecb574d			28902.0						2022-09-13T09:49:37	13	9	2022	7704598	7704598	HUMAN_OBSERVATION	iNaturalist	Observations	135025665		agreenier	2022-09-14T19:21:47	CC_BY_NC_4_0	agreenier	agreenier			2023-02-13T16:08:21.339Z	StillImage
3911989510	50c9509d-22c7-4a22-a47d-8c48425ef4a7	https://www.inaturalist.org/observations/132204391	Animalia	Chordata	Testudines		Testudinidae	Gopherus	Gopherus morafkai		SPECIES	Gopherus morafkai Murphy, Berry, Edwards, Leviton, Lathrop & Riedle, 2011	Gopherus morafkai		US		Arizona	PRESENT		28eb1a3f-1c15-4a95-931a-4af90ecb574d	32.5903	-111.152637	29093.0						2022-08-24T15:57:48	24	8	2022	7704598	7704598	HUMAN_OBSERVATION	iNaturalist	Observations	132204391		Paul G.	2022-08-25T00:21:14	CC_BY_NC_4_0	Paul G.	Paul G.			2023-02-13T16:17:46.113Z	StillImage	COORDINATE_ROUNDED;CONTINENT_DERIVED_FROM_COORDINATES
3911985000	50c9509d-22c7-4a22-a47d-8c48425ef4a7	https://www.inaturalist.org/observations/135024831	Animalia	Chordata	Testudines		Testudinidae	Gopherus	Gopherus morafkai		SPECIES	Gopherus morafkai Murphy, Berry, Edwards, Leviton, Lathrop & Riedle, 2011	Gopherus morafkai		US		Arizona	PRESENT		28eb1a3f-1c15-4a95-931a-4af90ecb574d	32.49649	-110.871417	29093.0						2022-09-14T08:34:00	14	9	2022	7704598	7704598	HUMAN_OBSERVATION	iNaturalist	Observations	135024831		Patrick Cicero	2022-09-14T19:14:36	CC_BY_NC_4_0	Patrick Cicero	Patrick Cicero			2023-02-13T16:18:15.946Z	StillImage	COORDINATE_ROUNDED;CONTINENT_DERIVED_FROM_COORDINATES
3903413283	50c9509d-22c7-4a22-a47d-8c48425ef4a7	https://www.inaturalist.org/observations/133875677	Animalia	Chordata	Testudines		Testudinidae	Gopherus	Gopherus morafkai		SPECIES	Gopherus morafkai Murphy, Berry, Edwards, Leviton, Lathrop & Riedle, 2011	Gopherus morafkai		US		Arizona	PRESENT		28eb1a3f-1c15-4a95-931a-4af90ecb574d	32.40928	-110.934805	22.0						2022-09-05T07:43:00	5	9	2022	7704598	7704598	HUMAN_OBSERVATION	iNaturalist	Observations	133875677		Kirsten Bjergarde	2022-09-06T04:22:40	CC_BY_NC_4_0	Kirsten Bjergarde	Kirsten Bjergarde			2023-02-13T16:18:06.793Z	StillImage	COORDINATE_ROUNDED;CONTINENT_DERIVED_FROM_COORDINATES
3903410047	50c9509d-22c7-4a22-a47d-8c48425ef4a7	https://www.inaturalist.org/observations/134335965	Animalia	Chordata	Testudines		Testudinidae	Gopherus	Gopherus morafkai		SPECIES	Gopherus morafkai Murphy, Berry, Edwards, Leviton, Lathrop & Riedle, 2011	Gopherus morafkai		US		Arizona	PRESENT		28eb1a3f-1c15-4a95-931a-4af90ecb574d	32.35688	-110.936342	4.0						2022-08-26T10:22:59	26	8	2022	7704598	7704598	HUMAN_OBSERVATION	iNaturalist	Observations	134335965		laroux2	2022-09-09T19:53:23	CC_BY_NC_4_0	laroux2	laroux2			2023-02-13T16:18:06.769Z	StillImage	COORDINATE_ROUNDED;CONTINENT_DERIVED_FROM_COORDINATES
3903353272	50c9509d-22c7-4a22-a47d-8c48425ef4a7	https://www.inaturalist.org/observations/134535121	Animalia	Chordata	Testudines		Testudinidae	Gopherus	Gopherus morafkai		SPECIES	Gopherus morafkai Murphy, Berry, Edwards, Leviton, Lathrop & Riedle, 2011	Gopherus morafkai		US		Arizona	PRESENT		28eb1a3f-1c15-4a95-931a-4af90ecb574d	33.57315	-111.553142	2.0						2022-09-10T10:55:00	10	9	2022	7704598	7704598	HUMAN_OBSERVATION	iNaturalist	Observations	134535121		heloderma	2022-09-11T04:28:41	CC_BY_NC_4_0	heloderma	heloderma			2023-02-13T16:07:48.422Z	StillImage	COORDINATE_ROUNDED;CONTINENT_DERIVED_FROM_COORDINATES
3903311208	50c9509d-22c7-4a22-a47d-8c48425ef4a7	https://www.inaturalist.org/observations/133345378	Animalia	Chordata	Testudines		Testudinidae	Gopherus	Gopherus morafkai		SPECIES	Gopherus morafkai Murphy, Berry, Edwards, Leviton, Lathrop & Riedle, 2011	Gopherus morafkai		US		Arizona	PRESENT		28eb1a3f-1c15-4a95-931a-4af90ecb574d	32.248222	-111.083167	1.0						2022-08-30T08:01:00	30	8	2022	7704598	7704598	HUMAN_OBSERVATION	iNaturalist	Observations	133345378		xyphondra	2022-09-02T15:49:01	CC_BY_NC_4_0	xyphondra	xyphondra			2023-02-13T16:07:33.755Z	StillImage	CONTINENT_DERIVED_FROM_COORDINATES
3903240328	50c9509d-22c7-4a22-a47d-8c48425ef4a7	https://www.inaturalist.org/observations/133217675	Animalia	Chordata	Testudines		Testudinidae	Gopherus	Gopherus morafkai		SPECIES	Gopherus morafkai Murphy, Berry, Edwards, Leviton, Lathrop & Riedle, 2011	Gopherus morafkai		US		Arizona	PRESENT		28eb1a3f-1c15-4a95-931a-4af90ecb574d	32.263095	-111.030429	41.0						2022-09-01T08:36:18	1	9	2022	7704598	7704598	HUMAN_OBSERVATION	iNaturalist	Observations	133217675		David Bygott	2022-09-01T15:41:55	CC_BY_NC_4_0	David Bygott	David Bygott			2023-02-13T16:18:19.059Z	StillImage	COORDINATE_ROUNDED;CONTINENT_DERIVED_FROM_COORDINATES
3903215386	50c9509d-22c7-4a22-a47d-8c48425ef4a7	https://www.inaturalist.org/observations/132087063	Animalia	Chordata	Testudines		Testudinidae	Gopherus	Gopherus morafkai		SPECIES	Gopherus morafkai Murphy, Berry, Edwards, Leviton, Lathrop & Riedle, 2011	Gopherus morafkai		US		Arizona	PRESENT		28eb1a3f-1c15-4a95-931a-4af90ecb574d	32.189367	-111.064222	9.0						2022-08-23T18:24:13	23	8	2022	7704598	7704598	HUMAN_OBSERVATION	iNaturalist	Observations	132087063		Patrick Cicero	2022-08-24T14:44:51	CC_BY_NC_4_0	chriskozlak	chriskozlak			2023-02-13T16:07:18.198Z	StillImage	COORDINATE_ROUNDED;CONTINENT_DERIVED_FROM_COORDINATES
3903071603	50c9509d-22c7-4a22-a47d-8c48425ef4a7	https://www.inaturalist.org/observations/132085795	Animalia	Chordata	Testudines		Testudinidae	Gopherus	Gopherus morafkai		SPECIES	Gopherus morafkai Murphy, Berry, Edwards, Leviton, Lathrop & Riedle, 2011	Gopherus morafkai		US		Arizona	PRESENT		28eb1a3f-1c15-4a95-931a-4af90ecb574d	32.190852	-111.052398	6.0						2022-08-23T17:38:06	23	8	2022	7704598	7704598	HUMAN_OBSERVATION	iNaturalist	Observations	132085795		Patrick Cicero	2022-08-24T14:46:39	CC_BY_NC_4_0	chriskozlak	chriskozlak			2023-02-13T16:16:37.796Z	StillImage	COORDINATE_ROUNDED;CONTINENT_DERIVED_FROM_COORDINATES
3903054696	50c9509d-22c7-4a22-a47d-8c48425ef4a7	https://www.inaturalist.org/observations/132621623	Animalia	Chordata	Testudines		Testudinidae	Gopherus	Gopherus morafkai		SPECIES	Gopherus morafkai Murphy, Berry, Edwards, Leviton, Lathrop & Riedle, 2011	Gopherus morafkai		US		Arizona	PRESENT		28eb1a3f-1c15-4a95-931a-4af90ecb574d	31.803345	-111.271963	5.0						2022-08-27T08:41:33	27	8	2022	7704598	7704598	HUMAN_OBSERVATION	iNaturalist	Observations	132621623		gwdh55	2022-08-28T16:58:53	CC_BY_NC_4_0	gwdh55	gwdh55			2023-02-13T16:17:46.257Z	StillImage	COORDINATE_ROUNDED;CONTINENT_DERIVED_FROM_COORDINATES
3902974877	50c9509d-22c7-4a22-a47d-8c48425ef4a7	https://www.inaturalist.org/observations/132623058	Animalia	Chordata	Testudines		Testudinidae	Gopherus	Gopherus morafkai		SPECIES	Gopherus morafkai Murphy, Berry, Edwards, Leviton, Lathrop & Riedle, 2011	Gopherus morafkai		US		Arizona	PRESENT		28eb1a3f-1c15-4a95-931a-4af90ecb574d	32.453247	-110.9654	4.0						2022-08-28T08:56:42	28	8	2022	7704598	7704598	HUMAN_OBSERVATION	iNaturalist	Observations	132623058		jm1812	2022-08-28T17:02:05	CC_BY_NC_4_0	jm1812	jm1812			2023-02-13T16:19:00.375Z	StillImage	COORDINATE_ROUNDED;CONTINENT_DERIVED_FROM_COORDINATES
3902970133	50c9509d-22c7-4a22-a47d-8c48425ef4a7	https://www.inaturalist.org/observations/132402259	Animalia	Chordata	Testudines		Testudinidae	Gopherus	Gopherus morafkai		SPECIES	Gopherus morafkai Murphy, Berry, Edwards, Leviton, Lathrop & Riedle, 2011	Gopherus morafkai					PRESENT		28eb1a3f-1c15-4a95-931a-4af90ecb574d			29120.0						2022-08-24T11:21:03	24	8	2022	7704598	7704598	HUMAN_OBSERVATION	iNaturalist	Observations	132402259		Courtney Christie	2022-08-26T13:38:17	CC_BY_NC_4_0	Courtney Christie	Courtney Christie			2023-02-13T16:18:28.655Z	StillImage
3902920083	50c9509d-22c7-4a22-a47d-8c48425ef4a7	https://www.inaturalist.org/observations/133100765	Animalia	Chordata	Testudines		Testudinidae	Gopherus	Gopherus morafkai		SPECIES	Gopherus morafkai Murphy, Berry, Edwards, Leviton, Lathrop & Riedle, 2011	Gopherus morafkai		US		Arizona	PRESENT		28eb1a3f-1c15-4a95-931a-4af90ecb574d	32.356318	-110.895398	29120.0						2022-08-30T07:59:27	30	8	2022	7704598	7704598	HUMAN_OBSERVATION	iNaturalist	Observations	133100765		James Hicks	2022-08-31T17:17:01	CC_BY_NC_4_0	James Hicks	James Hicks			2023-02-13T16:07:27.333Z		COORDINATE_ROUNDED;CONTINENT_DERIVED_FROM_COORDINATES
3902908331	50c9509d-22c7-4a22-a47d-8c48425ef4a7	https://www.inaturalist.org/observations/132049006	Animalia	Chordata	Testudines		Testudinidae	Gopherus	Gopherus morafkai		SPECIES	Gopherus morafkai Murphy, Berry, Edwards, Leviton, Lathrop & Riedle, 2011	Gopherus morafkai		US		Arizona	PRESENT		28eb1a3f-1c15-4a95-931a-4af90ecb574d	32.359734	-111.467969	55.0						2022-08-21T10:34:08	21	8	2022	7704598	7704598	HUMAN_OBSERVATION	iNaturalist	Observations	132049006		Thyde	2022-08-23T19:36:00	CC_BY_NC_4_0	Thyde	Thyde			2023-02-13T16:17:45.677Z	StillImage	COORDINATE_ROUNDED;CONTINENT_DERIVED_FROM_COORDINATES
3902900440	50c9509d-22c7-4a22-a47d-8c48425ef4a7	https://www.inaturalist.org/observations/129245643	Animalia	Chordata	Testudines		Testudinidae	Gopherus	Gopherus morafkai		SPECIES	Gopherus morafkai Murphy, Berry, Edwards, Leviton, Lathrop & Riedle, 2011	Gopherus morafkai		US		Arizona	PRESENT		28eb1a3f-1c15-4a95-931a-4af90ecb574d	32.08298	-110.659547	19.0						2022-08-02T21:23:29	2	8	2022	7704598	7704598	HUMAN_OBSERVATION	iNaturalist	Observations	129245643		Chris Grinter	2022-08-03T06:51:04	CC_BY_NC_4_0	Chris Grinter	Chris Grinter			2023-02-13T16:07:21.157Z	StillImage	COORDINATE_ROUNDED;CONTINENT_DERIVED_FROM_COORDINATES
3902847151	50c9509d-22c7-4a22-a47d-8c48425ef4a7	https://www.inaturalist.org/observations/132363309	Animalia	Chordata	Testudines		Testudinidae	Gopherus	Gopherus morafkai		SPECIES	Gopherus morafkai Murphy, Berry, Edwards, Leviton, Lathrop & Riedle, 2011	Gopherus morafkai		US		Arizona	PRESENT		28eb1a3f-1c15-4a95-931a-4af90ecb574d	32.376886	-111.133556	29120.0						2022-08-25T17:53:24	25	8	2022	7704598	7704598	HUMAN_OBSERVATION	iNaturalist	Observations	132363309		Paul Maier	2022-08-26T03:08:16	CC_BY_4_0	Paul Maier	Paul Maier			2023-02-13T16:18:25.207Z		COORDINATE_ROUNDED;CONTINENT_DERIVED_FROM_COORDINATES
3902846309	50c9509d-22c7-4a22-a47d-8c48425ef4a7	https://www.inaturalist.org/observations/130171944	Animalia	Chordata	Testudines		Testudinidae	Gopherus	Gopherus morafkai		SPECIES	Gopherus morafkai Murphy, Berry, Edwards, Leviton, Lathrop & Riedle, 2011	Gopherus morafkai		US		Arizona	PRESENT		28eb1a3f-1c15-4a95-931a-4af90ecb574d	32.476623	-111.089064	182.0						2022-08-09T03:49:00	9	8	2022	7704598	7704598	HUMAN_OBSERVATION	iNaturalist	Observations	130171944		Tyler Irvin	2022-08-12T14:34:37	CC_BY_4_0	Jan Ebr	Jan Ebr			2023-02-13T16:07:11.516Z	StillImage	COORDINATE_ROUNDED;CONTINENT_DERIVED_FROM_COORDINATES
3902751702	50c9509d-22c7-4a22-a47d-8c48425ef4a7	https://www.inaturalist.org/observations/131972572	Animalia	Chordata	Testudines		Testudinidae	Gopherus	Gopherus morafkai		SPECIES	Gopherus morafkai Murphy, Berry, Edwards, Leviton, Lathrop & Riedle, 2011	Gopherus morafkai		US		Arizona	PRESENT		28eb1a3f-1c15-4a95-931a-4af90ecb574d	33.577768	-112.500852							2022-08-22T17:28:39	22	8	2022	7704598	7704598	HUMAN_OBSERVATION	iNaturalist	Observations	131972572		Don Haven	2022-08-23T04:04:51	CC_BY_NC_4_0	Don Haven	Don Haven			2023-02-13T16:07:17.002Z	StillImage	COORDINATE_ROUNDED;CONTINENT_DERIVED_FROM_COORDINATES
3902706942	50c9509d-22c7-4a22-a47d-8c48425ef4a7	https://www.inaturalist.org/observations/132217003	Animalia	Chordata	Testudines		Testudinidae	Gopherus	Gopherus morafkai		SPECIES	Gopherus morafkai Murphy, Berry, Edwards, Leviton, Lathrop & Riedle, 2011	Gopherus morafkai		US		Arizona	PRESENT		28eb1a3f-1c15-4a95-931a-4af90ecb574d	31.889234	-110.852283	29173.0						2022-08-24T18:42:48	24	8	2022	7704598	7704598	HUMAN_OBSERVATION	iNaturalist	Observations	132217003		Joel Gilb	2022-08-25T00:59:43	CC_BY_NC_4_0	Joel Gilb	Joel Gilb			2023-02-13T16:17:35.923Z	StillImage	COORDINATE_ROUNDED;CONTINENT_DERIVED_FROM_COORDINATES
3902590678	50c9509d-22c7-4a22-a47d-8c48425ef4a7	https://www.inaturalist.org/observations/131822453	Animalia	Chordata	Testudines		Testudinidae	Gopherus	Gopherus morafkai		SPECIES	Gopherus morafkai Murphy, Berry, Edwards, Leviton, Lathrop & Riedle, 2011	Gopherus morafkai		US		Arizona	PRESENT		28eb1a3f-1c15-4a95-931a-4af90ecb574d	32.180375	-110.737275	3.0						2022-08-21T16:48:15	21	8	2022	7704598	7704598	HUMAN_OBSERVATION	iNaturalist	Observations	131822453		Andrew Wesley Legan	2022-08-22T00:20:35	CC_BY_NC_4_0	Andrew Wesley Legan	Andrew Wesley Legan			2023-02-13T16:07:32.528Z	StillImage	CONTINENT_DERIVED_FROM_COORDINATES
3902532163	50c9509d-22c7-4a22-a47d-8c48425ef4a7	https://www.inaturalist.org/observations/134042976	Animalia	Chordata	Testudines		Testudinidae	Gopherus	Gopherus morafkai		SPECIES	Gopherus morafkai Murphy, Berry, Edwards, Leviton, Lathrop & Riedle, 2011	Gopherus morafkai		US		Arizona	PRESENT		28eb1a3f-1c15-4a95-931a-4af90ecb574d	32.281403	-111.191338	4.0						2022-09-03T08:20:41	3	9	2022	7704598	7704598	HUMAN_OBSERVATION	iNaturalist	Observations	134042976		cairochris	2022-09-07T14:57:32	CC_BY_NC_4_0	cairochris	cairochris			2023-02-13T16:07:30.392Z	StillImage	COORDINATE_ROUNDED;CONTINENT_DERIVED_FROM_COORDINATES
3902457054	50c9509d-22c7-4a22-a47d-8c48425ef4a7	https://www.inaturalist.org/observations/134748052	Animalia	Chordata	Testudines		Testudinidae	Gopherus	Gopherus morafkai		SPECIES	Gopherus morafkai Murphy, Berry, Edwards, Leviton, Lathrop & Riedle, 2011	Gopherus morafkai		MX		Sonora	PRESENT		28eb1a3f-1c15-4a95-931a-4af90ecb574d	29.040426	-110.481476							2022-09-12T09:32:31	12	9	2022	7704598	7704598	HUMAN_OBSERVATION	iNaturalist	Observations	134748052		Diego Barrales	2022-09-12T16:46:52	CC_BY_NC_4_0	Diego Barrales	Diego Barrales			2023-02-13T16:07:33.719Z		COORDINATE_ROUNDED;CONTINENT_DERIVED_FROM_COORDINATES
3902365597	50c9509d-22c7-4a22-a47d-8c48425ef4a7	https://www.inaturalist.org/observations/132085869	Animalia	Chordata	Testudines		Testudinidae	Gopherus	Gopherus morafkai		SPECIES	Gopherus morafkai Murphy, Berry, Edwards, Leviton, Lathrop & Riedle, 2011	Gopherus morafkai		US		Arizona	PRESENT		28eb1a3f-1c15-4a95-931a-4af90ecb574d	32.188445	-111.057655	5.0						2022-08-23T18:03:32	23	8	2022	7704598	7704598	HUMAN_OBSERVATION	iNaturalist	Observations	132085869		Patrick Cicero	2022-08-24T14:45:44	CC_BY_NC_4_0	chriskozlak	chriskozlak			2023-02-13T16:17:11.024Z	StillImage	COORDINATE_ROUNDED;CONTINENT_DERIVED_FROM_COORDINATES
3902346433	50c9509d-22c7-4a22-a47d-8c48425ef4a7	https://www.inaturalist.org/observations/132085817	Animalia	Chordata	Testudines		Testudinidae	Gopherus	Gopherus morafkai		SPECIES	Gopherus morafkai Murphy, Berry, Edwards, Leviton, Lathrop & Riedle, 2011	Gopherus morafkai		US		Arizona	PRESENT		28eb1a3f-1c15-4a95-931a-4af90ecb574d	32.191631	-111.055176	3.0						2022-08-23T17:44:57	23	8	2022	7704598	7704598	HUMAN_OBSERVATION	iNaturalist	Observations	132085817		Patrick Cicero	2022-08-24T14:46:08	CC_BY_NC_4_0	chriskozlak	chriskozlak			2023-02-13T16:08:15.633Z	StillImage	COORDINATE_ROUNDED;CONTINENT_DERIVED_FROM_COORDINATES
3902328623	50c9509d-22c7-4a22-a47d-8c48425ef4a7	https://www.inaturalist.org/observations/129163086	Animalia	Chordata	Testudines		Testudinidae	Gopherus	Gopherus morafkai		SPECIES	Gopherus morafkai Murphy, Berry, Edwards, Leviton, Lathrop & Riedle, 2011	Gopherus morafkai		US		Arizona	PRESENT		28eb1a3f-1c15-4a95-931a-4af90ecb574d	32.253827	-110.974177	26062.0						2022-08-02T10:12:12	2	8	2022	7704598	7704598	HUMAN_OBSERVATION	iNaturalist	Observations	129163086		salmiks	2022-08-02T17:13:23	CC_BY_NC_4_0	salmiks	salmiks			2023-02-13T16:18:16.628Z	StillImage	COORDINATE_ROUNDED;CONTINENT_DERIVED_FROM_COORDINATES
3902318167	50c9509d-22c7-4a22-a47d-8c48425ef4a7	https://www.inaturalist.org/observations/134080513	Animalia	Chordata	Testudines		Testudinidae	Gopherus	Gopherus morafkai		SPECIES	Gopherus morafkai Murphy, Berry, Edwards, Leviton, Lathrop & Riedle, 2011	Gopherus morafkai		MX		Sonora	PRESENT		28eb1a3f-1c15-4a95-931a-4af90ecb574d	29.841088	-109.492547	57.0						2022-09-03T15:34:00	3	9	2022	7704598	7704598	HUMAN_OBSERVATION	iNaturalist	Observations	134080513		Miguel Francisco Enriquez Galaz	2022-09-07T19:41:43	CC_BY_NC_4_0	Miguel Francisco Enriquez Galaz	Miguel Francisco Enriquez Galaz			2023-02-13T16:18:23.425Z	StillImage	COORDINATE_ROUNDED;CONTINENT_DERIVED_FROM_COORDINATES
3902302848	50c9509d-22c7-4a22-a47d-8c48425ef4a7	https://www.inaturalist.org/observations/128899686	Animalia	Chordata	Testudines		Testudinidae	Gopherus	Gopherus morafkai		SPECIES	Gopherus morafkai Murphy, Berry, Edwards, Leviton, Lathrop & Riedle, 2011	Gopherus morafkai		US		Arizona	PRESENT		28eb1a3f-1c15-4a95-931a-4af90ecb574d	32.227886	-110.661679	346.0						2022-07-31T09:54:00	31	7	2022	7704598	7704598	HUMAN_OBSERVATION	iNaturalist	Observations	128899686		roomthily	2022-08-01T00:12:58	CC_BY_NC_4_0	roomthily	roomthily			2023-02-13T16:16:24.312Z	StillImage	COORDINATE_ROUNDED;CONTINENT_DERIVED_FROM_COORDINATES
3902261138	50c9509d-22c7-4a22-a47d-8c48425ef4a7	https://www.inaturalist.org/observations/132086889	Animalia	Chordata	Testudines		Testudinidae	Gopherus	Gopherus morafkai		SPECIES	Gopherus morafkai Murphy, Berry, Edwards, Leviton, Lathrop & Riedle, 2011	Gopherus morafkai		US		Arizona	PRESENT		28eb1a3f-1c15-4a95-931a-4af90ecb574d	32.188896	-111.056802	7.0						2022-08-23T18:04:43	23	8	2022	7704598	7704598	HUMAN_OBSERVATION	iNaturalist	Observations	132086889		Patrick Cicero	2022-08-24T14:45:19	CC_BY_NC_4_0	chriskozlak	chriskozlak			2023-02-13T16:07:39.096Z	StillImage	COORDINATE_ROUNDED;CONTINENT_DERIVED_FROM_COORDINATES
3902248165	50c9509d-22c7-4a22-a47d-8c48425ef4a7	https://www.inaturalist.org/observations/130411338	Animalia	Chordata	Testudines		Testudinidae	Gopherus	Gopherus morafkai		SPECIES	Gopherus morafkai Murphy, Berry, Edwards, Leviton, Lathrop & Riedle, 2011	Gopherus morafkai		US		Arizona	PRESENT		28eb1a3f-1c15-4a95-931a-4af90ecb574d	32.478682	-111.086541	200.0						2022-08-11T02:49:00	11	8	2022	7704598	7704598	HUMAN_OBSERVATION	iNaturalist	Observations	130411338		Patrick Cicero	2022-08-12T12:56:03	CC_BY_4_0	Jan Ebr	Jan Ebr			2023-02-13T16:17:07.329Z	StillImage	COORDINATE_ROUNDED;CONTINENT_DERIVED_FROM_COORDINATES
3902133008	50c9509d-22c7-4a22-a47d-8c48425ef4a7	https://www.inaturalist.org/observations/129772813	Animalia	Chordata	Testudines		Testudinidae	Gopherus	Gopherus morafkai		SPECIES	Gopherus morafkai Murphy, Berry, Edwards, Leviton, Lathrop & Riedle, 2011	Gopherus morafkai		US		Arizona	PRESENT		28eb1a3f-1c15-4a95-931a-4af90ecb574d	32.23277	-110.683372	4.0						2022-08-06T19:16:32	6	8	2022	7704598	7704598	HUMAN_OBSERVATION	iNaturalist	Observations	129772813		alex shapiro	2022-08-07T03:24:10	CC_BY_NC_4_0	alex shapiro	alex shapiro			2023-02-13T16:07:32.164Z	StillImage	COORDINATE_ROUNDED;CONTINENT_DERIVED_FROM_COORDINATES
3902033347	50c9509d-22c7-4a22-a47d-8c48425ef4a7	https://www.inaturalist.org/observations/18987365	Animalia	Chordata	Testudines		Testudinidae	Gopherus	Gopherus morafkai		SPECIES	Gopherus morafkai Murphy, Berry, Edwards, Leviton, Lathrop & Riedle, 2011	Gopherus morafkai		MX		Sonora	PRESENT		28eb1a3f-1c15-4a95-931a-4af90ecb574d	29.932287	-109.623973	29433.0						2018-10-03T19:09:00	3	10	2018	7704598	7704598	HUMAN_OBSERVATION	iNaturalist	Observations	18987365		alexb0000	2018-12-13T00:35:06	CC_BY_NC_4_0	aracelyromero	aracelyromero			2023-02-13T16:09:04.400Z	StillImage	COORDINATE_ROUNDED;CONTINENT_DERIVED_FROM_COORDINATES
3902012888	50c9509d-22c7-4a22-a47d-8c48425ef4a7	https://www.inaturalist.org/observations/118864338	Animalia	Chordata	Testudines		Testudinidae	Gopherus	Gopherus morafkai		SPECIES	Gopherus morafkai Murphy, Berry, Edwards, Leviton, Lathrop & Riedle, 2011	Gopherus morafkai		US		Arizona	PRESENT		28eb1a3f-1c15-4a95-931a-4af90ecb574d	32.73971	-112.14036	25.0						2021-07-30T08:57:07	30	7	2021	7704598	7704598	HUMAN_OBSERVATION	iNaturalist	Observations	118864338		squamatologist	2022-05-27T01:20:04	CC_BY_NC_4_0	squamatologist	squamatologist			2023-02-13T16:15:50.762Z	StillImage	CONTINENT_DERIVED_FROM_COORDINATES
3892608491	50c9509d-22c7-4a22-a47d-8c48425ef4a7	https://www.inaturalist.org/observations/128353980	Animalia	Chordata	Testudines		Testudinidae	Gopherus	Gopherus morafkai		SPECIES	Gopherus morafkai Murphy, Berry, Edwards, Leviton, Lathrop & Riedle, 2011	Gopherus morafkai					PRESENT		28eb1a3f-1c15-4a95-931a-4af90ecb574d			29012.0						2022-07-27T16:49:34	27	7	2022	7704598	7704598	HUMAN_OBSERVATION	iNaturalist	Observations	128353980		agreenier	2022-07-28T20:30:25	CC_BY_NC_4_0	agreenier	agreenier			2023-02-13T16:16:39.839Z	StillImage
3892581281	50c9509d-22c7-4a22-a47d-8c48425ef4a7	https://www.inaturalist.org/observations/131092615	Animalia	Chordata	Testudines		Testudinidae	Gopherus	Gopherus morafkai		SPECIES	Gopherus morafkai Murphy, Berry, Edwards, Leviton, Lathrop & Riedle, 2011	Gopherus morafkai		US		Arizona	PRESENT		28eb1a3f-1c15-4a95-931a-4af90ecb574d	32.152318	-110.608232	5.0						2022-08-16T09:41:12	16	8	2022	7704598	7704598	HUMAN_OBSERVATION	iNaturalist	Observations	131092615		David	2022-08-16T17:25:10	CC_BY_NC_4_0	David	David			2023-02-13T16:18:23.434Z	StillImage	COORDINATE_ROUNDED;CONTINENT_DERIVED_FROM_COORDINATES
3892559584	50c9509d-22c7-4a22-a47d-8c48425ef4a7	https://www.inaturalist.org/observations/130225887	Animalia	Chordata	Testudines		Testudinidae	Gopherus	Gopherus morafkai		SPECIES	Gopherus morafkai Murphy, Berry, Edwards, Leviton, Lathrop & Riedle, 2011	Gopherus morafkai		US		Arizona	PRESENT		28eb1a3f-1c15-4a95-931a-4af90ecb574d	32.49789	-111.032703	1866.0						2022-07-25T10:57:18	25	7	2022	7704598	7704598	HUMAN_OBSERVATION	iNaturalist	Observations	130225887		cgarrow	2022-08-10T11:08:56	CC_BY_NC_4_0	cgarrow	cgarrow			2023-02-13T16:18:20.750Z	StillImage	COORDINATE_ROUNDED;CONTINENT_DERIVED_FROM_COORDINATES
3892552213	50c9509d-22c7-4a22-a47d-8c48425ef4a7	https://www.inaturalist.org/observations/131074248	Animalia	Chordata	Testudines		Testudinidae	Gopherus	Gopherus morafkai		SPECIES	Gopherus morafkai Murphy, Berry, Edwards, Leviton, Lathrop & Riedle, 2011	Gopherus morafkai		US		Arizona	PRESENT		28eb1a3f-1c15-4a95-931a-4af90ecb574d	33.660178	-111.837792	4.0						2022-08-15T19:01:43	15	8	2022	7704598	7704598	HUMAN_OBSERVATION	iNaturalist	Observations	131074248		sarahmcgraw	2022-08-16T15:04:53	CC_BY_NC_4_0	sarahmcgraw	sarahmcgraw			2023-02-13T16:17:47.486Z	StillImage	COORDINATE_ROUNDED;CONTINENT_DERIVED_FROM_COORDINATES
3892518720	50c9509d-22c7-4a22-a47d-8c48425ef4a7	https://www.inaturalist.org/observations/130388820	Animalia	Chordata	Testudines		Testudinidae	Gopherus	Gopherus morafkai		SPECIES	Gopherus morafkai Murphy, Berry, Edwards, Leviton, Lathrop & Riedle, 2011	Gopherus morafkai		US		Arizona	PRESENT		28eb1a3f-1c15-4a95-931a-4af90ecb574d	32.321997	-110.810913	18.0						2022-08-10T16:39:00	10	8	2022	7704598	7704598	HUMAN_OBSERVATION	iNaturalist	Observations	130388820		Mike Ostrowski	2022-08-11T16:24:10	CC_BY_4_0	Mike Ostrowski	Mike Ostrowski			2023-02-13T16:18:05.555Z	StillImage	COORDINATE_ROUNDED;CONTINENT_DERIVED_FROM_COORDINATES
3892488477	50c9509d-22c7-4a22-a47d-8c48425ef4a7	https://www.inaturalist.org/observations/128242666	Animalia	Chordata	Testudines		Testudinidae	Gopherus	Gopherus morafkai		SPECIES	Gopherus morafkai Murphy, Berry, Edwards, Leviton, Lathrop & Riedle, 2011	Gopherus morafkai		US		Arizona	PRESENT		28eb1a3f-1c15-4a95-931a-4af90ecb574d	32.190612	-110.730513	61.0						2022-07-27T14:05:00	27	7	2022	7704598	7704598	HUMAN_OBSERVATION	iNaturalist	Observations	128242666		Michael Konecky	2022-07-28T19:34:15	CC_BY_NC_4_0	Michael Konecky	Michael Konecky			2023-02-13T16:07:22.130Z	StillImage	COORDINATE_ROUNDED;CONTINENT_DERIVED_FROM_COORDINATES
3892470156	50c9509d-22c7-4a22-a47d-8c48425ef4a7	https://www.inaturalist.org/observations/131026416	Animalia	Chordata	Testudines		Testudinidae	Gopherus	Gopherus morafkai		SPECIES	Gopherus morafkai Murphy, Berry, Edwards, Leviton, Lathrop & Riedle, 2011	Gopherus morafkai		MX		Sonora	PRESENT		28eb1a3f-1c15-4a95-931a-4af90ecb574d	29.687	-109.546331							2022-08-10T12:09:00	10	8	2022	7704598	7704598	HUMAN_OBSERVATION	iNaturalist	Observations	131026416		Miguel A. Chavez Caballero	2022-08-16T03:20:21	CC_BY_NC_4_0	caminantesdeldesierto	caminantesdeldesierto			2023-02-13T16:16:52.615Z	StillImage	COORDINATE_ROUNDED;CONTINENT_DERIVED_FROM_COORDINATES
3892451725	50c9509d-22c7-4a22-a47d-8c48425ef4a7	https://www.inaturalist.org/observations/130379650	Animalia	Chordata	Testudines		Testudinidae	Gopherus	Gopherus morafkai		SPECIES	Gopherus morafkai Murphy, Berry, Edwards, Leviton, Lathrop & Riedle, 2011	Gopherus morafkai		US		Arizona	PRESENT		28eb1a3f-1c15-4a95-931a-4af90ecb574d	33.505787	-112.543403	4.0						2022-08-11T07:47:52	11	8	2022	7704598	7704598	HUMAN_OBSERVATION	iNaturalist	Observations	130379650		Tyler Irvin	2022-08-12T14:33:36	CC_BY_NC_4_0	jwelter	jwelter			2023-02-13T16:16:51.970Z	StillImage	COORDINATE_ROUNDED;CONTINENT_DERIVED_FROM_COORDINATES
3892444940	50c9509d-22c7-4a22-a47d-8c48425ef4a7	https://www.inaturalist.org/observations/130714255	Animalia	Chordata	Testudines		Testudinidae	Gopherus	Gopherus morafkai		SPECIES	Gopherus morafkai Murphy, Berry, Edwards, Leviton, Lathrop & Riedle, 2011	Gopherus morafkai		MX		Sonora	PRESENT		28eb1a3f-1c15-4a95-931a-4af90ecb574d	29.149079	-110.94387							2022-08-13T10:39:11	13	8	2022	7704598	7704598	HUMAN_OBSERVATION	iNaturalist	Observations	130714255		barbaranatural	2022-08-14T00:49:10	CC_BY_NC_4_0	barbaranatural	barbaranatural			2023-02-13T16:17:18.203Z	StillImage	COORDINATE_ROUNDED;CONTINENT_DERIVED_FROM_COORDINATES
3892439855	50c9509d-22c7-4a22-a47d-8c48425ef4a7	https://www.inaturalist.org/observations/130546024	Animalia	Chordata	Testudines		Testudinidae	Gopherus	Gopherus morafkai		SPECIES	Gopherus morafkai Murphy, Berry, Edwards, Leviton, Lathrop & Riedle, 2011	Gopherus morafkai		US		Arizona	PRESENT		28eb1a3f-1c15-4a95-931a-4af90ecb574d	32.329138	-110.903013	6.0						2022-08-10T09:42:27	10	8	2022	7704598	7704598	HUMAN_OBSERVATION	iNaturalist	Observations	130546024		dotbear	2022-08-12T20:54:01	CC_BY_NC_4_0	dotbear	dotbear			2023-02-13T16:07:10.598Z	StillImage	COORDINATE_ROUNDED;CONTINENT_DERIVED_FROM_COORDINATES
3892431190	50c9509d-22c7-4a22-a47d-8c48425ef4a7	https://www.inaturalist.org/observations/131074304	Animalia	Chordata	Testudines		Testudinidae	Gopherus	Gopherus morafkai		SPECIES	Gopherus morafkai Murphy, Berry, Edwards, Leviton, Lathrop & Riedle, 2011	Gopherus morafkai		US		Arizona	PRESENT		28eb1a3f-1c15-4a95-931a-4af90ecb574d	33.667747	-111.815383	4.0						2022-08-15T18:24:26	15	8	2022	7704598	7704598	HUMAN_OBSERVATION	iNaturalist	Observations	131074304		sarahmcgraw	2022-08-16T15:05:22	CC_BY_NC_4_0	sarahmcgraw	sarahmcgraw			2023-02-13T16:07:14.541Z	StillImage	COORDINATE_ROUNDED;CONTINENT_DERIVED_FROM_COORDINATES
3892419059	50c9509d-22c7-4a22-a47d-8c48425ef4a7	https://www.inaturalist.org/observations/130866021	Animalia	Chordata	Testudines		Testudinidae	Gopherus	Gopherus morafkai		SPECIES	Gopherus morafkai Murphy, Berry, Edwards, Leviton, Lathrop & Riedle, 2011	Gopherus morafkai		MX		Sonora	PRESENT		28eb1a3f-1c15-4a95-931a-4af90ecb574d	31.291411	-113.06012							2022-08-08T09:05:45	8	8	2022	7704598	7704598	HUMAN_OBSERVATION	iNaturalist	Observations	130866021		Carlos Mora	2022-08-15T00:22:56	CC_BY_NC_4_0	Luis Enrique Vega	Luis Enrique Vega			2023-02-13T16:17:40.603Z	StillImage	COORDINATE_ROUNDED;CONTINENT_DERIVED_FROM_COORDINATES
3892418193	50c9509d-22c7-4a22-a47d-8c48425ef4a7	https://www.inaturalist.org/observations/131017757	Animalia	Chordata	Testudines		Testudinidae	Gopherus	Gopherus morafkai		SPECIES	Gopherus morafkai Murphy, Berry, Edwards, Leviton, Lathrop & Riedle, 2011	Gopherus morafkai		US		Arizona	PRESENT		28eb1a3f-1c15-4a95-931a-4af90ecb574d	32.299155	-110.71582	13.0						2022-07-31T16:20:09	31	7	2022	7704598	7704598	HUMAN_OBSERVATION	iNaturalist	Observations	131017757		dalek74	2022-08-16T01:49:10	CC_BY_NC_4_0	dalek74	dalek74			2023-02-13T16:07:15.296Z	StillImage	CONTINENT_DERIVED_FROM_COORDINATES
3892400778	50c9509d-22c7-4a22-a47d-8c48425ef4a7	https://www.inaturalist.org/observations/130460975	Animalia	Chordata	Testudines		Testudinidae	Gopherus	Gopherus morafkai		SPECIES	Gopherus morafkai Murphy, Berry, Edwards, Leviton, Lathrop & Riedle, 2011	Gopherus morafkai		US		Arizona	PRESENT		28eb1a3f-1c15-4a95-931a-4af90ecb574d	32.222616	-111.108481	12.0						2022-08-09T15:54:02	9	8	2022	7704598	7704598	HUMAN_OBSERVATION	iNaturalist	Observations	130460975		chriskozlak	2022-08-12T04:32:38	CC_BY_NC_4_0	chriskozlak	chriskozlak			2023-02-13T16:07:11.596Z	StillImage	COORDINATE_ROUNDED;CONTINENT_DERIVED_FROM_COORDINATES
3889219415	50c9509d-22c7-4a22-a47d-8c48425ef4a7	https://www.inaturalist.org/observations/129934592	Animalia	Chordata	Testudines		Testudinidae	Gopherus	Gopherus morafkai		SPECIES	Gopherus morafkai Murphy, Berry, Edwards, Leviton, Lathrop & Riedle, 2011	Gopherus morafkai		MX		Sonora	PRESENT		28eb1a3f-1c15-4a95-931a-4af90ecb574d	27.995662	-111.092332							2022-08-07T16:56:18	7	8	2022	7704598	7704598	HUMAN_OBSERVATION	iNaturalist	Observations	129934592		Upanguaimas GN	2022-08-08T03:39:19	CC_BY_NC_4_0	Upanguaimas GN	Upanguaimas GN			2023-02-13T16:07:09.141Z	StillImage	COORDINATE_ROUNDED;CONTINENT_DERIVED_FROM_COORDINATES
3889195834	50c9509d-22c7-4a22-a47d-8c48425ef4a7	https://www.inaturalist.org/observations/129424361	Animalia	Chordata	Testudines		Testudinidae	Gopherus	Gopherus morafkai		SPECIES	Gopherus morafkai Murphy, Berry, Edwards, Leviton, Lathrop & Riedle, 2011	Gopherus morafkai		US		Arizona	PRESENT		28eb1a3f-1c15-4a95-931a-4af90ecb574d	31.866458	-111.396911	4.0						2022-08-02T08:57:00	2	8	2022	7704598	7704598	HUMAN_OBSERVATION	iNaturalist	Observations	129424361		David Bygott	2022-08-04T16:14:01	CC_BY_NC_4_0	David Bygott	David Bygott			2023-02-13T16:18:11.031Z	StillImage	COORDINATE_ROUNDED;CONTINENT_DERIVED_FROM_COORDINATES
3889153707	50c9509d-22c7-4a22-a47d-8c48425ef4a7	https://www.inaturalist.org/observations/129243665	Animalia	Chordata	Testudines		Testudinidae	Gopherus	Gopherus morafkai		SPECIES	Gopherus morafkai Murphy, Berry, Edwards, Leviton, Lathrop & Riedle, 2011	Gopherus morafkai		US		Arizona	PRESENT		28eb1a3f-1c15-4a95-931a-4af90ecb574d	33.504562	-111.641822	4.0						2022-08-02T18:20:07	2	8	2022	7704598	7704598	HUMAN_OBSERVATION	iNaturalist	Observations	129243665		spencer92nelson	2022-08-03T06:16:23	CC_BY_NC_4_0	spencer92nelson	spencer92nelson			2023-02-13T16:07:50.782Z	StillImage	COORDINATE_ROUNDED;CONTINENT_DERIVED_FROM_COORDINATES
3889151248	50c9509d-22c7-4a22-a47d-8c48425ef4a7	https://www.inaturalist.org/observations/129856329	Animalia	Chordata	Testudines		Testudinidae	Gopherus	Gopherus morafkai		SPECIES	Gopherus morafkai Murphy, Berry, Edwards, Leviton, Lathrop & Riedle, 2011	Gopherus morafkai		US		Arizona	PRESENT		28eb1a3f-1c15-4a95-931a-4af90ecb574d	33.897704	-111.866433	28902.0						2022-08-07T10:02:43	7	8	2022	7704598	7704598	HUMAN_OBSERVATION	iNaturalist	Observations	129856329		cjonthemountain	2022-08-07T17:41:56	CC_BY_NC_4_0	cjonthemountain	cjonthemountain			2023-02-13T16:07:23Z	StillImage	COORDINATE_ROUNDED;CONTINENT_DERIVED_FROM_COORDINATES
3889021669	50c9509d-22c7-4a22-a47d-8c48425ef4a7	https://www.inaturalist.org/observations/130159243	Animalia	Chordata	Testudines		Testudinidae	Gopherus	Gopherus morafkai		SPECIES	Gopherus morafkai Murphy, Berry, Edwards, Leviton, Lathrop & Riedle, 2011	Gopherus morafkai		US		Arizona	PRESENT		28eb1a3f-1c15-4a95-931a-4af90ecb574d	31.762138	-111.477913	4.0						2022-08-08T18:20:21	8	8	2022	7704598	7704598	HUMAN_OBSERVATION	iNaturalist	Observations	130159243		Ethan Kistler	2022-08-09T20:47:59	CC_BY_NC_4_0	Ethan Kistler	Ethan Kistler			2023-02-13T16:17:37.186Z	StillImage	COORDINATE_ROUNDED;CONTINENT_DERIVED_FROM_COORDINATES
3889019778	50c9509d-22c7-4a22-a47d-8c48425ef4a7	https://www.inaturalist.org/observations/129621070	Animalia	Chordata	Testudines		Testudinidae	Gopherus	Gopherus morafkai		SPECIES	Gopherus morafkai Murphy, Berry, Edwards, Leviton, Lathrop & Riedle, 2011	Gopherus morafkai		US		Arizona	PRESENT		28eb1a3f-1c15-4a95-931a-4af90ecb574d	31.945953	-112.813231	29173.0						2022-08-04T17:38:50	4	8	2022	7704598	7704598	HUMAN_OBSERVATION	iNaturalist	Observations	129621070		Nick	2022-08-06T01:54:57	CC_BY_NC_4_0	Nick	Nick			2023-02-13T16:17:46.076Z	StillImage	COORDINATE_ROUNDED;CONTINENT_DERIVED_FROM_COORDINATES
3888987789	50c9509d-22c7-4a22-a47d-8c48425ef4a7	https://www.inaturalist.org/observations/129358841	Animalia	Chordata	Testudines		Testudinidae	Gopherus	Gopherus morafkai		SPECIES	Gopherus morafkai Murphy, Berry, Edwards, Leviton, Lathrop & Riedle, 2011	Gopherus morafkai		US		Arizona	PRESENT		28eb1a3f-1c15-4a95-931a-4af90ecb574d	33.86578	-112.215104	28902.0						2022-08-03T18:35:42	3	8	2022	7704598	7704598	HUMAN_OBSERVATION	iNaturalist	Observations	129358841		kthor	2022-08-04T01:36:53	CC_BY_NC_4_0	kthor	kthor			2023-02-13T16:17:23.287Z	StillImage	COORDINATE_ROUNDED;CONTINENT_DERIVED_FROM_COORDINATES
3888898524	50c9509d-22c7-4a22-a47d-8c48425ef4a7	https://www.inaturalist.org/observations/128354057	Animalia	Chordata	Testudines		Testudinidae	Gopherus	Gopherus morafkai		SPECIES	Gopherus morafkai Murphy, Berry, Edwards, Leviton, Lathrop & Riedle, 2011	Gopherus morafkai					PRESENT		28eb1a3f-1c15-4a95-931a-4af90ecb574d			29012.0						2022-07-27T16:49:47	27	7	2022	7704598	7704598	HUMAN_OBSERVATION	iNaturalist	Observations	128354057		agreenier	2022-07-28T20:30:49	CC_BY_NC_4_0	agreenier	agreenier			2023-02-13T16:07:13.067Z	StillImage
3888769972	50c9509d-22c7-4a22-a47d-8c48425ef4a7	https://www.inaturalist.org/observations/129580981	Animalia	Chordata	Testudines		Testudinidae	Gopherus	Gopherus morafkai		SPECIES	Gopherus morafkai Murphy, Berry, Edwards, Leviton, Lathrop & Riedle, 2011	Gopherus morafkai		MX		Sonora	PRESENT		28eb1a3f-1c15-4a95-931a-4af90ecb574d	28.967674	-109.194571	55.0						2022-08-05T08:34:32	5	8	2022	7704598	7704598	HUMAN_OBSERVATION	iNaturalist	Observations	129580981		la_tierra_del_jaguar	2022-08-05T19:38:09	CC_BY_NC_4_0	la_tierra_del_jaguar	la_tierra_del_jaguar			2023-02-13T16:17:37.241Z	StillImage	COORDINATE_ROUNDED;CONTINENT_DERIVED_FROM_COORDINATES
3888722523	50c9509d-22c7-4a22-a47d-8c48425ef4a7	https://www.inaturalist.org/observations/128354124	Animalia	Chordata	Testudines		Testudinidae	Gopherus	Gopherus morafkai		SPECIES	Gopherus morafkai Murphy, Berry, Edwards, Leviton, Lathrop & Riedle, 2011	Gopherus morafkai					PRESENT		28eb1a3f-1c15-4a95-931a-4af90ecb574d			29012.0						2022-07-26T18:58:47	26	7	2022	7704598	7704598	HUMAN_OBSERVATION	iNaturalist	Observations	128354124		agreenier	2022-07-28T20:31:15	CC_BY_NC_4_0	agreenier	agreenier			2023-02-13T16:07:49.051Z	StillImage
3881834943	50c9509d-22c7-4a22-a47d-8c48425ef4a7	https://www.inaturalist.org/observations/128351074	Animalia	Chordata	Testudines		Testudinidae	Gopherus	Gopherus morafkai		SPECIES	Gopherus morafkai Murphy, Berry, Edwards, Leviton, Lathrop & Riedle, 2011	Gopherus morafkai		US		Arizona	PRESENT		28eb1a3f-1c15-4a95-931a-4af90ecb574d	32.212622	-110.707633							2022-07-19T11:16:57	19	7	2022	7704598	7704598	HUMAN_OBSERVATION	iNaturalist	Observations	128351074		Luke Hetherington	2022-07-28T20:08:26	CC_BY_NC_4_0	Luke Hetherington	Luke Hetherington			2023-02-13T16:07:05.458Z	StillImage	COORDINATE_ROUNDED;CONTINENT_DERIVED_FROM_COORDINATES
3881678898	50c9509d-22c7-4a22-a47d-8c48425ef4a7	https://www.inaturalist.org/observations/128459842	Animalia	Chordata	Testudines		Testudinidae	Gopherus	Gopherus morafkai		SPECIES	Gopherus morafkai Murphy, Berry, Edwards, Leviton, Lathrop & Riedle, 2011	Gopherus morafkai		US		Arizona	PRESENT		28eb1a3f-1c15-4a95-931a-4af90ecb574d	32.572278	-111.1261	4.0						2022-07-29T06:25:37	29	7	2022	7704598	7704598	HUMAN_OBSERVATION	iNaturalist	Observations	128459842		magicdesert	2022-07-29T15:23:00	CC_BY_NC_4_0	magicdesert	magicdesert			2023-02-13T16:07:18.329Z	StillImage	COORDINATE_ROUNDED;CONTINENT_DERIVED_FROM_COORDINATES
3881601745	50c9509d-22c7-4a22-a47d-8c48425ef4a7	https://www.inaturalist.org/observations/128157632	Animalia	Chordata	Testudines		Testudinidae	Gopherus	Gopherus morafkai		SPECIES	Gopherus morafkai Murphy, Berry, Edwards, Leviton, Lathrop & Riedle, 2011	Gopherus morafkai		US		Arizona	PRESENT		28eb1a3f-1c15-4a95-931a-4af90ecb574d	32.120577	-110.621379	87.0						2022-07-27T08:21:22	27	7	2022	7704598	7704598	HUMAN_OBSERVATION	iNaturalist	Observations	128157632		David	2022-07-27T15:56:43	CC_BY_NC_4_0	David	David			2023-02-13T16:07:03.571Z	StillImage	COORDINATE_ROUNDED;CONTINENT_DERIVED_FROM_COORDINATES
3881383578	50c9509d-22c7-4a22-a47d-8c48425ef4a7	https://www.inaturalist.org/observations/128064767	Animalia	Chordata	Testudines		Testudinidae	Gopherus	Gopherus morafkai		SPECIES	Gopherus morafkai Murphy, Berry, Edwards, Leviton, Lathrop & Riedle, 2011	Gopherus morafkai		US		Arizona	PRESENT		28eb1a3f-1c15-4a95-931a-4af90ecb574d	32.133445	-110.681975	10.0						2022-07-25T23:52:22	25	7	2022	7704598	7704598	HUMAN_OBSERVATION	iNaturalist	Observations	128064767		Caleb Strand	2022-07-26T22:47:30	CC_BY_NC_4_0	Caleb Strand	Caleb Strand			2023-02-13T16:17:19.145Z	StillImage	COORDINATE_ROUNDED;CONTINENT_DERIVED_FROM_COORDINATES
3873755974	50c9509d-22c7-4a22-a47d-8c48425ef4a7	https://www.inaturalist.org/observations/127934836	Animalia	Chordata	Testudines		Testudinidae	Gopherus	Gopherus morafkai		SPECIES	Gopherus morafkai Murphy, Berry, Edwards, Leviton, Lathrop & Riedle, 2011	Gopherus morafkai		US		Arizona	PRESENT		28eb1a3f-1c15-4a95-931a-4af90ecb574d	32.069297	-110.639962	4.0						2022-07-25T16:26:40	25	7	2022	7704598	7704598	HUMAN_OBSERVATION	iNaturalist	Observations	127934836		Dalton Carper	2022-07-26T01:51:56	CC_BY_NC_4_0	Dalton Carper	Dalton Carper			2023-02-13T16:07:13.146Z	StillImage	COORDINATE_ROUNDED;CONTINENT_DERIVED_FROM_COORDINATES
3873291415	50c9509d-22c7-4a22-a47d-8c48425ef4a7	https://www.inaturalist.org/observations/127520073	Animalia	Chordata	Testudines		Testudinidae	Gopherus	Gopherus morafkai		SPECIES	Gopherus morafkai Murphy, Berry, Edwards, Leviton, Lathrop & Riedle, 2011	Gopherus morafkai		US		Arizona	PRESENT		28eb1a3f-1c15-4a95-931a-4af90ecb574d	33.876674	-112.123521	28902.0						2022-07-22T19:45:35	22	7	2022	7704598	7704598	HUMAN_OBSERVATION	iNaturalist	Observations	127520073		AerieBee	2022-07-23T15:48:30	CC_BY_NC_4_0	AerieBee	AerieBee			2023-02-13T16:06:58.461Z	StillImage	COORDINATE_ROUNDED;CONTINENT_DERIVED_FROM_COORDINATES
3873225120	50c9509d-22c7-4a22-a47d-8c48425ef4a7	https://www.inaturalist.org/observations/125871461	Animalia	Chordata	Testudines		Testudinidae	Gopherus	Gopherus morafkai		SPECIES	Gopherus morafkai Murphy, Berry, Edwards, Leviton, Lathrop & Riedle, 2011	Gopherus morafkai					PRESENT		28eb1a3f-1c15-4a95-931a-4af90ecb574d			29012.0						2022-07-10T19:26:12	10	7	2022	7704598	7704598	HUMAN_OBSERVATION	iNaturalist	Observations	125871461		Phil Chaon	2022-07-12T02:14:44	CC_BY_NC_4_0	Phil Chaon	Phil Chaon			2023-02-13T16:07:12.014Z	StillImage
3873072091	50c9509d-22c7-4a22-a47d-8c48425ef4a7	https://www.inaturalist.org/observations/127520685	Animalia	Chordata	Testudines		Testudinidae	Gopherus	Gopherus morafkai		SPECIES	Gopherus morafkai Murphy, Berry, Edwards, Leviton, Lathrop & Riedle, 2011	Gopherus morafkai		US		Arizona	PRESENT		28eb1a3f-1c15-4a95-931a-4af90ecb574d	33.828418	-112.163565	28902.0						2022-07-22T19:56:08	22	7	2022	7704598	7704598	HUMAN_OBSERVATION	iNaturalist	Observations	127520685		AerieBee	2022-07-23T15:52:59	CC_BY_NC_4_0	AerieBee	AerieBee			2023-02-13T16:16:37.912Z	StillImage	COORDINATE_ROUNDED;CONTINENT_DERIVED_FROM_COORDINATES
3872004380	78f98484-a7ef-4e6c-8b51-7464f1209591	80265766-c617-4374-8178-89bb36417c58	Animalia	Chordata	Testudines		Testudinidae	Gopherus	Gopherus morafkai		SPECIES	Gopherus morafkai Murphy, Berry, Edwards, Leviton, Lathrop & Riedle, 2011	Gopherus morafkai	Murphy, Berry, Edwards, Leviton, Lathrop & Riedle, 2011	US		Arizona	PRESENT	1	814cdfb5-d4f8-4453-815f-ea5df98e76bf									2017-01-01T00:00:00			2017	7704598	7704598	HUMAN_OBSERVATION	ASU	ASUHEC	ASUHEC037461				CC0_1_0		BRENNAN, Thomas C.		Native	2023-02-15T17:27:17.384Z		OCCURRENCE_STATUS_INFERRED_FROM_INDIVIDUAL_COUNT
3872004306	78f98484-a7ef-4e6c-8b51-7464f1209591	f636fdc8-c547-4849-99e7-62ed33ef206a	Animalia	Chordata	Testudines		Testudinidae	Gopherus	Gopherus morafkai		SPECIES	Gopherus morafkai Murphy, Berry, Edwards, Leviton, Lathrop & Riedle, 2011	Gopherus morafkai	Murphy, Berry, Edwards, Leviton, Lathrop & Riedle, 2011	US	Sawtooth Mountains, 2.8 km NW jct Sagittarius St. and Adonis Dr.	Arizona	PRESENT	1	814cdfb5-d4f8-4453-815f-ea5df98e76bf	32.595313	-111.743994	200.0										7704598	7704598	PRESERVED_SPECIMEN	ASU	ASUHEC	ASUHEC037462				CC0_1_0		BRENNAN, Thomas C.		Native	2023-02-15T17:27:16.079Z		COORDINATE_ROUNDED;GEODETIC_DATUM_ASSUMED_WGS84;CONTINENT_DERIVED_FROM_COORDINATES;OCCURRENCE_STATUS_INFERRED_FROM_INDIVIDUAL_COUNT;INSTITUTION_MATCH_FUZZY;COLLECTION_MATCH_FUZZY
3872004305	78f98484-a7ef-4e6c-8b51-7464f1209591	453d93f2-49c2-49ba-b483-13f6c26eeeb9	Animalia	Chordata	Testudines		Testudinidae	Gopherus	Gopherus morafkai		SPECIES	Gopherus morafkai Murphy, Berry, Edwards, Leviton, Lathrop & Riedle, 2011	Gopherus morafkai	Murphy, Berry, Edwards, Leviton, Lathrop & Riedle, 2011	US		Arizona	PRESENT	1	814cdfb5-d4f8-4453-815f-ea5df98e76bf													7704598	7704598	PRESERVED_SPECIMEN	ASU	ASUHEC	ASUHEC037463	RDB 0354			CC0_1_0		Babb, Randall D.		Native	2023-02-15T17:27:16.078Z		OCCURRENCE_STATUS_INFERRED_FROM_INDIVIDUAL_COUNT;INSTITUTION_MATCH_FUZZY;COLLECTION_MATCH_FUZZY
3860784433	50c9509d-22c7-4a22-a47d-8c48425ef4a7	https://www.inaturalist.org/observations/123792989	Animalia	Chordata	Testudines		Testudinidae	Gopherus	Gopherus morafkai		SPECIES	Gopherus morafkai Murphy, Berry, Edwards, Leviton, Lathrop & Riedle, 2011	Gopherus morafkai		US		Arizona	PRESENT		28eb1a3f-1c15-4a95-931a-4af90ecb574d	32.072995	-110.643097	4.0						2022-06-27T15:42:18	27	6	2022	7704598	7704598	HUMAN_OBSERVATION	iNaturalist	Observations	123792989		Dalton Carper	2022-06-28T04:46:06	CC_BY_NC_4_0	Dalton Carper	Dalton Carper			2023-02-13T16:16:50.029Z	StillImage	COORDINATE_ROUNDED;CONTINENT_DERIVED_FROM_COORDINATES
3860278069	50c9509d-22c7-4a22-a47d-8c48425ef4a7	https://www.inaturalist.org/observations/119762083	Animalia	Chordata	Testudines		Testudinidae	Gopherus	Gopherus morafkai		SPECIES	Gopherus morafkai Murphy, Berry, Edwards, Leviton, Lathrop & Riedle, 2011	Gopherus morafkai		MX		Sonora	PRESENT		28eb1a3f-1c15-4a95-931a-4af90ecb574d	28.584368	-110.700942	1477627.0						2021-08-01T09:20:41	1	8	2021	7704598	7704598	HUMAN_OBSERVATION	iNaturalist	Observations	119762083		montgranier	2022-06-01T17:45:56	CC_BY_NC_4_0	montgranier	montgranier			2023-02-13T16:06:34.566Z	StillImage	COORDINATE_ROUNDED;CONTINENT_DERIVED_FROM_COORDINATES
3859990442	50c9509d-22c7-4a22-a47d-8c48425ef4a7	https://www.inaturalist.org/observations/122496022	Animalia	Chordata	Testudines		Testudinidae	Gopherus	Gopherus morafkai		SPECIES	Gopherus morafkai Murphy, Berry, Edwards, Leviton, Lathrop & Riedle, 2011	Gopherus morafkai		US		Arizona	PRESENT		28eb1a3f-1c15-4a95-931a-4af90ecb574d	32.314418	-111.103079							2022-06-19T07:47:29	19	6	2022	7704598	7704598	HUMAN_OBSERVATION	iNaturalist	Observations	122496022		jdorcutt	2022-06-19T15:59:52	CC_BY_NC_4_0	jdorcutt	jdorcutt			2023-02-13T16:16:42.951Z	StillImage	COORDINATE_ROUNDED;CONTINENT_DERIVED_FROM_COORDINATES
3859827813	50c9509d-22c7-4a22-a47d-8c48425ef4a7	https://www.inaturalist.org/observations/124280254	Animalia	Chordata	Testudines		Testudinidae	Gopherus	Gopherus morafkai		SPECIES	Gopherus morafkai Murphy, Berry, Edwards, Leviton, Lathrop & Riedle, 2011	Gopherus morafkai		MX		Sonora	PRESENT		28eb1a3f-1c15-4a95-931a-4af90ecb574d	29.19736	-109.280931	1506.0						2022-06-30T08:58:02	30	6	2022	7704598	7704598	HUMAN_OBSERVATION	iNaturalist	Observations	124280254		la_tierra_del_jaguar	2022-07-01T18:44:59	CC_BY_NC_4_0	la_tierra_del_jaguar	la_tierra_del_jaguar			2023-02-13T16:07:01.557Z	StillImage	COORDINATE_ROUNDED;CONTINENT_DERIVED_FROM_COORDINATES
3859659089	50c9509d-22c7-4a22-a47d-8c48425ef4a7	https://www.inaturalist.org/observations/124674126	Animalia	Chordata	Testudines		Testudinidae	Gopherus	Gopherus morafkai		SPECIES	Gopherus morafkai Murphy, Berry, Edwards, Leviton, Lathrop & Riedle, 2011	Gopherus morafkai		MX		Sonora	PRESENT		28eb1a3f-1c15-4a95-931a-4af90ecb574d	27.982718	-111.09582							2022-07-03T19:34:43	3	7	2022	7704598	7704598	HUMAN_OBSERVATION	iNaturalist	Observations	124674126		Upanguaimas GN	2022-07-04T03:17:24	CC_BY_NC_4_0	Upanguaimas GN	Upanguaimas GN			2023-02-13T16:07:33.927Z	StillImage	COORDINATE_ROUNDED;CONTINENT_DERIVED_FROM_COORDINATES
3859435246	50c9509d-22c7-4a22-a47d-8c48425ef4a7	https://www.inaturalist.org/observations/121159017	Animalia	Chordata	Testudines		Testudinidae	Gopherus	Gopherus morafkai		SPECIES	Gopherus morafkai Murphy, Berry, Edwards, Leviton, Lathrop & Riedle, 2011	Gopherus morafkai		MX		Sonora	PRESENT		28eb1a3f-1c15-4a95-931a-4af90ecb574d	27.917187	-110.759261	252.0						2021-07-29T19:57:00	29	7	2021	7704598	7704598	HUMAN_OBSERVATION	iNaturalist	Observations	121159017		Rizieri Avilés	2022-06-10T23:05:02	CC_BY_NC_4_0	Rizieri Avilés	Rizieri Avilés			2023-02-13T16:06:49.399Z		COORDINATE_ROUNDED;CONTINENT_DERIVED_FROM_COORDINATES
3859274999	50c9509d-22c7-4a22-a47d-8c48425ef4a7	https://www.inaturalist.org/observations/124460738	Animalia	Chordata	Testudines		Testudinidae	Gopherus	Gopherus morafkai		SPECIES	Gopherus morafkai Murphy, Berry, Edwards, Leviton, Lathrop & Riedle, 2011	Gopherus morafkai		US		Arizona	PRESENT		28eb1a3f-1c15-4a95-931a-4af90ecb574d	32.214046	-111.101165	5.0						2022-07-02T10:20:22	2	7	2022	7704598	7704598	HUMAN_OBSERVATION	iNaturalist	Observations	124460738		Matthew Lachiusa	2022-07-02T22:11:44	CC_BY_NC_4_0	Matthew Lachiusa	Matthew Lachiusa			2023-02-13T16:17:01.057Z	StillImage	COORDINATE_ROUNDED;CONTINENT_DERIVED_FROM_COORDINATES
3859014391	50c9509d-22c7-4a22-a47d-8c48425ef4a7	https://www.inaturalist.org/observations/124976885	Animalia	Chordata	Testudines		Testudinidae	Gopherus	Gopherus morafkai		SPECIES	Gopherus morafkai Murphy, Berry, Edwards, Leviton, Lathrop & Riedle, 2011	Gopherus morafkai		MX		Sonora	PRESENT		28eb1a3f-1c15-4a95-931a-4af90ecb574d	30.294096	-112.391962							2022-06-24T18:48:56	24	6	2022	7704598	7704598	HUMAN_OBSERVATION	iNaturalist	Observations	124976885		jorgeortizv	2022-07-06T03:57:14	CC_BY_NC_4_0	jorgeortizv	jorgeortizv			2023-02-13T16:17:24.432Z	StillImage	COORDINATE_ROUNDED;CONTINENT_DERIVED_FROM_COORDINATES
3858979894	50c9509d-22c7-4a22-a47d-8c48425ef4a7	https://www.inaturalist.org/observations/124280016	Animalia	Chordata	Testudines		Testudinidae	Gopherus	Gopherus morafkai		SPECIES	Gopherus morafkai Murphy, Berry, Edwards, Leviton, Lathrop & Riedle, 2011	Gopherus morafkai		MX		Sonora	PRESENT		28eb1a3f-1c15-4a95-931a-4af90ecb574d	29.151163	-109.264086	1058.0						2022-06-30T08:47:23	30	6	2022	7704598	7704598	HUMAN_OBSERVATION	iNaturalist	Observations	124280016		la_tierra_del_jaguar	2022-07-01T18:42:53	CC_BY_NC_4_0	la_tierra_del_jaguar	la_tierra_del_jaguar			2023-02-13T16:16:51.951Z	StillImage	COORDINATE_ROUNDED;CONTINENT_DERIVED_FROM_COORDINATES
3818426151	d8cd16ba-bb74-4420-821e-083f2bac17c2	MT959516	Animalia	Chordata	Testudines		Testudinidae	Gopherus	Gopherus morafkai		SPECIES	Gopherus morafkai Murphy, Berry, Edwards, Leviton, Lathrop & Riedle, 2011	Gopherus morafkai					PRESENT		ada9d123-ddb4-467d-8891-806ea8d94230													7704598	7704598	PRESERVED_SPECIMEN			Sinaloa_LS09				CC_BY_4_0					2023-02-11T12:30:16.779Z
3785171500	50c9509d-22c7-4a22-a47d-8c48425ef4a7	https://www.inaturalist.org/observations/117670053	Animalia	Chordata	Testudines		Testudinidae	Gopherus	Gopherus morafkai		SPECIES	Gopherus morafkai Murphy, Berry, Edwards, Leviton, Lathrop & Riedle, 2011	Gopherus morafkai		MX		Sonora	PRESENT		28eb1a3f-1c15-4a95-931a-4af90ecb574d	28.004005	-111.095333	92.0						2022-05-17T09:58:00	17	5	2022	7704598	7704598	HUMAN_OBSERVATION	iNaturalist	Observations	117670053		Jorge H. Valdez	2022-05-19T00:36:42	CC_BY_NC_4_0	Jorge H. Valdez	Jorge H. Valdez			2023-02-13T16:15:44.758Z	StillImage	COORDINATE_ROUNDED;CONTINENT_DERIVED_FROM_COORDINATES
3785106701	50c9509d-22c7-4a22-a47d-8c48425ef4a7	https://www.inaturalist.org/observations/117671519	Animalia	Chordata	Testudines		Testudinidae	Gopherus	Gopherus morafkai		SPECIES	Gopherus morafkai Murphy, Berry, Edwards, Leviton, Lathrop & Riedle, 2011	Gopherus morafkai		MX		Sonora	PRESENT		28eb1a3f-1c15-4a95-931a-4af90ecb574d	28.810305	-110.596138	4.0						2022-05-18T12:25:00	18	5	2022	7704598	7704598	HUMAN_OBSERVATION	iNaturalist	Observations	117671519		Jorge H. Valdez	2022-05-19T00:50:17	CC_BY_NC_4_0	Jorge H. Valdez	Jorge H. Valdez			2023-02-13T16:15:32.456Z	StillImage	COORDINATE_ROUNDED;CONTINENT_DERIVED_FROM_COORDINATES
3785045256	50c9509d-22c7-4a22-a47d-8c48425ef4a7	https://www.inaturalist.org/observations/117669139	Animalia	Chordata	Testudines		Testudinidae	Gopherus	Gopherus morafkai		SPECIES	Gopherus morafkai Murphy, Berry, Edwards, Leviton, Lathrop & Riedle, 2011	Gopherus morafkai		MX		Sonora	PRESENT		28eb1a3f-1c15-4a95-931a-4af90ecb574d	28.005006	-111.095497	1649.0						2022-05-17T09:05:00	17	5	2022	7704598	7704598	HUMAN_OBSERVATION	iNaturalist	Observations	117669139		Jorge H. Valdez	2022-05-19T00:28:00	CC_BY_NC_4_0	Jorge H. Valdez	Jorge H. Valdez			2023-02-13T16:07:00.511Z	StillImage	COORDINATE_ROUNDED;CONTINENT_DERIVED_FROM_COORDINATES
3784920146	50c9509d-22c7-4a22-a47d-8c48425ef4a7	https://www.inaturalist.org/observations/117669536	Animalia	Chordata	Testudines		Testudinidae	Gopherus	Gopherus morafkai		SPECIES	Gopherus morafkai Murphy, Berry, Edwards, Leviton, Lathrop & Riedle, 2011	Gopherus morafkai		MX		Sonora	PRESENT		28eb1a3f-1c15-4a95-931a-4af90ecb574d	28.00599	-111.095656	84.0						2022-05-17T09:41:00	17	5	2022	7704598	7704598	HUMAN_OBSERVATION	iNaturalist	Observations	117669536		Jorge H. Valdez	2022-05-19T00:32:00	CC_BY_NC_4_0	Jorge H. Valdez	Jorge H. Valdez			2023-02-13T16:06:32.537Z	StillImage	COORDINATE_ROUNDED;CONTINENT_DERIVED_FROM_COORDINATES
3784852750	50c9509d-22c7-4a22-a47d-8c48425ef4a7	https://www.inaturalist.org/observations/117669202	Animalia	Chordata	Testudines		Testudinidae	Gopherus	Gopherus morafkai		SPECIES	Gopherus morafkai Murphy, Berry, Edwards, Leviton, Lathrop & Riedle, 2011	Gopherus morafkai		MX		Sonora	PRESENT		28eb1a3f-1c15-4a95-931a-4af90ecb574d	28.005497	-111.09565	30.0						2022-05-17T09:29:00	17	5	2022	7704598	7704598	HUMAN_OBSERVATION	iNaturalist	Observations	117669202		Jorge H. Valdez	2022-05-19T00:28:43	CC_BY_NC_4_0	Jorge H. Valdez	Jorge H. Valdez			2023-02-13T16:16:20.096Z	StillImage	COORDINATE_ROUNDED;CONTINENT_DERIVED_FROM_COORDINATES
3784739198	50c9509d-22c7-4a22-a47d-8c48425ef4a7	https://www.inaturalist.org/observations/117265572	Animalia	Chordata	Testudines		Testudinidae	Gopherus	Gopherus morafkai		SPECIES	Gopherus morafkai Murphy, Berry, Edwards, Leviton, Lathrop & Riedle, 2011	Gopherus morafkai		MX		Sonora	PRESENT		28eb1a3f-1c15-4a95-931a-4af90ecb574d	29.093249	-110.988499	331207.0						2022-05-10T21:32:00	10	5	2022	7704598	7704598	HUMAN_OBSERVATION	iNaturalist	Observations	117265572		Pedro E. Nahuat-Cervera	2022-05-16T14:30:03	CC_BY_NC_4_0	gladyspasgo	gladyspasgo			2023-02-13T16:06:53.718Z	StillImage	COORDINATE_ROUNDED;CONTINENT_DERIVED_FROM_COORDINATES
3773352603	50c9509d-22c7-4a22-a47d-8c48425ef4a7	https://www.inaturalist.org/observations/116591004	Animalia	Chordata	Testudines		Testudinidae	Gopherus	Gopherus morafkai		SPECIES	Gopherus morafkai Murphy, Berry, Edwards, Leviton, Lathrop & Riedle, 2011	Gopherus morafkai		MX		Sonora	PRESENT		28eb1a3f-1c15-4a95-931a-4af90ecb574d	29.832578	-109.539729	8.0						2022-05-09T09:29:40	9	5	2022	7704598	7704598	HUMAN_OBSERVATION	iNaturalist	Observations	116591004		Martha Peralta	2022-05-11T18:50:51	CC_BY_NC_4_0	Martha Peralta	Martha Peralta			2023-02-13T16:06:30.976Z	StillImage	COORDINATE_ROUNDED;CONTINENT_DERIVED_FROM_COORDINATES
3772786655	50c9509d-22c7-4a22-a47d-8c48425ef4a7	https://www.inaturalist.org/observations/113588188	Animalia	Chordata	Testudines		Testudinidae	Gopherus	Gopherus morafkai		SPECIES	Gopherus morafkai Murphy, Berry, Edwards, Leviton, Lathrop & Riedle, 2011	Gopherus morafkai		US		Arizona	PRESENT		28eb1a3f-1c15-4a95-931a-4af90ecb574d	33.234658	-111.771042	4.0						2022-04-29T15:22:09	29	4	2022	7704598	7704598	HUMAN_OBSERVATION	iNaturalist	Observations	113588188		theoanglin	2022-04-29T22:34:42	CC_BY_NC_4_0	theoanglin	theoanglin			2023-02-13T16:16:01.906Z	StillImage	COORDINATE_ROUNDED;CONTINENT_DERIVED_FROM_COORDINATES
3772743357	50c9509d-22c7-4a22-a47d-8c48425ef4a7	https://www.inaturalist.org/observations/53214623	Animalia	Chordata	Testudines		Testudinidae	Gopherus	Gopherus morafkai		SPECIES	Gopherus morafkai Murphy, Berry, Edwards, Leviton, Lathrop & Riedle, 2011	Gopherus morafkai		US		Arizona	PRESENT		28eb1a3f-1c15-4a95-931a-4af90ecb574d	32.822962	-111.305847	5005.0						2020-07-14T10:27:03	14	7	2020	7704598	7704598	HUMAN_OBSERVATION	iNaturalist	Observations	53214623		crubke	2020-07-16T00:54:02	CC_BY_NC_4_0	crubke	crubke			2023-02-13T16:10:18.563Z	StillImage	COORDINATE_ROUNDED;CONTINENT_DERIVED_FROM_COORDINATES
3772635307	50c9509d-22c7-4a22-a47d-8c48425ef4a7	http://www.inaturalist.org/observations/4261093	Animalia	Chordata	Testudines		Testudinidae	Gopherus	Gopherus morafkai		SPECIES	Gopherus morafkai Murphy, Berry, Edwards, Leviton, Lathrop & Riedle, 2011	Gopherus morafkai		US		Arizona	PRESENT		28eb1a3f-1c15-4a95-931a-4af90ecb574d	32.42669	-110.559628	29093.0						2016-10-01T13:53:00	1	10	2016	7704598	7704598	HUMAN_OBSERVATION	iNaturalist	Observations	4261093		Scott Loarie	2017-11-27T17:51:27	CC_BY_NC_4_0	zenb	zenb			2023-02-13T15:59:56.020Z	StillImage	COORDINATE_ROUNDED;CONTINENT_DERIVED_FROM_COORDINATES
3772585537	50c9509d-22c7-4a22-a47d-8c48425ef4a7	https://www.inaturalist.org/observations/112010404	Animalia	Chordata	Testudines		Testudinidae	Gopherus	Gopherus morafkai		SPECIES	Gopherus morafkai Murphy, Berry, Edwards, Leviton, Lathrop & Riedle, 2011	Gopherus morafkai		US		Arizona	PRESENT		28eb1a3f-1c15-4a95-931a-4af90ecb574d	32.589662	-111.011719	11461.0						2022-04-05T19:34:16	5	4	2022	7704598	7704598	HUMAN_OBSERVATION	iNaturalist	Observations	112010404		alexb0000	2022-04-19T08:46:31	CC_BY_NC_4_0	robinbedard	robinbedard			2023-02-13T16:15:07.768Z	StillImage	COORDINATE_ROUNDED;CONTINENT_DERIVED_FROM_COORDINATES
3772546612	50c9509d-22c7-4a22-a47d-8c48425ef4a7	https://www.inaturalist.org/observations/113104817	Animalia	Chordata	Testudines		Testudinidae	Gopherus	Gopherus morafkai		SPECIES	Gopherus morafkai Murphy, Berry, Edwards, Leviton, Lathrop & Riedle, 2011	Gopherus morafkai		US		Arizona	PRESENT		28eb1a3f-1c15-4a95-931a-4af90ecb574d	32.470128	-111.088342	6.0						2022-04-27T09:11:21	27	4	2022	7704598	7704598	HUMAN_OBSERVATION	iNaturalist	Observations	113104817				CC_BY_NC_4_0	alester2014	alester2014			2023-02-13T16:06:09.608Z	StillImage	COORDINATE_ROUNDED;CONTINENT_DERIVED_FROM_COORDINATES
3772448302	50c9509d-22c7-4a22-a47d-8c48425ef4a7	http://www.inaturalist.org/observations/4041057	Animalia	Chordata	Testudines		Testudinidae	Gopherus	Gopherus morafkai		SPECIES	Gopherus morafkai Murphy, Berry, Edwards, Leviton, Lathrop & Riedle, 2011	Gopherus morafkai		US		Arizona	PRESENT		28eb1a3f-1c15-4a95-931a-4af90ecb574d	32.024677	-111.286899	125315.0						2016-09-03T11:09:00	3	9	2016	7704598	7704598	HUMAN_OBSERVATION	iNaturalist	Observations	4041057		Scott Loarie	2017-11-27T17:53:57	CC_BY_NC_4_0	tinabaker	tinabaker			2023-02-13T16:09:07.168Z	StillImage	COORDINATE_ROUNDED;CONTINENT_DERIVED_FROM_COORDINATES
3764526802	50c9509d-22c7-4a22-a47d-8c48425ef4a7	https://www.inaturalist.org/observations/112692190	Animalia	Chordata	Testudines		Testudinidae	Gopherus	Gopherus morafkai		SPECIES	Gopherus morafkai Murphy, Berry, Edwards, Leviton, Lathrop & Riedle, 2011	Gopherus morafkai		US		Arizona	PRESENT		28eb1a3f-1c15-4a95-931a-4af90ecb574d	33.897676	-111.96445	8.0						2013-04-11T09:30:00	11	4	2013	7704598	7704598	HUMAN_OBSERVATION	iNaturalist	Observations	112692190		Kevin W Smith	2022-04-24T16:46:47	CC_BY_NC_4_0	Kevin W Smith	Kevin W Smith			2023-02-13T16:06:03.473Z	StillImage	COORDINATE_ROUNDED;CONTINENT_DERIVED_FROM_COORDINATES
3764366264	50c9509d-22c7-4a22-a47d-8c48425ef4a7	https://www.inaturalist.org/observations/113164698	Animalia	Chordata	Testudines		Testudinidae	Gopherus	Gopherus morafkai		SPECIES	Gopherus morafkai Murphy, Berry, Edwards, Leviton, Lathrop & Riedle, 2011	Gopherus morafkai		US		Arizona	PRESENT		28eb1a3f-1c15-4a95-931a-4af90ecb574d	33.644757	-112.933236	1810.0						2022-04-10T08:33:27	10	4	2022	7704598	7704598	HUMAN_OBSERVATION	iNaturalist	Observations	113164698		elizabeth_ebadirad	2022-04-28T00:55:30	CC_BY_NC_4_0	elizabeth_ebadirad	elizabeth_ebadirad			2023-02-13T16:15:56.327Z	StillImage	COORDINATE_ROUNDED;CONTINENT_DERIVED_FROM_COORDINATES
3764096410	50c9509d-22c7-4a22-a47d-8c48425ef4a7	https://www.inaturalist.org/observations/110880777	Animalia	Chordata	Testudines		Testudinidae	Gopherus	Gopherus morafkai		SPECIES	Gopherus morafkai Murphy, Berry, Edwards, Leviton, Lathrop & Riedle, 2011	Gopherus morafkai		US		Arizona	PRESENT		28eb1a3f-1c15-4a95-931a-4af90ecb574d	33.878964	-112.809338	9.0						2022-04-09T09:51:10	9	4	2022	7704598	7704598	HUMAN_OBSERVATION	iNaturalist	Observations	110880777		alexb0000	2022-04-12T04:10:08	CC_BY_NC_4_0	tucklars	tucklars			2023-02-13T16:06:08.957Z	StillImage	COORDINATE_ROUNDED;CONTINENT_DERIVED_FROM_COORDINATES
3760220732	50c9509d-22c7-4a22-a47d-8c48425ef4a7	https://www.inaturalist.org/observations/111248542	Animalia	Chordata	Testudines		Testudinidae	Gopherus	Gopherus morafkai		SPECIES	Gopherus morafkai Murphy, Berry, Edwards, Leviton, Lathrop & Riedle, 2011	Gopherus morafkai		US		Arizona	PRESENT		28eb1a3f-1c15-4a95-931a-4af90ecb574d	33.372422	-112.410362	7.0						2021-10-03T09:38:08	3	10	2021	7704598	7704598	HUMAN_OBSERVATION	iNaturalist	Observations	111248542		Patrick Cicero	2022-04-12T22:17:47	CC_BY_NC_4_0	mirandamings	mirandamings			2023-02-13T16:16:31.550Z	StillImage	COORDINATE_ROUNDED;CONTINENT_DERIVED_FROM_COORDINATES
3760088579	50c9509d-22c7-4a22-a47d-8c48425ef4a7	https://www.inaturalist.org/observations/110991930	Animalia	Chordata	Testudines		Testudinidae	Gopherus	Gopherus morafkai		SPECIES	Gopherus morafkai Murphy, Berry, Edwards, Leviton, Lathrop & Riedle, 2011	Gopherus morafkai		US		Arizona	PRESENT		28eb1a3f-1c15-4a95-931a-4af90ecb574d	32.498903	-110.982272	1000.0						2022-04-10T09:13:00	10	4	2022	7704598	7704598	HUMAN_OBSERVATION	iNaturalist	Observations	110991930		Patrick Cicero	2022-04-10T18:37:10	CC_BY_NC_4_0	Patrick Cicero	Patrick Cicero			2023-02-13T16:06:15.718Z	StillImage	COORDINATE_ROUNDED;CONTINENT_DERIVED_FROM_COORDINATES
3760004545	50c9509d-22c7-4a22-a47d-8c48425ef4a7	https://www.inaturalist.org/observations/111115997	Animalia	Chordata	Testudines		Testudinidae	Gopherus	Gopherus morafkai		SPECIES	Gopherus morafkai Murphy, Berry, Edwards, Leviton, Lathrop & Riedle, 2011	Gopherus morafkai		US		Arizona	PRESENT		28eb1a3f-1c15-4a95-931a-4af90ecb574d	33.939047	-112.671753	28902.0						2022-04-09T12:20:20	9	4	2022	7704598	7704598	HUMAN_OBSERVATION	iNaturalist	Observations	111115997		Eric Hough	2022-04-11T18:23:50	CC_BY_NC_4_0	Eric Hough	Eric Hough			2023-02-13T16:15:19.444Z	StillImage	COORDINATE_ROUNDED;CONTINENT_DERIVED_FROM_COORDINATES
3759993428	50c9509d-22c7-4a22-a47d-8c48425ef4a7	https://www.inaturalist.org/observations/110963385	Animalia	Chordata	Testudines		Testudinidae	Gopherus	Gopherus morafkai		SPECIES	Gopherus morafkai Murphy, Berry, Edwards, Leviton, Lathrop & Riedle, 2011	Gopherus morafkai		US		Arizona	PRESENT		28eb1a3f-1c15-4a95-931a-4af90ecb574d	33.606611	-112.832357	9.0						2022-04-10T07:25:04	10	4	2022	7704598	7704598	HUMAN_OBSERVATION	iNaturalist	Observations	110963385		pmccarthy777	2022-04-10T14:26:23	CC_BY_NC_4_0	pmccarthy777	pmccarthy777			2023-02-13T16:05:58.298Z	StillImage	COORDINATE_ROUNDED;CONTINENT_DERIVED_FROM_COORDINATES
3759962343	50c9509d-22c7-4a22-a47d-8c48425ef4a7	https://www.inaturalist.org/observations/111780157	Animalia	Chordata	Testudines		Testudinidae	Gopherus	Gopherus morafkai		SPECIES	Gopherus morafkai Murphy, Berry, Edwards, Leviton, Lathrop & Riedle, 2011	Gopherus morafkai		US		Arizona	PRESENT		28eb1a3f-1c15-4a95-931a-4af90ecb574d	32.427022	-110.910481	488.0						2022-04-03T13:08:00	3	4	2022	7704598	7704598	HUMAN_OBSERVATION	iNaturalist	Observations	111780157		bturnbull	2022-04-17T14:09:58	CC_BY_NC_4_0	bturnbull	bturnbull			2023-02-13T16:06:03.472Z	StillImage	COORDINATE_ROUNDED;CONTINENT_DERIVED_FROM_COORDINATES
3759934269	50c9509d-22c7-4a22-a47d-8c48425ef4a7	https://www.inaturalist.org/observations/110759418	Animalia	Chordata	Testudines		Testudinidae	Gopherus	Gopherus morafkai		SPECIES	Gopherus morafkai Murphy, Berry, Edwards, Leviton, Lathrop & Riedle, 2011	Gopherus morafkai		US		Arizona	PRESENT		28eb1a3f-1c15-4a95-931a-4af90ecb574d	33.459847	-111.945625	7.0						2022-04-07T13:00:40	7	4	2022	7704598	7704598	HUMAN_OBSERVATION	iNaturalist	Observations	110759418		sbryan678	2022-04-08T16:15:06	CC_BY_NC_4_0	sbryan678	sbryan678			2023-02-13T16:06:08.983Z	StillImage	COORDINATE_ROUNDED;CONTINENT_DERIVED_FROM_COORDINATES
3759870283	50c9509d-22c7-4a22-a47d-8c48425ef4a7	https://www.inaturalist.org/observations/109811756	Animalia	Chordata	Testudines		Testudinidae	Gopherus	Gopherus morafkai		SPECIES	Gopherus morafkai Murphy, Berry, Edwards, Leviton, Lathrop & Riedle, 2011	Gopherus morafkai		US		Arizona	PRESENT		28eb1a3f-1c15-4a95-931a-4af90ecb574d	32.278933	-111.084695	4.0						2021-07-18T10:00:00	18	7	2021	7704598	7704598	HUMAN_OBSERVATION	iNaturalist	Observations	109811756		Eliseu Cavalcante	2022-03-29T04:22:51	CC_BY_NC_4_0	Eliseu Cavalcante	Eliseu Cavalcante			2023-02-13T16:06:04.678Z	StillImage	COORDINATE_ROUNDED;CONTINENT_DERIVED_FROM_COORDINATES
3759569406	50c9509d-22c7-4a22-a47d-8c48425ef4a7	https://www.inaturalist.org/observations/110880310	Animalia	Chordata	Testudines		Testudinidae	Gopherus	Gopherus morafkai		SPECIES	Gopherus morafkai Murphy, Berry, Edwards, Leviton, Lathrop & Riedle, 2011	Gopherus morafkai		US		Arizona	PRESENT		28eb1a3f-1c15-4a95-931a-4af90ecb574d	33.878862	-112.80935	4.0						2022-04-09T09:51:18	9	4	2022	7704598	7704598	HUMAN_OBSERVATION	iNaturalist	Observations	110880310		colelw	2022-04-09T22:02:33	CC_BY_NC_4_0	colelw	colelw			2023-02-13T16:15:12.121Z	StillImage	COORDINATE_ROUNDED;CONTINENT_DERIVED_FROM_COORDINATES
3759526295	50c9509d-22c7-4a22-a47d-8c48425ef4a7	https://www.inaturalist.org/observations/109813195	Animalia	Chordata	Testudines		Testudinidae	Gopherus	Gopherus morafkai		SPECIES	Gopherus morafkai Murphy, Berry, Edwards, Leviton, Lathrop & Riedle, 2011	Gopherus morafkai		US		Arizona	PRESENT		28eb1a3f-1c15-4a95-931a-4af90ecb574d	32.379583	-110.95873	4.0						2021-08-09T15:58:00	9	8	2021	7704598	7704598	HUMAN_OBSERVATION	iNaturalist	Observations	109813195		Eliseu Cavalcante	2022-03-29T04:52:55	CC_BY_NC_4_0	Eliseu Cavalcante	Eliseu Cavalcante			2023-02-13T16:16:06.965Z	StillImage	COORDINATE_ROUNDED;CONTINENT_DERIVED_FROM_COORDINATES
3759502479	50c9509d-22c7-4a22-a47d-8c48425ef4a7	https://www.inaturalist.org/observations/110972734	Animalia	Chordata	Testudines		Testudinidae	Gopherus	Gopherus morafkai		SPECIES	Gopherus morafkai Murphy, Berry, Edwards, Leviton, Lathrop & Riedle, 2011	Gopherus morafkai		US		Arizona	PRESENT		28eb1a3f-1c15-4a95-931a-4af90ecb574d	33.607412	-112.832803	4.0						2022-04-10T08:00:00	10	4	2022	7704598	7704598	HUMAN_OBSERVATION	iNaturalist	Observations	110972734		pmccarthy777	2022-04-10T15:56:37	CC_BY_NC_4_0	pmccarthy777	pmccarthy777			2023-02-13T16:06:35.102Z	StillImage	COORDINATE_ROUNDED;CONTINENT_DERIVED_FROM_COORDINATES
3759390669	50c9509d-22c7-4a22-a47d-8c48425ef4a7	https://www.inaturalist.org/observations/111128064	Animalia	Chordata	Testudines		Testudinidae	Gopherus	Gopherus morafkai		SPECIES	Gopherus morafkai Murphy, Berry, Edwards, Leviton, Lathrop & Riedle, 2011	Gopherus morafkai		US		Arizona	PRESENT		28eb1a3f-1c15-4a95-931a-4af90ecb574d	33.913045	-112.68338	4.0						2022-04-09T16:54:33	9	4	2022	7704598	7704598	HUMAN_OBSERVATION	iNaturalist	Observations	111128064		Eric Hough	2022-04-11T20:08:17	CC_BY_NC_4_0	Eric Hough	Eric Hough			2023-02-13T16:15:07.291Z	StillImage	CONTINENT_DERIVED_FROM_COORDINATES
3759311193	50c9509d-22c7-4a22-a47d-8c48425ef4a7	https://www.inaturalist.org/observations/110714987	Animalia	Chordata	Testudines		Testudinidae	Gopherus	Gopherus morafkai		SPECIES	Gopherus morafkai Murphy, Berry, Edwards, Leviton, Lathrop & Riedle, 2011	Gopherus morafkai		US		Arizona	PRESENT		28eb1a3f-1c15-4a95-931a-4af90ecb574d	32.219895	-111.036231	22.0						2022-04-03T10:51:47	3	4	2022	7704598	7704598	HUMAN_OBSERVATION	iNaturalist	Observations	110714987		uafws	2022-04-08T01:35:22	CC_BY_NC_4_0	uafws	uafws			2023-02-13T16:15:41.905Z	StillImage	COORDINATE_ROUNDED;CONTINENT_DERIVED_FROM_COORDINATES
3748771316	78f98484-a7ef-4e6c-8b51-7464f1209591	00ded511-422e-455a-8b49-10bc76903abe	Animalia	Chordata	Testudines		Testudinidae	Gopherus	Gopherus morafkai		SPECIES	Gopherus morafkai Murphy, Berry, Edwards, Leviton, Lathrop & Riedle, 2011	Gopherus morafkai	Murphy, Berry, Edwards, Leviton, Lathrop & Riedle, 2011	US		Arizona	PRESENT	1	814cdfb5-d4f8-4453-815f-ea5df98e76bf									2021-01-01T00:00:00			2021	7704598	7704598	PRESERVED_SPECIMEN	ASU	ASUHEC	ASUHEC037432		Babb, Randall D.		CC0_1_0		Babb, Randall D.		Native	2023-02-15T17:27:14.675Z		OCCURRENCE_STATUS_INFERRED_FROM_INDIVIDUAL_COUNT;INSTITUTION_MATCH_FUZZY;COLLECTION_MATCH_FUZZY
3747008469	50c9509d-22c7-4a22-a47d-8c48425ef4a7	https://www.inaturalist.org/observations/104669817	Animalia	Chordata	Testudines		Testudinidae	Gopherus	Gopherus morafkai		SPECIES	Gopherus morafkai Murphy, Berry, Edwards, Leviton, Lathrop & Riedle, 2011	Gopherus morafkai		US		Arizona	PRESENT		28eb1a3f-1c15-4a95-931a-4af90ecb574d	32.446758	-111.485322	4.0						2022-01-09T11:44:26	9	1	2022	7704598	7704598	HUMAN_OBSERVATION	iNaturalist	Observations	104669817		Thyde	2022-01-09T22:31:14	CC_BY_NC_4_0	Thyde	Thyde			2023-02-13T16:05:32.670Z	StillImage	COORDINATE_ROUNDED;CONTINENT_DERIVED_FROM_COORDINATES
3743038486	50c9509d-22c7-4a22-a47d-8c48425ef4a7	https://www.inaturalist.org/observations/108380322	Animalia	Chordata	Testudines		Testudinidae	Gopherus	Gopherus morafkai		SPECIES	Gopherus morafkai Murphy, Berry, Edwards, Leviton, Lathrop & Riedle, 2011	Gopherus morafkai		US		Arizona	PRESENT		28eb1a3f-1c15-4a95-931a-4af90ecb574d	33.070483	-111.294037	6.0						2022-03-10T12:11:51	10	3	2022	7704598	7704598	HUMAN_OBSERVATION	iNaturalist	Observations	108380322		crubke	2022-03-11T19:33:05	CC_BY_NC_4_0	crubke	crubke			2023-02-13T16:05:47.457Z	StillImage	COORDINATE_ROUNDED;CONTINENT_DERIVED_FROM_COORDINATES
3712700760	50c9509d-22c7-4a22-a47d-8c48425ef4a7	https://www.inaturalist.org/observations/108113067	Animalia	Chordata	Testudines		Testudinidae	Gopherus	Gopherus morafkai		SPECIES	Gopherus morafkai Murphy, Berry, Edwards, Leviton, Lathrop & Riedle, 2011	Gopherus morafkai		US		Arizona	PRESENT		28eb1a3f-1c15-4a95-931a-4af90ecb574d	32.439123	-110.879531							2021-08-01T11:18:05	1	8	2021	7704598	7704598	HUMAN_OBSERVATION	iNaturalist	Observations	108113067		Alyssa	2022-03-07T16:04:05	CC_BY_NC_4_0	Alyssa	Alyssa			2023-02-13T16:16:01.086Z		CONTINENT_DERIVED_FROM_COORDINATES
3712465580	50c9509d-22c7-4a22-a47d-8c48425ef4a7	https://www.inaturalist.org/observations/107887108	Animalia	Chordata	Testudines		Testudinidae	Gopherus	Gopherus morafkai		SPECIES	Gopherus morafkai Murphy, Berry, Edwards, Leviton, Lathrop & Riedle, 2011	Gopherus morafkai		US		Arizona	PRESENT		28eb1a3f-1c15-4a95-931a-4af90ecb574d	33.07698	-111.2753	40.0						2022-03-03T10:01:13	3	3	2022	7704598	7704598	HUMAN_OBSERVATION	iNaturalist	Observations	107887108		crubke	2022-03-04T14:56:56	CC_BY_NC_4_0	crubke	crubke			2023-02-13T16:05:50.621Z	StillImage	COORDINATE_ROUNDED;CONTINENT_DERIVED_FROM_COORDINATES
3712443612	50c9509d-22c7-4a22-a47d-8c48425ef4a7	https://www.inaturalist.org/observations/107919275	Animalia	Chordata	Testudines		Testudinidae	Gopherus	Gopherus morafkai		SPECIES	Gopherus morafkai Murphy, Berry, Edwards, Leviton, Lathrop & Riedle, 2011	Gopherus morafkai		US		Arizona	PRESENT		28eb1a3f-1c15-4a95-931a-4af90ecb574d	33.461841	-111.944635							2011-04-24T12:54:46	24	4	2011	7704598	7704598	HUMAN_OBSERVATION	iNaturalist	Observations	107919275		P.A.Hill	2022-03-05T00:26:29	CC_BY_NC_4_0	P.A.Hill	P.A.Hill			2023-02-13T16:15:43.847Z	StillImage	CONTINENT_DERIVED_FROM_COORDINATES
3705820855	50c9509d-22c7-4a22-a47d-8c48425ef4a7	https://www.inaturalist.org/observations/107611475	Animalia	Chordata	Testudines		Testudinidae	Gopherus	Gopherus morafkai		SPECIES	Gopherus morafkai Murphy, Berry, Edwards, Leviton, Lathrop & Riedle, 2011	Gopherus morafkai		MX		Sonora	PRESENT		28eb1a3f-1c15-4a95-931a-4af90ecb574d	27.989207	-111.089312							2022-02-27T13:13:18	27	2	2022	7704598	7704598	HUMAN_OBSERVATION	iNaturalist	Observations	107611475		Upanguaimas GN	2022-02-28T03:25:39	CC_BY_NC_4_0	Upanguaimas GN	Upanguaimas GN			2023-02-13T16:05:48.494Z	StillImage	COORDINATE_ROUNDED;CONTINENT_DERIVED_FROM_COORDINATES
3705810631	50c9509d-22c7-4a22-a47d-8c48425ef4a7	https://www.inaturalist.org/observations/107473931	Animalia	Chordata	Testudines		Testudinidae	Gopherus	Gopherus morafkai		SPECIES	Gopherus morafkai Murphy, Berry, Edwards, Leviton, Lathrop & Riedle, 2011	Gopherus morafkai		US		Arizona	PRESENT		28eb1a3f-1c15-4a95-931a-4af90ecb574d	32.651513	-111.08363	504.0						2022-02-25T11:48:29	25	2	2022	7704598	7704598	HUMAN_OBSERVATION	iNaturalist	Observations	107473931		jemmack	2022-02-26T13:01:55	CC_BY_NC_4_0	jemmack	jemmack			2023-02-13T16:05:47.079Z	StillImage	COORDINATE_ROUNDED;CONTINENT_DERIVED_FROM_COORDINATES
3705403947	50c9509d-22c7-4a22-a47d-8c48425ef4a7	https://www.inaturalist.org/observations/107611488	Animalia	Chordata	Testudines		Testudinidae	Gopherus	Gopherus morafkai		SPECIES	Gopherus morafkai Murphy, Berry, Edwards, Leviton, Lathrop & Riedle, 2011	Gopherus morafkai		MX		Sonora	PRESENT		28eb1a3f-1c15-4a95-931a-4af90ecb574d	27.987848	-111.09001							2022-02-27T13:06:39	27	2	2022	7704598	7704598	HUMAN_OBSERVATION	iNaturalist	Observations	107611488		Upanguaimas GN	2022-02-28T03:26:01	CC_BY_NC_4_0	Upanguaimas GN	Upanguaimas GN			2023-02-13T16:05:45.594Z	StillImage	COORDINATE_ROUNDED;CONTINENT_DERIVED_FROM_COORDINATES
3698134383	50c9509d-22c7-4a22-a47d-8c48425ef4a7	https://www.inaturalist.org/observations/74047103	Animalia	Chordata	Testudines		Testudinidae	Gopherus	Gopherus morafkai		SPECIES	Gopherus morafkai Murphy, Berry, Edwards, Leviton, Lathrop & Riedle, 2011	Gopherus morafkai		US		Arizona	PRESENT		28eb1a3f-1c15-4a95-931a-4af90ecb574d	33.72698	-111.866834	2068.0						2021-04-15T08:11:06	15	4	2021	7704598	7704598	HUMAN_OBSERVATION	iNaturalist	Observations	74047103		alexb0000	2021-04-23T19:06:49	CC_BY_NC_4_0	acoyle8664	acoyle8664			2023-02-13T16:03:34.801Z	StillImage	COORDINATE_ROUNDED;CONTINENT_DERIVED_FROM_COORDINATES
3698081941	50c9509d-22c7-4a22-a47d-8c48425ef4a7	https://www.inaturalist.org/observations/107227778	Animalia	Chordata	Testudines		Testudinidae	Gopherus	Gopherus morafkai		SPECIES	Gopherus morafkai Murphy, Berry, Edwards, Leviton, Lathrop & Riedle, 2011	Gopherus morafkai		US		Arizona	PRESENT		28eb1a3f-1c15-4a95-931a-4af90ecb574d	33.411899	-111.785449	28957.0						2021-03-20T10:54:35	20	3	2021	7704598	7704598	HUMAN_OBSERVATION	iNaturalist	Observations	107227778		Ace bouwhuis	2022-02-22T02:40:38	CC_BY_NC_4_0	Ace bouwhuis	Ace bouwhuis			2023-02-13T16:06:13.010Z	StillImage	COORDINATE_ROUNDED;CONTINENT_DERIVED_FROM_COORDINATES
3499683553	50c9509d-22c7-4a22-a47d-8c48425ef4a7	https://www.inaturalist.org/observations/106706490	Animalia	Chordata	Testudines		Testudinidae	Gopherus	Gopherus morafkai		SPECIES	Gopherus morafkai Murphy, Berry, Edwards, Leviton, Lathrop & Riedle, 2011	Gopherus morafkai		US		Arizona	PRESENT		28eb1a3f-1c15-4a95-931a-4af90ecb574d	32.558483	-111.015248	400.0						2022-02-13T12:08:00	13	2	2022	7704598	7704598	HUMAN_OBSERVATION	iNaturalist	Observations	106706490		Patrick Cicero	2022-02-13T22:19:11	CC_BY_NC_4_0	Patrick Cicero	Patrick Cicero			2023-02-13T16:15:00.599Z	StillImage	COORDINATE_ROUNDED;CONTINENT_DERIVED_FROM_COORDINATES
3499518816	50c9509d-22c7-4a22-a47d-8c48425ef4a7	https://www.inaturalist.org/observations/106706354	Animalia	Chordata	Testudines		Testudinidae	Gopherus	Gopherus morafkai		SPECIES	Gopherus morafkai Murphy, Berry, Edwards, Leviton, Lathrop & Riedle, 2011	Gopherus morafkai		US		Arizona	PRESENT		28eb1a3f-1c15-4a95-931a-4af90ecb574d	32.558483	-111.015248	400.0						2022-02-13T12:07:00	13	2	2022	7704598	7704598	HUMAN_OBSERVATION	iNaturalist	Observations	106706354		Patrick Cicero	2022-02-13T22:16:35	CC_BY_NC_4_0	Patrick Cicero	Patrick Cicero			2023-02-13T16:05:59.662Z	StillImage	COORDINATE_ROUNDED;CONTINENT_DERIVED_FROM_COORDINATES
3499490061	50c9509d-22c7-4a22-a47d-8c48425ef4a7	https://www.inaturalist.org/observations/106811285	Animalia	Chordata	Testudines		Testudinidae	Gopherus	Gopherus morafkai		SPECIES	Gopherus morafkai Murphy, Berry, Edwards, Leviton, Lathrop & Riedle, 2011	Gopherus morafkai		US		Arizona	PRESENT		28eb1a3f-1c15-4a95-931a-4af90ecb574d	32.637526	-111.404306	12.0						2022-02-15T11:41:57	15	2	2022	7704598	7704598	HUMAN_OBSERVATION	iNaturalist	Observations	106811285		jenetix2	2022-02-16T03:36:55	CC_BY_NC_4_0	jenetix2	jenetix2			2023-02-13T16:14:52.568Z	StillImage	COORDINATE_ROUNDED;CONTINENT_DERIVED_FROM_COORDINATES
3499439519	50c9509d-22c7-4a22-a47d-8c48425ef4a7	https://www.inaturalist.org/observations/106573953	Animalia	Chordata	Testudines		Testudinidae	Gopherus	Gopherus morafkai		SPECIES	Gopherus morafkai Murphy, Berry, Edwards, Leviton, Lathrop & Riedle, 2011	Gopherus morafkai		US		Arizona	PRESENT		28eb1a3f-1c15-4a95-931a-4af90ecb574d	32.558483	-111.015248	200.0						2022-02-11T13:24:00	11	2	2022	7704598	7704598	HUMAN_OBSERVATION	iNaturalist	Observations	106573953		Patrick Cicero	2022-02-11T23:00:11	CC_BY_NC_4_0	Patrick Cicero	Patrick Cicero			2023-02-13T16:15:54.838Z	StillImage	COORDINATE_ROUNDED;CONTINENT_DERIVED_FROM_COORDINATES
3499381257	50c9509d-22c7-4a22-a47d-8c48425ef4a7	https://www.inaturalist.org/observations/106823921	Animalia	Chordata	Testudines		Testudinidae	Gopherus	Gopherus morafkai		SPECIES	Gopherus morafkai Murphy, Berry, Edwards, Leviton, Lathrop & Riedle, 2011	Gopherus morafkai		US		Arizona	PRESENT		28eb1a3f-1c15-4a95-931a-4af90ecb574d	32.318702	-111.440911	769.0						2021-08-20T09:19:00	20	8	2021	7704598	7704598	HUMAN_OBSERVATION	iNaturalist	Observations	106823921		A. Elizabeth Arnold	2022-02-15T22:53:23	CC_BY_NC_4_0	A. Elizabeth Arnold	A. Elizabeth Arnold			2023-02-13T16:05:56.045Z	StillImage	COORDINATE_ROUNDED;CONTINENT_DERIVED_FROM_COORDINATES
3457045192	50c9509d-22c7-4a22-a47d-8c48425ef4a7	https://www.inaturalist.org/observations/103666497	Animalia	Chordata	Testudines		Testudinidae	Gopherus	Gopherus morafkai		SPECIES	Gopherus morafkai Murphy, Berry, Edwards, Leviton, Lathrop & Riedle, 2011	Gopherus morafkai		US		Arizona	PRESENT		28eb1a3f-1c15-4a95-931a-4af90ecb574d	31.594893	-110.757092	29226.0						2007-07-20T17:16:00	20	7	2007	7704598	7704598	HUMAN_OBSERVATION	iNaturalist	Observations	103666497		Pete Siminski	2021-12-26T03:59:28	CC_BY_NC_4_0	Thomas L Kennedy	Thomas L Kennedy			2023-02-13T16:05:34.876Z	StillImage	COORDINATE_ROUNDED;CONTINENT_DERIVED_FROM_COORDINATES
3456936547	50c9509d-22c7-4a22-a47d-8c48425ef4a7	https://www.inaturalist.org/observations/101526808	Animalia	Chordata	Testudines		Testudinidae	Gopherus	Gopherus morafkai		SPECIES	Gopherus morafkai Murphy, Berry, Edwards, Leviton, Lathrop & Riedle, 2011	Gopherus morafkai		US		Arizona	PRESENT		28eb1a3f-1c15-4a95-931a-4af90ecb574d	33.47918	-111.619471	196.0						2021-10-14T01:50:00	14	10	2021	7704598	7704598	HUMAN_OBSERVATION	iNaturalist	Observations	101526808		Pete Siminski	2021-11-20T19:10:31	CC_BY_NC_4_0	Tyler Kennedy	Tyler Kennedy			2023-02-13T16:15:07.937Z	StillImage	COORDINATE_ROUNDED;CONTINENT_DERIVED_FROM_COORDINATES
3456888800	50c9509d-22c7-4a22-a47d-8c48425ef4a7	https://www.inaturalist.org/observations/102279976	Animalia	Chordata	Testudines		Testudinidae	Gopherus	Gopherus morafkai		SPECIES	Gopherus morafkai Murphy, Berry, Edwards, Leviton, Lathrop & Riedle, 2011	Gopherus morafkai		US		Arizona	PRESENT		28eb1a3f-1c15-4a95-931a-4af90ecb574d	32.1934	-110.730615	122.0						2016-08-27T18:46:00	27	8	2016	7704598	7704598	HUMAN_OBSERVATION	iNaturalist	Observations	102279976		jimeckert49	2021-12-01T03:19:48	CC_BY_NC_4_0	jimeckert49	jimeckert49			2023-02-13T16:14:17.701Z	StillImage	COORDINATE_ROUNDED;CONTINENT_DERIVED_FROM_COORDINATES
3456217355	50c9509d-22c7-4a22-a47d-8c48425ef4a7	https://www.inaturalist.org/observations/4868594	Animalia	Chordata	Testudines		Testudinidae	Gopherus	Gopherus morafkai		SPECIES	Gopherus morafkai Murphy, Berry, Edwards, Leviton, Lathrop & Riedle, 2011	Gopherus morafkai		US		Arizona	PRESENT		28eb1a3f-1c15-4a95-931a-4af90ecb574d	32.551904	-110.841682	29093.0						2016-11-06T04:50:14	6	11	2016	7704598	7704598	HUMAN_OBSERVATION	iNaturalist	Observations	4868594		Scott Loarie	2017-11-27T17:50:15	CC_BY_NC_4_0	Alan	Alan			2023-02-13T16:08:48.362Z		COORDINATE_ROUNDED;CONTINENT_DERIVED_FROM_COORDINATES
3456181053	50c9509d-22c7-4a22-a47d-8c48425ef4a7	https://www.inaturalist.org/observations/102676392	Animalia	Chordata	Testudines		Testudinidae	Gopherus	Gopherus morafkai		SPECIES	Gopherus morafkai Murphy, Berry, Edwards, Leviton, Lathrop & Riedle, 2011	Gopherus morafkai		US		Arizona	PRESENT		28eb1a3f-1c15-4a95-931a-4af90ecb574d	34.095172	-112.159187	139.0						2020-03-01T13:09:00	1	3	2020	7704598	7704598	HUMAN_OBSERVATION	iNaturalist	Observations	102676392		radinis	2021-12-07T20:23:36	CC_BY_NC_4_0	radinis	radinis			2023-02-13T16:05:31.394Z	StillImage	COORDINATE_ROUNDED;CONTINENT_DERIVED_FROM_COORDINATES
3456023504	50c9509d-22c7-4a22-a47d-8c48425ef4a7	https://www.inaturalist.org/observations/104698675	Animalia	Chordata	Testudines		Testudinidae	Gopherus	Gopherus morafkai		SPECIES	Gopherus morafkai Murphy, Berry, Edwards, Leviton, Lathrop & Riedle, 2011	Gopherus morafkai		MX		Sonora	PRESENT		28eb1a3f-1c15-4a95-931a-4af90ecb574d	27.900341	-110.946832	31.0						2019-09-19T03:31:00	19	9	2019	7704598	7704598	HUMAN_OBSERVATION	iNaturalist	Observations	104698675		Efraín Berrelleza	2022-01-10T10:34:01	CC_BY_NC_4_0	Efraín Berrelleza	Efraín Berrelleza			2023-02-13T16:14:13.015Z	StillImage	COORDINATE_ROUNDED;CONTINENT_DERIVED_FROM_COORDINATES
3455912834	50c9509d-22c7-4a22-a47d-8c48425ef4a7	https://www.inaturalist.org/observations/105141791	Animalia	Chordata	Testudines		Testudinidae	Gopherus	Gopherus morafkai		SPECIES	Gopherus morafkai Murphy, Berry, Edwards, Leviton, Lathrop & Riedle, 2011	Gopherus morafkai		US		Arizona	PRESENT		28eb1a3f-1c15-4a95-931a-4af90ecb574d	31.785373	-110.885623	1000.0						1993-05-16T00:00:00	16	5	1993	7704598	7704598	HUMAN_OBSERVATION	iNaturalist	Observations	105141791		cotinga	2022-01-18T05:25:10	CC_BY_NC_4_0	cotinga	cotinga			2023-02-13T16:14:18.221Z	StillImage	COORDINATE_ROUNDED;CONTINENT_DERIVED_FROM_COORDINATES
3455792186	50c9509d-22c7-4a22-a47d-8c48425ef4a7	https://www.inaturalist.org/observations/91919915	Animalia	Chordata	Testudines		Testudinidae	Gopherus	Gopherus morafkai		SPECIES	Gopherus morafkai Murphy, Berry, Edwards, Leviton, Lathrop & Riedle, 2011	Gopherus morafkai		MX		Sonora	PRESENT		28eb1a3f-1c15-4a95-931a-4af90ecb574d	28.909605	-110.915985	122.0						2021-08-16T18:38:00	16	8	2021	7704598	7704598	HUMAN_OBSERVATION	iNaturalist	Observations	91919915		Forest Botial-Jarvis	2021-08-21T02:10:36	CC_BY_NC_4_0	Forest Botial-Jarvis	Forest Botial-Jarvis			2023-02-13T16:15:41.071Z	StillImage	COORDINATE_ROUNDED;CONTINENT_DERIVED_FROM_COORDINATES
3455513531	50c9509d-22c7-4a22-a47d-8c48425ef4a7	https://www.inaturalist.org/observations/102687163	Animalia	Chordata	Testudines		Testudinidae	Gopherus	Gopherus morafkai		SPECIES	Gopherus morafkai Murphy, Berry, Edwards, Leviton, Lathrop & Riedle, 2011	Gopherus morafkai		MX		Sonora	PRESENT		28eb1a3f-1c15-4a95-931a-4af90ecb574d	30.240856	-112.300056	5.0						2021-11-20T10:17:00	20	11	2021	7704598	7704598	HUMAN_OBSERVATION	iNaturalist	Observations	102687163		barbaranatural	2021-12-07T23:59:55	CC_BY_NC_4_0	barbaranatural	barbaranatural			2023-02-13T16:05:28.901Z	StillImage	COORDINATE_ROUNDED;CONTINENT_DERIVED_FROM_COORDINATES
3455214288	50c9509d-22c7-4a22-a47d-8c48425ef4a7	https://www.inaturalist.org/observations/91894668	Animalia	Chordata	Testudines		Testudinidae	Gopherus	Gopherus morafkai		SPECIES	Gopherus morafkai Murphy, Berry, Edwards, Leviton, Lathrop & Riedle, 2011	Gopherus morafkai		US		Arizona	PRESENT		28eb1a3f-1c15-4a95-931a-4af90ecb574d	32.029494	-112.892462	8.0						2021-03-25T13:27:00	25	3	2021	7704598	7704598	HUMAN_OBSERVATION	iNaturalist	Observations	91894668		Matt Reala	2021-08-20T21:07:10	CC_BY_NC_4_0	Matt Reala	Matt Reala			2023-02-13T16:04:43.652Z	StillImage	COORDINATE_ROUNDED;CONTINENT_DERIVED_FROM_COORDINATES
3415613336	50c9509d-22c7-4a22-a47d-8c48425ef4a7	https://www.inaturalist.org/observations/101681410	Animalia	Chordata	Testudines		Testudinidae	Gopherus	Gopherus morafkai		SPECIES	Gopherus morafkai Murphy, Berry, Edwards, Leviton, Lathrop & Riedle, 2011	Gopherus morafkai		US		Arizona	PRESENT		28eb1a3f-1c15-4a95-931a-4af90ecb574d	33.489721	-111.435723	286.0						2021-10-23T18:09:55	23	10	2021	7704598	7704598	HUMAN_OBSERVATION	iNaturalist	Observations	101681410		falang21	2021-11-22T03:33:58	CC_BY_NC_4_0	falang21	falang21			2023-02-13T16:15:34.129Z	StillImage	COORDINATE_ROUNDED;CONTINENT_DERIVED_FROM_COORDINATES
3415474887	50c9509d-22c7-4a22-a47d-8c48425ef4a7	https://www.inaturalist.org/observations/95772735	Animalia	Chordata	Testudines		Testudinidae	Gopherus	Gopherus morafkai		SPECIES	Gopherus morafkai Murphy, Berry, Edwards, Leviton, Lathrop & Riedle, 2011	Gopherus morafkai		US		Arizona	PRESENT		28eb1a3f-1c15-4a95-931a-4af90ecb574d	33.773597	-111.846827	5.0						2021-09-22T10:27:59	22	9	2021	7704598	7704598	HUMAN_OBSERVATION	iNaturalist	Observations	95772735		tasprague	2021-09-22T17:28:55	CC_BY_NC_4_0	tasprague	tasprague			2023-02-13T16:14:38.265Z	StillImage	COORDINATE_ROUNDED;CONTINENT_DERIVED_FROM_COORDINATES
3413368932	fb639e31-52eb-4998-afb1-984ee12aca0f	http://arctos.database.museum/guid/MSB:Herp:75927?seid=5156855	Animalia	Chordata	Testudines		Testudinidae	Gopherus	Gopherus morafkai		SPECIES	Gopherus morafkai Murphy, Berry, Edwards, Leviton, Lathrop & Riedle, 2011	Gopherus morafkai		US	Four Peaks, Zone 12S, Section 13	Arizona	PRESENT		939ed180-aa7b-11db-8edf-b8a03c50a862	33.68735	-111.484079	3886.0						1997-10-28T00:00:00	28	10	1997	7704598	7704598	PRESERVED_SPECIMEN	MSB	Herp	MSB:Herp:75927	FP 29	Laura Pavliscak	1997-10-28T00:00:00	CC_BY_NC_4_0		Collector(s): Laura Pavliscak			2023-01-26T23:31:36.315Z		CONTINENT_DERIVED_FROM_COORDINATES;INSTITUTION_MATCH_FUZZY;COLLECTION_MATCH_FUZZY
3413368909	fb639e31-52eb-4998-afb1-984ee12aca0f	http://arctos.database.museum/guid/MSB:Herp:76298?seid=5156718	Animalia	Chordata	Testudines		Testudinidae	Gopherus	Gopherus morafkai		SPECIES	Gopherus morafkai Murphy, Berry, Edwards, Leviton, Lathrop & Riedle, 2011	Gopherus morafkai		US	Silverbell Mountains	Arizona	PRESENT		939ed180-aa7b-11db-8edf-b8a03c50a862	32.433697	-111.563872	13423.0						1998-12-07T00:00:00	7	12	1998	7704598	7704598	PRESERVED_SPECIMEN	MSB	Herp	MSB:Herp:76298		Mike Miller	1998-12-07T00:00:00	CC_BY_NC_4_0		Collector(s): Mike Miller			2023-01-26T23:31:17.197Z		CONTINENT_DERIVED_FROM_COORDINATES;INSTITUTION_MATCH_FUZZY;COLLECTION_MATCH_FUZZY
3413368904	fb639e31-52eb-4998-afb1-984ee12aca0f	http://arctos.database.museum/guid/MSB:Herp:76016?seid=5156463	Animalia	Chordata	Testudines		Testudinidae	Gopherus	Gopherus morafkai		SPECIES	Gopherus morafkai Murphy, Berry, Edwards, Leviton, Lathrop & Riedle, 2011	Gopherus morafkai		US	Harcuvar Mountains, Section 26	Arizona	PRESENT		939ed180-aa7b-11db-8edf-b8a03c50a862	34.085752	-113.265295	3886.0						1997-11-02T00:00:00	2	11	1997	7704598	7704598	PRESERVED_SPECIMEN	MSB	Herp	MSB:Herp:76016	HARC 20	Cynthia Furman	1997-11-02T00:00:00	CC_BY_NC_4_0		Collector(s): Cynthia Furman			2023-01-26T23:31:36.183Z		CONTINENT_DERIVED_FROM_COORDINATES;INSTITUTION_MATCH_FUZZY;COLLECTION_MATCH_FUZZY
3413368893	fb639e31-52eb-4998-afb1-984ee12aca0f	http://arctos.database.museum/guid/MSB:Herp:76239?seid=5156692	Animalia	Chordata	Testudines		Testudinidae	Gopherus	Gopherus morafkai		SPECIES	Gopherus morafkai Murphy, Berry, Edwards, Leviton, Lathrop & Riedle, 2011	Gopherus morafkai		US	Eagletail Mountains	Arizona	PRESENT		939ed180-aa7b-11db-8edf-b8a03c50a862	33.361737	-113.278582	3886.0						1998-11-04T00:00:00	4	11	1998	7704598	7704598	PRESERVED_SPECIMEN	MSB	Herp	MSB:Herp:76239	ET 94-25	Peter Woodman	1998-11-04T00:00:00	CC_BY_NC_4_0		Collector(s): Peter Woodman			2023-01-26T23:31:36.152Z		CONTINENT_DERIVED_FROM_COORDINATES;INSTITUTION_MATCH_FUZZY;COLLECTION_MATCH_FUZZY
3413368801	fb639e31-52eb-4998-afb1-984ee12aca0f	http://arctos.database.museum/guid/MSB:Herp:75865?seid=5156539	Animalia	Chordata	Testudines		Testudinidae	Gopherus	Gopherus morafkai		SPECIES	Gopherus morafkai Murphy, Berry, Edwards, Leviton, Lathrop & Riedle, 2011	Gopherus morafkai		US	San Pedro Mountains, Zone 12S	Arizona	PRESENT		939ed180-aa7b-11db-8edf-b8a03c50a862	32.628123	-110.533336	3886.0						1998-02-25T00:00:00	25	2	1998	7704598	7704598	PRESERVED_SPECIMEN	MSB	Herp	MSB:Herp:75865	SP 40	Liz Smith	1998-02-25T00:00:00	CC_BY_NC_4_0		Collector(s): Liz Smith			2023-01-26T23:31:35.787Z		CONTINENT_DERIVED_FROM_COORDINATES;INSTITUTION_MATCH_FUZZY;COLLECTION_MATCH_FUZZY
3413368739	fb639e31-52eb-4998-afb1-984ee12aca0f	http://arctos.database.museum/guid/MSB:Herp:76013?seid=5156567	Animalia	Chordata	Testudines		Testudinidae	Gopherus	Gopherus morafkai		SPECIES	Gopherus morafkai Murphy, Berry, Edwards, Leviton, Lathrop & Riedle, 2011	Gopherus morafkai		US	Tortilla Mountains	Arizona	PRESENT		939ed180-aa7b-11db-8edf-b8a03c50a862	33.136399	-111.240222	3886.0						1998-04-04T00:00:00	4	4	1998	7704598	7704598	PRESERVED_SPECIMEN	MSB	Herp	MSB:Herp:76013	TM 9	Peter Woodman	1998-04-04T00:00:00	CC_BY_NC_4_0		Collector(s): Peter Woodman			2023-01-26T23:31:16.535Z		CONTINENT_DERIVED_FROM_COORDINATES;INSTITUTION_MATCH_FUZZY;COLLECTION_MATCH_FUZZY
3413368728	fb639e31-52eb-4998-afb1-984ee12aca0f	http://arctos.database.museum/guid/MSB:Herp:76053?seid=5156472	Animalia	Chordata	Testudines		Testudinidae	Gopherus	Gopherus morafkai		SPECIES	Gopherus morafkai Murphy, Berry, Edwards, Leviton, Lathrop & Riedle, 2011	Gopherus morafkai		US	Harcuvar Mountains	Arizona	PRESENT		939ed180-aa7b-11db-8edf-b8a03c50a862	34.09403	-113.274023	3886.0						1997-11-11T00:00:00	11	11	1997	7704598	7704598	PRESERVED_SPECIMEN	MSB	Herp	MSB:Herp:76053	HARC 29	Bryan Reilly	1997-11-11T00:00:00	CC_BY_NC_4_0		Collector(s): Bryan Reilly			2023-01-26T23:31:35.532Z		CONTINENT_DERIVED_FROM_COORDINATES;INSTITUTION_MATCH_FUZZY;COLLECTION_MATCH_FUZZY
3413368687	fb639e31-52eb-4998-afb1-984ee12aca0f	http://arctos.database.museum/guid/MSB:Herp:76177?seid=5156646	Animalia	Chordata	Testudines		Testudinidae	Gopherus	Gopherus morafkai		SPECIES	Gopherus morafkai Murphy, Berry, Edwards, Leviton, Lathrop & Riedle, 2011	Gopherus morafkai		US	San Pedro Mountains, Zone 12S	Arizona	PRESENT		939ed180-aa7b-11db-8edf-b8a03c50a862	32.627834	-110.528455	3886.0						1998-08-13T00:00:00	13	8	1998	7704598	7704598	PRESERVED_SPECIMEN	MSB	Herp	MSB:Herp:76177	SP 71	Cynthia Furman	1998-08-13T00:00:00	CC_BY_NC_4_0		Collector(s): Cynthia Furman			2023-01-26T23:31:35.330Z		CONTINENT_DERIVED_FROM_COORDINATES;INSTITUTION_MATCH_FUZZY;COLLECTION_MATCH_FUZZY
3413368643	fb639e31-52eb-4998-afb1-984ee12aca0f	http://arctos.database.museum/guid/MSB:Herp:76115?seid=5156883	Animalia	Chordata	Testudines		Testudinidae	Gopherus	Gopherus morafkai		SPECIES	Gopherus morafkai Murphy, Berry, Edwards, Leviton, Lathrop & Riedle, 2011	Gopherus morafkai		US	Eagletail Mountains, Zone 12S	Arizona	PRESENT		939ed180-aa7b-11db-8edf-b8a03c50a862	33.365977	-113.282873	3886.0						1998-06-05T00:00:00	5	6	1998	7704598	7704598	PRESERVED_SPECIMEN	MSB	Herp	MSB:Herp:76115	ET 30	Dennis Silva	1998-06-05T00:00:00	CC_BY_NC_4_0		Collector(s): Dennis Silva			2023-01-26T23:31:35.100Z		CONTINENT_DERIVED_FROM_COORDINATES;INSTITUTION_MATCH_FUZZY;COLLECTION_MATCH_FUZZY
3413368636	fb639e31-52eb-4998-afb1-984ee12aca0f	http://arctos.database.museum/guid/MSB:Herp:76032?seid=5156935	Animalia	Chordata	Testudines		Testudinidae	Gopherus	Gopherus morafkai		SPECIES	Gopherus morafkai Murphy, Berry, Edwards, Leviton, Lathrop & Riedle, 2011	Gopherus morafkai		US	West Silverbells	Arizona	PRESENT		939ed180-aa7b-11db-8edf-b8a03c50a862	32.497019	-111.671086	3886.0						1998-04-13T00:00:00	13	4	1998	7704598	7704598	PRESERVED_SPECIMEN	MSB	Herp	MSB:Herp:76032	WSB 08	D. Taylor	1998-04-13T00:00:00	CC_BY_NC_4_0		Collector(s): D. Taylor			2023-01-26T23:31:35.083Z		CONTINENT_DERIVED_FROM_COORDINATES;INSTITUTION_MATCH_FUZZY;COLLECTION_MATCH_FUZZY
3413368627	fb639e31-52eb-4998-afb1-984ee12aca0f	http://arctos.database.museum/guid/MSB:Herp:76062?seid=5156575	Animalia	Chordata	Testudines		Testudinidae	Gopherus	Gopherus morafkai		SPECIES	Gopherus morafkai Murphy, Berry, Edwards, Leviton, Lathrop & Riedle, 2011	Gopherus morafkai		US	West Silverbells	Arizona	PRESENT		939ed180-aa7b-11db-8edf-b8a03c50a862	32.488108	-111.667327	3886.0						1998-04-23T00:00:00	23	4	1998	7704598	7704598	PRESERVED_SPECIMEN	MSB	Herp	MSB:Herp:76062	WSB 22	Peter Woodman	1998-04-23T00:00:00	CC_BY_NC_4_0		Collector(s): Peter Woodman			2023-01-26T23:31:16.087Z		CONTINENT_DERIVED_FROM_COORDINATES;INSTITUTION_MATCH_FUZZY;COLLECTION_MATCH_FUZZY
3413368619	fb639e31-52eb-4998-afb1-984ee12aca0f	http://arctos.database.museum/guid/MSB:Herp:76162?seid=5156628	Animalia	Chordata	Testudines		Testudinidae	Gopherus	Gopherus morafkai		SPECIES	Gopherus morafkai Murphy, Berry, Edwards, Leviton, Lathrop & Riedle, 2011	Gopherus morafkai		US	Granit Hills, Zone 12S	Arizona	PRESENT		939ed180-aa7b-11db-8edf-b8a03c50a862	32.829106	-111.312162	3886.0						1998-07-20T00:00:00	20	7	1998	7704598	7704598	PRESERVED_SPECIMEN	MSB	Herp	MSB:Herp:76162	GH 3	N. Ladenhoff	1998-07-20T00:00:00	CC_BY_NC_4_0		Collector(s): N. Ladenhoff			2023-01-26T23:31:35.058Z		CONTINENT_DERIVED_FROM_COORDINATES;INSTITUTION_MATCH_FUZZY;COLLECTION_MATCH_FUZZY
3413368600	fb639e31-52eb-4998-afb1-984ee12aca0f	http://arctos.database.museum/guid/MSB:Herp:75849?seid=5156528	Animalia	Chordata	Testudines		Testudinidae	Gopherus	Gopherus morafkai		SPECIES	Gopherus morafkai Murphy, Berry, Edwards, Leviton, Lathrop & Riedle, 2011	Gopherus morafkai		US	San Pedro Mountains, Zone 12S	Arizona	PRESENT		939ed180-aa7b-11db-8edf-b8a03c50a862	32.631933	-110.529435	3886.0						1998-02-09T00:00:00	9	2	1998	7704598	7704598	PRESERVED_SPECIMEN	MSB	Herp	MSB:Herp:75849	SP 24	Liz Smith	1998-02-09T00:00:00	CC_BY_NC_4_0		Collector(s): Liz Smith			2023-01-26T23:31:34.972Z		CONTINENT_DERIVED_FROM_COORDINATES;INSTITUTION_MATCH_FUZZY;COLLECTION_MATCH_FUZZY
3413368590	fb639e31-52eb-4998-afb1-984ee12aca0f	http://arctos.database.museum/guid/MSB:Herp:76190?seid=5156951	Animalia	Chordata	Testudines		Testudinidae	Gopherus	Gopherus morafkai		SPECIES	Gopherus morafkai Murphy, Berry, Edwards, Leviton, Lathrop & Riedle, 2011	Gopherus morafkai		US	Eagletail Mountains	Arizona	PRESENT		939ed180-aa7b-11db-8edf-b8a03c50a862	33.371691	-113.287901	3886.0						1998-09-05T00:00:00	5	9	1998	7704598	7704598	PRESERVED_SPECIMEN	MSB	Herp	MSB:Herp:76190	ET 33	Mary Ann Hasskamp	1998-09-05T00:00:00	CC_BY_NC_4_0		Collector(s): Mary Ann Hasskamp			2023-01-26T23:31:15.944Z		CONTINENT_DERIVED_FROM_COORDINATES;INSTITUTION_MATCH_FUZZY;COLLECTION_MATCH_FUZZY
3413368560	fb639e31-52eb-4998-afb1-984ee12aca0f	http://arctos.database.museum/guid/MSB:Herp:75918?seid=5156417	Animalia	Chordata	Testudines		Testudinidae	Gopherus	Gopherus morafkai		SPECIES	Gopherus morafkai Murphy, Berry, Edwards, Leviton, Lathrop & Riedle, 2011	Gopherus morafkai		US	Four Peaks, Zone 12S, Section 24	Arizona	PRESENT		939ed180-aa7b-11db-8edf-b8a03c50a862	33.679326	-111.476342	3886.0						1997-10-19T00:00:00	19	10	1997	7704598	7704598	PRESERVED_SPECIMEN	MSB	Herp	MSB:Herp:75918	FP 20	Eli Bernstein	1997-10-19T00:00:00	CC_BY_NC_4_0		Collector(s): Eli Bernstein			2023-01-26T23:31:15.787Z		CONTINENT_DERIVED_FROM_COORDINATES;INSTITUTION_MATCH_FUZZY;COLLECTION_MATCH_FUZZY
3413368559	fb639e31-52eb-4998-afb1-984ee12aca0f	http://arctos.database.museum/guid/MSB:Herp:76215?seid=5156845	Animalia	Chordata	Testudines		Testudinidae	Gopherus	Gopherus morafkai		SPECIES	Gopherus morafkai Murphy, Berry, Edwards, Leviton, Lathrop & Riedle, 2011	Gopherus morafkai		US	West Silverbells	Arizona	PRESENT		939ed180-aa7b-11db-8edf-b8a03c50a862	32.492296	-111.666868	3886.0						1998-10-22T00:00:00	22	10	1998	7704598	7704598	PRESERVED_SPECIMEN	MSB	Herp	MSB:Herp:76215	WSB 46	Bill Hasskamp	1998-10-22T00:00:00	CC_BY_NC_4_0		Collector(s): Bill Hasskamp			2023-01-26T23:31:15.777Z		CONTINENT_DERIVED_FROM_COORDINATES;INSTITUTION_MATCH_FUZZY;COLLECTION_MATCH_FUZZY
3413368549	fb639e31-52eb-4998-afb1-984ee12aca0f	http://arctos.database.museum/guid/MSB:Herp:75949?seid=5156524	Animalia	Chordata	Testudines		Testudinidae	Gopherus	Gopherus morafkai		SPECIES	Gopherus morafkai Murphy, Berry, Edwards, Leviton, Lathrop & Riedle, 2011	Gopherus morafkai		US	Little Shipp Wash, Zone 12S	Arizona	PRESENT		939ed180-aa7b-11db-8edf-b8a03c50a862	34.533303	-113.067429	3886.0						1998-02-04T00:00:00	4	2	1998	7704598	7704598	PRESERVED_SPECIMEN	MSB	Herp	MSB:Herp:75949	LS 41	Bryan Reilly	1998-02-04T00:00:00	CC_BY_NC_4_0		Collector(s): Bryan Reilly			2023-01-26T23:31:15.757Z		CONTINENT_DERIVED_FROM_COORDINATES;INSTITUTION_MATCH_FUZZY;COLLECTION_MATCH_FUZZY
3413368540	fb639e31-52eb-4998-afb1-984ee12aca0f	http://arctos.database.museum/guid/MSB:Herp:76031?seid=5156570	Animalia	Chordata	Testudines		Testudinidae	Gopherus	Gopherus morafkai		SPECIES	Gopherus morafkai Murphy, Berry, Edwards, Leviton, Lathrop & Riedle, 2011	Gopherus morafkai		US	West Silverbells	Arizona	PRESENT		939ed180-aa7b-11db-8edf-b8a03c50a862	32.490721	-111.666261	3886.0						1998-04-09T00:00:00	9	4	1998	7704598	7704598	PRESERVED_SPECIMEN	MSB	Herp	MSB:Herp:76031	WSB 02	Dave Silverman	1998-04-09T00:00:00	CC_BY_NC_4_0		Collector(s): Dave Silverman			2023-01-26T23:31:15.739Z		CONTINENT_DERIVED_FROM_COORDINATES;INSTITUTION_MATCH_FUZZY;COLLECTION_MATCH_FUZZY
3413368535	fb639e31-52eb-4998-afb1-984ee12aca0f	http://arctos.database.museum/guid/MSB:Herp:75917?seid=5156454	Animalia	Chordata	Testudines		Testudinidae	Gopherus	Gopherus morafkai		SPECIES	Gopherus morafkai Murphy, Berry, Edwards, Leviton, Lathrop & Riedle, 2011	Gopherus morafkai		US	Four Peaks, Zone 12S, Section 13	Arizona	PRESENT		939ed180-aa7b-11db-8edf-b8a03c50a862	33.67999	-111.477177	3886.0						1997-10-18T00:00:00	18	10	1997	7704598	7704598	PRESERVED_SPECIMEN	MSB	Herp	MSB:Herp:75917	FP 19	Eli Bernstein	1997-10-18T00:00:00	CC_BY_NC_4_0		Collector(s): Eli Bernstein			2023-01-26T23:31:34.723Z		CONTINENT_DERIVED_FROM_COORDINATES;INSTITUTION_MATCH_FUZZY;COLLECTION_MATCH_FUZZY
3413368530	fb639e31-52eb-4998-afb1-984ee12aca0f	http://arctos.database.museum/guid/MSB:Herp:76214?seid=5156841	Animalia	Chordata	Testudines		Testudinidae	Gopherus	Gopherus morafkai		SPECIES	Gopherus morafkai Murphy, Berry, Edwards, Leviton, Lathrop & Riedle, 2011	Gopherus morafkai		US	West Silverbells	Arizona	PRESENT		939ed180-aa7b-11db-8edf-b8a03c50a862	32.487373	-111.67325	3886.0						1998-10-11T00:00:00	11	10	1998	7704598	7704598	PRESERVED_SPECIMEN	MSB	Herp	MSB:Herp:76214	WSB 33	Bill Hasskamp	1998-10-11T00:00:00	CC_BY_NC_4_0		Collector(s): Bill Hasskamp			2023-01-26T23:31:34.678Z		CONTINENT_DERIVED_FROM_COORDINATES;INSTITUTION_MATCH_FUZZY;COLLECTION_MATCH_FUZZY
3413368499	fb639e31-52eb-4998-afb1-984ee12aca0f	http://arctos.database.museum/guid/MSB:Herp:76283?seid=5156569	Animalia	Chordata	Testudines		Testudinidae	Gopherus	Gopherus morafkai		SPECIES	Gopherus morafkai Murphy, Berry, Edwards, Leviton, Lathrop & Riedle, 2011	Gopherus morafkai		US	Wickenburg Mountains	Arizona	PRESENT		939ed180-aa7b-11db-8edf-b8a03c50a862	33.953825	-112.529903	3886.0						1998-04-06T00:00:00	6	4	1998	7704598	7704598	PRESERVED_SPECIMEN	MSB	Herp	MSB:Herp:76283	WM 3	Peggy Wood	1998-04-06T00:00:00	CC_BY_NC_4_0		Collector(s): Peggy Wood, M. Walker			2023-01-26T23:31:15.565Z		CONTINENT_DERIVED_FROM_COORDINATES;INSTITUTION_MATCH_FUZZY;COLLECTION_MATCH_FUZZY
3413368496	fb639e31-52eb-4998-afb1-984ee12aca0f	http://arctos.database.museum/guid/MSB:Herp:76168?seid=5156630	Animalia	Chordata	Testudines		Testudinidae	Gopherus	Gopherus morafkai		SPECIES	Gopherus morafkai Murphy, Berry, Edwards, Leviton, Lathrop & Riedle, 2011	Gopherus morafkai		US	Granit Hills, Zone 12S	Arizona	PRESENT		939ed180-aa7b-11db-8edf-b8a03c50a862	32.833075	-111.315691	3886.0						1998-07-22T00:00:00	22	7	1998	7704598	7704598	PRESERVED_SPECIMEN	MSB	Herp	MSB:Herp:76168	GH 8	N. Ladenhoff	1998-07-22T00:00:00	CC_BY_NC_4_0		Collector(s): N. Ladenhoff			2023-01-26T23:31:15.530Z		CONTINENT_DERIVED_FROM_COORDINATES;INSTITUTION_MATCH_FUZZY;COLLECTION_MATCH_FUZZY
3413368488	fb639e31-52eb-4998-afb1-984ee12aca0f	http://arctos.database.museum/guid/MSB:Herp:76131?seid=5156889	Animalia	Chordata	Testudines		Testudinidae	Gopherus	Gopherus morafkai		SPECIES	Gopherus morafkai Murphy, Berry, Edwards, Leviton, Lathrop & Riedle, 2011	Gopherus morafkai		US	Little Shipp Wash, Zone 12S	Arizona	PRESENT		939ed180-aa7b-11db-8edf-b8a03c50a862	34.531517	-113.077027	3886.0						1998-07-03T00:00:00	3	7	1998	7704598	7704598	PRESERVED_SPECIMEN	MSB	Herp	MSB:Herp:76131	LS 2	T. A. Sheilds	1998-07-03T00:00:00	CC_BY_NC_4_0		Collector(s): T. A. Sheilds			2023-01-26T23:31:34.487Z		CONTINENT_DERIVED_FROM_COORDINATES;INSTITUTION_MATCH_FUZZY;COLLECTION_MATCH_FUZZY
3413368460	fb639e31-52eb-4998-afb1-984ee12aca0f	http://arctos.database.museum/guid/MSB:Herp:75871?seid=5156544	Animalia	Chordata	Testudines		Testudinidae	Gopherus	Gopherus morafkai		SPECIES	Gopherus morafkai Murphy, Berry, Edwards, Leviton, Lathrop & Riedle, 2011	Gopherus morafkai		US	San Pedro Mountains, Zone 12S	Arizona	PRESENT		939ed180-aa7b-11db-8edf-b8a03c50a862	32.642106	-110.54094	3886.0						1998-03-03T00:00:00	3	3	1998	7704598	7704598	PRESERVED_SPECIMEN	MSB	Herp	MSB:Herp:75871	SP 46	Liz Smith	1998-03-03T00:00:00	CC_BY_NC_4_0		Collector(s): Liz Smith			2023-01-26T23:31:34.377Z		CONTINENT_DERIVED_FROM_COORDINATES;INSTITUTION_MATCH_FUZZY;COLLECTION_MATCH_FUZZY
3413368455	fb639e31-52eb-4998-afb1-984ee12aca0f	http://arctos.database.museum/guid/MSB:Herp:76009?seid=5156563	Animalia	Chordata	Testudines		Testudinidae	Gopherus	Gopherus morafkai		SPECIES	Gopherus morafkai Murphy, Berry, Edwards, Leviton, Lathrop & Riedle, 2011	Gopherus morafkai		US	Tortilla Mountains	Arizona	PRESENT		939ed180-aa7b-11db-8edf-b8a03c50a862	33.141184	-111.23332	3886.0						1998-03-30T00:00:00	30	3	1998	7704598	7704598	PRESERVED_SPECIMEN	MSB	Herp	MSB:Herp:76009	TM 25	Peter Woodman	1998-03-30T00:00:00	CC_BY_NC_4_0		Collector(s): Peter Woodman			2023-01-26T23:31:15.338Z		CONTINENT_DERIVED_FROM_COORDINATES;INSTITUTION_MATCH_FUZZY;COLLECTION_MATCH_FUZZY
3413368448	fb639e31-52eb-4998-afb1-984ee12aca0f	http://arctos.database.museum/guid/MSB:Herp:76109?seid=5156885	Animalia	Chordata	Testudines		Testudinidae	Gopherus	Gopherus morafkai		SPECIES	Gopherus morafkai Murphy, Berry, Edwards, Leviton, Lathrop & Riedle, 2011	Gopherus morafkai		US	Eagletail Mountains, Zone 12S	Arizona	PRESENT		939ed180-aa7b-11db-8edf-b8a03c50a862	33.365115	-113.293908	3886.0						1998-06-07T00:00:00	7	6	1998	7704598	7704598	PRESERVED_SPECIMEN	MSB	Herp	MSB:Herp:76109	ET 32	Peter Woodman	1998-06-07T00:00:00	CC_BY_NC_4_0		Collector(s): Peter Woodman			2023-01-26T23:31:34.323Z		CONTINENT_DERIVED_FROM_COORDINATES;INSTITUTION_MATCH_FUZZY;COLLECTION_MATCH_FUZZY
3413368447	fb639e31-52eb-4998-afb1-984ee12aca0f	http://arctos.database.museum/guid/MSB:Herp:76063?seid=5156876	Animalia	Chordata	Testudines		Testudinidae	Gopherus	Gopherus morafkai		SPECIES	Gopherus morafkai Murphy, Berry, Edwards, Leviton, Lathrop & Riedle, 2011	Gopherus morafkai		US	West Silverbells	Arizona	PRESENT		939ed180-aa7b-11db-8edf-b8a03c50a862	32.489229	-111.668549	3886.0						1998-04-28T00:00:00	28	4	1998	7704598	7704598	PRESERVED_SPECIMEN	MSB	Herp	MSB:Herp:76063	WSB 27	Peter Woodman	1998-04-28T00:00:00	CC_BY_NC_4_0		Collector(s): Peter Woodman			2023-01-26T23:31:34.322Z		CONTINENT_DERIVED_FROM_COORDINATES;INSTITUTION_MATCH_FUZZY;COLLECTION_MATCH_FUZZY
3413368433	fb639e31-52eb-4998-afb1-984ee12aca0f	http://arctos.database.museum/guid/MSB:Herp:75850?seid=5156529	Animalia	Chordata	Testudines		Testudinidae	Gopherus	Gopherus morafkai		SPECIES	Gopherus morafkai Murphy, Berry, Edwards, Leviton, Lathrop & Riedle, 2011	Gopherus morafkai		US	San Pedro Mountains, Zone 12S	Arizona	PRESENT		939ed180-aa7b-11db-8edf-b8a03c50a862	32.632317	-110.528282	3886.0						1998-02-10T00:00:00	10	2	1998	7704598	7704598	PRESERVED_SPECIMEN	MSB	Herp	MSB:Herp:75850	SP 25	Liz Smith	1998-02-10T00:00:00	CC_BY_NC_4_0		Collector(s): Liz Smith			2023-01-26T23:31:34.264Z		CONTINENT_DERIVED_FROM_COORDINATES;INSTITUTION_MATCH_FUZZY;COLLECTION_MATCH_FUZZY
3413368430	fb639e31-52eb-4998-afb1-984ee12aca0f	http://arctos.database.museum/guid/MSB:Herp:76068?seid=5156873	Animalia	Chordata	Testudines		Testudinidae	Gopherus	Gopherus morafkai		SPECIES	Gopherus morafkai Murphy, Berry, Edwards, Leviton, Lathrop & Riedle, 2011	Gopherus morafkai		US	West Silverbells	Arizona	PRESENT		939ed180-aa7b-11db-8edf-b8a03c50a862	32.491183	-111.66917	3886.0						1998-04-25T00:00:00	25	4	1998	7704598	7704598	PRESERVED_SPECIMEN	MSB	Herp	MSB:Herp:76068	WSB 24	Peter Woodman	1998-04-25T00:00:00	CC_BY_NC_4_0		Collector(s): Peter Woodman			2023-01-26T23:31:34.250Z		CONTINENT_DERIVED_FROM_COORDINATES;INSTITUTION_MATCH_FUZZY;COLLECTION_MATCH_FUZZY
3413368387	fb639e31-52eb-4998-afb1-984ee12aca0f	http://arctos.database.museum/guid/MSB:Herp:76037?seid=5156924	Animalia	Chordata	Testudines		Testudinidae	Gopherus	Gopherus morafkai		SPECIES	Gopherus morafkai Murphy, Berry, Edwards, Leviton, Lathrop & Riedle, 2011	Gopherus morafkai		US	West Silverbells	Arizona	PRESENT		939ed180-aa7b-11db-8edf-b8a03c50a862	32.489182	-111.667271	3886.0						1998-04-11T00:00:00	11	4	1998	7704598	7704598	PRESERVED_SPECIMEN	MSB	Herp	MSB:Herp:76037	WSB 04	Dave Silverman	1998-04-11T00:00:00	CC_BY_NC_4_0		Collector(s): Dave Silverman			2023-01-26T23:31:34.076Z		CONTINENT_DERIVED_FROM_COORDINATES;INSTITUTION_MATCH_FUZZY;COLLECTION_MATCH_FUZZY
3413368363	fb639e31-52eb-4998-afb1-984ee12aca0f	http://arctos.database.museum/guid/MSB:Herp:76237?seid=5156917	Animalia	Chordata	Testudines		Testudinidae	Gopherus	Gopherus morafkai		SPECIES	Gopherus morafkai Murphy, Berry, Edwards, Leviton, Lathrop & Riedle, 2011	Gopherus morafkai		US	Eagletail Mountains	Arizona	PRESENT		939ed180-aa7b-11db-8edf-b8a03c50a862	33.363029	-113.280389	3886.0						1998-10-31T00:00:00	31	10	1998	7704598	7704598	PRESERVED_SPECIMEN	MSB	Herp	MSB:Herp:76237	ET 91-13	Dave Silverman	1998-10-31T00:00:00	CC_BY_NC_4_0		Collector(s): Dave Silverman			2023-01-26T23:31:33.992Z		CONTINENT_DERIVED_FROM_COORDINATES;INSTITUTION_MATCH_FUZZY;COLLECTION_MATCH_FUZZY
3413368353	fb639e31-52eb-4998-afb1-984ee12aca0f	http://arctos.database.museum/guid/MSB:Herp:76130?seid=5156618	Animalia	Chordata	Testudines		Testudinidae	Gopherus	Gopherus morafkai		SPECIES	Gopherus morafkai Murphy, Berry, Edwards, Leviton, Lathrop & Riedle, 2011	Gopherus morafkai		US	Little Shipp Wash, Zone 12S	Arizona	PRESENT		939ed180-aa7b-11db-8edf-b8a03c50a862	34.531762	-113.067914	3886.0						1998-07-07T00:00:00	7	7	1998	7704598	7704598	PRESERVED_SPECIMEN	MSB	Herp	MSB:Herp:76130	LS 19	Scott D. Hart	1998-07-07T00:00:00	CC_BY_NC_4_0		Collector(s): Scott D. Hart			2023-01-26T23:31:14.934Z		CONTINENT_DERIVED_FROM_COORDINATES;INSTITUTION_MATCH_FUZZY;COLLECTION_MATCH_FUZZY
3413368328	fb639e31-52eb-4998-afb1-984ee12aca0f	http://arctos.database.museum/guid/MSB:Herp:75864?seid=5156538	Animalia	Chordata	Testudines		Testudinidae	Gopherus	Gopherus morafkai		SPECIES	Gopherus morafkai Murphy, Berry, Edwards, Leviton, Lathrop & Riedle, 2011	Gopherus morafkai		US	San Pedro Mountains, Zone 12S	Arizona	PRESENT		939ed180-aa7b-11db-8edf-b8a03c50a862	32.631993	-110.52613	3886.0						1998-02-24T00:00:00	24	2	1998	7704598	7704598	PRESERVED_SPECIMEN	MSB	Herp	MSB:Herp:75864	SP 39	Chereka Keaton	1998-02-24T00:00:00	CC_BY_NC_4_0		Collector(s): Chereka Keaton			2023-01-26T23:31:14.789Z		CONTINENT_DERIVED_FROM_COORDINATES;INSTITUTION_MATCH_FUZZY;COLLECTION_MATCH_FUZZY
3413368306	fb639e31-52eb-4998-afb1-984ee12aca0f	http://arctos.database.museum/guid/MSB:Herp:75872?seid=5156545	Animalia	Chordata	Testudines		Testudinidae	Gopherus	Gopherus morafkai		SPECIES	Gopherus morafkai Murphy, Berry, Edwards, Leviton, Lathrop & Riedle, 2011	Gopherus morafkai		US	San Pedro Mountains, Zone 12S	Arizona	PRESENT		939ed180-aa7b-11db-8edf-b8a03c50a862	32.636612	-110.543164	3886.0						1998-03-04T00:00:00	4	3	1998	7704598	7704598	PRESERVED_SPECIMEN	MSB	Herp	MSB:Herp:75872	SP 47	Liz Smith	1998-03-04T00:00:00	CC_BY_NC_4_0		Collector(s): Liz Smith			2023-01-26T23:31:14.688Z		CONTINENT_DERIVED_FROM_COORDINATES;INSTITUTION_MATCH_FUZZY;COLLECTION_MATCH_FUZZY
3413368302	fb639e31-52eb-4998-afb1-984ee12aca0f	http://arctos.database.museum/guid/MSB:Herp:76116?seid=5156595	Animalia	Chordata	Testudines		Testudinidae	Gopherus	Gopherus morafkai		SPECIES	Gopherus morafkai Murphy, Berry, Edwards, Leviton, Lathrop & Riedle, 2011	Gopherus morafkai		US	Eagletail Mountains, Zone 12S	Arizona	PRESENT		939ed180-aa7b-11db-8edf-b8a03c50a862	33.365153	-113.291351	3886.0						1998-06-02T00:00:00	2	6	1998	7704598	7704598	PRESERVED_SPECIMEN	MSB	Herp	MSB:Herp:76116	ET 27	Dennis Silva	1998-06-02T00:00:00	CC_BY_NC_4_0		Collector(s): Dennis Silva			2023-01-26T23:31:14.655Z		CONTINENT_DERIVED_FROM_COORDINATES;INSTITUTION_MATCH_FUZZY;COLLECTION_MATCH_FUZZY
3413368244	fb639e31-52eb-4998-afb1-984ee12aca0f	http://arctos.database.museum/guid/MSB:Herp:76229?seid=5156915	Animalia	Chordata	Testudines		Testudinidae	Gopherus	Gopherus morafkai		SPECIES	Gopherus morafkai Murphy, Berry, Edwards, Leviton, Lathrop & Riedle, 2011	Gopherus morafkai		US	New Water Mountains	Arizona	PRESENT		939ed180-aa7b-11db-8edf-b8a03c50a862	33.570176	-113.86736	3886.0						1998-10-29T00:00:00	29	10	1998	7704598	7704598	PRESERVED_SPECIMEN	MSB	Herp	MSB:Herp:76229	NW 5	Dennis Silva	1998-10-29T00:00:00	CC_BY_NC_4_0		Collector(s): Dennis Silva			2023-01-26T23:31:33.450Z		CONTINENT_DERIVED_FROM_COORDINATES;INSTITUTION_MATCH_FUZZY;COLLECTION_MATCH_FUZZY
3413368227	fb639e31-52eb-4998-afb1-984ee12aca0f	http://arctos.database.museum/guid/MSB:Herp:76291?seid=5156852	Animalia	Chordata	Testudines		Testudinidae	Gopherus	Gopherus morafkai		SPECIES	Gopherus morafkai Murphy, Berry, Edwards, Leviton, Lathrop & Riedle, 2011	Gopherus morafkai		US	Four Peaks Unburned	Arizona	PRESENT		939ed180-aa7b-11db-8edf-b8a03c50a862	33.68116	-111.482524	3886.0						1998-11-30T00:00:00	30	11	1998	7704598	7704598	PRESERVED_SPECIMEN	MSB	Herp	MSB:Herp:76291		Christine LiWan Po	1998-11-30T00:00:00	CC_BY_NC_4_0		Collector(s): Christine LiWan Po, T. R. Jones			2023-01-26T23:31:14.383Z		CONTINENT_DERIVED_FROM_COORDINATES;INSTITUTION_MATCH_FUZZY;COLLECTION_MATCH_FUZZY
3413368219	fb639e31-52eb-4998-afb1-984ee12aca0f	http://arctos.database.museum/guid/MSB:Herp:76015?seid=5156462	Animalia	Chordata	Testudines		Testudinidae	Gopherus	Gopherus morafkai		SPECIES	Gopherus morafkai Murphy, Berry, Edwards, Leviton, Lathrop & Riedle, 2011	Gopherus morafkai		US	Harcuvar Mountains, Section 26	Arizona	PRESENT		939ed180-aa7b-11db-8edf-b8a03c50a862	34.090634	-113.264612	3886.0						1997-11-01T00:00:00	1	11	1997	7704598	7704598	PRESERVED_SPECIMEN	MSB	Herp	MSB:Herp:76015	HARC 11	unknown	1997-11-01T00:00:00	CC_BY_NC_4_0		Collector(s): unknown			2023-01-26T23:31:14.356Z		CONTINENT_DERIVED_FROM_COORDINATES;INSTITUTION_MATCH_FUZZY;COLLECTION_MATCH_FUZZY
3413368204	fb639e31-52eb-4998-afb1-984ee12aca0f	http://arctos.database.museum/guid/MSB:Herp:75940?seid=5156517	Animalia	Chordata	Testudines		Testudinidae	Gopherus	Gopherus morafkai		SPECIES	Gopherus morafkai Murphy, Berry, Edwards, Leviton, Lathrop & Riedle, 2011	Gopherus morafkai		US	Little Shipp Wash, Zone 12S, Section 22	Arizona	PRESENT		939ed180-aa7b-11db-8edf-b8a03c50a862	34.533572	-113.075988	3886.0						1998-01-26T00:00:00	26	1	1998	7704598	7704598	PRESERVED_SPECIMEN	MSB	Herp	MSB:Herp:75940	LS 32	unknown	1998-01-26T00:00:00	CC_BY_NC_4_0		Collector(s): unknown			2023-01-26T23:31:14.325Z		CONTINENT_DERIVED_FROM_COORDINATES;INSTITUTION_MATCH_FUZZY;COLLECTION_MATCH_FUZZY
3413368188	fb639e31-52eb-4998-afb1-984ee12aca0f	http://arctos.database.museum/guid/MSB:Herp:76282?seid=5156568	Animalia	Chordata	Testudines		Testudinidae	Gopherus	Gopherus morafkai		SPECIES	Gopherus morafkai Murphy, Berry, Edwards, Leviton, Lathrop & Riedle, 2011	Gopherus morafkai		US	Wickenburg Mountains	Arizona	PRESENT		939ed180-aa7b-11db-8edf-b8a03c50a862	33.955136	-112.520901	3886.0						1998-04-05T00:00:00	5	4	1998	7704598	7704598	PRESERVED_SPECIMEN	MSB	Herp	MSB:Herp:76282	WM 1	Scott D. Hart	1998-04-05T00:00:00	CC_BY_NC_4_0		Collector(s): Scott D. Hart, M. Walker			2023-01-26T23:31:33.216Z		CONTINENT_DERIVED_FROM_COORDINATES;INSTITUTION_MATCH_FUZZY;COLLECTION_MATCH_FUZZY
3413368184	fb639e31-52eb-4998-afb1-984ee12aca0f	http://arctos.database.museum/guid/MSB:Herp:76069?seid=5156735	Animalia	Chordata	Testudines		Testudinidae	Gopherus	Gopherus morafkai		SPECIES	Gopherus morafkai Murphy, Berry, Edwards, Leviton, Lathrop & Riedle, 2011	Gopherus morafkai		US	West Silverbells	Arizona	PRESENT		939ed180-aa7b-11db-8edf-b8a03c50a862	32.495865	-111.667395	3886.0						1998-05-03T00:00:00	3	5	1998	7704598	7704598	PRESERVED_SPECIMEN	MSB	Herp	MSB:Herp:76069	WSB 32	Peter Woodman	1998-05-03T00:00:00	CC_BY_NC_4_0		Collector(s): Peter Woodman			2023-01-26T23:31:14.240Z		CONTINENT_DERIVED_FROM_COORDINATES;INSTITUTION_MATCH_FUZZY;COLLECTION_MATCH_FUZZY
3413368170	fb639e31-52eb-4998-afb1-984ee12aca0f	http://arctos.database.museum/guid/MSB:Herp:75875?seid=5156548	Animalia	Chordata	Testudines		Testudinidae	Gopherus	Gopherus morafkai		SPECIES	Gopherus morafkai Murphy, Berry, Edwards, Leviton, Lathrop & Riedle, 2011	Gopherus morafkai		US	San Pedro Mountains, Zone 12S	Arizona	PRESENT		939ed180-aa7b-11db-8edf-b8a03c50a862	32.629094	-110.542072	3886.0						1998-03-07T00:00:00	7	3	1998	7704598	7704598	PRESERVED_SPECIMEN	MSB	Herp	MSB:Herp:75875	SP 50	Liz Smith	1998-03-07T00:00:00	CC_BY_NC_4_0		Collector(s): Liz Smith			2023-01-26T23:31:33.151Z		CONTINENT_DERIVED_FROM_COORDINATES;INSTITUTION_MATCH_FUZZY;COLLECTION_MATCH_FUZZY
3413368147	fb639e31-52eb-4998-afb1-984ee12aca0f	http://arctos.database.museum/guid/MSB:Herp:76193?seid=5156654	Animalia	Chordata	Testudines		Testudinidae	Gopherus	Gopherus morafkai		SPECIES	Gopherus morafkai Murphy, Berry, Edwards, Leviton, Lathrop & Riedle, 2011	Gopherus morafkai		US	Harquahala Mountains	Arizona	PRESENT		939ed180-aa7b-11db-8edf-b8a03c50a862	33.851342	-113.248365	3886.0						1998-08-25T00:00:00	25	8	1998	7704598	7704598	PRESERVED_SPECIMEN	MSB	Herp	MSB:Herp:76193	HARQ 6	Dan Kent	1998-08-25T00:00:00	CC_BY_NC_4_0		Collector(s): Dan Kent			2023-01-26T23:31:33.077Z		CONTINENT_DERIVED_FROM_COORDINATES;INSTITUTION_MATCH_FUZZY;COLLECTION_MATCH_FUZZY
3413368141	fb639e31-52eb-4998-afb1-984ee12aca0f	http://arctos.database.museum/guid/MSB:Herp:76161?seid=5156633	Animalia	Chordata	Testudines		Testudinidae	Gopherus	Gopherus morafkai		SPECIES	Gopherus morafkai Murphy, Berry, Edwards, Leviton, Lathrop & Riedle, 2011	Gopherus morafkai		US	Granit Hills, Zone 12S	Arizona	PRESENT		939ed180-aa7b-11db-8edf-b8a03c50a862	32.829419	-111.31305	3886.0						1998-07-25T00:00:00	25	7	1998	7704598	7704598	PRESERVED_SPECIMEN	MSB	Herp	MSB:Herp:76161	GH 13	Dave Silverman	1998-07-25T00:00:00	CC_BY_NC_4_0		Collector(s): Dave Silverman			2023-01-26T23:31:14.071Z		CONTINENT_DERIVED_FROM_COORDINATES;INSTITUTION_MATCH_FUZZY;COLLECTION_MATCH_FUZZY
3413368131	fb639e31-52eb-4998-afb1-984ee12aca0f	http://arctos.database.museum/guid/MSB:Herp:75943?seid=5156520	Animalia	Chordata	Testudines		Testudinidae	Gopherus	Gopherus morafkai		SPECIES	Gopherus morafkai Murphy, Berry, Edwards, Leviton, Lathrop & Riedle, 2011	Gopherus morafkai		US	Little Shipp Wash, Zone 12S, Section 23	Arizona	PRESENT		939ed180-aa7b-11db-8edf-b8a03c50a862	34.535176	-113.067018	3886.0						1998-01-29T00:00:00	29	1	1998	7704598	7704598	PRESERVED_SPECIMEN	MSB	Herp	MSB:Herp:75943	LS 35	unknown	1998-01-29T00:00:00	CC_BY_NC_4_0		Collector(s): unknown			2023-01-26T23:31:33Z		CONTINENT_DERIVED_FROM_COORDINATES;INSTITUTION_MATCH_FUZZY;COLLECTION_MATCH_FUZZY
3413368120	fb639e31-52eb-4998-afb1-984ee12aca0f	http://arctos.database.museum/guid/MSB:Herp:75873?seid=5156546	Animalia	Chordata	Testudines		Testudinidae	Gopherus	Gopherus morafkai		SPECIES	Gopherus morafkai Murphy, Berry, Edwards, Leviton, Lathrop & Riedle, 2011	Gopherus morafkai		US	San Pedro Mountains, Zone 12S	Arizona	PRESENT		939ed180-aa7b-11db-8edf-b8a03c50a862	32.632826	-110.522054	3886.0						1998-03-05T00:00:00	5	3	1998	7704598	7704598	PRESERVED_SPECIMEN	MSB	Herp	MSB:Herp:75873	SP 48	Liz Smith	1998-03-05T00:00:00	CC_BY_NC_4_0		Collector(s): Liz Smith			2023-01-26T23:31:32.951Z		CONTINENT_DERIVED_FROM_COORDINATES;INSTITUTION_MATCH_FUZZY;COLLECTION_MATCH_FUZZY
3413368117	fb639e31-52eb-4998-afb1-984ee12aca0f	http://arctos.database.museum/guid/MSB:Herp:76038?seid=5156725	Animalia	Chordata	Testudines		Testudinidae	Gopherus	Gopherus morafkai		SPECIES	Gopherus morafkai Murphy, Berry, Edwards, Leviton, Lathrop & Riedle, 2011	Gopherus morafkai		US	West Silverbells	Arizona	PRESENT		939ed180-aa7b-11db-8edf-b8a03c50a862	32.497124	-111.669927	3886.0						1998-04-10T00:00:00	10	4	1998	7704598	7704598	PRESERVED_SPECIMEN	MSB	Herp	MSB:Herp:76038	WSB 03	Dave Silverman	1998-04-10T00:00:00	CC_BY_NC_4_0		Collector(s): Dave Silverman			2023-01-26T23:31:13.952Z		CONTINENT_DERIVED_FROM_COORDINATES;INSTITUTION_MATCH_FUZZY;COLLECTION_MATCH_FUZZY
3413368106	fb639e31-52eb-4998-afb1-984ee12aca0f	http://arctos.database.museum/guid/MSB:Herp:76238?seid=5156689	Animalia	Chordata	Testudines		Testudinidae	Gopherus	Gopherus morafkai		SPECIES	Gopherus morafkai Murphy, Berry, Edwards, Leviton, Lathrop & Riedle, 2011	Gopherus morafkai		US	Eagletail Mountains	Arizona	PRESENT		939ed180-aa7b-11db-8edf-b8a03c50a862	33.36276	-113.279834	3886.0						1998-11-03T00:00:00	3	11	1998	7704598	7704598	PRESERVED_SPECIMEN	MSB	Herp	MSB:Herp:76238	ET 91-23	Peter Woodman	1998-11-03T00:00:00	CC_BY_NC_4_0		Collector(s): Peter Woodman			2023-01-26T23:31:13.935Z		CONTINENT_DERIVED_FROM_COORDINATES;INSTITUTION_MATCH_FUZZY;COLLECTION_MATCH_FUZZY
3413368068	fb639e31-52eb-4998-afb1-984ee12aca0f	http://arctos.database.museum/guid/MSB:Herp:76017?seid=5156464	Animalia	Chordata	Testudines		Testudinidae	Gopherus	Gopherus morafkai		SPECIES	Gopherus morafkai Murphy, Berry, Edwards, Leviton, Lathrop & Riedle, 2011	Gopherus morafkai		US	Harcuvar Mountains, Section 26	Arizona	PRESENT		939ed180-aa7b-11db-8edf-b8a03c50a862	34.089515	-113.26222	3886.0						1997-11-03T00:00:00	3	11	1997	7704598	7704598	PRESERVED_SPECIMEN	MSB	Herp	MSB:Herp:76017	HARC 21	Cynthia Furman	1997-11-03T00:00:00	CC_BY_NC_4_0		Collector(s): Cynthia Furman			2023-01-26T23:31:13.810Z		CONTINENT_DERIVED_FROM_COORDINATES;INSTITUTION_MATCH_FUZZY;COLLECTION_MATCH_FUZZY
3413368063	fb639e31-52eb-4998-afb1-984ee12aca0f	http://arctos.database.museum/guid/MSB:Herp:75942?seid=5156519	Animalia	Chordata	Testudines		Testudinidae	Gopherus	Gopherus morafkai		SPECIES	Gopherus morafkai Murphy, Berry, Edwards, Leviton, Lathrop & Riedle, 2011	Gopherus morafkai		US	Little Shipp Wash, Zone 12S, Section 23	Arizona	PRESENT		939ed180-aa7b-11db-8edf-b8a03c50a862	34.536336	-113.066142	3886.0						1998-01-28T00:00:00	28	1	1998	7704598	7704598	PRESERVED_SPECIMEN	MSB	Herp	MSB:Herp:75942	LS 34	unknown	1998-01-28T00:00:00	CC_BY_NC_4_0		Collector(s): unknown			2023-01-26T23:31:13.793Z		CONTINENT_DERIVED_FROM_COORDINATES;INSTITUTION_MATCH_FUZZY;COLLECTION_MATCH_FUZZY
3413368039	fb639e31-52eb-4998-afb1-984ee12aca0f	http://arctos.database.museum/guid/MSB:Herp:76293?seid=5156965	Animalia	Chordata	Testudines		Testudinidae	Gopherus	Gopherus morafkai		SPECIES	Gopherus morafkai Murphy, Berry, Edwards, Leviton, Lathrop & Riedle, 2011	Gopherus morafkai		US	Four Peaks Unburned	Arizona	PRESENT		939ed180-aa7b-11db-8edf-b8a03c50a862	33.706976	-111.458139	3886.0						1998-12-02T00:00:00	2	12	1998	7704598	7704598	PRESERVED_SPECIMEN	MSB	Herp	MSB:Herp:76293		Thomas R. Jones	1998-12-02T00:00:00	CC_BY_NC_4_0		Collector(s): Thomas R. Jones			2023-01-26T23:31:13.709Z		CONTINENT_DERIVED_FROM_COORDINATES;INSTITUTION_MATCH_FUZZY;COLLECTION_MATCH_FUZZY
3413368003	fb639e31-52eb-4998-afb1-984ee12aca0f	http://arctos.database.museum/guid/MSB:Herp:76048?seid=5156473	Animalia	Chordata	Testudines		Testudinidae	Gopherus	Gopherus morafkai		SPECIES	Gopherus morafkai Murphy, Berry, Edwards, Leviton, Lathrop & Riedle, 2011	Gopherus morafkai		US	Harcuvar Mountains	Arizona	PRESENT		939ed180-aa7b-11db-8edf-b8a03c50a862	34.096273	-113.274148	3886.0						1997-11-12T00:00:00	12	11	1997	7704598	7704598	PRESERVED_SPECIMEN	MSB	Herp	MSB:Herp:76048	HARC 30	Bryan Reilly	1997-11-12T00:00:00	CC_BY_NC_4_0		Collector(s): Bryan Reilly			2023-01-26T23:31:13.564Z		CONTINENT_DERIVED_FROM_COORDINATES;INSTITUTION_MATCH_FUZZY;COLLECTION_MATCH_FUZZY
3413368002	fb639e31-52eb-4998-afb1-984ee12aca0f	http://arctos.database.museum/guid/MSB:Herp:76007?seid=5156561	Animalia	Chordata	Testudines		Testudinidae	Gopherus	Gopherus morafkai		SPECIES	Gopherus morafkai Murphy, Berry, Edwards, Leviton, Lathrop & Riedle, 2011	Gopherus morafkai		US	Tortilla Mountains	Arizona	PRESENT		939ed180-aa7b-11db-8edf-b8a03c50a862	33.139469	-111.229209	3886.0						1998-03-28T00:00:00	28	3	1998	7704598	7704598	PRESERVED_SPECIMEN	MSB	Herp	MSB:Herp:76007	TM 23	Peter Woodman	1998-03-28T00:00:00	CC_BY_NC_4_0		Collector(s): Peter Woodman			2023-01-26T23:31:13.559Z		CONTINENT_DERIVED_FROM_COORDINATES;INSTITUTION_MATCH_FUZZY;COLLECTION_MATCH_FUZZY
3413367966	fb639e31-52eb-4998-afb1-984ee12aca0f	http://arctos.database.museum/guid/MSB:Herp:76070?seid=5156576	Animalia	Chordata	Testudines		Testudinidae	Gopherus	Gopherus morafkai		SPECIES	Gopherus morafkai Murphy, Berry, Edwards, Leviton, Lathrop & Riedle, 2011	Gopherus morafkai		US	West Silverbells	Arizona	PRESENT		939ed180-aa7b-11db-8edf-b8a03c50a862	32.494632	-111.661808	3886.0						1998-04-29T00:00:00	29	4	1998	7704598	7704598	PRESERVED_SPECIMEN	MSB	Herp	MSB:Herp:76070	WSB 28	Peter Woodman	1998-04-29T00:00:00	CC_BY_NC_4_0		Collector(s): Peter Woodman			2023-01-26T23:31:13.417Z		CONTINENT_DERIVED_FROM_COORDINATES;INSTITUTION_MATCH_FUZZY;COLLECTION_MATCH_FUZZY
3413367927	fb639e31-52eb-4998-afb1-984ee12aca0f	http://arctos.database.museum/guid/MSB:Herp:76292?seid=5156714	Animalia	Chordata	Testudines		Testudinidae	Gopherus	Gopherus morafkai		SPECIES	Gopherus morafkai Murphy, Berry, Edwards, Leviton, Lathrop & Riedle, 2011	Gopherus morafkai		US	Four Peaks Unburned	Arizona	PRESENT		939ed180-aa7b-11db-8edf-b8a03c50a862	33.7014	-111.468231	3886.0						1998-12-01T00:00:00	1	12	1998	7704598	7704598	PRESERVED_SPECIMEN	MSB	Herp	MSB:Herp:76292		Christine LiWan Po	1998-12-01T00:00:00	CC_BY_NC_4_0		Collector(s): Christine LiWan Po, Yvonne Anderson			2023-01-26T23:31:32.282Z		CONTINENT_DERIVED_FROM_COORDINATES;INSTITUTION_MATCH_FUZZY;COLLECTION_MATCH_FUZZY
3413367915	fb639e31-52eb-4998-afb1-984ee12aca0f	http://arctos.database.museum/guid/MSB:Herp:76192?seid=5156655	Animalia	Chordata	Testudines		Testudinidae	Gopherus	Gopherus morafkai		SPECIES	Gopherus morafkai Murphy, Berry, Edwards, Leviton, Lathrop & Riedle, 2011	Gopherus morafkai		US	Harquahala Mountains	Arizona	PRESENT		939ed180-aa7b-11db-8edf-b8a03c50a862	33.851364	-113.247674	3886.0						1998-08-26T00:00:00	26	8	1998	7704598	7704598	PRESERVED_SPECIMEN	MSB	Herp	MSB:Herp:76192	HARQ 7	Paul Frank	1998-08-26T00:00:00	CC_BY_NC_4_0		Collector(s): Paul Frank			2023-01-26T23:31:13.171Z		CONTINENT_DERIVED_FROM_COORDINATES;INSTITUTION_MATCH_FUZZY;COLLECTION_MATCH_FUZZY
3413367913	fb639e31-52eb-4998-afb1-984ee12aca0f	http://arctos.database.museum/guid/MSB:Herp:76160?seid=5156627	Animalia	Chordata	Testudines		Testudinidae	Gopherus	Gopherus morafkai		SPECIES	Gopherus morafkai Murphy, Berry, Edwards, Leviton, Lathrop & Riedle, 2011	Gopherus morafkai		US	Granit Hills, Zone 12S	Arizona	PRESENT		939ed180-aa7b-11db-8edf-b8a03c50a862	32.829648	-111.315273	3886.0						1998-07-19T00:00:00	19	7	1998	7704598	7704598	PRESERVED_SPECIMEN	MSB	Herp	MSB:Herp:76160	GH 2	Debbie Noel	1998-07-19T00:00:00	CC_BY_NC_4_0		Collector(s): Debbie Noel			2023-01-26T23:31:32.227Z		CONTINENT_DERIVED_FROM_COORDINATES;INSTITUTION_MATCH_FUZZY;COLLECTION_MATCH_FUZZY
3413367906	fb639e31-52eb-4998-afb1-984ee12aca0f	http://arctos.database.museum/guid/MSB:Herp:76039?seid=5156870	Animalia	Chordata	Testudines		Testudinidae	Gopherus	Gopherus morafkai		SPECIES	Gopherus morafkai Murphy, Berry, Edwards, Leviton, Lathrop & Riedle, 2011	Gopherus morafkai		US	West Silverbells	Arizona	PRESENT		939ed180-aa7b-11db-8edf-b8a03c50a862	32.497317	-111.670876	3886.0						1998-04-20T00:00:00	20	4	1998	7704598	7704598	PRESERVED_SPECIMEN	MSB	Herp	MSB:Herp:76039	WSB 19	Paul Frank	1998-04-20T00:00:00	CC_BY_NC_4_0		Collector(s): Paul Frank			2023-01-26T23:31:32.196Z		CONTINENT_DERIVED_FROM_COORDINATES;INSTITUTION_MATCH_FUZZY;COLLECTION_MATCH_FUZZY
3413367889	fb639e31-52eb-4998-afb1-984ee12aca0f	http://arctos.database.museum/guid/MSB:Herp:76006?seid=5156560	Animalia	Chordata	Testudines		Testudinidae	Gopherus	Gopherus morafkai		SPECIES	Gopherus morafkai Murphy, Berry, Edwards, Leviton, Lathrop & Riedle, 2011	Gopherus morafkai		US	Tortilla Mountains	Arizona	PRESENT		939ed180-aa7b-11db-8edf-b8a03c50a862	33.135602	-111.232404	3886.0						1998-03-27T00:00:00	27	3	1998	7704598	7704598	PRESERVED_SPECIMEN	MSB	Herp	MSB:Herp:76006	TM 22	Peter Woodman	1998-03-27T00:00:00	CC_BY_NC_4_0		Collector(s): Peter Woodman			2023-01-26T23:31:32.139Z		CONTINENT_DERIVED_FROM_COORDINATES;INSTITUTION_MATCH_FUZZY;COLLECTION_MATCH_FUZZY
3413367870	fb639e31-52eb-4998-afb1-984ee12aca0f	http://arctos.database.museum/guid/MSB:Herp:75874?seid=5156547	Animalia	Chordata	Testudines		Testudinidae	Gopherus	Gopherus morafkai		SPECIES	Gopherus morafkai Murphy, Berry, Edwards, Leviton, Lathrop & Riedle, 2011	Gopherus morafkai		US	San Pedro Mountains, Zone 12S	Arizona	PRESENT		939ed180-aa7b-11db-8edf-b8a03c50a862	32.629787	-110.541877	3886.0						1998-03-06T00:00:00	6	3	1998	7704598	7704598	PRESERVED_SPECIMEN	MSB	Herp	MSB:Herp:75874	SP 49	Liz Smith	1998-03-06T00:00:00	CC_BY_NC_4_0		Collector(s): Liz Smith			2023-01-26T23:31:12.847Z		CONTINENT_DERIVED_FROM_COORDINATES;INSTITUTION_MATCH_FUZZY;COLLECTION_MATCH_FUZZY
3413367815	fb639e31-52eb-4998-afb1-984ee12aca0f	http://arctos.database.museum/guid/MSB:Herp:76060?seid=5156724	Animalia	Chordata	Testudines		Testudinidae	Gopherus	Gopherus morafkai		SPECIES	Gopherus morafkai Murphy, Berry, Edwards, Leviton, Lathrop & Riedle, 2011	Gopherus morafkai		US	West Silverbells	Arizona	PRESENT		939ed180-aa7b-11db-8edf-b8a03c50a862	32.490926	-111.673447	3886.0						1998-04-08T00:00:00	8	4	1998	7704598	7704598	PRESERVED_SPECIMEN	MSB	Herp	MSB:Herp:76060	WSB 01	Dave Silverman	1998-04-08T00:00:00	CC_BY_NC_4_0		Collector(s): Dave Silverman			2023-01-26T23:31:12.630Z		CONTINENT_DERIVED_FROM_COORDINATES;INSTITUTION_MATCH_FUZZY;COLLECTION_MATCH_FUZZY
3413367812	fb639e31-52eb-4998-afb1-984ee12aca0f	http://arctos.database.museum/guid/MSB:Herp:76123?seid=5156624	Animalia	Chordata	Testudines		Testudinidae	Gopherus	Gopherus morafkai		SPECIES	Gopherus morafkai Murphy, Berry, Edwards, Leviton, Lathrop & Riedle, 2011	Gopherus morafkai		US	San Pedro Mountains, Zone 12S	Arizona	PRESENT		939ed180-aa7b-11db-8edf-b8a03c50a862	32.638602	-110.537397	3886.0						1998-07-16T00:00:00	16	7	1998	7704598	7704598	PRESERVED_SPECIMEN	MSB	Herp	MSB:Herp:76123	SP 20	Scott D. Hart	1998-07-16T00:00:00	CC_BY_NC_4_0		Collector(s): Scott D. Hart			2023-01-26T23:31:31.847Z		CONTINENT_DERIVED_FROM_COORDINATES;INSTITUTION_MATCH_FUZZY;COLLECTION_MATCH_FUZZY
3413367805	fb639e31-52eb-4998-afb1-984ee12aca0f	http://arctos.database.museum/guid/MSB:Herp:75851?seid=5156530	Animalia	Chordata	Testudines		Testudinidae	Gopherus	Gopherus morafkai		SPECIES	Gopherus morafkai Murphy, Berry, Edwards, Leviton, Lathrop & Riedle, 2011	Gopherus morafkai		US	San Pedro Mountains, Zone 12S	Arizona	PRESENT		939ed180-aa7b-11db-8edf-b8a03c50a862	32.630819	-110.540187	3886.0						1998-02-11T00:00:00	11	2	1998	7704598	7704598	PRESERVED_SPECIMEN	MSB	Herp	MSB:Herp:75851	SP 26	Liz Smith	1998-02-11T00:00:00	CC_BY_NC_4_0		Collector(s): Liz Smith			2023-01-26T23:31:12.611Z		CONTINENT_DERIVED_FROM_COORDINATES;INSTITUTION_MATCH_FUZZY;COLLECTION_MATCH_FUZZY
3413367782	fb639e31-52eb-4998-afb1-984ee12aca0f	http://arctos.database.museum/guid/MSB:Herp:75888?seid=5156733	Animalia	Chordata	Testudines		Testudinidae	Gopherus	Gopherus morafkai		SPECIES	Gopherus morafkai Murphy, Berry, Edwards, Leviton, Lathrop & Riedle, 2011	Gopherus morafkai		US	San Pedro Mountains, Zone 12S	Arizona	PRESENT		939ed180-aa7b-11db-8edf-b8a03c50a862	32.630976	-110.531615	3886.0						1998-03-20T00:00:00	20	3	1998	7704598	7704598	PRESERVED_SPECIMEN	MSB	Herp	MSB:Herp:75888	SP 63	Liz Smith	1998-03-20T00:00:00	CC_BY_NC_4_0		Collector(s): Liz Smith			2023-01-26T23:31:31.724Z		CONTINENT_DERIVED_FROM_COORDINATES;INSTITUTION_MATCH_FUZZY;COLLECTION_MATCH_FUZZY
3413367779	fb639e31-52eb-4998-afb1-984ee12aca0f	http://arctos.database.museum/guid/MSB:Herp:76061?seid=5156875	Animalia	Chordata	Testudines		Testudinidae	Gopherus	Gopherus morafkai		SPECIES	Gopherus morafkai Murphy, Berry, Edwards, Leviton, Lathrop & Riedle, 2011	Gopherus morafkai		US	West Silverbells	Arizona	PRESENT		939ed180-aa7b-11db-8edf-b8a03c50a862	32.495914	-111.663265	3886.0						1998-04-27T00:00:00	27	4	1998	7704598	7704598	PRESERVED_SPECIMEN	MSB	Herp	MSB:Herp:76061	WSB 26	Peter Woodman	1998-04-27T00:00:00	CC_BY_NC_4_0		Collector(s): Peter Woodman			2023-01-26T23:31:31.720Z		CONTINENT_DERIVED_FROM_COORDINATES;INSTITUTION_MATCH_FUZZY;COLLECTION_MATCH_FUZZY
3413367768	fb639e31-52eb-4998-afb1-984ee12aca0f	http://arctos.database.museum/guid/MSB:Herp:76213?seid=5156680	Animalia	Chordata	Testudines		Testudinidae	Gopherus	Gopherus morafkai		SPECIES	Gopherus morafkai Murphy, Berry, Edwards, Leviton, Lathrop & Riedle, 2011	Gopherus morafkai		US	West Silverbells	Arizona	PRESENT		939ed180-aa7b-11db-8edf-b8a03c50a862	32.473306	-111.661908	3886.0						1998-10-12T00:00:00	12	10	1998	7704598	7704598	PRESERVED_SPECIMEN	MSB	Herp	MSB:Herp:76213	WSB 34	Bill Hasskamp	1998-10-12T00:00:00	CC_BY_NC_4_0		Collector(s): Bill Hasskamp			2023-01-26T23:31:12.458Z		CONTINENT_DERIVED_FROM_COORDINATES;INSTITUTION_MATCH_FUZZY;COLLECTION_MATCH_FUZZY
3413367764	fb639e31-52eb-4998-afb1-984ee12aca0f	http://arctos.database.museum/guid/MSB:Herp:76244?seid=5156846	Animalia	Chordata	Testudines		Testudinidae	Gopherus	Gopherus morafkai		SPECIES	Gopherus morafkai Murphy, Berry, Edwards, Leviton, Lathrop & Riedle, 2011	Gopherus morafkai		US	Maricopa Mountains	Arizona	PRESENT		939ed180-aa7b-11db-8edf-b8a03c50a862	33.06978	-112.501105	3886.0						1998-10-23T00:00:00	23	10	1998	7704598	7704598	PRESERVED_SPECIMEN	MSB	Herp	MSB:Herp:76244	MM 189	Paul Frank	1998-10-23T00:00:00	CC_BY_NC_4_0		Collector(s): Paul Frank			2023-01-26T23:31:12.451Z		CONTINENT_DERIVED_FROM_COORDINATES;INSTITUTION_MATCH_FUZZY;COLLECTION_MATCH_FUZZY
3413367760	fb639e31-52eb-4998-afb1-984ee12aca0f	http://arctos.database.museum/guid/MSB:Herp:76281?seid=5156526	Animalia	Chordata	Testudines		Testudinidae	Gopherus	Gopherus morafkai		SPECIES	Gopherus morafkai Murphy, Berry, Edwards, Leviton, Lathrop & Riedle, 2011	Gopherus morafkai		US	New Water Mountains	Arizona	PRESENT		939ed180-aa7b-11db-8edf-b8a03c50a862	33.578374	-113.868396	3886.0						1998-02-06T00:00:00	6	2	1998	7704598	7704598	PRESERVED_SPECIMEN	MSB	Herp	MSB:Herp:76281	NW 7	Chereka Keaton	1998-02-06T00:00:00	CC_BY_NC_4_0		Collector(s): Chereka Keaton			2023-01-26T23:31:12.443Z		CONTINENT_DERIVED_FROM_COORDINATES;INSTITUTION_MATCH_FUZZY;COLLECTION_MATCH_FUZZY
3413367750	fb639e31-52eb-4998-afb1-984ee12aca0f	http://arctos.database.museum/guid/MSB:Herp:76120?seid=5156620	Animalia	Chordata	Testudines		Testudinidae	Gopherus	Gopherus morafkai		SPECIES	Gopherus morafkai Murphy, Berry, Edwards, Leviton, Lathrop & Riedle, 2011	Gopherus morafkai		US	San Pedro Mountains, Zone 12S	Arizona	PRESENT		939ed180-aa7b-11db-8edf-b8a03c50a862	32.6346	-110.528547	3886.0						1998-07-09T00:00:00	9	7	1998	7704598	7704598	PRESERVED_SPECIMEN	MSB	Herp	MSB:Herp:76120	SP 6	Scott J. Bailey	1998-07-09T00:00:00	CC_BY_NC_4_0		Collector(s): Scott J. Bailey			2023-01-26T23:31:12.369Z		CONTINENT_DERIVED_FROM_COORDINATES;INSTITUTION_MATCH_FUZZY;COLLECTION_MATCH_FUZZY
3413367749	fb639e31-52eb-4998-afb1-984ee12aca0f	http://arctos.database.museum/guid/MSB:Herp:76030?seid=5156511	Animalia	Chordata	Testudines		Testudinidae	Gopherus	Gopherus morafkai		SPECIES	Gopherus morafkai Murphy, Berry, Edwards, Leviton, Lathrop & Riedle, 2011	Gopherus morafkai		US	Little Shipp Wash, Zone 12S, Section 23	Arizona	PRESENT		939ed180-aa7b-11db-8edf-b8a03c50a862	34.536552	-113.071464	3886.0						1998-01-20T00:00:00	20	1	1998	7704598	7704598	PRESERVED_SPECIMEN	MSB	Herp	MSB:Herp:76030	LS 11	unknown	1998-01-20T00:00:00	CC_BY_NC_4_0		Collector(s): unknown			2023-01-26T23:31:31.603Z		CONTINENT_DERIVED_FROM_COORDINATES;INSTITUTION_MATCH_FUZZY;COLLECTION_MATCH_FUZZY
3413367745	fb639e31-52eb-4998-afb1-984ee12aca0f	http://arctos.database.museum/guid/MSB:Herp:76284?seid=5156723	Animalia	Chordata	Testudines		Testudinidae	Gopherus	Gopherus morafkai		SPECIES	Gopherus morafkai Murphy, Berry, Edwards, Leviton, Lathrop & Riedle, 2011	Gopherus morafkai		US	Wickenburg Mountains	Arizona	PRESENT		939ed180-aa7b-11db-8edf-b8a03c50a862	33.961554	-112.521838	3886.0						1998-04-07T00:00:00	7	4	1998	7704598	7704598	PRESERVED_SPECIMEN	MSB	Herp	MSB:Herp:76284	WM 5	Dennis Silva	1998-04-07T00:00:00	CC_BY_NC_4_0		Collector(s): Dennis Silva			2023-01-26T23:31:31.560Z		CONTINENT_DERIVED_FROM_COORDINATES;INSTITUTION_MATCH_FUZZY;COLLECTION_MATCH_FUZZY
3413367731	fb639e31-52eb-4998-afb1-984ee12aca0f	http://arctos.database.museum/guid/MSB:Herp:76191?seid=5156656	Animalia	Chordata	Testudines		Testudinidae	Gopherus	Gopherus morafkai		SPECIES	Gopherus morafkai Murphy, Berry, Edwards, Leviton, Lathrop & Riedle, 2011	Gopherus morafkai		US	Harquahala Mountains	Arizona	PRESENT		939ed180-aa7b-11db-8edf-b8a03c50a862	33.862707	-113.26093	3886.0						1998-08-29T00:00:00	29	8	1998	7704598	7704598	PRESERVED_SPECIMEN	MSB	Herp	MSB:Herp:76191	HARQ 10	Dan Kent	1998-08-29T00:00:00	CC_BY_NC_4_0		Collector(s): Dan Kent			2023-01-26T23:31:31.484Z		CONTINENT_DERIVED_FROM_COORDINATES;INSTITUTION_MATCH_FUZZY;COLLECTION_MATCH_FUZZY
3413367720	fb639e31-52eb-4998-afb1-984ee12aca0f	http://arctos.database.museum/guid/MSB:Herp:76185?seid=5156904	Animalia	Chordata	Testudines		Testudinidae	Gopherus	Gopherus morafkai		SPECIES	Gopherus morafkai Murphy, Berry, Edwards, Leviton, Lathrop & Riedle, 2011	Gopherus morafkai		US	Eagletail Mountains	Arizona	PRESENT		939ed180-aa7b-11db-8edf-b8a03c50a862	33.371691	-113.287901	3886.0						1998-09-06T00:00:00	6	9	1998	7704598	7704598	PRESERVED_SPECIMEN	MSB	Herp	MSB:Herp:76185	ET 34	Bill Hasskamp	1998-09-06T00:00:00	CC_BY_NC_4_0		Collector(s): Bill Hasskamp			2023-01-26T23:31:31.468Z		CONTINENT_DERIVED_FROM_COORDINATES;INSTITUTION_MATCH_FUZZY;COLLECTION_MATCH_FUZZY
3413367689	fb639e31-52eb-4998-afb1-984ee12aca0f	http://arctos.database.museum/guid/MSB:Herp:75941?seid=5156518	Animalia	Chordata	Testudines		Testudinidae	Gopherus	Gopherus morafkai		SPECIES	Gopherus morafkai Murphy, Berry, Edwards, Leviton, Lathrop & Riedle, 2011	Gopherus morafkai		US	Little Shipp Wash, Zone 12S, Section 23	Arizona	PRESENT		939ed180-aa7b-11db-8edf-b8a03c50a862	34.5348	-113.065287	3886.0						1998-01-27T00:00:00	27	1	1998	7704598	7704598	PRESERVED_SPECIMEN	MSB	Herp	MSB:Herp:75941	LS 33	unknown	1998-01-27T00:00:00	CC_BY_NC_4_0		Collector(s): unknown			2023-01-26T23:31:31.333Z		CONTINENT_DERIVED_FROM_COORDINATES;INSTITUTION_MATCH_FUZZY;COLLECTION_MATCH_FUZZY
3413367658	fb639e31-52eb-4998-afb1-984ee12aca0f	http://arctos.database.museum/guid/MSB:Herp:76008?seid=5156562	Animalia	Chordata	Testudines		Testudinidae	Gopherus	Gopherus morafkai		SPECIES	Gopherus morafkai Murphy, Berry, Edwards, Leviton, Lathrop & Riedle, 2011	Gopherus morafkai		US	Tortilla Mountains	Arizona	PRESENT		939ed180-aa7b-11db-8edf-b8a03c50a862	33.140173	-111.229018	3886.0						1998-03-29T00:00:00	29	3	1998	7704598	7704598	PRESERVED_SPECIMEN	MSB	Herp	MSB:Herp:76008	TM 24	Peter Woodman	1998-03-29T00:00:00	CC_BY_NC_4_0		Collector(s): Peter Woodman			2023-01-26T23:31:31.172Z		CONTINENT_DERIVED_FROM_COORDINATES;INSTITUTION_MATCH_FUZZY;COLLECTION_MATCH_FUZZY
3413367657	fb639e31-52eb-4998-afb1-984ee12aca0f	http://arctos.database.museum/guid/MSB:Herp:76129?seid=5156891	Animalia	Chordata	Testudines		Testudinidae	Gopherus	Gopherus morafkai		SPECIES	Gopherus morafkai Murphy, Berry, Edwards, Leviton, Lathrop & Riedle, 2011	Gopherus morafkai		US	Little Shipp Wash, Zone 12S	Arizona	PRESENT		939ed180-aa7b-11db-8edf-b8a03c50a862	34.534798	-113.067532	3886.0						1998-07-05T00:00:00	5	7	1998	7704598	7704598	PRESERVED_SPECIMEN	MSB	Herp	MSB:Herp:76129	LS 7	T. A. Sheilds	1998-07-05T00:00:00	CC_BY_NC_4_0		Collector(s): T. A. Sheilds			2023-01-26T23:31:11.971Z		CONTINENT_DERIVED_FROM_COORDINATES;INSTITUTION_MATCH_FUZZY;COLLECTION_MATCH_FUZZY
3413367643	fb639e31-52eb-4998-afb1-984ee12aca0f	http://arctos.database.museum/guid/MSB:Herp:75857?seid=5156731	Animalia	Chordata	Testudines		Testudinidae	Gopherus	Gopherus morafkai		SPECIES	Gopherus morafkai Murphy, Berry, Edwards, Leviton, Lathrop & Riedle, 2011	Gopherus morafkai		US	San Pedro Mountains, Zone 12S	Arizona	PRESENT		939ed180-aa7b-11db-8edf-b8a03c50a862	32.62909	-110.526604	3886.0						1998-02-17T00:00:00	17	2	1998	7704598	7704598	PRESERVED_SPECIMEN	MSB	Herp	MSB:Herp:75857	SP 32	Chereka Keaton	1998-02-17T00:00:00	CC_BY_NC_4_0		Collector(s): Chereka Keaton			2023-01-26T23:31:31.091Z		CONTINENT_DERIVED_FROM_COORDINATES;INSTITUTION_MATCH_FUZZY;COLLECTION_MATCH_FUZZY
3413367596	fb639e31-52eb-4998-afb1-984ee12aca0f	http://arctos.database.museum/guid/MSB:Herp:75919?seid=5156455	Animalia	Chordata	Testudines		Testudinidae	Gopherus	Gopherus morafkai		SPECIES	Gopherus morafkai Murphy, Berry, Edwards, Leviton, Lathrop & Riedle, 2011	Gopherus morafkai		US	Four Peaks, Zone 12S, Section 24	Arizona	PRESENT		939ed180-aa7b-11db-8edf-b8a03c50a862	33.679856	-111.476842	3886.0						1997-10-20T00:00:00	20	10	1997	7704598	7704598	PRESERVED_SPECIMEN	MSB	Herp	MSB:Herp:75919	FP 21	Roy C. Averill-Murray	1997-10-20T00:00:00	CC_BY_NC_4_0		Collector(s): Roy C. Averill-Murray			2023-01-26T23:31:30.921Z		CONTINENT_DERIVED_FROM_COORDINATES;INSTITUTION_MATCH_FUZZY;COLLECTION_MATCH_FUZZY
3413367579	fb639e31-52eb-4998-afb1-984ee12aca0f	http://arctos.database.museum/guid/MSB:Herp:76216?seid=5156913	Animalia	Chordata	Testudines		Testudinidae	Gopherus	Gopherus morafkai		SPECIES	Gopherus morafkai Murphy, Berry, Edwards, Leviton, Lathrop & Riedle, 2011	Gopherus morafkai		US	West Silverbells	Arizona	PRESENT		939ed180-aa7b-11db-8edf-b8a03c50a862	32.493048	-111.666203	3886.0						1998-10-16T00:00:00	16	10	1998	7704598	7704598	PRESERVED_SPECIMEN	MSB	Herp	MSB:Herp:76216	WSB 39	Bill Hasskamp	1998-10-16T00:00:00	CC_BY_NC_4_0		Collector(s): Bill Hasskamp			2023-01-26T23:31:30.869Z		CONTINENT_DERIVED_FROM_COORDINATES;INSTITUTION_MATCH_FUZZY;COLLECTION_MATCH_FUZZY
3413367566	fb639e31-52eb-4998-afb1-984ee12aca0f	http://arctos.database.museum/guid/MSB:Herp:75935?seid=5156512	Animalia	Chordata	Testudines		Testudinidae	Gopherus	Gopherus morafkai		SPECIES	Gopherus morafkai Murphy, Berry, Edwards, Leviton, Lathrop & Riedle, 2011	Gopherus morafkai		US	Little Shipp Wash, Zone 12S, Section 22	Arizona	PRESENT		939ed180-aa7b-11db-8edf-b8a03c50a862	34.537384	-113.075048	3886.0						1998-01-21T00:00:00	21	1	1998	7704598	7704598	PRESERVED_SPECIMEN	MSB	Herp	MSB:Herp:75935	LS 26	unknown	1998-01-21T00:00:00	CC_BY_NC_4_0		Collector(s): unknown			2023-01-26T23:31:30.836Z		CONTINENT_DERIVED_FROM_COORDINATES;INSTITUTION_MATCH_FUZZY;COLLECTION_MATCH_FUZZY
3413367537	fb639e31-52eb-4998-afb1-984ee12aca0f	http://arctos.database.museum/guid/MSB:Herp:76169?seid=5156631	Animalia	Chordata	Testudines		Testudinidae	Gopherus	Gopherus morafkai		SPECIES	Gopherus morafkai Murphy, Berry, Edwards, Leviton, Lathrop & Riedle, 2011	Gopherus morafkai		US	Granit Hills, Zone 12S	Arizona	PRESENT		939ed180-aa7b-11db-8edf-b8a03c50a862	32.836722	-111.314486	3886.0						1998-07-23T00:00:00	23	7	1998	7704598	7704598	PRESERVED_SPECIMEN	MSB	Herp	MSB:Herp:76169	GH 11	Scott D. Hart	1998-07-23T00:00:00	CC_BY_NC_4_0		Collector(s): Scott D. Hart			2023-01-26T23:31:30.745Z		CONTINENT_DERIVED_FROM_COORDINATES;INSTITUTION_MATCH_FUZZY;COLLECTION_MATCH_FUZZY
3413367471	fb639e31-52eb-4998-afb1-984ee12aca0f	http://arctos.database.museum/guid/MSB:Herp:75866?seid=5156428	Animalia	Chordata	Testudines		Testudinidae	Gopherus	Gopherus morafkai		SPECIES	Gopherus morafkai Murphy, Berry, Edwards, Leviton, Lathrop & Riedle, 2011	Gopherus morafkai		US	San Pedro Mountains, Zone 12S	Arizona	PRESENT		939ed180-aa7b-11db-8edf-b8a03c50a862	32.633276	-110.543586	3886.0						1998-02-26T00:00:00	26	2	1998	7704598	7704598	PRESERVED_SPECIMEN	MSB	Herp	MSB:Herp:75866	SP 41	Chereka Keaton	1998-02-26T00:00:00	CC_BY_NC_4_0		Collector(s): Chereka Keaton			2023-01-26T23:31:11.203Z		CONTINENT_DERIVED_FROM_COORDINATES;INSTITUTION_MATCH_FUZZY;COLLECTION_MATCH_FUZZY
3413367443	fb639e31-52eb-4998-afb1-984ee12aca0f	http://arctos.database.museum/guid/MSB:Herp:76024?seid=5156475	Animalia	Chordata	Testudines		Testudinidae	Gopherus	Gopherus morafkai		SPECIES	Gopherus morafkai Murphy, Berry, Edwards, Leviton, Lathrop & Riedle, 2011	Gopherus morafkai		US	Harcuvar Mountains, Section 26	Arizona	PRESENT		939ed180-aa7b-11db-8edf-b8a03c50a862	34.087628	-113.261379	3886.0						1997-11-17T00:00:00	17	11	1997	7704598	7704598	PRESERVED_SPECIMEN	MSB	Herp	MSB:Herp:76024	HARC 35	Bryan Reilly	1997-11-17T00:00:00	CC_BY_NC_4_0		Collector(s): Bryan Reilly			2023-01-26T23:31:30.306Z		CONTINENT_DERIVED_FROM_COORDINATES;INSTITUTION_MATCH_FUZZY;COLLECTION_MATCH_FUZZY
3413367418	fb639e31-52eb-4998-afb1-984ee12aca0f	http://arctos.database.museum/guid/MSB:Herp:76290?seid=5156962	Animalia	Chordata	Testudines		Testudinidae	Gopherus	Gopherus morafkai		SPECIES	Gopherus morafkai Murphy, Berry, Edwards, Leviton, Lathrop & Riedle, 2011	Gopherus morafkai		US	Florence Military Reservation	Arizona	PRESENT		939ed180-aa7b-11db-8edf-b8a03c50a862	33.170092	-111.285908	3886.0						1998-11-29T00:00:00	29	11	1998	7704598	7704598	PRESERVED_SPECIMEN	MSB	Herp	MSB:Herp:76290		Lisa Bucci	1998-11-29T00:00:00	CC_BY_NC_4_0		Collector(s): Lisa Bucci			2023-01-26T23:31:30.196Z		CONTINENT_DERIVED_FROM_COORDINATES;INSTITUTION_MATCH_FUZZY;COLLECTION_MATCH_FUZZY
3413367403	fb639e31-52eb-4998-afb1-984ee12aca0f	http://arctos.database.museum/guid/MSB:Herp:76179?seid=5156643	Animalia	Chordata	Testudines		Testudinidae	Gopherus	Gopherus morafkai		SPECIES	Gopherus morafkai Murphy, Berry, Edwards, Leviton, Lathrop & Riedle, 2011	Gopherus morafkai		US	San Pedro Mountains, Zone 12S	Arizona	PRESENT		939ed180-aa7b-11db-8edf-b8a03c50a862	32.640703	-110.537119	3886.0						1998-08-10T00:00:00	10	8	1998	7704598	7704598	PRESERVED_SPECIMEN	MSB	Herp	MSB:Herp:76179	SP 68	Liz Smith	1998-08-10T00:00:00	CC_BY_NC_4_0		Collector(s): Liz Smith			2023-01-26T23:31:30.123Z		CONTINENT_DERIVED_FROM_COORDINATES;INSTITUTION_MATCH_FUZZY;COLLECTION_MATCH_FUZZY
3413367360	fb639e31-52eb-4998-afb1-984ee12aca0f	http://arctos.database.museum/guid/MSB:Herp:76051?seid=5156418	Animalia	Chordata	Testudines		Testudinidae	Gopherus	Gopherus morafkai		SPECIES	Gopherus morafkai Murphy, Berry, Edwards, Leviton, Lathrop & Riedle, 2011	Gopherus morafkai		US	Harcuvar Mountains	Arizona	PRESENT		939ed180-aa7b-11db-8edf-b8a03c50a862	34.086821	-113.266982	3886.0						1997-11-13T00:00:00	13	11	1997	7704598	7704598	PRESERVED_SPECIMEN	MSB	Herp	MSB:Herp:76051	HARC 31	Bryan Reilly	1997-11-13T00:00:00	CC_BY_NC_4_0		Collector(s): Bryan Reilly			2023-01-26T23:31:29.959Z		CONTINENT_DERIVED_FROM_COORDINATES;INSTITUTION_MATCH_FUZZY;COLLECTION_MATCH_FUZZY
3413367339	fb639e31-52eb-4998-afb1-984ee12aca0f	http://arctos.database.museum/guid/MSB:Herp:76178?seid=5156644	Animalia	Chordata	Testudines		Testudinidae	Gopherus	Gopherus morafkai		SPECIES	Gopherus morafkai Murphy, Berry, Edwards, Leviton, Lathrop & Riedle, 2011	Gopherus morafkai		US	San Pedro Mountains, Zone 12S	Arizona	PRESENT		939ed180-aa7b-11db-8edf-b8a03c50a862	32.638443	-110.540798	3886.0						1998-08-11T00:00:00	11	8	1998	7704598	7704598	PRESERVED_SPECIMEN	MSB	Herp	MSB:Herp:76178	SP 69	Erich Green	1998-08-11T00:00:00	CC_BY_NC_4_0		Collector(s): Erich Green			2023-01-26T23:31:10.625Z		CONTINENT_DERIVED_FROM_COORDINATES;INSTITUTION_MATCH_FUZZY;COLLECTION_MATCH_FUZZY
3413359290	fb639e31-52eb-4998-afb1-984ee12aca0f	http://arctos.database.museum/guid/MSB:Herp:75882?seid=5156553	Animalia	Chordata	Testudines		Testudinidae	Gopherus	Gopherus morafkai		SPECIES	Gopherus morafkai Murphy, Berry, Edwards, Leviton, Lathrop & Riedle, 2011	Gopherus morafkai		US	San Pedro Mountains, Zone 12S	Arizona	PRESENT		939ed180-aa7b-11db-8edf-b8a03c50a862	32.631257	-110.539161	3886.0						1998-03-14T00:00:00	14	3	1998	7704598	7704598	PRESERVED_SPECIMEN	MSB	Herp	MSB:Herp:75882	SP 57	Liz Smith	1998-03-14T00:00:00	CC_BY_NC_4_0		Collector(s): Liz Smith			2023-01-26T23:31:10.449Z		CONTINENT_DERIVED_FROM_COORDINATES;INSTITUTION_MATCH_FUZZY;COLLECTION_MATCH_FUZZY
3413359281	fb639e31-52eb-4998-afb1-984ee12aca0f	http://arctos.database.museum/guid/MSB:Herp:76052?seid=5156858	Animalia	Chordata	Testudines		Testudinidae	Gopherus	Gopherus morafkai		SPECIES	Gopherus morafkai Murphy, Berry, Edwards, Leviton, Lathrop & Riedle, 2011	Gopherus morafkai		US	Harcuvar Mountains	Arizona	PRESENT		939ed180-aa7b-11db-8edf-b8a03c50a862	34.084861	-113.265694	3886.0						1997-11-15T00:00:00	15	11	1997	7704598	7704598	PRESERVED_SPECIMEN	MSB	Herp	MSB:Herp:76052	HARC 33	Bryan Reilly	1997-11-15T00:00:00	CC_BY_NC_4_0		Collector(s): Bryan Reilly			2023-01-26T23:31:10.405Z		CONTINENT_DERIVED_FROM_COORDINATES;INSTITUTION_MATCH_FUZZY;COLLECTION_MATCH_FUZZY
3413359269	fb639e31-52eb-4998-afb1-984ee12aca0f	http://arctos.database.museum/guid/MSB:Herp:76114?seid=5156599	Animalia	Chordata	Testudines		Testudinidae	Gopherus	Gopherus morafkai		SPECIES	Gopherus morafkai Murphy, Berry, Edwards, Leviton, Lathrop & Riedle, 2011	Gopherus morafkai		US	Eagletail Mountains, Zone 12S	Arizona	PRESENT		939ed180-aa7b-11db-8edf-b8a03c50a862	33.364663	-113.292005	3886.0						1998-06-10T00:00:00	10	6	1998	7704598	7704598	PRESERVED_SPECIMEN	MSB	Herp	MSB:Herp:76114	ET 37	Bill Hasskamp	1998-06-10T00:00:00	CC_BY_NC_4_0		Collector(s): Bill Hasskamp			2023-01-26T23:31:10.325Z		CONTINENT_DERIVED_FROM_COORDINATES;INSTITUTION_MATCH_FUZZY;COLLECTION_MATCH_FUZZY
3413359184	fb639e31-52eb-4998-afb1-984ee12aca0f	http://arctos.database.museum/guid/MSB:Herp:76220?seid=5156844	Animalia	Chordata	Testudines		Testudinidae	Gopherus	Gopherus morafkai		SPECIES	Gopherus morafkai Murphy, Berry, Edwards, Leviton, Lathrop & Riedle, 2011	Gopherus morafkai		US	West Silverbells	Arizona	PRESENT		939ed180-aa7b-11db-8edf-b8a03c50a862	32.492372	-111.669636	3886.0						1998-10-21T00:00:00	21	10	1998	7704598	7704598	PRESERVED_SPECIMEN	MSB	Herp	MSB:Herp:76220	WSB 45	Peter Woodman	1998-10-21T00:00:00	CC_BY_NC_4_0		Collector(s): Peter Woodman			2023-01-26T23:31:29.291Z		CONTINENT_DERIVED_FROM_COORDINATES;INSTITUTION_MATCH_FUZZY;COLLECTION_MATCH_FUZZY
3413359161	fb639e31-52eb-4998-afb1-984ee12aca0f	http://arctos.database.museum/guid/MSB:Herp:76274?seid=5156721	Animalia	Chordata	Testudines		Testudinidae	Gopherus	Gopherus morafkai		SPECIES	Gopherus morafkai Murphy, Berry, Edwards, Leviton, Lathrop & Riedle, 2011	Gopherus morafkai		US	Bonanza Wash	Arizona	PRESENT		939ed180-aa7b-11db-8edf-b8a03c50a862	34.500818	-119.313701	3886.0						1997-09-18T00:00:00	18	9	1997	7704598	7704598	PRESERVED_SPECIMEN	MSB	Herp	MSB:Herp:76274	BZ 17	Paul Frank	1997-09-18T00:00:00	CC_BY_NC_4_0		Collector(s): Paul Frank			2023-01-26T23:31:29.158Z		CONTINENT_DERIVED_FROM_COORDINATES;INSTITUTION_MATCH_FUZZY;COLLECTION_MATCH_FUZZY
3413359135	fb639e31-52eb-4998-afb1-984ee12aca0f	http://arctos.database.museum/guid/MSB:Herp:76020?seid=5156467	Animalia	Chordata	Testudines		Testudinidae	Gopherus	Gopherus morafkai		SPECIES	Gopherus morafkai Murphy, Berry, Edwards, Leviton, Lathrop & Riedle, 2011	Gopherus morafkai		US	Harcuvar Mountains, Section 26	Arizona	PRESENT		939ed180-aa7b-11db-8edf-b8a03c50a862	34.093559	-113.26831	3886.0						1997-11-06T00:00:00	6	11	1997	7704598	7704598	PRESERVED_SPECIMEN	MSB	Herp	MSB:Herp:76020	HARC 24	Cynthia Furman	1997-11-06T00:00:00	CC_BY_NC_4_0		Collector(s): Cynthia Furman			2023-01-26T23:31:29.068Z		CONTINENT_DERIVED_FROM_COORDINATES;INSTITUTION_MATCH_FUZZY;COLLECTION_MATCH_FUZZY
3413359132	fb639e31-52eb-4998-afb1-984ee12aca0f	http://arctos.database.museum/guid/MSB:Herp:76277?seid=5156431	Animalia	Chordata	Testudines		Testudinidae	Gopherus	Gopherus morafkai		SPECIES	Gopherus morafkai Murphy, Berry, Edwards, Leviton, Lathrop & Riedle, 2011	Gopherus morafkai		US	Bonanza Wash	Arizona	PRESENT		939ed180-aa7b-11db-8edf-b8a03c50a862	34.495714	-119.314704	3886.0						1997-09-16T00:00:00	16	9	1997	7704598	7704598	PRESERVED_SPECIMEN	MSB	Herp	MSB:Herp:76277	BZ 15	Paul Frank	1997-09-16T00:00:00	CC_BY_NC_4_0		Collector(s): Paul Frank			2023-01-26T23:31:09.785Z		CONTINENT_DERIVED_FROM_COORDINATES;INSTITUTION_MATCH_FUZZY;COLLECTION_MATCH_FUZZY
3413359078	fb639e31-52eb-4998-afb1-984ee12aca0f	http://arctos.database.museum/guid/MSB:Herp:76014?seid=5156857	Animalia	Chordata	Testudines		Testudinidae	Gopherus	Gopherus morafkai		SPECIES	Gopherus morafkai Murphy, Berry, Edwards, Leviton, Lathrop & Riedle, 2011	Gopherus morafkai		US	Harcuvar Mountains, Section 26	Arizona	PRESENT		939ed180-aa7b-11db-8edf-b8a03c50a862	34.087846	-113.265199	3886.0						1997-10-31T00:00:00	31	10	1997	7704598	7704598	PRESERVED_SPECIMEN	MSB	Herp	MSB:Herp:76014	HARC 02	unknown	1997-10-31T00:00:00	CC_BY_NC_4_0		Collector(s): unknown			2023-01-26T23:31:28.874Z		CONTINENT_DERIVED_FROM_COORDINATES;INSTITUTION_MATCH_FUZZY;COLLECTION_MATCH_FUZZY
3413359075	fb639e31-52eb-4998-afb1-984ee12aca0f	http://arctos.database.museum/guid/MSB:Herp:76243?seid=5156848	Animalia	Chordata	Testudines		Testudinidae	Gopherus	Gopherus morafkai		SPECIES	Gopherus morafkai Murphy, Berry, Edwards, Leviton, Lathrop & Riedle, 2011	Gopherus morafkai		US	Maricopa Mountains	Arizona	PRESENT		939ed180-aa7b-11db-8edf-b8a03c50a862	33.068002	-112.498922	3886.0						1998-10-26T00:00:00	26	10	1998	7704598	7704598	PRESERVED_SPECIMEN	MSB	Herp	MSB:Herp:76243	MM 192	Paul Frank	1998-10-26T00:00:00	CC_BY_NC_4_0		Collector(s): Paul Frank			2023-01-26T23:31:28.866Z		CONTINENT_DERIVED_FROM_COORDINATES;INSTITUTION_MATCH_FUZZY;COLLECTION_MATCH_FUZZY
3413359063	fb639e31-52eb-4998-afb1-984ee12aca0f	http://arctos.database.museum/guid/MSB:Herp:75928?seid=5156856	Animalia	Chordata	Testudines		Testudinidae	Gopherus	Gopherus morafkai		SPECIES	Gopherus morafkai Murphy, Berry, Edwards, Leviton, Lathrop & Riedle, 2011	Gopherus morafkai		US	Four Peaks, Zone 12S, Section 24	Arizona	PRESENT		939ed180-aa7b-11db-8edf-b8a03c50a862	33.681086	-111.483116	3886.0						1997-10-29T00:00:00	29	10	1997	7704598	7704598	PRESERVED_SPECIMEN	MSB	Herp	MSB:Herp:75928	FP 30	Eli Bernstein	1997-10-29T00:00:00	CC_BY_NC_4_0		Collector(s): Eli Bernstein			2023-01-26T23:31:09.524Z		CONTINENT_DERIVED_FROM_COORDINATES;INSTITUTION_MATCH_FUZZY;COLLECTION_MATCH_FUZZY
3413359042	fb639e31-52eb-4998-afb1-984ee12aca0f	http://arctos.database.museum/guid/MSB:Herp:75925?seid=5156853	Animalia	Chordata	Testudines		Testudinidae	Gopherus	Gopherus morafkai		SPECIES	Gopherus morafkai Murphy, Berry, Edwards, Leviton, Lathrop & Riedle, 2011	Gopherus morafkai		US	Four Peaks, Zone 12S, Section 13	Arizona	PRESENT		939ed180-aa7b-11db-8edf-b8a03c50a862	33.681749	-111.474705	3886.0						1997-10-26T00:00:00	26	10	1997	7704598	7704598	PRESERVED_SPECIMEN	MSB	Herp	MSB:Herp:75925	FP 27	Eli Bernstein	1997-10-26T00:00:00	CC_BY_NC_4_0		Collector(s): Eli Bernstein			2023-01-26T23:31:28.736Z		CONTINENT_DERIVED_FROM_COORDINATES;INSTITUTION_MATCH_FUZZY;COLLECTION_MATCH_FUZZY
3413359041	fb639e31-52eb-4998-afb1-984ee12aca0f	http://arctos.database.museum/guid/MSB:Herp:75881?seid=5156552	Animalia	Chordata	Testudines		Testudinidae	Gopherus	Gopherus morafkai		SPECIES	Gopherus morafkai Murphy, Berry, Edwards, Leviton, Lathrop & Riedle, 2011	Gopherus morafkai		US	San Pedro Mountains, Zone 12S	Arizona	PRESENT		939ed180-aa7b-11db-8edf-b8a03c50a862	32.629556	-110.525791	3886.0						1998-03-13T00:00:00	13	3	1998	7704598	7704598	PRESERVED_SPECIMEN	MSB	Herp	MSB:Herp:75881	SP 56	Chereka Keaton	1998-03-13T00:00:00	CC_BY_NC_4_0		Collector(s): Chereka Keaton			2023-01-26T23:31:28.731Z		CONTINENT_DERIVED_FROM_COORDINATES;INSTITUTION_MATCH_FUZZY;COLLECTION_MATCH_FUZZY
3413359027	fb639e31-52eb-4998-afb1-984ee12aca0f	http://arctos.database.museum/guid/MSB:Herp:76124?seid=5156625	Animalia	Chordata	Testudines		Testudinidae	Gopherus	Gopherus morafkai		SPECIES	Gopherus morafkai Murphy, Berry, Edwards, Leviton, Lathrop & Riedle, 2011	Gopherus morafkai		US	San Pedro Mountains, Zone 12S	Arizona	PRESENT		939ed180-aa7b-11db-8edf-b8a03c50a862	32.639091	-110.537863	3886.0						1998-07-17T00:00:00	17	7	1998	7704598	7704598	PRESERVED_SPECIMEN	MSB	Herp	MSB:Herp:76124	SP 21	Scott D. Hart	1998-07-17T00:00:00	CC_BY_NC_4_0		Collector(s): Scott D. Hart			2023-01-26T23:31:09.336Z		CONTINENT_DERIVED_FROM_COORDINATES;INSTITUTION_MATCH_FUZZY;COLLECTION_MATCH_FUZZY
3413359010	fb639e31-52eb-4998-afb1-984ee12aca0f	http://arctos.database.museum/guid/MSB:Herp:76153?seid=5156899	Animalia	Chordata	Testudines		Testudinidae	Gopherus	Gopherus morafkai		SPECIES	Gopherus morafkai Murphy, Berry, Edwards, Leviton, Lathrop & Riedle, 2011	Gopherus morafkai		US	Granit Hills, Zone 12S	Arizona	PRESENT		939ed180-aa7b-11db-8edf-b8a03c50a862	32.826825	-111.311598	3886.0						1998-08-08T00:00:00	8	8	1998	7704598	7704598	PRESERVED_SPECIMEN	MSB	Herp	MSB:Herp:76153	GH 32	Arizona Game and Fish Department	1998-08-08T00:00:00	CC_BY_NC_4_0		Collector(s): Arizona Game and Fish Department			2023-01-26T23:31:09.289Z		CONTINENT_DERIVED_FROM_COORDINATES;INSTITUTION_MATCH_FUZZY;COLLECTION_MATCH_FUZZY
3413358994	fb639e31-52eb-4998-afb1-984ee12aca0f	http://arctos.database.museum/guid/MSB:Herp:76121?seid=5156623	Animalia	Chordata	Testudines		Testudinidae	Gopherus	Gopherus morafkai		SPECIES	Gopherus morafkai Murphy, Berry, Edwards, Leviton, Lathrop & Riedle, 2011	Gopherus morafkai		US	San Pedro Mountains, Zone 12S	Arizona	PRESENT		939ed180-aa7b-11db-8edf-b8a03c50a862	32.631516	-110.523926	3886.0						1998-07-15T00:00:00	15	7	1998	7704598	7704598	PRESERVED_SPECIMEN	MSB	Herp	MSB:Herp:76121	SP 19	Scott D. Hart	1998-07-15T00:00:00	CC_BY_NC_4_0		Collector(s): Scott D. Hart			2023-01-26T23:31:28.566Z		CONTINENT_DERIVED_FROM_COORDINATES;INSTITUTION_MATCH_FUZZY;COLLECTION_MATCH_FUZZY
3413358981	fb639e31-52eb-4998-afb1-984ee12aca0f	http://arctos.database.museum/guid/MSB:Herp:76113?seid=5156598	Animalia	Chordata	Testudines		Testudinidae	Gopherus	Gopherus morafkai		SPECIES	Gopherus morafkai Murphy, Berry, Edwards, Leviton, Lathrop & Riedle, 2011	Gopherus morafkai		US	Eagletail Mountains, Zone 12S	Arizona	PRESENT		939ed180-aa7b-11db-8edf-b8a03c50a862	33.36504	-113.292133	3886.0						1998-06-09T00:00:00	9	6	1998	7704598	7704598	PRESERVED_SPECIMEN	MSB	Herp	MSB:Herp:76113	ET 36	Bill Hasskamp	1998-06-09T00:00:00	CC_BY_NC_4_0		Collector(s): Bill Hasskamp			2023-01-26T23:31:28.525Z		CONTINENT_DERIVED_FROM_COORDINATES;INSTITUTION_MATCH_FUZZY;COLLECTION_MATCH_FUZZY
3413358977	fb639e31-52eb-4998-afb1-984ee12aca0f	http://arctos.database.museum/guid/MSB:Herp:75867?seid=5156540	Animalia	Chordata	Testudines		Testudinidae	Gopherus	Gopherus morafkai		SPECIES	Gopherus morafkai Murphy, Berry, Edwards, Leviton, Lathrop & Riedle, 2011	Gopherus morafkai		US	San Pedro Mountains, Zone 12S	Arizona	PRESENT		939ed180-aa7b-11db-8edf-b8a03c50a862	32.639487	-110.537509	3886.0						1998-02-27T00:00:00	27	2	1998	7704598	7704598	PRESERVED_SPECIMEN	MSB	Herp	MSB:Herp:75867	SP 42	Liz Smith	1998-02-27T00:00:00	CC_BY_NC_4_0		Collector(s): Liz Smith			2023-01-26T23:31:28.507Z		CONTINENT_DERIVED_FROM_COORDINATES;INSTITUTION_MATCH_FUZZY;COLLECTION_MATCH_FUZZY
3413358970	fb639e31-52eb-4998-afb1-984ee12aca0f	http://arctos.database.museum/guid/MSB:Herp:75859?seid=5156533	Animalia	Chordata	Testudines		Testudinidae	Gopherus	Gopherus morafkai		SPECIES	Gopherus morafkai Murphy, Berry, Edwards, Leviton, Lathrop & Riedle, 2011	Gopherus morafkai		US	San Pedro Mountains, Zone 12S	Arizona	PRESENT		939ed180-aa7b-11db-8edf-b8a03c50a862	32.629283	-110.537135	3886.0						1998-02-19T00:00:00	19	2	1998	7704598	7704598	PRESERVED_SPECIMEN	MSB	Herp	MSB:Herp:75859	SP 34	Chereka Keaton	1998-02-19T00:00:00	CC_BY_NC_4_0		Collector(s): Chereka Keaton			2023-01-26T23:31:28.462Z		CONTINENT_DERIVED_FROM_COORDINATES;INSTITUTION_MATCH_FUZZY;COLLECTION_MATCH_FUZZY
3413358951	fb639e31-52eb-4998-afb1-984ee12aca0f	http://arctos.database.museum/guid/MSB:Herp:76285?seid=5156708	Animalia	Chordata	Testudines		Testudinidae	Gopherus	Gopherus morafkai		SPECIES	Gopherus morafkai Murphy, Berry, Edwards, Leviton, Lathrop & Riedle, 2011	Gopherus morafkai		US	Sugarloaf Mountain	Arizona	PRESENT		939ed180-aa7b-11db-8edf-b8a03c50a862	33.692071	-111.51231	3886.0						1998-11-24T00:00:00	24	11	1998	7704598	7704598	PRESERVED_SPECIMEN	MSB	Herp	MSB:Herp:76285	SL 605	unknown	1998-11-24T00:00:00	CC_BY_NC_4_0		Collector(s): unknown			2023-01-26T23:31:08.933Z		CONTINENT_DERIVED_FROM_COORDINATES;INSTITUTION_MATCH_FUZZY;COLLECTION_MATCH_FUZZY
3413358949	fb639e31-52eb-4998-afb1-984ee12aca0f	http://arctos.database.museum/guid/MSB:Herp:75889?seid=5156869	Animalia	Chordata	Testudines		Testudinidae	Gopherus	Gopherus morafkai		SPECIES	Gopherus morafkai Murphy, Berry, Edwards, Leviton, Lathrop & Riedle, 2011	Gopherus morafkai		US	San Pedro Mountains, Zone 12S	Arizona	PRESENT		939ed180-aa7b-11db-8edf-b8a03c50a862	32.6311	-110.530932	3886.0						1998-03-21T00:00:00	21	3	1998	7704598	7704598	PRESERVED_SPECIMEN	MSB	Herp	MSB:Herp:75889	SP 64	Liz Smith	1998-03-21T00:00:00	CC_BY_NC_4_0		Collector(s): Liz Smith			2023-01-26T23:31:08.928Z		CONTINENT_DERIVED_FROM_COORDINATES;INSTITUTION_MATCH_FUZZY;COLLECTION_MATCH_FUZZY
3413358918	fb639e31-52eb-4998-afb1-984ee12aca0f	http://arctos.database.museum/guid/MSB:Herp:76221?seid=5156426	Animalia	Chordata	Testudines		Testudinidae	Gopherus	Gopherus morafkai		SPECIES	Gopherus morafkai Murphy, Berry, Edwards, Leviton, Lathrop & Riedle, 2011	Gopherus morafkai		US	West Silverbells	Arizona	PRESENT		939ed180-aa7b-11db-8edf-b8a03c50a862	32.501305	-111.7715	3886.0						1998-10-19T00:00:00	19	10	1998	7704598	7704598	PRESERVED_SPECIMEN	MSB	Herp	MSB:Herp:76221	WSB 43	Peter Woodman	1998-10-19T00:00:00	CC_BY_NC_4_0		Collector(s): Peter Woodman			2023-01-26T23:31:08.817Z		CONTINENT_DERIVED_FROM_COORDINATES;INSTITUTION_MATCH_FUZZY;COLLECTION_MATCH_FUZZY
3413358917	fb639e31-52eb-4998-afb1-984ee12aca0f	http://arctos.database.museum/guid/MSB:Herp:76021?seid=5156468	Animalia	Chordata	Testudines		Testudinidae	Gopherus	Gopherus morafkai		SPECIES	Gopherus morafkai Murphy, Berry, Edwards, Leviton, Lathrop & Riedle, 2011	Gopherus morafkai		US	Harcuvar Mountains, Section 26	Arizona	PRESENT		939ed180-aa7b-11db-8edf-b8a03c50a862	34.086329	-113.267283	3886.0						1997-11-07T00:00:00	7	11	1997	7704598	7704598	PRESERVED_SPECIMEN	MSB	Herp	MSB:Herp:76021	HARC 25	Cynthia Furman	1997-11-07T00:00:00	CC_BY_NC_4_0		Collector(s): Cynthia Furman			2023-01-26T23:31:08.822Z		CONTINENT_DERIVED_FROM_COORDINATES;INSTITUTION_MATCH_FUZZY;COLLECTION_MATCH_FUZZY
3413358909	fb639e31-52eb-4998-afb1-984ee12aca0f	http://arctos.database.museum/guid/MSB:Herp:76186?seid=5156664	Animalia	Chordata	Testudines		Testudinidae	Gopherus	Gopherus morafkai		SPECIES	Gopherus morafkai Murphy, Berry, Edwards, Leviton, Lathrop & Riedle, 2011	Gopherus morafkai		US	Eagletail Mountains	Arizona	PRESENT		939ed180-aa7b-11db-8edf-b8a03c50a862	33.365226	-113.282026	3886.0						1998-09-09T00:00:00	9	9	1998	7704598	7704598	PRESERVED_SPECIMEN	MSB	Herp	MSB:Herp:76186	ET 41	Bill Hasskamp	1998-09-09T00:00:00	CC_BY_NC_4_0		Collector(s): Bill Hasskamp			2023-01-26T23:31:08.767Z		CONTINENT_DERIVED_FROM_COORDINATES;INSTITUTION_MATCH_FUZZY;COLLECTION_MATCH_FUZZY
3413358908	fb639e31-52eb-4998-afb1-984ee12aca0f	http://arctos.database.museum/guid/MSB:Herp:75880?seid=5156420	Animalia	Chordata	Testudines		Testudinidae	Gopherus	Gopherus morafkai		SPECIES	Gopherus morafkai Murphy, Berry, Edwards, Leviton, Lathrop & Riedle, 2011	Gopherus morafkai		US	San Pedro Mountains, Zone 12S	Arizona	PRESENT		939ed180-aa7b-11db-8edf-b8a03c50a862	32.627754	-110.533455	3886.0						1998-03-12T00:00:00	12	3	1998	7704598	7704598	PRESERVED_SPECIMEN	MSB	Herp	MSB:Herp:75880	SP 55	Chereka Keaton	1998-03-12T00:00:00	CC_BY_NC_4_0		Collector(s): Chereka Keaton			2023-01-26T23:31:08.764Z		CONTINENT_DERIVED_FROM_COORDINATES;INSTITUTION_MATCH_FUZZY;COLLECTION_MATCH_FUZZY
3413358890	fb639e31-52eb-4998-afb1-984ee12aca0f	http://arctos.database.museum/guid/MSB:Herp:76276?seid=5156720	Animalia	Chordata	Testudines		Testudinidae	Gopherus	Gopherus morafkai		SPECIES	Gopherus morafkai Murphy, Berry, Edwards, Leviton, Lathrop & Riedle, 2011	Gopherus morafkai		US	Bonanza Wash	Arizona	PRESENT		939ed180-aa7b-11db-8edf-b8a03c50a862	34.502625	-119.317269	3886.0						1997-09-17T00:00:00	17	9	1997	7704598	7704598	PRESERVED_SPECIMEN	MSB	Herp	MSB:Herp:76276	BZ 16	Liz Smith	1997-09-17T00:00:00	CC_BY_NC_4_0		Collector(s): Liz Smith			2023-01-26T23:31:28.098Z		CONTINENT_DERIVED_FROM_COORDINATES;INSTITUTION_MATCH_FUZZY;COLLECTION_MATCH_FUZZY
3413358825	fb639e31-52eb-4998-afb1-984ee12aca0f	http://arctos.database.museum/guid/MSB:Herp:76155?seid=5156634	Animalia	Chordata	Testudines		Testudinidae	Gopherus	Gopherus morafkai		SPECIES	Gopherus morafkai Murphy, Berry, Edwards, Leviton, Lathrop & Riedle, 2011	Gopherus morafkai		US	Granit Hills, Zone 12S	Arizona	PRESENT		939ed180-aa7b-11db-8edf-b8a03c50a862	32.829074	-111.313935	3886.0						1998-07-26T00:00:00	26	7	1998	7704598	7704598	PRESERVED_SPECIMEN	MSB	Herp	MSB:Herp:76155	GH 14	Dave Silverman	1998-07-26T00:00:00	CC_BY_NC_4_0		Collector(s): Dave Silverman			2023-01-26T23:31:08.470Z		CONTINENT_DERIVED_FROM_COORDINATES;INSTITUTION_MATCH_FUZZY;COLLECTION_MATCH_FUZZY
3413358819	fb639e31-52eb-4998-afb1-984ee12aca0f	http://arctos.database.museum/guid/MSB:Herp:76122?seid=5156893	Animalia	Chordata	Testudines		Testudinidae	Gopherus	Gopherus morafkai		SPECIES	Gopherus morafkai Murphy, Berry, Edwards, Leviton, Lathrop & Riedle, 2011	Gopherus morafkai		US	San Pedro Mountains, Zone 12S	Arizona	PRESENT		939ed180-aa7b-11db-8edf-b8a03c50a862	32.630591	-110.534623	3886.0						1998-07-11T00:00:00	11	7	1998	7704598	7704598	PRESERVED_SPECIMEN	MSB	Herp	MSB:Herp:76122	SP 8	Scott J. Bailey	1998-07-11T00:00:00	CC_BY_NC_4_0		Collector(s): Scott J. Bailey			2023-01-26T23:31:08.443Z		CONTINENT_DERIVED_FROM_COORDINATES;INSTITUTION_MATCH_FUZZY;COLLECTION_MATCH_FUZZY
3413358799	fb639e31-52eb-4998-afb1-984ee12aca0f	http://arctos.database.museum/guid/MSB:Herp:76175?seid=5156637	Animalia	Chordata	Testudines		Testudinidae	Gopherus	Gopherus morafkai		SPECIES	Gopherus morafkai Murphy, Berry, Edwards, Leviton, Lathrop & Riedle, 2011	Gopherus morafkai		US	Granit Hills, Zone 12S	Arizona	PRESENT		939ed180-aa7b-11db-8edf-b8a03c50a862	32.831741	-111.311712	3886.0						1998-07-29T00:00:00	29	7	1998	7704598	7704598	PRESERVED_SPECIMEN	MSB	Herp	MSB:Herp:76175	GH 21	Paul Frank	1998-07-29T00:00:00	CC_BY_NC_4_0		Collector(s): Paul Frank			2023-01-26T23:31:27.746Z		CONTINENT_DERIVED_FROM_COORDINATES;INSTITUTION_MATCH_FUZZY;COLLECTION_MATCH_FUZZY
3413358793	fb639e31-52eb-4998-afb1-984ee12aca0f	http://arctos.database.museum/guid/MSB:Herp:75858?seid=5156532	Animalia	Chordata	Testudines		Testudinidae	Gopherus	Gopherus morafkai		SPECIES	Gopherus morafkai Murphy, Berry, Edwards, Leviton, Lathrop & Riedle, 2011	Gopherus morafkai		US	San Pedro Mountains, Zone 12S	Arizona	PRESENT		939ed180-aa7b-11db-8edf-b8a03c50a862	32.629273	-110.532114	3886.0						1998-02-18T00:00:00	18	2	1998	7704598	7704598	PRESERVED_SPECIMEN	MSB	Herp	MSB:Herp:75858	SP 33	Chereka Keaton	1998-02-18T00:00:00	CC_BY_NC_4_0		Collector(s): Chereka Keaton			2023-01-26T23:31:08.333Z		CONTINENT_DERIVED_FROM_COORDINATES;INSTITUTION_MATCH_FUZZY;COLLECTION_MATCH_FUZZY
3413358787	fb639e31-52eb-4998-afb1-984ee12aca0f	http://arctos.database.museum/guid/MSB:Herp:75936?seid=5156513	Animalia	Chordata	Testudines		Testudinidae	Gopherus	Gopherus morafkai		SPECIES	Gopherus morafkai Murphy, Berry, Edwards, Leviton, Lathrop & Riedle, 2011	Gopherus morafkai		US	Little Shipp Wash, Zone 12S, Section 22	Arizona	PRESENT		939ed180-aa7b-11db-8edf-b8a03c50a862	34.533008	-113.077881	3886.0						1998-01-22T00:00:00	22	1	1998	7704598	7704598	PRESERVED_SPECIMEN	MSB	Herp	MSB:Herp:75936	LS 27	unknown	1998-01-22T00:00:00	CC_BY_NC_4_0		Collector(s): unknown			2023-01-26T23:31:08.297Z		CONTINENT_DERIVED_FROM_COORDINATES;INSTITUTION_MATCH_FUZZY;COLLECTION_MATCH_FUZZY
3413358778	fb639e31-52eb-4998-afb1-984ee12aca0f	http://arctos.database.museum/guid/MSB:Herp:76022?seid=5156474	Animalia	Chordata	Testudines		Testudinidae	Gopherus	Gopherus morafkai		SPECIES	Gopherus morafkai Murphy, Berry, Edwards, Leviton, Lathrop & Riedle, 2011	Gopherus morafkai		US	Harcuvar Mountains, Section 26	Arizona	PRESENT		939ed180-aa7b-11db-8edf-b8a03c50a862	34.086806	-113.267783	3886.0						1997-11-14T00:00:00	14	11	1997	7704598	7704598	PRESERVED_SPECIMEN	MSB	Herp	MSB:Herp:76022	HARC 32	Bryan Reilly	1997-11-14T00:00:00	CC_BY_NC_4_0		Collector(s): Bryan Reilly			2023-01-26T23:31:27.635Z		CONTINENT_DERIVED_FROM_COORDINATES;INSTITUTION_MATCH_FUZZY;COLLECTION_MATCH_FUZZY
3413358760	fb639e31-52eb-4998-afb1-984ee12aca0f	http://arctos.database.museum/guid/MSB:Herp:76054?seid=5156469	Animalia	Chordata	Testudines		Testudinidae	Gopherus	Gopherus morafkai		SPECIES	Gopherus morafkai Murphy, Berry, Edwards, Leviton, Lathrop & Riedle, 2011	Gopherus morafkai		US	Harcuvar Mountains	Arizona	PRESENT		939ed180-aa7b-11db-8edf-b8a03c50a862	34.091358	-113.267363	3886.0						1997-11-08T00:00:00	8	11	1997	7704598	7704598	PRESERVED_SPECIMEN	MSB	Herp	MSB:Herp:76054	HARC 26	Bryan Reilly	1997-11-08T00:00:00	CC_BY_NC_4_0		Collector(s): Bryan Reilly			2023-01-26T23:31:08.206Z		CONTINENT_DERIVED_FROM_COORDINATES;INSTITUTION_MATCH_FUZZY;COLLECTION_MATCH_FUZZY
3413358751	fb639e31-52eb-4998-afb1-984ee12aca0f	http://arctos.database.museum/guid/MSB:Herp:76055?seid=5156877	Animalia	Chordata	Testudines		Testudinidae	Gopherus	Gopherus morafkai		SPECIES	Gopherus morafkai Murphy, Berry, Edwards, Leviton, Lathrop & Riedle, 2011	Gopherus morafkai		US	West Silverbells	Arizona	PRESENT		939ed180-aa7b-11db-8edf-b8a03c50a862	32.491495	-111.664829	3886.0						1998-04-30T00:00:00	30	4	1998	7704598	7704598	PRESERVED_SPECIMEN	MSB	Herp	MSB:Herp:76055	WSB 29	Peter Woodman	1998-04-30T00:00:00	CC_BY_NC_4_0		Collector(s): Peter Woodman			2023-01-26T23:31:27.612Z		CONTINENT_DERIVED_FROM_COORDINATES;INSTITUTION_MATCH_FUZZY;COLLECTION_MATCH_FUZZY
3413358721	fb639e31-52eb-4998-afb1-984ee12aca0f	http://arctos.database.museum/guid/MSB:Herp:76176?seid=5156645	Animalia	Chordata	Testudines		Testudinidae	Gopherus	Gopherus morafkai		SPECIES	Gopherus morafkai Murphy, Berry, Edwards, Leviton, Lathrop & Riedle, 2011	Gopherus morafkai		US	San Pedro Mountains, Zone 12S	Arizona	PRESENT		939ed180-aa7b-11db-8edf-b8a03c50a862	32.629849	-110.53177	3886.0						1998-08-12T00:00:00	12	8	1998	7704598	7704598	PRESERVED_SPECIMEN	MSB	Herp	MSB:Herp:76176	SP 70	Cynthia Furman	1998-08-12T00:00:00	CC_BY_NC_4_0		Collector(s): Cynthia Furman			2023-01-26T23:31:08.064Z		CONTINENT_DERIVED_FROM_COORDINATES;INSTITUTION_MATCH_FUZZY;COLLECTION_MATCH_FUZZY
3413358717	fb639e31-52eb-4998-afb1-984ee12aca0f	http://arctos.database.museum/guid/MSB:Herp:76154?seid=5156642	Animalia	Chordata	Testudines		Testudinidae	Gopherus	Gopherus morafkai		SPECIES	Gopherus morafkai Murphy, Berry, Edwards, Leviton, Lathrop & Riedle, 2011	Gopherus morafkai		US	Granit Hills, Zone 12S	Arizona	PRESENT		939ed180-aa7b-11db-8edf-b8a03c50a862	32.824941	-111.311004	3886.0						1998-08-09T00:00:00	9	8	1998	7704598	7704598	PRESERVED_SPECIMEN	MSB	Herp	MSB:Herp:76154	GH 33	Arizona Game and Fish Department	1998-08-09T00:00:00	CC_BY_NC_4_0		Collector(s): Arizona Game and Fish Department			2023-01-26T23:31:27.418Z		CONTINENT_DERIVED_FROM_COORDINATES;INSTITUTION_MATCH_FUZZY;COLLECTION_MATCH_FUZZY
3413358705	fb639e31-52eb-4998-afb1-984ee12aca0f	http://arctos.database.museum/guid/MSB:Herp:76023?seid=5156859	Animalia	Chordata	Testudines		Testudinidae	Gopherus	Gopherus morafkai		SPECIES	Gopherus morafkai Murphy, Berry, Edwards, Leviton, Lathrop & Riedle, 2011	Gopherus morafkai		US	Harcuvar Mountains, Section 26	Arizona	PRESENT		939ed180-aa7b-11db-8edf-b8a03c50a862	34.083602	-113.269421	3886.0						1997-11-16T00:00:00	16	11	1997	7704598	7704598	PRESERVED_SPECIMEN	MSB	Herp	MSB:Herp:76023	HARC 34	Bryan Reilly	1997-11-16T00:00:00	CC_BY_NC_4_0		Collector(s): Bryan Reilly			2023-01-26T23:31:08.004Z		CONTINENT_DERIVED_FROM_COORDINATES;INSTITUTION_MATCH_FUZZY;COLLECTION_MATCH_FUZZY
3413358703	fb639e31-52eb-4998-afb1-984ee12aca0f	http://arctos.database.museum/guid/MSB:Herp:75926?seid=5156854	Animalia	Chordata	Testudines		Testudinidae	Gopherus	Gopherus morafkai		SPECIES	Gopherus morafkai Murphy, Berry, Edwards, Leviton, Lathrop & Riedle, 2011	Gopherus morafkai		US	Four Peaks, Zone 12S, Section 13	Arizona	PRESENT		939ed180-aa7b-11db-8edf-b8a03c50a862	33.687446	-111.480271	3886.0						1997-10-27T00:00:00	27	10	1997	7704598	7704598	PRESERVED_SPECIMEN	MSB	Herp	MSB:Herp:75926	FP 28	Eli Bernstein	1997-10-27T00:00:00	CC_BY_NC_4_0		Collector(s): Eli Bernstein			2023-01-26T23:31:08.006Z		CONTINENT_DERIVED_FROM_COORDINATES;INSTITUTION_MATCH_FUZZY;COLLECTION_MATCH_FUZZY
3413358679	fb639e31-52eb-4998-afb1-984ee12aca0f	http://arctos.database.museum/guid/MSB:Herp:76222?seid=5156681	Animalia	Chordata	Testudines		Testudinidae	Gopherus	Gopherus morafkai		SPECIES	Gopherus morafkai Murphy, Berry, Edwards, Leviton, Lathrop & Riedle, 2011	Gopherus morafkai		US	West Silverbells	Arizona	PRESENT		939ed180-aa7b-11db-8edf-b8a03c50a862	32.491138	-111.669138	3886.0						1998-10-18T00:00:00	18	10	1998	7704598	7704598	PRESERVED_SPECIMEN	MSB	Herp	MSB:Herp:76222	WSB 42	Bill Hasskamp	1998-10-18T00:00:00	CC_BY_NC_4_0		Collector(s): Bill Hasskamp			2023-01-26T23:31:27.298Z		CONTINENT_DERIVED_FROM_COORDINATES;INSTITUTION_MATCH_FUZZY;COLLECTION_MATCH_FUZZY
3413358660	fb639e31-52eb-4998-afb1-984ee12aca0f	http://arctos.database.museum/guid/MSB:Herp:76212?seid=5156911	Animalia	Chordata	Testudines		Testudinidae	Gopherus	Gopherus morafkai		SPECIES	Gopherus morafkai Murphy, Berry, Edwards, Leviton, Lathrop & Riedle, 2011	Gopherus morafkai		US	West Silverbells	Arizona	PRESENT		939ed180-aa7b-11db-8edf-b8a03c50a862	32.498129	-111.670978	3886.0						1998-10-13T00:00:00	13	10	1998	7704598	7704598	PRESERVED_SPECIMEN	MSB	Herp	MSB:Herp:76212	WSB 36	Bill Hasskamp	1998-10-13T00:00:00	CC_BY_NC_4_0		Collector(s): Bill Hasskamp			2023-01-26T23:31:27.231Z		CONTINENT_DERIVED_FROM_COORDINATES;INSTITUTION_MATCH_FUZZY;COLLECTION_MATCH_FUZZY
3413358606	fb639e31-52eb-4998-afb1-984ee12aca0f	http://arctos.database.museum/guid/MSB:Herp:76050?seid=5156471	Animalia	Chordata	Testudines		Testudinidae	Gopherus	Gopherus morafkai		SPECIES	Gopherus morafkai Murphy, Berry, Edwards, Leviton, Lathrop & Riedle, 2011	Gopherus morafkai		US	Harcuvar Mountains	Arizona	PRESENT		939ed180-aa7b-11db-8edf-b8a03c50a862	34.093959	-113.272027	3886.0						1997-11-10T00:00:00	10	11	1997	7704598	7704598	PRESERVED_SPECIMEN	MSB	Herp	MSB:Herp:76050	HARC 28	Bryan Reilly	1997-11-10T00:00:00	CC_BY_NC_4_0		Collector(s): Bryan Reilly			2023-01-26T23:31:26.935Z		CONTINENT_DERIVED_FROM_COORDINATES;INSTITUTION_MATCH_FUZZY;COLLECTION_MATCH_FUZZY
3413358593	fb639e31-52eb-4998-afb1-984ee12aca0f	http://arctos.database.museum/guid/MSB:Herp:76171?seid=5156894	Animalia	Chordata	Testudines		Testudinidae	Gopherus	Gopherus morafkai		SPECIES	Gopherus morafkai Murphy, Berry, Edwards, Leviton, Lathrop & Riedle, 2011	Gopherus morafkai		US	Granit Hills, Zone 12S	Arizona	PRESENT		939ed180-aa7b-11db-8edf-b8a03c50a862	32.82422	-111.310745	3886.0						1998-08-03T00:00:00	3	8	1998	7704598	7704598	PRESERVED_SPECIMEN	MSB	Herp	MSB:Herp:76171	GH 26	Paul Frank	1998-08-03T00:00:00	CC_BY_NC_4_0		Collector(s): Paul Frank			2023-01-26T23:31:07.508Z		CONTINENT_DERIVED_FROM_COORDINATES;INSTITUTION_MATCH_FUZZY;COLLECTION_MATCH_FUZZY
3413358585	fb639e31-52eb-4998-afb1-984ee12aca0f	http://arctos.database.museum/guid/MSB:Herp:76019?seid=5156466	Animalia	Chordata	Testudines		Testudinidae	Gopherus	Gopherus morafkai		SPECIES	Gopherus morafkai Murphy, Berry, Edwards, Leviton, Lathrop & Riedle, 2011	Gopherus morafkai		US	Harcuvar Mountains, Section 26	Arizona	PRESENT		939ed180-aa7b-11db-8edf-b8a03c50a862	34.097553	-113.26148	3886.0						1997-11-05T00:00:00	5	11	1997	7704598	7704598	PRESERVED_SPECIMEN	MSB	Herp	MSB:Herp:76019	HARC 23	Cynthia Furman	1997-11-05T00:00:00	CC_BY_NC_4_0		Collector(s): Cynthia Furman			2023-01-26T23:31:07.500Z		CONTINENT_DERIVED_FROM_COORDINATES;INSTITUTION_MATCH_FUZZY;COLLECTION_MATCH_FUZZY
3413358574	fb639e31-52eb-4998-afb1-984ee12aca0f	http://arctos.database.museum/guid/MSB:Herp:76174?seid=5156638	Animalia	Chordata	Testudines		Testudinidae	Gopherus	Gopherus morafkai		SPECIES	Gopherus morafkai Murphy, Berry, Edwards, Leviton, Lathrop & Riedle, 2011	Gopherus morafkai		US	Granit Hills, Zone 12S	Arizona	PRESENT		939ed180-aa7b-11db-8edf-b8a03c50a862	32.830446	-111.313823	3886.0						1998-07-30T00:00:00	30	7	1998	7704598	7704598	PRESERVED_SPECIMEN	MSB	Herp	MSB:Herp:76174	GH 22	Paul Frank	1998-07-30T00:00:00	CC_BY_NC_4_0		Collector(s): Paul Frank			2023-01-26T23:31:26.832Z		CONTINENT_DERIVED_FROM_COORDINATES;INSTITUTION_MATCH_FUZZY;COLLECTION_MATCH_FUZZY
3413358508	fb639e31-52eb-4998-afb1-984ee12aca0f	http://arctos.database.museum/guid/MSB:Herp:76295?seid=5156715	Animalia	Chordata	Testudines		Testudinidae	Gopherus	Gopherus morafkai		SPECIES	Gopherus morafkai Murphy, Berry, Edwards, Leviton, Lathrop & Riedle, 2011	Gopherus morafkai		US	Silverbell Mountains	Arizona	PRESENT		939ed180-aa7b-11db-8edf-b8a03c50a862	32.433697	-111.563872	13423.0						1998-12-04T00:00:00	4	12	1998	7704598	7704598	PRESERVED_SPECIMEN	MSB	Herp	MSB:Herp:76295		Mike Miller	1998-12-04T00:00:00	CC_BY_NC_4_0		Collector(s): Mike Miller			2023-01-26T23:31:07.143Z		GEODETIC_DATUM_ASSUMED_WGS84;CONTINENT_DERIVED_FROM_COORDINATES;INSTITUTION_MATCH_FUZZY;COLLECTION_MATCH_FUZZY
3413358497	fb639e31-52eb-4998-afb1-984ee12aca0f	http://arctos.database.museum/guid/MSB:Herp:75862?seid=5156536	Animalia	Chordata	Testudines		Testudinidae	Gopherus	Gopherus morafkai		SPECIES	Gopherus morafkai Murphy, Berry, Edwards, Leviton, Lathrop & Riedle, 2011	Gopherus morafkai		US	San Pedro Mountains, Zone 12S	Arizona	PRESENT		939ed180-aa7b-11db-8edf-b8a03c50a862	32.636247	-110.542057	3886.0						1998-02-22T00:00:00	22	2	1998	7704598	7704598	PRESERVED_SPECIMEN	MSB	Herp	MSB:Herp:75862	SP 37	Liz Smith	1998-02-22T00:00:00	CC_BY_NC_4_0		Collector(s): Liz Smith			2023-01-26T23:31:26.463Z		CONTINENT_DERIVED_FROM_COORDINATES;INSTITUTION_MATCH_FUZZY;COLLECTION_MATCH_FUZZY
3413358490	fb639e31-52eb-4998-afb1-984ee12aca0f	http://arctos.database.museum/guid/MSB:Herp:76180?seid=5156416	Animalia	Chordata	Testudines		Testudinidae	Gopherus	Gopherus morafkai		SPECIES	Gopherus morafkai Murphy, Berry, Edwards, Leviton, Lathrop & Riedle, 2011	Gopherus morafkai		US	San Pedro Mountains, Zone 12S	Arizona	PRESENT		939ed180-aa7b-11db-8edf-b8a03c50a862	32.629408	-110.527146	3886.0						1998-08-14T00:00:00	14	8	1998	7704598	7704598	PRESERVED_SPECIMEN	MSB	Herp	MSB:Herp:76180	SP 72	Erich Green	1998-08-14T00:00:00	CC_BY_NC_4_0		Collector(s): Erich Green			2023-01-26T23:31:26.450Z		CONTINENT_DERIVED_FROM_COORDINATES;INSTITUTION_MATCH_FUZZY;COLLECTION_MATCH_FUZZY
3413358487	fb639e31-52eb-4998-afb1-984ee12aca0f	http://arctos.database.museum/guid/MSB:Herp:76134?seid=5156617	Animalia	Chordata	Testudines		Testudinidae	Gopherus	Gopherus morafkai		SPECIES	Gopherus morafkai Murphy, Berry, Edwards, Leviton, Lathrop & Riedle, 2011	Gopherus morafkai		US	Little Shipp Wash, Zone 12S	Arizona	PRESENT		939ed180-aa7b-11db-8edf-b8a03c50a862	34.534917	-113.068984	3886.0						1998-07-06T00:00:00	6	7	1998	7704598	7704598	PRESERVED_SPECIMEN	MSB	Herp	MSB:Herp:76134	LS 8	T. A. Sheilds	1998-07-06T00:00:00	CC_BY_NC_4_0		Collector(s): T. A. Sheilds			2023-01-26T23:31:07.048Z		CONTINENT_DERIVED_FROM_COORDINATES;INSTITUTION_MATCH_FUZZY;COLLECTION_MATCH_FUZZY
3413358475	fb639e31-52eb-4998-afb1-984ee12aca0f	http://arctos.database.museum/guid/MSB:Herp:75921?seid=5156457	Animalia	Chordata	Testudines		Testudinidae	Gopherus	Gopherus morafkai		SPECIES	Gopherus morafkai Murphy, Berry, Edwards, Leviton, Lathrop & Riedle, 2011	Gopherus morafkai		US	Four Peaks, Zone 12S	Arizona	PRESENT		939ed180-aa7b-11db-8edf-b8a03c50a862	33.680325	-111.481656	3886.0						1997-10-22T00:00:00	22	10	1997	7704598	7704598	PRESERVED_SPECIMEN	MSB	Herp	MSB:Herp:75921	FP 23	Laura Pavliscak	1997-10-22T00:00:00	CC_BY_NC_4_0		Collector(s): Laura Pavliscak			2023-01-26T23:31:06.999Z		CONTINENT_DERIVED_FROM_COORDINATES;INSTITUTION_MATCH_FUZZY;COLLECTION_MATCH_FUZZY
3413358466	fb639e31-52eb-4998-afb1-984ee12aca0f	http://arctos.database.museum/guid/MSB:Herp:75924?seid=5156460	Animalia	Chordata	Testudines		Testudinidae	Gopherus	Gopherus morafkai		SPECIES	Gopherus morafkai Murphy, Berry, Edwards, Leviton, Lathrop & Riedle, 2011	Gopherus morafkai		US	Four Peaks, Zone 12S, Section 13	Arizona	PRESENT		939ed180-aa7b-11db-8edf-b8a03c50a862	33.683391	-111.47698	3886.0						1997-10-25T00:00:00	25	10	1997	7704598	7704598	PRESERVED_SPECIMEN	MSB	Herp	MSB:Herp:75924	FP 26	Eli Bernstein	1997-10-25T00:00:00	CC_BY_NC_4_0		Collector(s): Eli Bernstein			2023-01-26T23:31:26.365Z		CONTINENT_DERIVED_FROM_COORDINATES;INSTITUTION_MATCH_FUZZY;COLLECTION_MATCH_FUZZY
3413358439	fb639e31-52eb-4998-afb1-984ee12aca0f	http://arctos.database.museum/guid/MSB:Herp:76010?seid=5156564	Animalia	Chordata	Testudines		Testudinidae	Gopherus	Gopherus morafkai		SPECIES	Gopherus morafkai Murphy, Berry, Edwards, Leviton, Lathrop & Riedle, 2011	Gopherus morafkai		US	Tortilla Mountains	Arizona	PRESENT		939ed180-aa7b-11db-8edf-b8a03c50a862	33.13822	-111.22615	3886.0						1998-03-31T00:00:00	31	3	1998	7704598	7704598	PRESERVED_SPECIMEN	MSB	Herp	MSB:Herp:76010	TM 26	Bill Hasskamp	1998-03-31T00:00:00	CC_BY_NC_4_0		Collector(s): Bill Hasskamp			2023-01-26T23:31:06.836Z		CONTINENT_DERIVED_FROM_COORDINATES;INSTITUTION_MATCH_FUZZY;COLLECTION_MATCH_FUZZY
3413358427	fb639e31-52eb-4998-afb1-984ee12aca0f	http://arctos.database.museum/guid/MSB:Herp:76056?seid=5156881	Animalia	Chordata	Testudines		Testudinidae	Gopherus	Gopherus morafkai		SPECIES	Gopherus morafkai Murphy, Berry, Edwards, Leviton, Lathrop & Riedle, 2011	Gopherus morafkai		US	West Silverbells	Arizona	PRESENT		939ed180-aa7b-11db-8edf-b8a03c50a862	32.488226	-111.66719	3886.0						1998-05-05T00:00:00	5	5	1998	7704598	7704598	PRESERVED_SPECIMEN	MSB	Herp	MSB:Herp:76056	WSB 41	Bill Hasskamp	1998-05-05T00:00:00	CC_BY_NC_4_0		Collector(s): Bill Hasskamp			2023-01-26T23:31:06.801Z		CONTINENT_DERIVED_FROM_COORDINATES;INSTITUTION_MATCH_FUZZY;COLLECTION_MATCH_FUZZY
3413358396	fb639e31-52eb-4998-afb1-984ee12aca0f	http://arctos.database.museum/guid/MSB:Herp:76196?seid=5156902	Animalia	Chordata	Testudines		Testudinidae	Gopherus	Gopherus morafkai		SPECIES	Gopherus morafkai Murphy, Berry, Edwards, Leviton, Lathrop & Riedle, 2011	Gopherus morafkai		US	Harquahala Mountains	Arizona	PRESENT		939ed180-aa7b-11db-8edf-b8a03c50a862	33.865066	-113.25227	3886.0						1998-08-27T00:00:00	27	8	1998	7704598	7704598	PRESERVED_SPECIMEN	MSB	Herp	MSB:Herp:76196	HARQ 8	Dan Kent	1998-08-27T00:00:00	CC_BY_NC_4_0		Collector(s): Dan Kent			2023-01-26T23:31:06.687Z		CONTINENT_DERIVED_FROM_COORDINATES;INSTITUTION_MATCH_FUZZY;COLLECTION_MATCH_FUZZY
3413358391	fb639e31-52eb-4998-afb1-984ee12aca0f	http://arctos.database.museum/guid/MSB:Herp:76118?seid=5156600	Animalia	Chordata	Testudines		Testudinidae	Gopherus	Gopherus morafkai		SPECIES	Gopherus morafkai Murphy, Berry, Edwards, Leviton, Lathrop & Riedle, 2011	Gopherus morafkai		US	Eagletail Mountains, Zone 12S	Arizona	PRESENT		939ed180-aa7b-11db-8edf-b8a03c50a862	33.365237	-113.29461	3886.0						1998-06-11T00:00:00	11	6	1998	7704598	7704598	PRESERVED_SPECIMEN	MSB	Herp	MSB:Herp:76118	ET 38	Bill Hasskamp	1998-06-11T00:00:00	CC_BY_NC_4_0		Collector(s): Bill Hasskamp			2023-01-26T23:31:06.672Z		CONTINENT_DERIVED_FROM_COORDINATES;INSTITUTION_MATCH_FUZZY;COLLECTION_MATCH_FUZZY
3413358353	fb639e31-52eb-4998-afb1-984ee12aca0f	http://arctos.database.museum/guid/MSB:Herp:75856?seid=5156730	Animalia	Chordata	Testudines		Testudinidae	Gopherus	Gopherus morafkai		SPECIES	Gopherus morafkai Murphy, Berry, Edwards, Leviton, Lathrop & Riedle, 2011	Gopherus morafkai		US	San Pedro Mountains, Zone 12S	Arizona	PRESENT		939ed180-aa7b-11db-8edf-b8a03c50a862	32.628251	-110.528826	3886.0						1998-02-16T00:00:00	16	2	1998	7704598	7704598	PRESERVED_SPECIMEN	MSB	Herp	MSB:Herp:75856	SP 31	Chereka Keaton	1998-02-16T00:00:00	CC_BY_NC_4_0		Collector(s): Chereka Keaton			2023-01-26T23:31:25.880Z		CONTINENT_DERIVED_FROM_COORDINATES;INSTITUTION_MATCH_FUZZY;COLLECTION_MATCH_FUZZY
3413358350	fb639e31-52eb-4998-afb1-984ee12aca0f	http://arctos.database.museum/guid/MSB:Herp:76289?seid=5156713	Animalia	Chordata	Testudines		Testudinidae	Gopherus	Gopherus morafkai		SPECIES	Gopherus morafkai Murphy, Berry, Edwards, Leviton, Lathrop & Riedle, 2011	Gopherus morafkai		US	Maricopa "C"	Arizona	PRESENT		939ed180-aa7b-11db-8edf-b8a03c50a862	33.068002	-112.498922	3886.0						1998-11-28T00:00:00	28	11	1998	7704598	7704598	PRESERVED_SPECIMEN	MSB	Herp	MSB:Herp:76289		Mark Lowe	1998-11-28T00:00:00	CC_BY_NC_4_0		Collector(s): Mark Lowe			2023-01-26T23:31:06.459Z		CONTINENT_DERIVED_FROM_COORDINATES;INSTITUTION_MATCH_FUZZY;COLLECTION_MATCH_FUZZY
3413358343	fb639e31-52eb-4998-afb1-984ee12aca0f	http://arctos.database.museum/guid/MSB:Herp:76004?seid=5156559	Animalia	Chordata	Testudines		Testudinidae	Gopherus	Gopherus morafkai		SPECIES	Gopherus morafkai Murphy, Berry, Edwards, Leviton, Lathrop & Riedle, 2011	Gopherus morafkai		US	Tortilla Mountains	Arizona	PRESENT		939ed180-aa7b-11db-8edf-b8a03c50a862	33.139332	-111.229884	3886.0						1998-03-25T00:00:00	25	3	1998	7704598	7704598	PRESERVED_SPECIMEN	MSB	Herp	MSB:Herp:76004	TM 15	Peter Woodman	1998-03-25T00:00:00	CC_BY_NC_4_0		Collector(s): Peter Woodman			2023-01-26T23:31:06.436Z		CONTINENT_DERIVED_FROM_COORDINATES;INSTITUTION_MATCH_FUZZY;COLLECTION_MATCH_FUZZY
3413358314	fb639e31-52eb-4998-afb1-984ee12aca0f	http://arctos.database.museum/guid/MSB:Herp:76242?seid=5156847	Animalia	Chordata	Testudines		Testudinidae	Gopherus	Gopherus morafkai		SPECIES	Gopherus morafkai Murphy, Berry, Edwards, Leviton, Lathrop & Riedle, 2011	Gopherus morafkai		US	Maricopa Mountains	Arizona	PRESENT		939ed180-aa7b-11db-8edf-b8a03c50a862	33.070367	-112.498758	3886.0						1998-10-25T00:00:00	25	10	1998	7704598	7704598	PRESERVED_SPECIMEN	MSB	Herp	MSB:Herp:76242	MM 191	Paul Frank	1998-10-25T00:00:00	CC_BY_NC_4_0		Collector(s): Paul Frank			2023-01-26T23:31:25.733Z		CONTINENT_DERIVED_FROM_COORDINATES;INSTITUTION_MATCH_FUZZY;COLLECTION_MATCH_FUZZY
3413358306	fb639e31-52eb-4998-afb1-984ee12aca0f	http://arctos.database.museum/guid/MSB:Herp:76125?seid=5156952	Animalia	Chordata	Testudines		Testudinidae	Gopherus	Gopherus morafkai		SPECIES	Gopherus morafkai Murphy, Berry, Edwards, Leviton, Lathrop & Riedle, 2011	Gopherus morafkai		US	San Pedro Mountains, Zone 12S	Arizona	PRESENT		939ed180-aa7b-11db-8edf-b8a03c50a862	32.639923	-110.530982	3886.0						1998-07-12T00:00:00	12	7	1998	7704598	7704598	PRESERVED_SPECIMEN	MSB	Herp	MSB:Herp:76125	SP 10	D. Taylor	1998-07-12T00:00:00	CC_BY_NC_4_0		Collector(s): D. Taylor			2023-01-26T23:31:25.690Z		CONTINENT_DERIVED_FROM_COORDINATES;INSTITUTION_MATCH_FUZZY;COLLECTION_MATCH_FUZZY
3413358303	fb639e31-52eb-4998-afb1-984ee12aca0f	http://arctos.database.museum/guid/MSB:Herp:75883?seid=5156554	Animalia	Chordata	Testudines		Testudinidae	Gopherus	Gopherus morafkai		SPECIES	Gopherus morafkai Murphy, Berry, Edwards, Leviton, Lathrop & Riedle, 2011	Gopherus morafkai		US	San Pedro Mountains, Zone 12S	Arizona	PRESENT		939ed180-aa7b-11db-8edf-b8a03c50a862	32.638534	-110.538463	3886.0						1998-03-15T00:00:00	15	3	1998	7704598	7704598	PRESERVED_SPECIMEN	MSB	Herp	MSB:Herp:75883	SP 58	Liz Smith	1998-03-15T00:00:00	CC_BY_NC_4_0		Collector(s): Liz Smith			2023-01-26T23:31:25.652Z		CONTINENT_DERIVED_FROM_COORDINATES;INSTITUTION_MATCH_FUZZY;COLLECTION_MATCH_FUZZY
3413358301	fb639e31-52eb-4998-afb1-984ee12aca0f	http://arctos.database.museum/guid/MSB:Herp:76158?seid=5156639	Animalia	Chordata	Testudines		Testudinidae	Gopherus	Gopherus morafkai		SPECIES	Gopherus morafkai Murphy, Berry, Edwards, Leviton, Lathrop & Riedle, 2011	Gopherus morafkai		US	Granit Hills, Zone 12S	Arizona	PRESENT		939ed180-aa7b-11db-8edf-b8a03c50a862	32.826299	-111.312505	3886.0						1998-07-31T00:00:00	31	7	1998	7704598	7704598	PRESERVED_SPECIMEN	MSB	Herp	MSB:Herp:76158	GH 23	Paul Frank	1998-07-31T00:00:00	CC_BY_NC_4_0		Collector(s): Paul Frank			2023-01-26T23:31:25.648Z		CONTINENT_DERIVED_FROM_COORDINATES;INSTITUTION_MATCH_FUZZY;COLLECTION_MATCH_FUZZY
3413357283	fb639e31-52eb-4998-afb1-984ee12aca0f	http://arctos.database.museum/guid/MSB:Herp:75887?seid=5156732	Animalia	Chordata	Testudines		Testudinidae	Gopherus	Gopherus morafkai		SPECIES	Gopherus morafkai Murphy, Berry, Edwards, Leviton, Lathrop & Riedle, 2011	Gopherus morafkai		US	San Pedro Mountains, Zone 12S	Arizona	PRESENT		939ed180-aa7b-11db-8edf-b8a03c50a862	32.627586	-110.534468	3886.0						1998-03-19T00:00:00	19	3	1998	7704598	7704598	PRESERVED_SPECIMEN	MSB	Herp	MSB:Herp:75887	SP 62	Liz Smith	1998-03-19T00:00:00	CC_BY_NC_4_0		Collector(s): Liz Smith			2023-01-26T23:31:25.569Z		CONTINENT_DERIVED_FROM_COORDINATES;INSTITUTION_MATCH_FUZZY;COLLECTION_MATCH_FUZZY
3413357215	fb639e31-52eb-4998-afb1-984ee12aca0f	http://arctos.database.museum/guid/MSB:Herp:75945?seid=5156522	Animalia	Chordata	Testudines		Testudinidae	Gopherus	Gopherus morafkai		SPECIES	Gopherus morafkai Murphy, Berry, Edwards, Leviton, Lathrop & Riedle, 2011	Gopherus morafkai		US	Little Shipp Wash, Zone 12S	Arizona	PRESENT		939ed180-aa7b-11db-8edf-b8a03c50a862	34.530899	-113.067217	3886.0						1998-01-31T00:00:00	31	1	1998	7704598	7704598	PRESERVED_SPECIMEN	MSB	Herp	MSB:Herp:75945	LS 37	Bryan Reilly	1998-01-31T00:00:00	CC_BY_NC_4_0		Collector(s): Bryan Reilly			2023-01-26T23:31:25.289Z		CONTINENT_DERIVED_FROM_COORDINATES;INSTITUTION_MATCH_FUZZY;COLLECTION_MATCH_FUZZY
3413357203	fb639e31-52eb-4998-afb1-984ee12aca0f	http://arctos.database.museum/guid/MSB:Herp:76025?seid=5156476	Animalia	Chordata	Testudines		Testudinidae	Gopherus	Gopherus morafkai		SPECIES	Gopherus morafkai Murphy, Berry, Edwards, Leviton, Lathrop & Riedle, 2011	Gopherus morafkai		US	Harcuvar Mountains, Section 26	Arizona	PRESENT		939ed180-aa7b-11db-8edf-b8a03c50a862	34.086449	-113.263699	3886.0						1997-11-18T00:00:00	18	11	1997	7704598	7704598	PRESERVED_SPECIMEN	MSB	Herp	MSB:Herp:76025	HARC 36	Bryan Reilly	1997-11-18T00:00:00	CC_BY_NC_4_0		Collector(s): Bryan Reilly			2023-01-26T23:31:05.838Z		CONTINENT_DERIVED_FROM_COORDINATES;INSTITUTION_MATCH_FUZZY;COLLECTION_MATCH_FUZZY
3413357184	fb639e31-52eb-4998-afb1-984ee12aca0f	http://arctos.database.museum/guid/MSB:Herp:75877?seid=5156550	Animalia	Chordata	Testudines		Testudinidae	Gopherus	Gopherus morafkai		SPECIES	Gopherus morafkai Murphy, Berry, Edwards, Leviton, Lathrop & Riedle, 2011	Gopherus morafkai		US	San Pedro Mountains, Zone 12S	Arizona	PRESENT		939ed180-aa7b-11db-8edf-b8a03c50a862	32.641567	-110.534076	3886.0						1998-03-09T00:00:00	9	3	1998	7704598	7704598	PRESERVED_SPECIMEN	MSB	Herp	MSB:Herp:75877	SP 52	Chereka Keaton	1998-03-09T00:00:00	CC_BY_NC_4_0		Collector(s): Chereka Keaton			2023-01-26T23:31:25.141Z		CONTINENT_DERIVED_FROM_COORDINATES;INSTITUTION_MATCH_FUZZY;COLLECTION_MATCH_FUZZY
3413357171	fb639e31-52eb-4998-afb1-984ee12aca0f	http://arctos.database.museum/guid/MSB:Herp:76035?seid=5156423	Animalia	Chordata	Testudines		Testudinidae	Gopherus	Gopherus morafkai		SPECIES	Gopherus morafkai Murphy, Berry, Edwards, Leviton, Lathrop & Riedle, 2011	Gopherus morafkai		US	West Silverbells	Arizona	PRESENT		939ed180-aa7b-11db-8edf-b8a03c50a862	32.495376	-111.667764	3886.0						1998-04-17T00:00:00	17	4	1998	7704598	7704598	PRESERVED_SPECIMEN	MSB	Herp	MSB:Herp:76035	WSB 16	Peter Woodman	1998-04-17T00:00:00	CC_BY_NC_4_0		Collector(s): Peter Woodman			2023-01-26T23:31:05.704Z		CONTINENT_DERIVED_FROM_COORDINATES;INSTITUTION_MATCH_FUZZY;COLLECTION_MATCH_FUZZY
3413357143	fb639e31-52eb-4998-afb1-984ee12aca0f	http://arctos.database.museum/guid/MSB:Herp:76041?seid=5156722	Animalia	Chordata	Testudines		Testudinidae	Gopherus	Gopherus morafkai		SPECIES	Gopherus morafkai Murphy, Berry, Edwards, Leviton, Lathrop & Riedle, 2011	Gopherus morafkai		US	West Silverbells	Arizona	PRESENT		939ed180-aa7b-11db-8edf-b8a03c50a862	32.499335	-111.661279	3886.0						1998-04-12T00:00:00	12	4	1998	7704598	7704598	PRESERVED_SPECIMEN	MSB	Herp	MSB:Herp:76041	WSB 07	Dave Silverman	1998-04-12T00:00:00	CC_BY_NC_4_0		Collector(s): Dave Silverman			2023-01-26T23:31:05.628Z		CONTINENT_DERIVED_FROM_COORDINATES;INSTITUTION_MATCH_FUZZY;COLLECTION_MATCH_FUZZY
3413357072	fb639e31-52eb-4998-afb1-984ee12aca0f	http://arctos.database.museum/guid/MSB:Herp:75939?seid=5156516	Animalia	Chordata	Testudines		Testudinidae	Gopherus	Gopherus morafkai		SPECIES	Gopherus morafkai Murphy, Berry, Edwards, Leviton, Lathrop & Riedle, 2011	Gopherus morafkai		US	Little Shipp Wash, Zone 12S, Section 23	Arizona	PRESENT		939ed180-aa7b-11db-8edf-b8a03c50a862	34.534134	-113.068921	3886.0						1998-01-25T00:00:00	25	1	1998	7704598	7704598	PRESERVED_SPECIMEN	MSB	Herp	MSB:Herp:75939	LS 31	Peter Woodman	1998-01-25T00:00:00	CC_BY_NC_4_0		Collector(s): Peter Woodman			2023-01-26T23:31:24.776Z		CONTINENT_DERIVED_FROM_COORDINATES;INSTITUTION_MATCH_FUZZY;COLLECTION_MATCH_FUZZY
3413357070	fb639e31-52eb-4998-afb1-984ee12aca0f	http://arctos.database.museum/guid/MSB:Herp:76189?seid=5156665	Animalia	Chordata	Testudines		Testudinidae	Gopherus	Gopherus morafkai		SPECIES	Gopherus morafkai Murphy, Berry, Edwards, Leviton, Lathrop & Riedle, 2011	Gopherus morafkai		US	Eagletail Mountains	Arizona	PRESENT		939ed180-aa7b-11db-8edf-b8a03c50a862	33.364475	-113.280244	3886.0						1998-09-10T00:00:00	10	9	1998	7704598	7704598	PRESERVED_SPECIMEN	MSB	Herp	MSB:Herp:76189	ET 42	Peter Woodman	1998-09-10T00:00:00	CC_BY_NC_4_0		Collector(s): Peter Woodman			2023-01-26T23:31:24.778Z		CONTINENT_DERIVED_FROM_COORDINATES;INSTITUTION_MATCH_FUZZY;COLLECTION_MATCH_FUZZY
3413357041	fb639e31-52eb-4998-afb1-984ee12aca0f	http://arctos.database.museum/guid/MSB:Herp:76029?seid=5156478	Animalia	Chordata	Testudines		Testudinidae	Gopherus	Gopherus morafkai		SPECIES	Gopherus morafkai Murphy, Berry, Edwards, Leviton, Lathrop & Riedle, 2011	Gopherus morafkai		US	Harcuvar Mountains, Section 26	Arizona	PRESENT		939ed180-aa7b-11db-8edf-b8a03c50a862	34.094297	-113.273716	3886.0						1997-11-22T00:00:00	22	11	1997	7704598	7704598	PRESERVED_SPECIMEN	MSB	Herp	MSB:Herp:76029	HARC 40	Bryan Reilly	1997-11-22T00:00:00	CC_BY_NC_4_0		Collector(s): Bryan Reilly			2023-01-26T23:31:05.181Z		CONTINENT_DERIVED_FROM_COORDINATES;INSTITUTION_MATCH_FUZZY;COLLECTION_MATCH_FUZZY
3413357023	fb639e31-52eb-4998-afb1-984ee12aca0f	http://arctos.database.museum/guid/MSB:Herp:76119?seid=5156621	Animalia	Chordata	Testudines		Testudinidae	Gopherus	Gopherus morafkai		SPECIES	Gopherus morafkai Murphy, Berry, Edwards, Leviton, Lathrop & Riedle, 2011	Gopherus morafkai		US	San Pedro Mountains, Zone 12S	Arizona	PRESENT		939ed180-aa7b-11db-8edf-b8a03c50a862	32.62995	-110.529819	3886.0						1998-07-13T00:00:00	13	7	1998	7704598	7704598	PRESERVED_SPECIMEN	MSB	Herp	MSB:Herp:76119	SP 13	Scott D. Hart	1998-07-13T00:00:00	CC_BY_NC_4_0		Collector(s): Scott D. Hart			2023-01-26T23:31:24.634Z		CONTINENT_DERIVED_FROM_COORDINATES;INSTITUTION_MATCH_FUZZY;COLLECTION_MATCH_FUZZY
3413357009	fb639e31-52eb-4998-afb1-984ee12aca0f	http://arctos.database.museum/guid/MSB:Herp:75920?seid=5156456	Animalia	Chordata	Testudines		Testudinidae	Gopherus	Gopherus morafkai		SPECIES	Gopherus morafkai Murphy, Berry, Edwards, Leviton, Lathrop & Riedle, 2011	Gopherus morafkai		US	Four Peaks, Zone 12S, Section 13	Arizona	PRESENT		939ed180-aa7b-11db-8edf-b8a03c50a862	33.681993	-111.486272	3886.0						1997-10-21T00:00:00	21	10	1997	7704598	7704598	PRESERVED_SPECIMEN	MSB	Herp	MSB:Herp:75920	FP 22	Laura Pavliscak	1997-10-21T00:00:00	CC_BY_NC_4_0		Collector(s): Laura Pavliscak			2023-01-26T23:31:24.537Z		CONTINENT_DERIVED_FROM_COORDINATES;INSTITUTION_MATCH_FUZZY;COLLECTION_MATCH_FUZZY
3413357006	fb639e31-52eb-4998-afb1-984ee12aca0f	http://arctos.database.museum/guid/MSB:Herp:75861?seid=5156535	Animalia	Chordata	Testudines		Testudinidae	Gopherus	Gopherus morafkai		SPECIES	Gopherus morafkai Murphy, Berry, Edwards, Leviton, Lathrop & Riedle, 2011	Gopherus morafkai		US	San Pedro Mountains, Zone 12S	Arizona	PRESENT		939ed180-aa7b-11db-8edf-b8a03c50a862	32.637762	-110.539341	3886.0						1998-02-21T00:00:00	21	2	1998	7704598	7704598	PRESERVED_SPECIMEN	MSB	Herp	MSB:Herp:75861	SP 36	Chereka Keaton	1998-02-21T00:00:00	CC_BY_NC_4_0		Collector(s): Chereka Keaton			2023-01-26T23:31:05.048Z		CONTINENT_DERIVED_FROM_COORDINATES;INSTITUTION_MATCH_FUZZY;COLLECTION_MATCH_FUZZY
3413356956	fb639e31-52eb-4998-afb1-984ee12aca0f	http://arctos.database.museum/guid/MSB:Herp:75855?seid=5156729	Animalia	Chordata	Testudines		Testudinidae	Gopherus	Gopherus morafkai		SPECIES	Gopherus morafkai Murphy, Berry, Edwards, Leviton, Lathrop & Riedle, 2011	Gopherus morafkai		US	San Pedro Mountains, Zone 12S	Arizona	PRESENT		939ed180-aa7b-11db-8edf-b8a03c50a862	32.628707	-110.532522	3886.0						1998-02-15T00:00:00	15	2	1998	7704598	7704598	PRESERVED_SPECIMEN	MSB	Herp	MSB:Herp:75855	SP 30	Chereka Keaton	1998-02-15T00:00:00	CC_BY_NC_4_0		Collector(s): Chereka Keaton			2023-01-26T23:31:04.837Z		CONTINENT_DERIVED_FROM_COORDINATES;INSTITUTION_MATCH_FUZZY;COLLECTION_MATCH_FUZZY
3413356906	fb639e31-52eb-4998-afb1-984ee12aca0f	http://arctos.database.museum/guid/MSB:Herp:76240?seid=5156918	Animalia	Chordata	Testudines		Testudinidae	Gopherus	Gopherus morafkai		SPECIES	Gopherus morafkai Murphy, Berry, Edwards, Leviton, Lathrop & Riedle, 2011	Gopherus morafkai		US	Eagletail Mountains	Arizona	PRESENT		939ed180-aa7b-11db-8edf-b8a03c50a862	33.364931	-113.276022	3886.0						1998-11-06T00:00:00	6	11	1998	7704598	7704598	PRESERVED_SPECIMEN	MSB	Herp	MSB:Herp:76240	ET 94-18	Peter Woodman	1998-11-06T00:00:00	CC_BY_NC_4_0		Collector(s): Peter Woodman			2023-01-26T23:31:24.113Z		CONTINENT_DERIVED_FROM_COORDINATES;INSTITUTION_MATCH_FUZZY;COLLECTION_MATCH_FUZZY
3413356897	fb639e31-52eb-4998-afb1-984ee12aca0f	http://arctos.database.museum/guid/MSB:Herp:76018?seid=5156465	Animalia	Chordata	Testudines		Testudinidae	Gopherus	Gopherus morafkai		SPECIES	Gopherus morafkai Murphy, Berry, Edwards, Leviton, Lathrop & Riedle, 2011	Gopherus morafkai		US	Harcuvar Mountains, Section 26	Arizona	PRESENT		939ed180-aa7b-11db-8edf-b8a03c50a862	34.09247	-113.257953	3886.0						1997-11-04T00:00:00	4	11	1997	7704598	7704598	PRESERVED_SPECIMEN	MSB	Herp	MSB:Herp:76018	HARC 22	Chereka Keaton	1997-11-04T00:00:00	CC_BY_NC_4_0		Collector(s): Chereka Keaton			2023-01-26T23:31:24.086Z		CONTINENT_DERIVED_FROM_COORDINATES;INSTITUTION_MATCH_FUZZY;COLLECTION_MATCH_FUZZY
3413356856	fb639e31-52eb-4998-afb1-984ee12aca0f	http://arctos.database.museum/guid/MSB:Herp:75929?seid=5156461	Animalia	Chordata	Testudines		Testudinidae	Gopherus	Gopherus morafkai		SPECIES	Gopherus morafkai Murphy, Berry, Edwards, Leviton, Lathrop & Riedle, 2011	Gopherus morafkai		US	Four Peaks, Zone 12S, Section 24	Arizona	PRESENT		939ed180-aa7b-11db-8edf-b8a03c50a862	33.680839	-111.483989	3886.0						1997-10-30T00:00:00	30	10	1997	7704598	7704598	PRESERVED_SPECIMEN	MSB	Herp	MSB:Herp:75929	FP 31	Eli Bernstein	1997-10-30T00:00:00	CC_BY_NC_4_0		Collector(s): Eli Bernstein			2023-01-26T23:31:23.908Z		CONTINENT_DERIVED_FROM_COORDINATES;INSTITUTION_MATCH_FUZZY;COLLECTION_MATCH_FUZZY
3413356839	fb639e31-52eb-4998-afb1-984ee12aca0f	http://arctos.database.museum/guid/MSB:Herp:76040?seid=5156943	Animalia	Chordata	Testudines		Testudinidae	Gopherus	Gopherus morafkai		SPECIES	Gopherus morafkai Murphy, Berry, Edwards, Leviton, Lathrop & Riedle, 2011	Gopherus morafkai		US	West Silverbells	Arizona	PRESENT		939ed180-aa7b-11db-8edf-b8a03c50a862	32.49899	-111.665087	3886.0						1998-04-14T00:00:00	14	4	1998	7704598	7704598	PRESERVED_SPECIMEN	MSB	Herp	MSB:Herp:76040	WSB 10	D. Taylor	1998-04-14T00:00:00	CC_BY_NC_4_0		Collector(s): D. Taylor			2023-01-26T23:31:23.867Z		CONTINENT_DERIVED_FROM_COORDINATES;INSTITUTION_MATCH_FUZZY;COLLECTION_MATCH_FUZZY
3413356838	fb639e31-52eb-4998-afb1-984ee12aca0f	http://arctos.database.museum/guid/MSB:Herp:75886?seid=5156868	Animalia	Chordata	Testudines		Testudinidae	Gopherus	Gopherus morafkai		SPECIES	Gopherus morafkai Murphy, Berry, Edwards, Leviton, Lathrop & Riedle, 2011	Gopherus morafkai		US	San Pedro Mountains, Zone 12S	Arizona	PRESENT		939ed180-aa7b-11db-8edf-b8a03c50a862	32.631054	-110.525837	3886.0						1998-03-18T00:00:00	18	3	1998	7704598	7704598	PRESERVED_SPECIMEN	MSB	Herp	MSB:Herp:75886	SP 61	Liz Smith	1998-03-18T00:00:00	CC_BY_NC_4_0		Collector(s): Liz Smith			2023-01-26T23:31:04.362Z		CONTINENT_DERIVED_FROM_COORDINATES;INSTITUTION_MATCH_FUZZY;COLLECTION_MATCH_FUZZY
3413356788	fb639e31-52eb-4998-afb1-984ee12aca0f	http://arctos.database.museum/guid/MSB:Herp:76026?seid=5156477	Animalia	Chordata	Testudines		Testudinidae	Gopherus	Gopherus morafkai		SPECIES	Gopherus morafkai Murphy, Berry, Edwards, Leviton, Lathrop & Riedle, 2011	Gopherus morafkai		US	Harcuvar Mountains, Section 26	Arizona	PRESENT		939ed180-aa7b-11db-8edf-b8a03c50a862	34.093164	-113.25795	3886.0						1997-11-19T00:00:00	19	11	1997	7704598	7704598	PRESERVED_SPECIMEN	MSB	Herp	MSB:Herp:76026	HARC 37	Bryan Reilly	1997-11-19T00:00:00	CC_BY_NC_4_0		Collector(s): Bryan Reilly			2023-01-26T23:31:23.659Z		CONTINENT_DERIVED_FROM_COORDINATES;INSTITUTION_MATCH_FUZZY;COLLECTION_MATCH_FUZZY
3413356763	fb639e31-52eb-4998-afb1-984ee12aca0f	http://arctos.database.museum/guid/MSB:Herp:76172?seid=5156895	Animalia	Chordata	Testudines		Testudinidae	Gopherus	Gopherus morafkai		SPECIES	Gopherus morafkai Murphy, Berry, Edwards, Leviton, Lathrop & Riedle, 2011	Gopherus morafkai		US	Granit Hills, Zone 12S	Arizona	PRESENT		939ed180-aa7b-11db-8edf-b8a03c50a862	32.839871	-111.31782	3886.0						1998-08-04T00:00:00	4	8	1998	7704598	7704598	PRESERVED_SPECIMEN	MSB	Herp	MSB:Herp:76172	GH 27	Paul Frank	1998-08-04T00:00:00	CC_BY_NC_4_0		Collector(s): Paul Frank			2023-01-26T23:31:23.580Z		CONTINENT_DERIVED_FROM_COORDINATES;INSTITUTION_MATCH_FUZZY;COLLECTION_MATCH_FUZZY
3413356718	fb639e31-52eb-4998-afb1-984ee12aca0f	http://arctos.database.museum/guid/MSB:Herp:76028?seid=5156726	Animalia	Chordata	Testudines		Testudinidae	Gopherus	Gopherus morafkai		SPECIES	Gopherus morafkai Murphy, Berry, Edwards, Leviton, Lathrop & Riedle, 2011	Gopherus morafkai		US	Harcuvar Mountains, Section 26	Arizona	PRESENT		939ed180-aa7b-11db-8edf-b8a03c50a862	34.096314	-113.273846	3886.0						1997-11-21T00:00:00	21	11	1997	7704598	7704598	PRESERVED_SPECIMEN	MSB	Herp	MSB:Herp:76028	HARC 39	Bryan Reilly	1997-11-21T00:00:00	CC_BY_NC_4_0		Collector(s): Bryan Reilly			2023-01-26T23:31:23.406Z		CONTINENT_DERIVED_FROM_COORDINATES;INSTITUTION_MATCH_FUZZY;COLLECTION_MATCH_FUZZY
3413356700	fb639e31-52eb-4998-afb1-984ee12aca0f	http://arctos.database.museum/guid/MSB:Herp:76218?seid=5156843	Animalia	Chordata	Testudines		Testudinidae	Gopherus	Gopherus morafkai		SPECIES	Gopherus morafkai Murphy, Berry, Edwards, Leviton, Lathrop & Riedle, 2011	Gopherus morafkai		US	West Silverbells	Arizona	PRESENT		939ed180-aa7b-11db-8edf-b8a03c50a862	32.496971	-111.664742	3886.0						1998-10-20T00:00:00	20	10	1998	7704598	7704598	PRESERVED_SPECIMEN	MSB	Herp	MSB:Herp:76218	WSB 44	Peter Woodman	1998-10-20T00:00:00	CC_BY_NC_4_0		Collector(s): Peter Woodman			2023-01-26T23:31:23.308Z		CONTINENT_DERIVED_FROM_COORDINATES;INSTITUTION_MATCH_FUZZY;COLLECTION_MATCH_FUZZY
3413356691	fb639e31-52eb-4998-afb1-984ee12aca0f	http://arctos.database.museum/guid/MSB:Herp:76059?seid=5156880	Animalia	Chordata	Testudines		Testudinidae	Gopherus	Gopherus morafkai		SPECIES	Gopherus morafkai Murphy, Berry, Edwards, Leviton, Lathrop & Riedle, 2011	Gopherus morafkai		US	West Silverbells	Arizona	PRESENT		939ed180-aa7b-11db-8edf-b8a03c50a862	32.48926	-111.669475	3886.0						1998-05-04T00:00:00	4	5	1998	7704598	7704598	PRESERVED_SPECIMEN	MSB	Herp	MSB:Herp:76059	WSB 35	Bill Hasskamp	1998-05-04T00:00:00	CC_BY_NC_4_0		Collector(s): Bill Hasskamp			2023-01-26T23:31:23.252Z		CONTINENT_DERIVED_FROM_COORDINATES;INSTITUTION_MATCH_FUZZY;COLLECTION_MATCH_FUZZY
3413356650	fb639e31-52eb-4998-afb1-984ee12aca0f	http://arctos.database.museum/guid/MSB:Herp:76128?seid=5156619	Animalia	Chordata	Testudines		Testudinidae	Gopherus	Gopherus morafkai		SPECIES	Gopherus morafkai Murphy, Berry, Edwards, Leviton, Lathrop & Riedle, 2011	Gopherus morafkai		US	Little Shipp Wash, Zone 12S	Arizona	PRESENT		939ed180-aa7b-11db-8edf-b8a03c50a862	34.544355	-113.077618	3886.0						1998-07-08T00:00:00	8	7	1998	7704598	7704598	PRESERVED_SPECIMEN	MSB	Herp	MSB:Herp:76128	LS 22	Scott D. Hart	1998-07-08T00:00:00	CC_BY_NC_4_0		Collector(s): Scott D. Hart			2023-01-26T23:31:03.587Z		CONTINENT_DERIVED_FROM_COORDINATES;INSTITUTION_MATCH_FUZZY;COLLECTION_MATCH_FUZZY
3413356643	fb639e31-52eb-4998-afb1-984ee12aca0f	http://arctos.database.museum/guid/MSB:Herp:75852?seid=5156531	Animalia	Chordata	Testudines		Testudinidae	Gopherus	Gopherus morafkai		SPECIES	Gopherus morafkai Murphy, Berry, Edwards, Leviton, Lathrop & Riedle, 2011	Gopherus morafkai		US	San Pedro Mountains, Zone 12S	Arizona	PRESENT		939ed180-aa7b-11db-8edf-b8a03c50a862	32.63869	-110.541639	3886.0						1998-02-12T00:00:00	12	2	1998	7704598	7704598	PRESERVED_SPECIMEN	MSB	Herp	MSB:Herp:75852	SP 27	Liz Smith	1998-02-12T00:00:00	CC_BY_NC_4_0		Collector(s): Liz Smith			2023-01-26T23:31:23.030Z		CONTINENT_DERIVED_FROM_COORDINATES;INSTITUTION_MATCH_FUZZY;COLLECTION_MATCH_FUZZY
3413356614	fb639e31-52eb-4998-afb1-984ee12aca0f	http://arctos.database.museum/guid/MSB:Herp:76280?seid=5156525	Animalia	Chordata	Testudines		Testudinidae	Gopherus	Gopherus morafkai		SPECIES	Gopherus morafkai Murphy, Berry, Edwards, Leviton, Lathrop & Riedle, 2011	Gopherus morafkai		US	New Water Mountains	Arizona	PRESENT		939ed180-aa7b-11db-8edf-b8a03c50a862	33.578534	-113.868864	3886.0						1998-02-05T00:00:00	5	2	1998	7704598	7704598	PRESERVED_SPECIMEN	MSB	Herp	MSB:Herp:76280	NW 6	Paul Frank	1998-02-05T00:00:00	CC_BY_NC_4_0		Collector(s): Paul Frank			2023-01-26T23:31:03.446Z		CONTINENT_DERIVED_FROM_COORDINATES;INSTITUTION_MATCH_FUZZY;COLLECTION_MATCH_FUZZY
3413356583	fb639e31-52eb-4998-afb1-984ee12aca0f	http://arctos.database.museum/guid/MSB:Herp:75884?seid=5156555	Animalia	Chordata	Testudines		Testudinidae	Gopherus	Gopherus morafkai		SPECIES	Gopherus morafkai Murphy, Berry, Edwards, Leviton, Lathrop & Riedle, 2011	Gopherus morafkai		US	San Pedro Mountains, Zone 12S	Arizona	PRESENT		939ed180-aa7b-11db-8edf-b8a03c50a862	32.638552	-110.538452	3886.0						1998-03-16T00:00:00	16	3	1998	7704598	7704598	PRESERVED_SPECIMEN	MSB	Herp	MSB:Herp:75884	SP 59	Liz Smith	1998-03-16T00:00:00	CC_BY_NC_4_0		Collector(s): Liz Smith			2023-01-26T23:31:03.312Z		CONTINENT_DERIVED_FROM_COORDINATES;INSTITUTION_MATCH_FUZZY;COLLECTION_MATCH_FUZZY
3413356581	fb639e31-52eb-4998-afb1-984ee12aca0f	http://arctos.database.museum/guid/MSB:Herp:76159?seid=5156629	Animalia	Chordata	Testudines		Testudinidae	Gopherus	Gopherus morafkai		SPECIES	Gopherus morafkai Murphy, Berry, Edwards, Leviton, Lathrop & Riedle, 2011	Gopherus morafkai		US	Granit Hills, Zone 12S	Arizona	PRESENT		939ed180-aa7b-11db-8edf-b8a03c50a862	32.841899	-111.322102	3886.0						1998-07-21T00:00:00	21	7	1998	7704598	7704598	PRESERVED_SPECIMEN	MSB	Herp	MSB:Herp:76159	GH 6	Debbie Noel	1998-07-21T00:00:00	CC_BY_NC_4_0		Collector(s): Debbie Noel			2023-01-26T23:31:03.307Z		CONTINENT_DERIVED_FROM_COORDINATES;INSTITUTION_MATCH_FUZZY;COLLECTION_MATCH_FUZZY
3413356579	fb639e31-52eb-4998-afb1-984ee12aca0f	http://arctos.database.museum/guid/MSB:Herp:76127?seid=5156622	Animalia	Chordata	Testudines		Testudinidae	Gopherus	Gopherus morafkai		SPECIES	Gopherus morafkai Murphy, Berry, Edwards, Leviton, Lathrop & Riedle, 2011	Gopherus morafkai		US	San Pedro Mountains, Zone 12S	Arizona	PRESENT		939ed180-aa7b-11db-8edf-b8a03c50a862	32.628485	-110.526469	3886.0						1998-07-14T00:00:00	14	7	1998	7704598	7704598	PRESERVED_SPECIMEN	MSB	Herp	MSB:Herp:76127	SP 18	Scott J. Bailey	1998-07-14T00:00:00	CC_BY_NC_4_0		Collector(s): Scott J. Bailey, Scott D. Hart			2023-01-26T23:31:22.740Z		CONTINENT_DERIVED_FROM_COORDINATES;INSTITUTION_MATCH_FUZZY;COLLECTION_MATCH_FUZZY
3413356578	fb639e31-52eb-4998-afb1-984ee12aca0f	http://arctos.database.museum/guid/MSB:Herp:76227?seid=5156686	Animalia	Chordata	Testudines		Testudinidae	Gopherus	Gopherus morafkai		SPECIES	Gopherus morafkai Murphy, Berry, Edwards, Leviton, Lathrop & Riedle, 2011	Gopherus morafkai		US	Eagletail Mountains	Arizona	PRESENT		939ed180-aa7b-11db-8edf-b8a03c50a862	33.361102	-113.279296	3886.0						1998-11-02T00:00:00	2	11	1998	7704598	7704598	PRESERVED_SPECIMEN	MSB	Herp	MSB:Herp:76227	ET 94-21	Peter Woodman	1998-11-02T00:00:00	CC_BY_NC_4_0		Collector(s): Peter Woodman			2023-01-26T23:31:03.291Z		CONTINENT_DERIVED_FROM_COORDINATES;INSTITUTION_MATCH_FUZZY;COLLECTION_MATCH_FUZZY
3413356529	fb639e31-52eb-4998-afb1-984ee12aca0f	http://arctos.database.museum/guid/MSB:Herp:76170?seid=5156641	Animalia	Chordata	Testudines		Testudinidae	Gopherus	Gopherus morafkai		SPECIES	Gopherus morafkai Murphy, Berry, Edwards, Leviton, Lathrop & Riedle, 2011	Gopherus morafkai		US	Granit Hills, Zone 12S	Arizona	PRESENT		939ed180-aa7b-11db-8edf-b8a03c50a862	32.827897	-111.312296	3886.0						1998-08-02T00:00:00	2	8	1998	7704598	7704598	PRESERVED_SPECIMEN	MSB	Herp	MSB:Herp:76170	GH 25	Paul Frank	1998-08-02T00:00:00	CC_BY_NC_4_0		Collector(s): Paul Frank			2023-01-26T23:31:22.578Z		CONTINENT_DERIVED_FROM_COORDINATES;INSTITUTION_MATCH_FUZZY;COLLECTION_MATCH_FUZZY
3413356500	fb639e31-52eb-4998-afb1-984ee12aca0f	http://arctos.database.museum/guid/MSB:Herp:76049?seid=5156470	Animalia	Chordata	Testudines		Testudinidae	Gopherus	Gopherus morafkai		SPECIES	Gopherus morafkai Murphy, Berry, Edwards, Leviton, Lathrop & Riedle, 2011	Gopherus morafkai		US	Harcuvar Mountains	Arizona	PRESENT		939ed180-aa7b-11db-8edf-b8a03c50a862	34.092909	-113.267827	3886.0						1997-11-09T00:00:00	9	11	1997	7704598	7704598	PRESERVED_SPECIMEN	MSB	Herp	MSB:Herp:76049	HARC 27	Bryan Reilly	1997-11-09T00:00:00	CC_BY_NC_4_0		Collector(s): Bryan Reilly			2023-01-26T23:31:22.467Z		CONTINENT_DERIVED_FROM_COORDINATES;INSTITUTION_MATCH_FUZZY;COLLECTION_MATCH_FUZZY
3413356498	fb639e31-52eb-4998-afb1-984ee12aca0f	http://arctos.database.museum/guid/MSB:Herp:76117?seid=5156596	Animalia	Chordata	Testudines		Testudinidae	Gopherus	Gopherus morafkai		SPECIES	Gopherus morafkai Murphy, Berry, Edwards, Leviton, Lathrop & Riedle, 2011	Gopherus morafkai		US	Eagletail Mountains, Zone 12S	Arizona	PRESENT		939ed180-aa7b-11db-8edf-b8a03c50a862	33.365047	-113.28244	3886.0						1998-06-03T00:00:00	3	6	1998	7704598	7704598	PRESERVED_SPECIMEN	MSB	Herp	MSB:Herp:76117	ET 28	Dennis Silva	1998-06-03T00:00:00	CC_BY_NC_4_0		Collector(s): Dennis Silva			2023-01-26T23:31:22.430Z		CONTINENT_DERIVED_FROM_COORDINATES;INSTITUTION_MATCH_FUZZY;COLLECTION_MATCH_FUZZY
3413356490	fb639e31-52eb-4998-afb1-984ee12aca0f	http://arctos.database.museum/guid/MSB:Herp:75863?seid=5156537	Animalia	Chordata	Testudines		Testudinidae	Gopherus	Gopherus morafkai		SPECIES	Gopherus morafkai Murphy, Berry, Edwards, Leviton, Lathrop & Riedle, 2011	Gopherus morafkai		US	San Pedro Mountains, Zone 12S	Arizona	PRESENT		939ed180-aa7b-11db-8edf-b8a03c50a862	32.64017	-110.531908	3886.0						1998-02-23T00:00:00	23	2	1998	7704598	7704598	PRESERVED_SPECIMEN	MSB	Herp	MSB:Herp:75863	SP 38	Liz Smith	1998-02-23T00:00:00	CC_BY_NC_4_0		Collector(s): Liz Smith			2023-01-26T23:31:02.926Z		CONTINENT_DERIVED_FROM_COORDINATES;INSTITUTION_MATCH_FUZZY;COLLECTION_MATCH_FUZZY
3413356486	fb639e31-52eb-4998-afb1-984ee12aca0f	http://arctos.database.museum/guid/MSB:Herp:76217?seid=5156912	Animalia	Chordata	Testudines		Testudinidae	Gopherus	Gopherus morafkai		SPECIES	Gopherus morafkai Murphy, Berry, Edwards, Leviton, Lathrop & Riedle, 2011	Gopherus morafkai		US	West Silverbells	Arizona	PRESENT		939ed180-aa7b-11db-8edf-b8a03c50a862	32.488801	-111.671047	3886.0						1998-10-15T00:00:00	15	10	1998	7704598	7704598	PRESERVED_SPECIMEN	MSB	Herp	MSB:Herp:76217	WSB 38	Bill Hasskamp	1998-10-15T00:00:00	CC_BY_NC_4_0		Collector(s): Bill Hasskamp			2023-01-26T23:31:02.886Z		CONTINENT_DERIVED_FROM_COORDINATES;INSTITUTION_MATCH_FUZZY;COLLECTION_MATCH_FUZZY
3413356478	fb639e31-52eb-4998-afb1-984ee12aca0f	http://arctos.database.museum/guid/MSB:Herp:76228?seid=5156916	Animalia	Chordata	Testudines		Testudinidae	Gopherus	Gopherus morafkai		SPECIES	Gopherus morafkai Murphy, Berry, Edwards, Leviton, Lathrop & Riedle, 2011	Gopherus morafkai		US	Eagletail Mountains	Arizona	PRESENT		939ed180-aa7b-11db-8edf-b8a03c50a862	33.361661	-113.277828	3886.0						1998-10-30T00:00:00	30	10	1998	7704598	7704598	PRESERVED_SPECIMEN	MSB	Herp	MSB:Herp:76228	ET 91-10	Dave Silverman	1998-10-30T00:00:00	CC_BY_NC_4_0		Collector(s): Dave Silverman			2023-01-26T23:31:22.350Z		CONTINENT_DERIVED_FROM_COORDINATES;INSTITUTION_MATCH_FUZZY;COLLECTION_MATCH_FUZZY
3413356467	fb639e31-52eb-4998-afb1-984ee12aca0f	http://arctos.database.museum/guid/MSB:Herp:75853?seid=5156867	Animalia	Chordata	Testudines		Testudinidae	Gopherus	Gopherus morafkai		SPECIES	Gopherus morafkai Murphy, Berry, Edwards, Leviton, Lathrop & Riedle, 2011	Gopherus morafkai		US	San Pedro Mountains, Zone 12S	Arizona	PRESENT		939ed180-aa7b-11db-8edf-b8a03c50a862	32.628635	-110.535135	3886.0						1998-02-13T00:00:00	13	2	1998	7704598	7704598	PRESERVED_SPECIMEN	MSB	Herp	MSB:Herp:75853	SP 28	Chereka Keaton	1998-02-13T00:00:00	CC_BY_NC_4_0		Collector(s): Chereka Keaton			2023-01-26T23:31:02.798Z		CONTINENT_DERIVED_FROM_COORDINATES;INSTITUTION_MATCH_FUZZY;COLLECTION_MATCH_FUZZY
3413356438	fb639e31-52eb-4998-afb1-984ee12aca0f	http://arctos.database.museum/guid/MSB:Herp:76188?seid=5156964	Animalia	Chordata	Testudines		Testudinidae	Gopherus	Gopherus morafkai		SPECIES	Gopherus morafkai Murphy, Berry, Edwards, Leviton, Lathrop & Riedle, 2011	Gopherus morafkai		US	Eagletail Mountains	Arizona	PRESENT		939ed180-aa7b-11db-8edf-b8a03c50a862	33.371691	-113.287901	3886.0						1998-09-07T00:00:00	7	9	1998	7704598	7704598	PRESERVED_SPECIMEN	MSB	Herp	MSB:Herp:76188	ET 39??	Mary Ann Hasskamp	1998-09-07T00:00:00	CC_BY_NC_4_0		Collector(s): Mary Ann Hasskamp			2023-01-26T23:31:02.631Z		CONTINENT_DERIVED_FROM_COORDINATES;INSTITUTION_MATCH_FUZZY;COLLECTION_MATCH_FUZZY
3413356414	fb639e31-52eb-4998-afb1-984ee12aca0f	http://arctos.database.museum/guid/MSB:Herp:76036?seid=5156572	Animalia	Chordata	Testudines		Testudinidae	Gopherus	Gopherus morafkai		SPECIES	Gopherus morafkai Murphy, Berry, Edwards, Leviton, Lathrop & Riedle, 2011	Gopherus morafkai		US	West Silverbells	Arizona	PRESENT		939ed180-aa7b-11db-8edf-b8a03c50a862	32.497622	-111.662703	3886.0						1998-04-18T00:00:00	18	4	1998	7704598	7704598	PRESERVED_SPECIMEN	MSB	Herp	MSB:Herp:76036	WSB 17	Paul Frank	1998-04-18T00:00:00	CC_BY_NC_4_0		Collector(s): Paul Frank			2023-01-26T23:31:22.070Z		CONTINENT_DERIVED_FROM_COORDINATES;INSTITUTION_MATCH_FUZZY;COLLECTION_MATCH_FUZZY
3413356398	fb639e31-52eb-4998-afb1-984ee12aca0f	http://arctos.database.museum/guid/MSB:Herp:76157?seid=5156898	Animalia	Chordata	Testudines		Testudinidae	Gopherus	Gopherus morafkai		SPECIES	Gopherus morafkai Murphy, Berry, Edwards, Leviton, Lathrop & Riedle, 2011	Gopherus morafkai		US	Granit Hills, Zone 12S	Arizona	PRESENT		939ed180-aa7b-11db-8edf-b8a03c50a862	32.82991	-111.315156	3886.0						1998-08-07T00:00:00	7	8	1998	7704598	7704598	PRESERVED_SPECIMEN	MSB	Herp	MSB:Herp:76157	GH 31	Arizona Game and Fish Department	1998-08-07T00:00:00	CC_BY_NC_4_0		Collector(s): Arizona Game and Fish Department			2023-01-26T23:31:02.445Z		CONTINENT_DERIVED_FROM_COORDINATES;INSTITUTION_MATCH_FUZZY;COLLECTION_MATCH_FUZZY
3413356391	fb639e31-52eb-4998-afb1-984ee12aca0f	http://arctos.database.museum/guid/MSB:Herp:75944?seid=5156521	Animalia	Chordata	Testudines		Testudinidae	Gopherus	Gopherus morafkai		SPECIES	Gopherus morafkai Murphy, Berry, Edwards, Leviton, Lathrop & Riedle, 2011	Gopherus morafkai		US	Little Shipp Wash, Zone 12S	Arizona	PRESENT		939ed180-aa7b-11db-8edf-b8a03c50a862	34.533674	-113.072646	3886.0						1998-01-30T00:00:00	30	1	1998	7704598	7704598	PRESERVED_SPECIMEN	MSB	Herp	MSB:Herp:75944	LS 36	Bryan Reilly	1998-01-30T00:00:00	CC_BY_NC_4_0		Collector(s): Bryan Reilly			2023-01-26T23:31:02.440Z		CONTINENT_DERIVED_FROM_COORDINATES;INSTITUTION_MATCH_FUZZY;COLLECTION_MATCH_FUZZY
3413356376	fb639e31-52eb-4998-afb1-984ee12aca0f	http://arctos.database.museum/guid/MSB:Herp:76219?seid=5156842	Animalia	Chordata	Testudines		Testudinidae	Gopherus	Gopherus morafkai		SPECIES	Gopherus morafkai Murphy, Berry, Edwards, Leviton, Lathrop & Riedle, 2011	Gopherus morafkai		US	West Silverbells	Arizona	PRESENT		939ed180-aa7b-11db-8edf-b8a03c50a862	32.495026	-111.672594	3886.0						1998-10-17T00:00:00	17	10	1998	7704598	7704598	PRESERVED_SPECIMEN	MSB	Herp	MSB:Herp:76219	WSB 40	Bill Hasskamp	1998-10-17T00:00:00	CC_BY_NC_4_0		Collector(s): Bill Hasskamp			2023-01-26T23:31:02.369Z		CONTINENT_DERIVED_FROM_COORDINATES;INSTITUTION_MATCH_FUZZY;COLLECTION_MATCH_FUZZY
3413356362	fb639e31-52eb-4998-afb1-984ee12aca0f	http://arctos.database.museum/guid/MSB:Herp:75885?seid=5156556	Animalia	Chordata	Testudines		Testudinidae	Gopherus	Gopherus morafkai		SPECIES	Gopherus morafkai Murphy, Berry, Edwards, Leviton, Lathrop & Riedle, 2011	Gopherus morafkai		US	San Pedro Mountains, Zone 12S	Arizona	PRESENT		939ed180-aa7b-11db-8edf-b8a03c50a862	32.630499	-110.526938	3886.0						1998-03-17T00:00:00	17	3	1998	7704598	7704598	PRESERVED_SPECIMEN	MSB	Herp	MSB:Herp:75885	SP 60	Liz Smith	1998-03-17T00:00:00	CC_BY_NC_4_0		Collector(s): Liz Smith			2023-01-26T23:31:21.825Z		CONTINENT_DERIVED_FROM_COORDINATES;INSTITUTION_MATCH_FUZZY;COLLECTION_MATCH_FUZZY
3413356332	fb639e31-52eb-4998-afb1-984ee12aca0f	http://arctos.database.museum/guid/MSB:Herp:76126?seid=5156892	Animalia	Chordata	Testudines		Testudinidae	Gopherus	Gopherus morafkai		SPECIES	Gopherus morafkai Murphy, Berry, Edwards, Leviton, Lathrop & Riedle, 2011	Gopherus morafkai		US	San Pedro Mountains, Zone 12S	Arizona	PRESENT		939ed180-aa7b-11db-8edf-b8a03c50a862	32.634206	-110.52936	3886.0						1998-07-10T00:00:00	10	7	1998	7704598	7704598	PRESERVED_SPECIMEN	MSB	Herp	MSB:Herp:76126	SP 7	Scott J. Bailey	1998-07-10T00:00:00	CC_BY_NC_4_0		Collector(s): Scott J. Bailey			2023-01-26T23:31:02.175Z		CONTINENT_DERIVED_FROM_COORDINATES;INSTITUTION_MATCH_FUZZY;COLLECTION_MATCH_FUZZY
3413356303	fb639e31-52eb-4998-afb1-984ee12aca0f	http://arctos.database.museum/guid/MSB:Herp:75891?seid=5156557	Animalia	Chordata	Testudines		Testudinidae	Gopherus	Gopherus morafkai		SPECIES	Gopherus morafkai Murphy, Berry, Edwards, Leviton, Lathrop & Riedle, 2011	Gopherus morafkai		US	San Pedro Mountains, Zone 12S	Arizona	PRESENT		939ed180-aa7b-11db-8edf-b8a03c50a862	32.632494	-110.539496	3886.0						1998-03-23T00:00:00	23	3	1998	7704598	7704598	PRESERVED_SPECIMEN	MSB	Herp	MSB:Herp:75891	SP 66	Liz Smith	1998-03-23T00:00:00	CC_BY_NC_4_0		Collector(s): Liz Smith			2023-01-26T23:31:21.610Z		CONTINENT_DERIVED_FROM_COORDINATES;INSTITUTION_MATCH_FUZZY;COLLECTION_MATCH_FUZZY
3413350282	fb639e31-52eb-4998-afb1-984ee12aca0f	http://arctos.database.museum/guid/MSB:Herp:76027?seid=5156740	Animalia	Chordata	Testudines		Testudinidae	Gopherus	Gopherus morafkai		SPECIES	Gopherus morafkai Murphy, Berry, Edwards, Leviton, Lathrop & Riedle, 2011	Gopherus morafkai		US	Harcuvar Mountains, Section 26	Arizona	PRESENT		939ed180-aa7b-11db-8edf-b8a03c50a862	34.087776	-113.259194	3886.0						1997-11-20T00:00:00	20	11	1997	7704598	7704598	PRESERVED_SPECIMEN	MSB	Herp	MSB:Herp:76027	HARC 38	Cynthia Furman	1997-11-20T00:00:00	CC_BY_NC_4_0		Collector(s): Cynthia Furman			2023-01-26T23:31:01.904Z		CONTINENT_DERIVED_FROM_COORDINATES;INSTITUTION_MATCH_FUZZY;COLLECTION_MATCH_FUZZY
3413350267	fb639e31-52eb-4998-afb1-984ee12aca0f	http://arctos.database.museum/guid/MSB:Herp:75848?seid=5156527	Animalia	Chordata	Testudines		Testudinidae	Gopherus	Gopherus morafkai		SPECIES	Gopherus morafkai Murphy, Berry, Edwards, Leviton, Lathrop & Riedle, 2011	Gopherus morafkai		US	San Pedro Mountains, Zone 12S	Arizona	PRESENT		939ed180-aa7b-11db-8edf-b8a03c50a862	32.629805	-110.531845	3886.0						1998-02-08T00:00:00	8	2	1998	7704598	7704598	PRESERVED_SPECIMEN	MSB	Herp	MSB:Herp:75848	SP 23	Liz Smith	1998-02-08T00:00:00	CC_BY_NC_4_0		Collector(s): Liz Smith			2023-01-26T23:31:21.454Z		CONTINENT_DERIVED_FROM_COORDINATES;INSTITUTION_MATCH_FUZZY;COLLECTION_MATCH_FUZZY
3413350261	fb639e31-52eb-4998-afb1-984ee12aca0f	http://arctos.database.museum/guid/MSB:Herp:76111?seid=5156884	Animalia	Chordata	Testudines		Testudinidae	Gopherus	Gopherus morafkai		SPECIES	Gopherus morafkai Murphy, Berry, Edwards, Leviton, Lathrop & Riedle, 2011	Gopherus morafkai		US	Eagletail Mountains, Zone 12S	Arizona	PRESENT		939ed180-aa7b-11db-8edf-b8a03c50a862	33.367863	-113.288199	3886.0						1998-06-06T00:00:00	6	6	1998	7704598	7704598	PRESERVED_SPECIMEN	MSB	Herp	MSB:Herp:76111	ET 31	Dennis Silva	1998-06-06T00:00:00	CC_BY_NC_4_0		Collector(s): Dennis Silva			2023-01-26T23:31:01.806Z		CONTINENT_DERIVED_FROM_COORDINATES;INSTITUTION_MATCH_FUZZY;COLLECTION_MATCH_FUZZY
3413350238	fb639e31-52eb-4998-afb1-984ee12aca0f	http://arctos.database.museum/guid/MSB:Herp:76166?seid=5156636	Animalia	Chordata	Testudines		Testudinidae	Gopherus	Gopherus morafkai		SPECIES	Gopherus morafkai Murphy, Berry, Edwards, Leviton, Lathrop & Riedle, 2011	Gopherus morafkai		US	Granit Hills, Zone 12S	Arizona	PRESENT		939ed180-aa7b-11db-8edf-b8a03c50a862	32.828801	-111.315035	3886.0						1998-07-28T00:00:00	28	7	1998	7704598	7704598	PRESERVED_SPECIMEN	MSB	Herp	MSB:Herp:76166	GH 19	Scott D. Hart	1998-07-28T00:00:00	CC_BY_NC_4_0		Collector(s): Scott D. Hart			2023-01-26T23:31:21.371Z		CONTINENT_DERIVED_FROM_COORDINATES;INSTITUTION_MATCH_FUZZY;COLLECTION_MATCH_FUZZY
3413350232	fb639e31-52eb-4998-afb1-984ee12aca0f	http://arctos.database.museum/guid/MSB:Herp:76005?seid=5156421	Animalia	Chordata	Testudines		Testudinidae	Gopherus	Gopherus morafkai		SPECIES	Gopherus morafkai Murphy, Berry, Edwards, Leviton, Lathrop & Riedle, 2011	Gopherus morafkai		US	Tortilla Mountains	Arizona	PRESENT		939ed180-aa7b-11db-8edf-b8a03c50a862	33.136399	-111.240222	3886.0						1998-03-26T00:00:00	26	3	1998	7704598	7704598	PRESERVED_SPECIMEN	MSB	Herp	MSB:Herp:76005	TM 16	Peter Woodman	1998-03-26T00:00:00	CC_BY_NC_4_0		Collector(s): Peter Woodman			2023-01-26T23:31:21.321Z		CONTINENT_DERIVED_FROM_COORDINATES;INSTITUTION_MATCH_FUZZY;COLLECTION_MATCH_FUZZY
3413350222	fb639e31-52eb-4998-afb1-984ee12aca0f	http://arctos.database.museum/guid/MSB:Herp:76067?seid=5156879	Animalia	Chordata	Testudines		Testudinidae	Gopherus	Gopherus morafkai		SPECIES	Gopherus morafkai Murphy, Berry, Edwards, Leviton, Lathrop & Riedle, 2011	Gopherus morafkai		US	West Silverbells	Arizona	PRESENT		939ed180-aa7b-11db-8edf-b8a03c50a862	32.501186	-111.664305	3886.0						1998-05-02T00:00:00	2	5	1998	7704598	7704598	PRESERVED_SPECIMEN	MSB	Herp	MSB:Herp:76067	WSB 31	Peter Woodman	1998-05-02T00:00:00	CC_BY_NC_4_0		Collector(s): Peter Woodman			2023-01-26T23:31:21.298Z		CONTINENT_DERIVED_FROM_COORDINATES;INSTITUTION_MATCH_FUZZY;COLLECTION_MATCH_FUZZY
3413350199	fb639e31-52eb-4998-afb1-984ee12aca0f	http://arctos.database.museum/guid/MSB:Herp:75854?seid=5156728	Animalia	Chordata	Testudines		Testudinidae	Gopherus	Gopherus morafkai		SPECIES	Gopherus morafkai Murphy, Berry, Edwards, Leviton, Lathrop & Riedle, 2011	Gopherus morafkai		US	San Pedro Mountains, Zone 12S	Arizona	PRESENT		939ed180-aa7b-11db-8edf-b8a03c50a862	32.628185	-110.530585	3886.0						1998-02-14T00:00:00	14	2	1998	7704598	7704598	PRESERVED_SPECIMEN	MSB	Herp	MSB:Herp:75854	SP 29	Liz Smith	1998-02-14T00:00:00	CC_BY_NC_4_0		Collector(s): Liz Smith			2023-01-26T23:31:21.238Z		CONTINENT_DERIVED_FROM_COORDINATES;INSTITUTION_MATCH_FUZZY;COLLECTION_MATCH_FUZZY
3413350197	fb639e31-52eb-4998-afb1-984ee12aca0f	http://arctos.database.museum/guid/MSB:Herp:76064?seid=5156871	Animalia	Chordata	Testudines		Testudinidae	Gopherus	Gopherus morafkai		SPECIES	Gopherus morafkai Murphy, Berry, Edwards, Leviton, Lathrop & Riedle, 2011	Gopherus morafkai		US	West Silverbells	Arizona	PRESENT		939ed180-aa7b-11db-8edf-b8a03c50a862	32.501586	-111.665468	3886.0						1998-04-21T00:00:00	21	4	1998	7704598	7704598	PRESERVED_SPECIMEN	MSB	Herp	MSB:Herp:76064	WSB 20	Peter Woodman	1998-04-21T00:00:00	CC_BY_NC_4_0		Collector(s): Peter Woodman			2023-01-26T23:31:01.601Z		CONTINENT_DERIVED_FROM_COORDINATES;INSTITUTION_MATCH_FUZZY;COLLECTION_MATCH_FUZZY
3413350175	fb639e31-52eb-4998-afb1-984ee12aca0f	http://arctos.database.museum/guid/MSB:Herp:75916?seid=5156453	Animalia	Chordata	Testudines		Testudinidae	Gopherus	Gopherus morafkai		SPECIES	Gopherus morafkai Murphy, Berry, Edwards, Leviton, Lathrop & Riedle, 2011	Gopherus morafkai		US	Four Peaks	Arizona	PRESENT		939ed180-aa7b-11db-8edf-b8a03c50a862	33.677269	-111.327074	3886.0						1997-10-17T00:00:00	17	10	1997	7704598	7704598	PRESERVED_SPECIMEN	MSB	Herp	MSB:Herp:75916	FP 18	unknown	1997-10-17T00:00:00	CC_BY_NC_4_0		Collector(s): unknown			2023-01-26T23:31:21.172Z		CONTINENT_DERIVED_FROM_COORDINATES;INSTITUTION_MATCH_FUZZY;COLLECTION_MATCH_FUZZY
3413350110	fb639e31-52eb-4998-afb1-984ee12aca0f	http://arctos.database.museum/guid/MSB:Herp:75876?seid=5156549	Animalia	Chordata	Testudines		Testudinidae	Gopherus	Gopherus morafkai		SPECIES	Gopherus morafkai Murphy, Berry, Edwards, Leviton, Lathrop & Riedle, 2011	Gopherus morafkai		US	San Pedro Mountains, Zone 12S	Arizona	PRESENT		939ed180-aa7b-11db-8edf-b8a03c50a862	32.628462	-110.532247	3886.0						1998-03-08T00:00:00	8	3	1998	7704598	7704598	PRESERVED_SPECIMEN	MSB	Herp	MSB:Herp:75876	SP 51	Liz Smith	1998-03-08T00:00:00	CC_BY_NC_4_0		Collector(s): Liz Smith			2023-01-26T23:31:01.233Z		CONTINENT_DERIVED_FROM_COORDINATES;INSTITUTION_MATCH_FUZZY;COLLECTION_MATCH_FUZZY
3413350076	fb639e31-52eb-4998-afb1-984ee12aca0f	http://arctos.database.museum/guid/MSB:Herp:76042?seid=5156573	Animalia	Chordata	Testudines		Testudinidae	Gopherus	Gopherus morafkai		SPECIES	Gopherus morafkai Murphy, Berry, Edwards, Leviton, Lathrop & Riedle, 2011	Gopherus morafkai		US	West Silverbells	Arizona	PRESENT		939ed180-aa7b-11db-8edf-b8a03c50a862	32.500887	-111.669731	3886.0						1998-04-19T00:00:00	19	4	1998	7704598	7704598	PRESERVED_SPECIMEN	MSB	Herp	MSB:Herp:76042	WSB 18	Peter Woodman	1998-04-19T00:00:00	CC_BY_NC_4_0		Collector(s): Peter Woodman			2023-01-26T23:31:20.798Z		CONTINENT_DERIVED_FROM_COORDINATES;INSTITUTION_MATCH_FUZZY;COLLECTION_MATCH_FUZZY
3413350074	fb639e31-52eb-4998-afb1-984ee12aca0f	http://arctos.database.museum/guid/MSB:Herp:75860?seid=5156534	Animalia	Chordata	Testudines		Testudinidae	Gopherus	Gopherus morafkai		SPECIES	Gopherus morafkai Murphy, Berry, Edwards, Leviton, Lathrop & Riedle, 2011	Gopherus morafkai		US	San Pedro Mountains, Zone 12S	Arizona	PRESENT		939ed180-aa7b-11db-8edf-b8a03c50a862	32.639605	-110.537818	3886.0						1998-02-20T00:00:00	20	2	1998	7704598	7704598	PRESERVED_SPECIMEN	MSB	Herp	MSB:Herp:75860	SP 35	Chereka Keaton	1998-02-20T00:00:00	CC_BY_NC_4_0		Collector(s): Chereka Keaton			2023-01-26T23:31:20.787Z		CONTINENT_DERIVED_FROM_COORDINATES;INSTITUTION_MATCH_FUZZY;COLLECTION_MATCH_FUZZY
3413350066	fb639e31-52eb-4998-afb1-984ee12aca0f	http://arctos.database.museum/guid/MSB:Herp:75938?seid=5156515	Animalia	Chordata	Testudines		Testudinidae	Gopherus	Gopherus morafkai		SPECIES	Gopherus morafkai Murphy, Berry, Edwards, Leviton, Lathrop & Riedle, 2011	Gopherus morafkai		US	Little Shipp Wash, Zone 12S, Section 23	Arizona	PRESENT		939ed180-aa7b-11db-8edf-b8a03c50a862	34.535629	-113.066354	3886.0						1998-01-24T00:00:00	24	1	1998	7704598	7704598	PRESERVED_SPECIMEN	MSB	Herp	MSB:Herp:75938	LS 29	unknown	1998-01-24T00:00:00	CC_BY_NC_4_0		Collector(s): unknown			2023-01-26T23:31:01.018Z		CONTINENT_DERIVED_FROM_COORDINATES;INSTITUTION_MATCH_FUZZY;COLLECTION_MATCH_FUZZY
3413350056	fb639e31-52eb-4998-afb1-984ee12aca0f	http://arctos.database.museum/guid/MSB:Herp:76235?seid=5156914	Animalia	Chordata	Testudines		Testudinidae	Gopherus	Gopherus morafkai		SPECIES	Gopherus morafkai Murphy, Berry, Edwards, Leviton, Lathrop & Riedle, 2011	Gopherus morafkai		US	New Water Mountains	Arizona	PRESENT		939ed180-aa7b-11db-8edf-b8a03c50a862	33.570476	-113.869578	3886.0						1998-10-28T00:00:00	28	10	1998	7704598	7704598	PRESERVED_SPECIMEN	MSB	Herp	MSB:Herp:76235	NW 4	Dennis Silva	1998-10-28T00:00:00	CC_BY_NC_4_0		Collector(s): Dennis Silva			2023-01-26T23:31:00.968Z		CONTINENT_DERIVED_FROM_COORDINATES;INSTITUTION_MATCH_FUZZY;COLLECTION_MATCH_FUZZY
3413350055	fb639e31-52eb-4998-afb1-984ee12aca0f	http://arctos.database.museum/guid/MSB:Herp:75922?seid=5156458	Animalia	Chordata	Testudines		Testudinidae	Gopherus	Gopherus morafkai		SPECIES	Gopherus morafkai Murphy, Berry, Edwards, Leviton, Lathrop & Riedle, 2011	Gopherus morafkai		US	Four Peaks, Zone 12S, Section 13	Arizona	PRESENT		939ed180-aa7b-11db-8edf-b8a03c50a862	33.687149	-111.484682	3886.0						1997-10-23T00:00:00	23	10	1997	7704598	7704598	PRESERVED_SPECIMEN	MSB	Herp	MSB:Herp:75922	FP 24	Eli Bernstein	1997-10-23T00:00:00	CC_BY_NC_4_0		Collector(s): Eli Bernstein			2023-01-26T23:31:20.697Z		CONTINENT_DERIVED_FROM_COORDINATES;INSTITUTION_MATCH_FUZZY;COLLECTION_MATCH_FUZZY
3413350009	fb639e31-52eb-4998-afb1-984ee12aca0f	http://arctos.database.museum/guid/MSB:Herp:76163?seid=5156635	Animalia	Chordata	Testudines		Testudinidae	Gopherus	Gopherus morafkai		SPECIES	Gopherus morafkai Murphy, Berry, Edwards, Leviton, Lathrop & Riedle, 2011	Gopherus morafkai		US	Granit Hills, Zone 12S	Arizona	PRESENT		939ed180-aa7b-11db-8edf-b8a03c50a862	32.826939	-111.312955	3886.0						1998-07-27T00:00:00	27	7	1998	7704598	7704598	PRESERVED_SPECIMEN	MSB	Herp	MSB:Herp:76163	GH 18	Scott D. Hart	1998-07-27T00:00:00	CC_BY_NC_4_0		Collector(s): Scott D. Hart			2023-01-26T23:31:00.748Z		CONTINENT_DERIVED_FROM_COORDINATES;INSTITUTION_MATCH_FUZZY;COLLECTION_MATCH_FUZZY
3413349994	fb639e31-52eb-4998-afb1-984ee12aca0f	http://arctos.database.museum/guid/MSB:Herp:76058?seid=5156878	Animalia	Chordata	Testudines		Testudinidae	Gopherus	Gopherus morafkai		SPECIES	Gopherus morafkai Murphy, Berry, Edwards, Leviton, Lathrop & Riedle, 2011	Gopherus morafkai		US	West Silverbells	Arizona	PRESENT		939ed180-aa7b-11db-8edf-b8a03c50a862	32.500674	-111.66725	3886.0						1998-05-01T00:00:00	1	5	1998	7704598	7704598	PRESERVED_SPECIMEN	MSB	Herp	MSB:Herp:76058	WSB 30	Peter Woodman	1998-05-01T00:00:00	CC_BY_NC_4_0		Collector(s): Peter Woodman			2023-01-26T23:31:00.676Z		CONTINENT_DERIVED_FROM_COORDINATES;INSTITUTION_MATCH_FUZZY;COLLECTION_MATCH_FUZZY
3413349989	fb639e31-52eb-4998-afb1-984ee12aca0f	http://arctos.database.museum/guid/MSB:Herp:76241?seid=5156682	Animalia	Chordata	Testudines		Testudinidae	Gopherus	Gopherus morafkai		SPECIES	Gopherus morafkai Murphy, Berry, Edwards, Leviton, Lathrop & Riedle, 2011	Gopherus morafkai		US	Maricopa Mountains	Arizona	PRESENT		939ed180-aa7b-11db-8edf-b8a03c50a862	33.071225	-112.503904	3886.0						1998-10-24T00:00:00	24	10	1998	7704598	7704598	PRESERVED_SPECIMEN	MSB	Herp	MSB:Herp:76241	MM 190	Paul Frank	1998-10-24T00:00:00	CC_BY_NC_4_0		Collector(s): Paul Frank			2023-01-26T23:31:00.652Z		CONTINENT_DERIVED_FROM_COORDINATES;INSTITUTION_MATCH_FUZZY;COLLECTION_MATCH_FUZZY
3413349964	fb639e31-52eb-4998-afb1-984ee12aca0f	http://arctos.database.museum/guid/MSB:Herp:76294?seid=5156719	Animalia	Chordata	Testudines		Testudinidae	Gopherus	Gopherus morafkai		SPECIES	Gopherus morafkai Murphy, Berry, Edwards, Leviton, Lathrop & Riedle, 2011	Gopherus morafkai		US	Ragged Top	Arizona	PRESENT		939ed180-aa7b-11db-8edf-b8a03c50a862	32.490926	-111.673447	3886.0						1998-12-03T00:00:00	3	12	1998	7704598	7704598	PRESERVED_SPECIMEN	MSB	Herp	MSB:Herp:76294	RT 148	unknown	1998-12-03T00:00:00	CC_BY_NC_4_0		Collector(s): unknown			2023-01-26T23:31:20.295Z		CONTINENT_DERIVED_FROM_COORDINATES;INSTITUTION_MATCH_FUZZY;COLLECTION_MATCH_FUZZY
3413349919	fb639e31-52eb-4998-afb1-984ee12aca0f	http://arctos.database.museum/guid/MSB:Herp:75923?seid=5156459	Animalia	Chordata	Testudines		Testudinidae	Gopherus	Gopherus morafkai		SPECIES	Gopherus morafkai Murphy, Berry, Edwards, Leviton, Lathrop & Riedle, 2011	Gopherus morafkai		US	Four Peaks, Zone 12S, Section 13	Arizona	PRESENT		939ed180-aa7b-11db-8edf-b8a03c50a862	33.687571	-111.485332	3886.0						1997-10-24T00:00:00	24	10	1997	7704598	7704598	PRESERVED_SPECIMEN	MSB	Herp	MSB:Herp:75923	FP 25	Eli Bernstein	1997-10-24T00:00:00	CC_BY_NC_4_0		Collector(s): Eli Bernstein			2023-01-26T23:31:00.257Z		CONTINENT_DERIVED_FROM_COORDINATES;INSTITUTION_MATCH_FUZZY;COLLECTION_MATCH_FUZZY
3413349870	fb639e31-52eb-4998-afb1-984ee12aca0f	http://arctos.database.museum/guid/MSB:Herp:76173?seid=5156640	Animalia	Chordata	Testudines		Testudinidae	Gopherus	Gopherus morafkai		SPECIES	Gopherus morafkai Murphy, Berry, Edwards, Leviton, Lathrop & Riedle, 2011	Gopherus morafkai		US	Granit Hills, Zone 12S	Arizona	PRESENT		939ed180-aa7b-11db-8edf-b8a03c50a862	32.828276	-111.315727	3886.0						1998-08-01T00:00:00	1	8	1998	7704598	7704598	PRESERVED_SPECIMEN	MSB	Herp	MSB:Herp:76173	GH 24	Paul Frank	1998-08-01T00:00:00	CC_BY_NC_4_0		Collector(s): Paul Frank			2023-01-26T23:31:00.052Z		CONTINENT_DERIVED_FROM_COORDINATES;INSTITUTION_MATCH_FUZZY;COLLECTION_MATCH_FUZZY
3413349837	fb639e31-52eb-4998-afb1-984ee12aca0f	http://arctos.database.museum/guid/MSB:Herp:76164?seid=5156632	Animalia	Chordata	Testudines		Testudinidae	Gopherus	Gopherus morafkai		SPECIES	Gopherus morafkai Murphy, Berry, Edwards, Leviton, Lathrop & Riedle, 2011	Gopherus morafkai		US	Granit Hills, Zone 12S	Arizona	PRESENT		939ed180-aa7b-11db-8edf-b8a03c50a862	32.833743	-111.312082	3886.0						1998-07-24T00:00:00	24	7	1998	7704598	7704598	PRESERVED_SPECIMEN	MSB	Herp	MSB:Herp:76164	GH 12	Scott D. Hart	1998-07-24T00:00:00	CC_BY_NC_4_0		Collector(s): Scott D. Hart			2023-01-26T23:31:19.687Z		CONTINENT_DERIVED_FROM_COORDINATES;INSTITUTION_MATCH_FUZZY;COLLECTION_MATCH_FUZZY
3413349826	fb639e31-52eb-4998-afb1-984ee12aca0f	http://arctos.database.museum/guid/MSB:Herp:76057?seid=5156874	Animalia	Chordata	Testudines		Testudinidae	Gopherus	Gopherus morafkai		SPECIES	Gopherus morafkai Murphy, Berry, Edwards, Leviton, Lathrop & Riedle, 2011	Gopherus morafkai		US	West Silverbells	Arizona	PRESENT		939ed180-aa7b-11db-8edf-b8a03c50a862	32.492638	-111.661847	3886.0						1998-04-26T00:00:00	26	4	1998	7704598	7704598	PRESERVED_SPECIMEN	MSB	Herp	MSB:Herp:76057	WSB 25	Peter Woodman	1998-04-26T00:00:00	CC_BY_NC_4_0		Collector(s): Peter Woodman			2023-01-26T23:31:19.669Z		CONTINENT_DERIVED_FROM_COORDINATES;INSTITUTION_MATCH_FUZZY;COLLECTION_MATCH_FUZZY
3413349803	fb639e31-52eb-4998-afb1-984ee12aca0f	http://arctos.database.museum/guid/MSB:Herp:76167?seid=5156896	Animalia	Chordata	Testudines		Testudinidae	Gopherus	Gopherus morafkai		SPECIES	Gopherus morafkai Murphy, Berry, Edwards, Leviton, Lathrop & Riedle, 2011	Gopherus morafkai		US	Granit Hills, Zone 12S	Arizona	PRESENT		939ed180-aa7b-11db-8edf-b8a03c50a862	32.83929	-111.315734	3886.0						1998-08-05T00:00:00	5	8	1998	7704598	7704598	PRESERVED_SPECIMEN	MSB	Herp	MSB:Herp:76167	GH 28	Paul Frank	1998-08-05T00:00:00	CC_BY_NC_4_0		Collector(s): Paul Frank			2023-01-26T23:30:59.679Z		CONTINENT_DERIVED_FROM_COORDINATES;INSTITUTION_MATCH_FUZZY;COLLECTION_MATCH_FUZZY
3413349766	fb639e31-52eb-4998-afb1-984ee12aca0f	http://arctos.database.museum/guid/MSB:Herp:75948?seid=5156866	Animalia	Chordata	Testudines		Testudinidae	Gopherus	Gopherus morafkai		SPECIES	Gopherus morafkai Murphy, Berry, Edwards, Leviton, Lathrop & Riedle, 2011	Gopherus morafkai		US	Little Shipp Wash, Zone 12S	Arizona	PRESENT		939ed180-aa7b-11db-8edf-b8a03c50a862	34.533338	-113.066972	3886.0						1998-02-03T00:00:00	3	2	1998	7704598	7704598	PRESERVED_SPECIMEN	MSB	Herp	MSB:Herp:75948	LS 40	Bryan Reilly	1998-02-03T00:00:00	CC_BY_NC_4_0		Collector(s): Bryan Reilly			2023-01-26T23:30:59.512Z		CONTINENT_DERIVED_FROM_COORDINATES;INSTITUTION_MATCH_FUZZY;COLLECTION_MATCH_FUZZY
3413349754	fb639e31-52eb-4998-afb1-984ee12aca0f	http://arctos.database.museum/guid/MSB:Herp:75892?seid=5156558	Animalia	Chordata	Testudines		Testudinidae	Gopherus	Gopherus morafkai		SPECIES	Gopherus morafkai Murphy, Berry, Edwards, Leviton, Lathrop & Riedle, 2011	Gopherus morafkai		US	San Pedro Mountains, Zone 12S	Arizona	PRESENT		939ed180-aa7b-11db-8edf-b8a03c50a862	32.635278	-110.541145	3886.0						1998-03-24T00:00:00	24	3	1998	7704598	7704598	PRESERVED_SPECIMEN	MSB	Herp	MSB:Herp:75892	SP 67	Liz Smith	1998-03-24T00:00:00	CC_BY_NC_4_0		Collector(s): Liz Smith			2023-01-26T23:30:59.390Z		CONTINENT_DERIVED_FROM_COORDINATES;INSTITUTION_MATCH_FUZZY;COLLECTION_MATCH_FUZZY
3413349752	fb639e31-52eb-4998-afb1-984ee12aca0f	http://arctos.database.museum/guid/MSB:Herp:75937?seid=5156514	Animalia	Chordata	Testudines		Testudinidae	Gopherus	Gopherus morafkai		SPECIES	Gopherus morafkai Murphy, Berry, Edwards, Leviton, Lathrop & Riedle, 2011	Gopherus morafkai		US	Little Shipp Wash, Zone 12S, Section 23	Arizona	PRESENT		939ed180-aa7b-11db-8edf-b8a03c50a862	34.532911	-113.068215	3886.0						1998-01-23T00:00:00	23	1	1998	7704598	7704598	PRESERVED_SPECIMEN	MSB	Herp	MSB:Herp:75937	LS 28	unknown	1998-01-23T00:00:00	CC_BY_NC_4_0		Collector(s): unknown			2023-01-26T23:31:19.366Z		CONTINENT_DERIVED_FROM_COORDINATES;INSTITUTION_MATCH_FUZZY;COLLECTION_MATCH_FUZZY
3413349749	fb639e31-52eb-4998-afb1-984ee12aca0f	http://arctos.database.museum/guid/MSB:Herp:76195?seid=5156657	Animalia	Chordata	Testudines		Testudinidae	Gopherus	Gopherus morafkai		SPECIES	Gopherus morafkai Murphy, Berry, Edwards, Leviton, Lathrop & Riedle, 2011	Gopherus morafkai		US	Harquahala Mountains	Arizona	PRESENT		939ed180-aa7b-11db-8edf-b8a03c50a862	33.852886	-113.252685	3886.0						1998-08-30T00:00:00	30	8	1998	7704598	7704598	PRESERVED_SPECIMEN	MSB	Herp	MSB:Herp:76195	HARQ 11	Dan Kent	1998-08-30T00:00:00	CC_BY_NC_4_0		Collector(s): Dan Kent			2023-01-26T23:31:19.367Z		CONTINENT_DERIVED_FROM_COORDINATES;INSTITUTION_MATCH_FUZZY;COLLECTION_MATCH_FUZZY
3413349741	fb639e31-52eb-4998-afb1-984ee12aca0f	http://arctos.database.museum/guid/MSB:Herp:76003?seid=5156566	Animalia	Chordata	Testudines		Testudinidae	Gopherus	Gopherus morafkai		SPECIES	Gopherus morafkai Murphy, Berry, Edwards, Leviton, Lathrop & Riedle, 2011	Gopherus morafkai		US	Tortilla Mountains	Arizona	PRESENT		939ed180-aa7b-11db-8edf-b8a03c50a862	33.143825	-111.224256	3886.0						1998-04-03T00:00:00	3	4	1998	7704598	7704598	PRESERVED_SPECIMEN	MSB	Herp	MSB:Herp:76003	TM 3	Peter Woodman	1998-04-03T00:00:00	CC_BY_NC_4_0		Collector(s): Peter Woodman			2023-01-26T23:31:19.348Z		CONTINENT_DERIVED_FROM_COORDINATES;INSTITUTION_MATCH_FUZZY;COLLECTION_MATCH_FUZZY
3413349730	fb639e31-52eb-4998-afb1-984ee12aca0f	http://arctos.database.museum/guid/MSB:Herp:76187?seid=5156663	Animalia	Chordata	Testudines		Testudinidae	Gopherus	Gopherus morafkai		SPECIES	Gopherus morafkai Murphy, Berry, Edwards, Leviton, Lathrop & Riedle, 2011	Gopherus morafkai		US	Eagletail Mountains	Arizona	PRESENT		939ed180-aa7b-11db-8edf-b8a03c50a862	33.371691	-113.287901	3886.0						1998-09-08T00:00:00	8	9	1998	7704598	7704598	PRESERVED_SPECIMEN	MSB	Herp	MSB:Herp:76187	ET 40	Bill Hasskamp	1998-09-08T00:00:00	CC_BY_NC_4_0		Collector(s): Bill Hasskamp			2023-01-26T23:31:19.264Z		CONTINENT_DERIVED_FROM_COORDINATES;INSTITUTION_MATCH_FUZZY;COLLECTION_MATCH_FUZZY
3413349724	fb639e31-52eb-4998-afb1-984ee12aca0f	http://arctos.database.museum/guid/MSB:Herp:76234?seid=5156693	Animalia	Chordata	Testudines		Testudinidae	Gopherus	Gopherus morafkai		SPECIES	Gopherus morafkai Murphy, Berry, Edwards, Leviton, Lathrop & Riedle, 2011	Gopherus morafkai		US	Eagletail Mountains	Arizona	PRESENT		939ed180-aa7b-11db-8edf-b8a03c50a862	33.364931	-113.276022	3886.0						1998-11-05T00:00:00	5	11	1998	7704598	7704598	PRESERVED_SPECIMEN	MSB	Herp	MSB:Herp:76234	ET 94-26	Peter Woodman	1998-11-05T00:00:00	CC_BY_NC_4_0		Collector(s): Peter Woodman			2023-01-26T23:31:19.259Z		CONTINENT_DERIVED_FROM_COORDINATES;INSTITUTION_MATCH_FUZZY;COLLECTION_MATCH_FUZZY
3413349717	fb639e31-52eb-4998-afb1-984ee12aca0f	http://arctos.database.museum/guid/MSB:Herp:76211?seid=5156961	Animalia	Chordata	Testudines		Testudinidae	Gopherus	Gopherus morafkai		SPECIES	Gopherus morafkai Murphy, Berry, Edwards, Leviton, Lathrop & Riedle, 2011	Gopherus morafkai		US	West Silverbells	Arizona	PRESENT		939ed180-aa7b-11db-8edf-b8a03c50a862	32.497703	-111.666238	3886.0						1998-10-14T00:00:00	14	10	1998	7704598	7704598	PRESERVED_SPECIMEN	MSB	Herp	MSB:Herp:76211	WSB 37	Mary Ann Hasskamp	1998-10-14T00:00:00	CC_BY_NC_4_0		Collector(s): Mary Ann Hasskamp			2023-01-26T23:31:19.246Z		CONTINENT_DERIVED_FROM_COORDINATES;INSTITUTION_MATCH_FUZZY;COLLECTION_MATCH_FUZZY
3413349675	fb639e31-52eb-4998-afb1-984ee12aca0f	http://arctos.database.museum/guid/MSB:Herp:75946?seid=5156523	Animalia	Chordata	Testudines		Testudinidae	Gopherus	Gopherus morafkai		SPECIES	Gopherus morafkai Murphy, Berry, Edwards, Leviton, Lathrop & Riedle, 2011	Gopherus morafkai		US	Little Shipp Wash, Zone 12S	Arizona	PRESENT		939ed180-aa7b-11db-8edf-b8a03c50a862	34.53136	-113.081478	3886.0						1998-02-01T00:00:00	1	2	1998	7704598	7704598	PRESERVED_SPECIMEN	MSB	Herp	MSB:Herp:75946	LS 38	Bryan Reilly	1998-02-01T00:00:00	CC_BY_NC_4_0		Collector(s): Bryan Reilly			2023-01-26T23:30:59.038Z		CONTINENT_DERIVED_FROM_COORDINATES;INSTITUTION_MATCH_FUZZY;COLLECTION_MATCH_FUZZY
3413349649	fb639e31-52eb-4998-afb1-984ee12aca0f	http://arctos.database.museum/guid/MSB:Herp:75878?seid=5156551	Animalia	Chordata	Testudines		Testudinidae	Gopherus	Gopherus morafkai		SPECIES	Gopherus morafkai Murphy, Berry, Edwards, Leviton, Lathrop & Riedle, 2011	Gopherus morafkai		US	San Pedro Mountains, Zone 12S	Arizona	PRESENT		939ed180-aa7b-11db-8edf-b8a03c50a862	32.640596	-110.534987	3886.0						1998-03-10T00:00:00	10	3	1998	7704598	7704598	PRESERVED_SPECIMEN	MSB	Herp	MSB:Herp:75878	SP 53	Chereka Keaton	1998-03-10T00:00:00	CC_BY_NC_4_0		Collector(s): Chereka Keaton			2023-01-26T23:30:58.858Z		CONTINENT_DERIVED_FROM_COORDINATES;INSTITUTION_MATCH_FUZZY;COLLECTION_MATCH_FUZZY
3413349647	fb639e31-52eb-4998-afb1-984ee12aca0f	http://arctos.database.museum/guid/MSB:Herp:76288?seid=5156712	Animalia	Chordata	Testudines		Testudinidae	Gopherus	Gopherus morafkai		SPECIES	Gopherus morafkai Murphy, Berry, Edwards, Leviton, Lathrop & Riedle, 2011	Gopherus morafkai		US	Maricopa "C"	Arizona	PRESENT		939ed180-aa7b-11db-8edf-b8a03c50a862	33.068002	-112.498922	3886.0						1998-11-27T00:00:00	27	11	1998	7704598	7704598	PRESERVED_SPECIMEN	MSB	Herp	MSB:Herp:76288		Mark Lowe	1998-11-27T00:00:00	CC_BY_NC_4_0		Collector(s): Mark Lowe			2023-01-26T23:31:18.985Z		CONTINENT_DERIVED_FROM_COORDINATES;INSTITUTION_MATCH_FUZZY;COLLECTION_MATCH_FUZZY
3413349642	fb639e31-52eb-4998-afb1-984ee12aca0f	http://arctos.database.museum/guid/MSB:Herp:76034?seid=5156571	Animalia	Chordata	Testudines		Testudinidae	Gopherus	Gopherus morafkai		SPECIES	Gopherus morafkai Murphy, Berry, Edwards, Leviton, Lathrop & Riedle, 2011	Gopherus morafkai		US	West Silverbells	Arizona	PRESENT		939ed180-aa7b-11db-8edf-b8a03c50a862	32.491031	-111.662112	3886.0						1998-04-15T00:00:00	15	4	1998	7704598	7704598	PRESERVED_SPECIMEN	MSB	Herp	MSB:Herp:76034	WSB 11	Dave Silverman	1998-04-15T00:00:00	CC_BY_NC_4_0		Collector(s): Dave Silverman			2023-01-26T23:31:19.015Z		CONTINENT_DERIVED_FROM_COORDINATES;INSTITUTION_MATCH_FUZZY;COLLECTION_MATCH_FUZZY
3413349637	fb639e31-52eb-4998-afb1-984ee12aca0f	http://arctos.database.museum/guid/MSB:Herp:76198?seid=5156658	Animalia	Chordata	Testudines		Testudinidae	Gopherus	Gopherus morafkai		SPECIES	Gopherus morafkai Murphy, Berry, Edwards, Leviton, Lathrop & Riedle, 2011	Gopherus morafkai		US	Harquahala Mountains	Arizona	PRESENT		939ed180-aa7b-11db-8edf-b8a03c50a862	33.862902	-113.260136	3886.0						1998-08-31T00:00:00	31	8	1998	7704598	7704598	PRESERVED_SPECIMEN	MSB	Herp	MSB:Herp:76198	HARQ 12	Dan Kent	1998-08-31T00:00:00	CC_BY_NC_4_0		Collector(s): Dan Kent			2023-01-26T23:30:58.900Z		CONTINENT_DERIVED_FROM_COORDINATES;INSTITUTION_MATCH_FUZZY;COLLECTION_MATCH_FUZZY
3413349628	fb639e31-52eb-4998-afb1-984ee12aca0f	http://arctos.database.museum/guid/MSB:Herp:76156?seid=5156897	Animalia	Chordata	Testudines		Testudinidae	Gopherus	Gopherus morafkai		SPECIES	Gopherus morafkai Murphy, Berry, Edwards, Leviton, Lathrop & Riedle, 2011	Gopherus morafkai		US	Granit Hills, Zone 12S	Arizona	PRESENT		939ed180-aa7b-11db-8edf-b8a03c50a862	32.830136	-111.315093	3886.0						1998-08-06T00:00:00	6	8	1998	7704598	7704598	PRESERVED_SPECIMEN	MSB	Herp	MSB:Herp:76156	GH 29	Arizona Game and Fish Department	1998-08-06T00:00:00	CC_BY_NC_4_0		Collector(s): Arizona Game and Fish Department			2023-01-26T23:31:18.932Z		CONTINENT_DERIVED_FROM_COORDINATES;INSTITUTION_MATCH_FUZZY;COLLECTION_MATCH_FUZZY
3413349601	fb639e31-52eb-4998-afb1-984ee12aca0f	http://arctos.database.museum/guid/MSB:Herp:76110?seid=5156597	Animalia	Chordata	Testudines		Testudinidae	Gopherus	Gopherus morafkai		SPECIES	Gopherus morafkai Murphy, Berry, Edwards, Leviton, Lathrop & Riedle, 2011	Gopherus morafkai		US	Eagletail Mountains, Zone 12S	Arizona	PRESENT		939ed180-aa7b-11db-8edf-b8a03c50a862	33.368205	-113.2858	3886.0						1998-06-04T00:00:00	4	6	1998	7704598	7704598	PRESERVED_SPECIMEN	MSB	Herp	MSB:Herp:76110	ET 29	Dennis Silva	1998-06-04T00:00:00	CC_BY_NC_4_0		Collector(s): Dennis Silva			2023-01-26T23:31:18.814Z		CONTINENT_DERIVED_FROM_COORDINATES;INSTITUTION_MATCH_FUZZY;COLLECTION_MATCH_FUZZY
3413349597	fb639e31-52eb-4998-afb1-984ee12aca0f	http://arctos.database.museum/guid/MSB:Herp:75870?seid=5156543	Animalia	Chordata	Testudines		Testudinidae	Gopherus	Gopherus morafkai		SPECIES	Gopherus morafkai Murphy, Berry, Edwards, Leviton, Lathrop & Riedle, 2011	Gopherus morafkai		US	San Pedro Mountains, Zone 12S	Arizona	PRESENT		939ed180-aa7b-11db-8edf-b8a03c50a862	32.637973	-110.525832	3886.0						1998-03-02T00:00:00	2	3	1998	7704598	7704598	PRESERVED_SPECIMEN	MSB	Herp	MSB:Herp:75870	SP 45	Liz Smith	1998-03-02T00:00:00	CC_BY_NC_4_0		Collector(s): Liz Smith			2023-01-26T23:31:18.795Z		CONTINENT_DERIVED_FROM_COORDINATES;INSTITUTION_MATCH_FUZZY;COLLECTION_MATCH_FUZZY
3413349572	fb639e31-52eb-4998-afb1-984ee12aca0f	http://arctos.database.museum/guid/MSB:Herp:76132?seid=5156890	Animalia	Chordata	Testudines		Testudinidae	Gopherus	Gopherus morafkai		SPECIES	Gopherus morafkai Murphy, Berry, Edwards, Leviton, Lathrop & Riedle, 2011	Gopherus morafkai		US	Little Shipp Wash, Zone 12S	Arizona	PRESENT		939ed180-aa7b-11db-8edf-b8a03c50a862	34.533474	-113.06691	3886.0						1998-07-04T00:00:00	4	7	1998	7704598	7704598	PRESERVED_SPECIMEN	MSB	Herp	MSB:Herp:76132	LS 4	T. A. Sheilds	1998-07-04T00:00:00	CC_BY_NC_4_0		Collector(s): T. A. Sheilds			2023-01-26T23:30:58.560Z		CONTINENT_DERIVED_FROM_COORDINATES;INSTITUTION_MATCH_FUZZY;COLLECTION_MATCH_FUZZY
3413349541	fb639e31-52eb-4998-afb1-984ee12aca0f	http://arctos.database.museum/guid/MSB:Herp:76011?seid=5156422	Animalia	Chordata	Testudines		Testudinidae	Gopherus	Gopherus morafkai		SPECIES	Gopherus morafkai Murphy, Berry, Edwards, Leviton, Lathrop & Riedle, 2011	Gopherus morafkai		US	Tortilla Mountains	Arizona	PRESENT		939ed180-aa7b-11db-8edf-b8a03c50a862	33.140306	-111.239482	3886.0						1998-04-01T00:00:00	1	4	1998	7704598	7704598	PRESERVED_SPECIMEN	MSB	Herp	MSB:Herp:76011	TM 27	Laura Pavliscak	1998-04-01T00:00:00	CC_BY_NC_4_0		Collector(s): Laura Pavliscak			2023-01-26T23:31:18.555Z		CONTINENT_DERIVED_FROM_COORDINATES;INSTITUTION_MATCH_FUZZY;COLLECTION_MATCH_FUZZY
3413349527	fb639e31-52eb-4998-afb1-984ee12aca0f	http://arctos.database.museum/guid/MSB:Herp:75869?seid=5156542	Animalia	Chordata	Testudines		Testudinidae	Gopherus	Gopherus morafkai		SPECIES	Gopherus morafkai Murphy, Berry, Edwards, Leviton, Lathrop & Riedle, 2011	Gopherus morafkai		US	San Pedro Mountains, Zone 12S	Arizona	PRESENT		939ed180-aa7b-11db-8edf-b8a03c50a862	32.635904	-110.534596	3886.0						1998-03-01T00:00:00	1	3	1998	7704598	7704598	PRESERVED_SPECIMEN	MSB	Herp	MSB:Herp:75869	SP 44	Liz Smith	1998-03-01T00:00:00	CC_BY_NC_4_0		Collector(s): Liz Smith			2023-01-26T23:31:18.499Z		CONTINENT_DERIVED_FROM_COORDINATES;INSTITUTION_MATCH_FUZZY;COLLECTION_MATCH_FUZZY
3413349490	fb639e31-52eb-4998-afb1-984ee12aca0f	http://arctos.database.museum/guid/MSB:Herp:76296?seid=5156716	Animalia	Chordata	Testudines		Testudinidae	Gopherus	Gopherus morafkai		SPECIES	Gopherus morafkai Murphy, Berry, Edwards, Leviton, Lathrop & Riedle, 2011	Gopherus morafkai		US	Silverbell Mountains	Arizona	PRESENT		939ed180-aa7b-11db-8edf-b8a03c50a862	32.433697	-111.563872	13423.0						1998-12-05T00:00:00	5	12	1998	7704598	7704598	PRESERVED_SPECIMEN	MSB	Herp	MSB:Herp:76296		Mike Miller	1998-12-05T00:00:00	CC_BY_NC_4_0		Collector(s): Mike Miller			2023-01-26T23:31:18.335Z		CONTINENT_DERIVED_FROM_COORDINATES;INSTITUTION_MATCH_FUZZY;COLLECTION_MATCH_FUZZY
3413349489	fb639e31-52eb-4998-afb1-984ee12aca0f	http://arctos.database.museum/guid/MSB:Herp:76286?seid=5156711	Animalia	Chordata	Testudines		Testudinidae	Gopherus	Gopherus morafkai		SPECIES	Gopherus morafkai Murphy, Berry, Edwards, Leviton, Lathrop & Riedle, 2011	Gopherus morafkai		US	Sugarloaf Mountain	Arizona	PRESENT		939ed180-aa7b-11db-8edf-b8a03c50a862	33.686813	-111.510035	3886.0						1998-11-25T00:00:00	25	11	1998	7704598	7704598	PRESERVED_SPECIMEN	MSB	Herp	MSB:Herp:76286	SL 48	Kathy Roberson	1998-11-25T00:00:00	CC_BY_NC_4_0		Collector(s): Kathy Roberson			2023-01-26T23:31:18.333Z		CONTINENT_DERIVED_FROM_COORDINATES;INSTITUTION_MATCH_FUZZY;COLLECTION_MATCH_FUZZY
3413349486	fb639e31-52eb-4998-afb1-984ee12aca0f	http://arctos.database.museum/guid/MSB:Herp:75879?seid=5156683	Animalia	Chordata	Testudines		Testudinidae	Gopherus	Gopherus morafkai		SPECIES	Gopherus morafkai Murphy, Berry, Edwards, Leviton, Lathrop & Riedle, 2011	Gopherus morafkai		US	San Pedro Mountains, Zone 12S	Arizona	PRESENT		939ed180-aa7b-11db-8edf-b8a03c50a862	32.626503	-110.527012	3886.0						1998-03-11T00:00:00	11	3	1998	7704598	7704598	PRESERVED_SPECIMEN	MSB	Herp	MSB:Herp:75879	SP 54	Chereka Keaton	1998-03-11T00:00:00	CC_BY_NC_4_0		Collector(s): Chereka Keaton			2023-01-26T23:31:18.326Z		CONTINENT_DERIVED_FROM_COORDINATES;INSTITUTION_MATCH_FUZZY;COLLECTION_MATCH_FUZZY
3413349467	fb639e31-52eb-4998-afb1-984ee12aca0f	http://arctos.database.museum/guid/MSB:Herp:76197?seid=5156903	Animalia	Chordata	Testudines		Testudinidae	Gopherus	Gopherus morafkai		SPECIES	Gopherus morafkai Murphy, Berry, Edwards, Leviton, Lathrop & Riedle, 2011	Gopherus morafkai		US	Harquahala Mountains	Arizona	PRESENT		939ed180-aa7b-11db-8edf-b8a03c50a862	33.867684	-113.260932	3886.0						1998-08-28T00:00:00	28	8	1998	7704598	7704598	PRESERVED_SPECIMEN	MSB	Herp	MSB:Herp:76197	HARQ 9	Dan Kent	1998-08-28T00:00:00	CC_BY_NC_4_0		Collector(s): Dan Kent			2023-01-26T23:31:18.243Z		CONTINENT_DERIVED_FROM_COORDINATES;INSTITUTION_MATCH_FUZZY;COLLECTION_MATCH_FUZZY
3413349461	fb639e31-52eb-4998-afb1-984ee12aca0f	http://arctos.database.museum/guid/MSB:Herp:76232?seid=5156685	Animalia	Chordata	Testudines		Testudinidae	Gopherus	Gopherus morafkai		SPECIES	Gopherus morafkai Murphy, Berry, Edwards, Leviton, Lathrop & Riedle, 2011	Gopherus morafkai		US	Eagletail Mountains	Arizona	PRESENT		939ed180-aa7b-11db-8edf-b8a03c50a862	33.362683	-113.280122	3886.0						1998-11-01T00:00:00	1	11	1998	7704598	7704598	PRESERVED_SPECIMEN	MSB	Herp	MSB:Herp:76232	ET 91-14	Dave Silverman	1998-11-01T00:00:00	CC_BY_NC_4_0		Collector(s): Dave Silverman			2023-01-26T23:31:18.216Z		CONTINENT_DERIVED_FROM_COORDINATES;INSTITUTION_MATCH_FUZZY;COLLECTION_MATCH_FUZZY
3413349449	fb639e31-52eb-4998-afb1-984ee12aca0f	http://arctos.database.museum/guid/MSB:Herp:76066?seid=5156872	Animalia	Chordata	Testudines		Testudinidae	Gopherus	Gopherus morafkai		SPECIES	Gopherus morafkai Murphy, Berry, Edwards, Leviton, Lathrop & Riedle, 2011	Gopherus morafkai		US	West Silverbells	Arizona	PRESENT		939ed180-aa7b-11db-8edf-b8a03c50a862	32.492541	-111.664901	3886.0						1998-04-24T00:00:00	24	4	1998	7704598	7704598	PRESERVED_SPECIMEN	MSB	Herp	MSB:Herp:76066	WSB 23	Liz Smith	1998-04-24T00:00:00	CC_BY_NC_4_0		Collector(s): Liz Smith			2023-01-26T23:30:57.960Z		CONTINENT_DERIVED_FROM_COORDINATES;INSTITUTION_MATCH_FUZZY;COLLECTION_MATCH_FUZZY
3413349392	fb639e31-52eb-4998-afb1-984ee12aca0f	http://arctos.database.museum/guid/MSB:Herp:75868?seid=5156541	Animalia	Chordata	Testudines		Testudinidae	Gopherus	Gopherus morafkai		SPECIES	Gopherus morafkai Murphy, Berry, Edwards, Leviton, Lathrop & Riedle, 2011	Gopherus morafkai		US	San Pedro Mountains, Zone 12S	Arizona	PRESENT		939ed180-aa7b-11db-8edf-b8a03c50a862	32.626978	-110.536017	3886.0						1998-02-28T00:00:00	28	2	1998	7704598	7704598	PRESERVED_SPECIMEN	MSB	Herp	MSB:Herp:75868	SP 43	Liz Smith	1998-02-28T00:00:00	CC_BY_NC_4_0		Collector(s): Liz Smith			2023-01-26T23:30:57.567Z		CONTINENT_DERIVED_FROM_COORDINATES;INSTITUTION_MATCH_FUZZY;COLLECTION_MATCH_FUZZY
3413349388	fb639e31-52eb-4998-afb1-984ee12aca0f	http://arctos.database.museum/guid/MSB:Herp:75890?seid=5156734	Animalia	Chordata	Testudines		Testudinidae	Gopherus	Gopherus morafkai		SPECIES	Gopherus morafkai Murphy, Berry, Edwards, Leviton, Lathrop & Riedle, 2011	Gopherus morafkai		US	San Pedro Mountains, Zone 12S	Arizona	PRESENT		939ed180-aa7b-11db-8edf-b8a03c50a862	32.636043	-110.528263	3886.0						1998-03-22T00:00:00	22	3	1998	7704598	7704598	PRESERVED_SPECIMEN	MSB	Herp	MSB:Herp:75890	SP 65	Liz Smith	1998-03-22T00:00:00	CC_BY_NC_4_0		Collector(s): Liz Smith			2023-01-26T23:30:57.560Z		CONTINENT_DERIVED_FROM_COORDINATES;INSTITUTION_MATCH_FUZZY;COLLECTION_MATCH_FUZZY
3413349385	fb639e31-52eb-4998-afb1-984ee12aca0f	http://arctos.database.museum/guid/MSB:Herp:75947?seid=5156865	Animalia	Chordata	Testudines		Testudinidae	Gopherus	Gopherus morafkai		SPECIES	Gopherus morafkai Murphy, Berry, Edwards, Leviton, Lathrop & Riedle, 2011	Gopherus morafkai		US	Little Shipp Wash, Zone 12S	Arizona	PRESENT		939ed180-aa7b-11db-8edf-b8a03c50a862	34.53775	-113.065164	3886.0						1998-02-02T00:00:00	2	2	1998	7704598	7704598	PRESERVED_SPECIMEN	MSB	Herp	MSB:Herp:75947	LS 39	Bryan Reilly	1998-02-02T00:00:00	CC_BY_NC_4_0		Collector(s): Bryan Reilly			2023-01-26T23:31:17.862Z		CONTINENT_DERIVED_FROM_COORDINATES;INSTITUTION_MATCH_FUZZY;COLLECTION_MATCH_FUZZY
3413349373	fb639e31-52eb-4998-afb1-984ee12aca0f	http://arctos.database.museum/guid/MSB:Herp:76012?seid=5156565	Animalia	Chordata	Testudines		Testudinidae	Gopherus	Gopherus morafkai		SPECIES	Gopherus morafkai Murphy, Berry, Edwards, Leviton, Lathrop & Riedle, 2011	Gopherus morafkai		US	Tortilla Mountains	Arizona	PRESENT		939ed180-aa7b-11db-8edf-b8a03c50a862	33.143429	-111.233905	3886.0						1998-04-02T00:00:00	2	4	1998	7704598	7704598	PRESERVED_SPECIMEN	MSB	Herp	MSB:Herp:76012	TM 28	Scott D. Hart	1998-04-02T00:00:00	CC_BY_NC_4_0		Collector(s): Scott D. Hart			2023-01-26T23:30:57.412Z		CONTINENT_DERIVED_FROM_COORDINATES;INSTITUTION_MATCH_FUZZY;COLLECTION_MATCH_FUZZY
3413349372	fb639e31-52eb-4998-afb1-984ee12aca0f	http://arctos.database.museum/guid/MSB:Herp:76287?seid=5156936	Animalia	Chordata	Testudines		Testudinidae	Gopherus	Gopherus morafkai		SPECIES	Gopherus morafkai Murphy, Berry, Edwards, Leviton, Lathrop & Riedle, 2011	Gopherus morafkai		US	Sugarloaf Mountain	Arizona	PRESENT		939ed180-aa7b-11db-8edf-b8a03c50a862	33.686813	-111.510035	3886.0						1998-11-26T00:00:00	26	11	1998	7704598	7704598	PRESERVED_SPECIMEN	MSB	Herp	MSB:Herp:76287	SL ??	Melanie Engstrom	1998-11-26T00:00:00	CC_BY_NC_4_0		Collector(s): Melanie Engstrom, Allison Engstrom, William King			2023-01-26T23:30:57.407Z		CONTINENT_DERIVED_FROM_COORDINATES;INSTITUTION_MATCH_FUZZY;COLLECTION_MATCH_FUZZY
3413349360	fb639e31-52eb-4998-afb1-984ee12aca0f	http://arctos.database.museum/guid/MSB:Herp:76165?seid=5156626	Animalia	Chordata	Testudines		Testudinidae	Gopherus	Gopherus morafkai		SPECIES	Gopherus morafkai Murphy, Berry, Edwards, Leviton, Lathrop & Riedle, 2011	Gopherus morafkai		US	Granit Hills, Zone 12S	Arizona	PRESENT		939ed180-aa7b-11db-8edf-b8a03c50a862	32.83066	-111.310928	3886.0						1998-07-18T00:00:00	18	7	1998	7704598	7704598	PRESERVED_SPECIMEN	MSB	Herp	MSB:Herp:76165	GH 1	T. A. Sheilds	1998-07-18T00:00:00	CC_BY_NC_4_0		Collector(s): T. A. Sheilds			2023-01-26T23:30:57.296Z		CONTINENT_DERIVED_FROM_COORDINATES;INSTITUTION_MATCH_FUZZY;COLLECTION_MATCH_FUZZY
3413349356	fb639e31-52eb-4998-afb1-984ee12aca0f	http://arctos.database.museum/guid/MSB:Herp:76033?seid=5156767	Animalia	Chordata	Testudines		Testudinidae	Gopherus	Gopherus morafkai		SPECIES	Gopherus morafkai Murphy, Berry, Edwards, Leviton, Lathrop & Riedle, 2011	Gopherus morafkai		US	West Silverbells	Arizona	PRESENT		939ed180-aa7b-11db-8edf-b8a03c50a862	32.493965	-111.658365	3886.0						1998-04-16T00:00:00	16	4	1998	7704598	7704598	PRESERVED_SPECIMEN	MSB	Herp	MSB:Herp:76033	WSB 14	Peter Woodman	1998-04-16T00:00:00	CC_BY_NC_4_0		Collector(s): Peter Woodman			2023-01-26T23:30:57.286Z		CONTINENT_DERIVED_FROM_COORDINATES;INSTITUTION_MATCH_FUZZY;COLLECTION_MATCH_FUZZY
3413349332	fb639e31-52eb-4998-afb1-984ee12aca0f	http://arctos.database.museum/guid/MSB:Herp:75847?seid=5156419	Animalia	Chordata	Testudines		Testudinidae	Gopherus	Gopherus morafkai		SPECIES	Gopherus morafkai Murphy, Berry, Edwards, Leviton, Lathrop & Riedle, 2011	Gopherus morafkai		US	San Pedro Mountains, Zone 12S	Arizona	PRESENT		939ed180-aa7b-11db-8edf-b8a03c50a862	32.633302	-110.538341	3886.0						1998-02-07T00:00:00	7	2	1998	7704598	7704598	PRESERVED_SPECIMEN	MSB	Herp	MSB:Herp:75847	SP 22	Liz Smith	1998-02-07T00:00:00	CC_BY_NC_4_0		Collector(s): Liz Smith			2023-01-26T23:30:57.098Z		CONTINENT_DERIVED_FROM_COORDINATES;INSTITUTION_MATCH_FUZZY;COLLECTION_MATCH_FUZZY
3413349329	fb639e31-52eb-4998-afb1-984ee12aca0f	http://arctos.database.museum/guid/MSB:Herp:76133?seid=5156616	Animalia	Chordata	Testudines		Testudinidae	Gopherus	Gopherus morafkai		SPECIES	Gopherus morafkai Murphy, Berry, Edwards, Leviton, Lathrop & Riedle, 2011	Gopherus morafkai		US	Little Shipp Wash, Zone 12S	Arizona	PRESENT		939ed180-aa7b-11db-8edf-b8a03c50a862	34.53826	-113.084703	3886.0						1998-07-02T00:00:00	2	7	1998	7704598	7704598	PRESERVED_SPECIMEN	MSB	Herp	MSB:Herp:76133	LS 1	T. A. Sheilds	1998-07-02T00:00:00	CC_BY_NC_4_0		Collector(s): T. A. Sheilds			2023-01-26T23:31:17.584Z		CONTINENT_DERIVED_FROM_COORDINATES;INSTITUTION_MATCH_FUZZY;COLLECTION_MATCH_FUZZY
3413349325	fb639e31-52eb-4998-afb1-984ee12aca0f	http://arctos.database.museum/guid/MSB:Herp:76233?seid=5156849	Animalia	Chordata	Testudines		Testudinidae	Gopherus	Gopherus morafkai		SPECIES	Gopherus morafkai Murphy, Berry, Edwards, Leviton, Lathrop & Riedle, 2011	Gopherus morafkai		US	New Water Mountains	Arizona	PRESENT		939ed180-aa7b-11db-8edf-b8a03c50a862	33.577564	-113.870275	3886.0						1998-10-27T00:00:00	27	10	1998	7704598	7704598	PRESERVED_SPECIMEN	MSB	Herp	MSB:Herp:76233	NW 3	Dennis Silva	1998-10-27T00:00:00	CC_BY_NC_4_0		Collector(s): Dennis Silva			2023-01-26T23:30:57.078Z		CONTINENT_DERIVED_FROM_COORDINATES;INSTITUTION_MATCH_FUZZY;COLLECTION_MATCH_FUZZY
3413349319	fb639e31-52eb-4998-afb1-984ee12aca0f	http://arctos.database.museum/guid/MSB:Herp:76112?seid=5156963	Animalia	Chordata	Testudines		Testudinidae	Gopherus	Gopherus morafkai		SPECIES	Gopherus morafkai Murphy, Berry, Edwards, Leviton, Lathrop & Riedle, 2011	Gopherus morafkai		US	Eagletail Mountains, Zone 12S	Arizona	PRESENT		939ed180-aa7b-11db-8edf-b8a03c50a862	33.366974	-113.283125	3886.0						1998-06-08T00:00:00	8	6	1998	7704598	7704598	PRESERVED_SPECIMEN	MSB	Herp	MSB:Herp:76112	ET 35	Mary Ann Hasskamp	1998-06-08T00:00:00	CC_BY_NC_4_0		Collector(s): Mary Ann Hasskamp			2023-01-26T23:31:17.535Z		CONTINENT_DERIVED_FROM_COORDINATES;INSTITUTION_MATCH_FUZZY;COLLECTION_MATCH_FUZZY
3413349309	fb639e31-52eb-4998-afb1-984ee12aca0f	http://arctos.database.museum/guid/MSB:Herp:76065?seid=5156574	Animalia	Chordata	Testudines		Testudinidae	Gopherus	Gopherus morafkai		SPECIES	Gopherus morafkai Murphy, Berry, Edwards, Leviton, Lathrop & Riedle, 2011	Gopherus morafkai		US	West Silverbells	Arizona	PRESENT		939ed180-aa7b-11db-8edf-b8a03c50a862	32.491231	-111.672097	3886.0						1998-04-22T00:00:00	22	4	1998	7704598	7704598	PRESERVED_SPECIMEN	MSB	Herp	MSB:Herp:76065	WSB 21	Peter Woodman	1998-04-22T00:00:00	CC_BY_NC_4_0		Collector(s): Peter Woodman			2023-01-26T23:31:17.506Z		CONTINENT_DERIVED_FROM_COORDINATES;INSTITUTION_MATCH_FUZZY;COLLECTION_MATCH_FUZZY
3413349301	fb639e31-52eb-4998-afb1-984ee12aca0f	http://arctos.database.museum/guid/MSB:Herp:76297?seid=5156717	Animalia	Chordata	Testudines		Testudinidae	Gopherus	Gopherus morafkai		SPECIES	Gopherus morafkai Murphy, Berry, Edwards, Leviton, Lathrop & Riedle, 2011	Gopherus morafkai		US	Silverbell Mountains	Arizona	PRESENT		939ed180-aa7b-11db-8edf-b8a03c50a862	32.433697	-111.563872	13423.0						1998-12-06T00:00:00	6	12	1998	7704598	7704598	PRESERVED_SPECIMEN	MSB	Herp	MSB:Herp:76297		Mike Miller	1998-12-06T00:00:00	CC_BY_NC_4_0		Collector(s): Mike Miller			2023-01-26T23:30:56.791Z		CONTINENT_DERIVED_FROM_COORDINATES;INSTITUTION_MATCH_FUZZY;COLLECTION_MATCH_FUZZY
3408244636	50c9509d-22c7-4a22-a47d-8c48425ef4a7	https://www.inaturalist.org/observations/99556707	Animalia	Chordata	Testudines		Testudinidae	Gopherus	Gopherus morafkai		SPECIES	Gopherus morafkai Murphy, Berry, Edwards, Leviton, Lathrop & Riedle, 2011	Gopherus morafkai		US		Arizona	PRESENT		28eb1a3f-1c15-4a95-931a-4af90ecb574d	32.252442	-110.845293	12758.0						2021-10-27T10:22:46	27	10	2021	7704598	7704598	HUMAN_OBSERVATION	iNaturalist	Observations	99556707		Tyler Irvin	2021-11-02T15:39:27	CC_BY_NC_4_0	gracelee06	gracelee06			2023-02-13T16:13:57.061Z	StillImage	COORDINATE_ROUNDED;CONTINENT_DERIVED_FROM_COORDINATES
3408229302	50c9509d-22c7-4a22-a47d-8c48425ef4a7	http://www.inaturalist.org/observations/3827928	Animalia	Chordata	Testudines		Testudinidae	Gopherus	Gopherus morafkai		SPECIES	Gopherus morafkai Murphy, Berry, Edwards, Leviton, Lathrop & Riedle, 2011	Gopherus morafkai		US		Arizona	PRESENT		28eb1a3f-1c15-4a95-931a-4af90ecb574d	32.027641	-110.627715	29146.0						2016-08-06T08:48:14	6	8	2016	7704598	7704598	HUMAN_OBSERVATION	iNaturalist	Observations	3827928		Scott Loarie	2017-11-27T17:53:34	CC_BY_NC_4_0	cperrott	cperrott			2023-02-13T16:08:58.820Z	StillImage	COORDINATE_ROUNDED;CONTINENT_DERIVED_FROM_COORDINATES
3408194994	50c9509d-22c7-4a22-a47d-8c48425ef4a7	https://www.inaturalist.org/observations/99994886	Animalia	Chordata	Testudines		Testudinidae	Gopherus	Gopherus morafkai		SPECIES	Gopherus morafkai Murphy, Berry, Edwards, Leviton, Lathrop & Riedle, 2011	Gopherus morafkai		US		Arizona	PRESENT		28eb1a3f-1c15-4a95-931a-4af90ecb574d	32.724407	-110.923321	1812.0						2021-10-31T19:10:00	31	10	2021	7704598	7704598	HUMAN_OBSERVATION	iNaturalist	Observations	99994886		Tamara Szentivanyi	2021-11-01T18:11:27	CC_BY_NC_4_0	Tamara Szentivanyi	Tamara Szentivanyi			2023-02-13T16:14:31.357Z	StillImage	COORDINATE_ROUNDED;CONTINENT_DERIVED_FROM_COORDINATES
3408067304	50c9509d-22c7-4a22-a47d-8c48425ef4a7	http://www.inaturalist.org/observations/4148534	Animalia	Chordata	Testudines		Testudinidae	Gopherus	Gopherus morafkai		SPECIES	Gopherus morafkai Murphy, Berry, Edwards, Leviton, Lathrop & Riedle, 2011	Gopherus morafkai		US		Arizona	PRESENT		28eb1a3f-1c15-4a95-931a-4af90ecb574d	32.008295	-110.795492	29146.0						2016-08-26T08:08:00	26	8	2016	7704598	7704598	HUMAN_OBSERVATION	iNaturalist	Observations	4148534		Scott Loarie	2017-11-27T17:54:08	CC_BY_NC_4_0	Patrick	Patrick			2023-02-13T15:59:55.640Z	StillImage	COORDINATE_ROUNDED;CONTINENT_DERIVED_FROM_COORDINATES
3407987120	50c9509d-22c7-4a22-a47d-8c48425ef4a7	https://www.inaturalist.org/observations/100138279	Animalia	Chordata	Testudines		Testudinidae	Gopherus	Gopherus morafkai		SPECIES	Gopherus morafkai Murphy, Berry, Edwards, Leviton, Lathrop & Riedle, 2011	Gopherus morafkai		US		Arizona	PRESENT		28eb1a3f-1c15-4a95-931a-4af90ecb574d	32.127278	-110.670547	24.0						2021-10-18T13:52:33	18	10	2021	7704598	7704598	HUMAN_OBSERVATION	iNaturalist	Observations	100138279		str8lin	2021-11-03T11:44:55	CC_BY_NC_4_0	str8lin	str8lin			2023-02-13T16:05:30.228Z	StillImage	COORDINATE_ROUNDED;CONTINENT_DERIVED_FROM_COORDINATES
3407986707	50c9509d-22c7-4a22-a47d-8c48425ef4a7	https://www.inaturalist.org/observations/99742672	Animalia	Chordata	Testudines		Testudinidae	Gopherus	Gopherus morafkai		SPECIES	Gopherus morafkai Murphy, Berry, Edwards, Leviton, Lathrop & Riedle, 2011	Gopherus morafkai		US		Arizona	PRESENT		28eb1a3f-1c15-4a95-931a-4af90ecb574d	33.614207	-111.809711							2021-10-29T09:18:58	29	10	2021	7704598	7704598	HUMAN_OBSERVATION	iNaturalist	Observations	99742672		Bill Bernert	2021-10-29T22:28:50	CC_BY_NC_4_0	Bill Bernert	Bill Bernert			2023-02-13T16:15:09.633Z	StillImage	COORDINATE_ROUNDED;CONTINENT_DERIVED_FROM_COORDINATES
3407973780	50c9509d-22c7-4a22-a47d-8c48425ef4a7	https://www.inaturalist.org/observations/99793238	Animalia	Chordata	Testudines		Testudinidae	Gopherus	Gopherus morafkai		SPECIES	Gopherus morafkai Murphy, Berry, Edwards, Leviton, Lathrop & Riedle, 2011	Gopherus morafkai		US		Arizona	PRESENT		28eb1a3f-1c15-4a95-931a-4af90ecb574d	32.776256	-110.678263							2021-08-23T07:45:47	23	8	2021	7704598	7704598	HUMAN_OBSERVATION	iNaturalist	Observations	99793238		matminja	2021-10-30T15:37:04	CC_BY_NC_4_0	matminja	matminja			2023-02-13T16:05:19.721Z	StillImage	COORDINATE_ROUNDED;CONTINENT_DERIVED_FROM_COORDINATES
3407973301	50c9509d-22c7-4a22-a47d-8c48425ef4a7	http://www.inaturalist.org/observations/1269472	Animalia	Chordata	Testudines		Testudinidae	Gopherus	Gopherus morafkai		SPECIES	Gopherus morafkai Murphy, Berry, Edwards, Leviton, Lathrop & Riedle, 2011	Gopherus morafkai		US		Arizona	PRESENT		28eb1a3f-1c15-4a95-931a-4af90ecb574d	31.729631	-110.659156	3765.0						2015-02-22T10:16:52	22	2	2015	7704598	7704598	HUMAN_OBSERVATION	iNaturalist	Observations	1269472		kacey	2015-03-03T23:13:29	CC_BY_NC_4_0	kacey	kacey			2023-02-13T16:08:44.321Z	StillImage	COORDINATE_ROUNDED;CONTINENT_DERIVED_FROM_COORDINATES
3399402345	50c9509d-22c7-4a22-a47d-8c48425ef4a7	https://www.inaturalist.org/observations/99664972	Animalia	Chordata	Testudines		Testudinidae	Gopherus	Gopherus morafkai		SPECIES	Gopherus morafkai Murphy, Berry, Edwards, Leviton, Lathrop & Riedle, 2011	Gopherus morafkai		MX		Sonora	PRESENT		28eb1a3f-1c15-4a95-931a-4af90ecb574d	28.72123	-111.893584	1161.0						2021-09-29T16:43:13	29	9	2021	7704598	7704598	HUMAN_OBSERVATION	iNaturalist	Observations	99664972		wildface32	2021-10-28T23:03:38	CC_BY_NC_4_0	wildface32	wildface32			2023-02-13T16:15:18.676Z	StillImage	COORDINATE_ROUNDED;CONTINENT_DERIVED_FROM_COORDINATES
3399190975	50c9509d-22c7-4a22-a47d-8c48425ef4a7	https://www.inaturalist.org/observations/97999699	Animalia	Chordata	Testudines		Testudinidae	Gopherus	Gopherus morafkai		SPECIES	Gopherus morafkai Murphy, Berry, Edwards, Leviton, Lathrop & Riedle, 2011	Gopherus morafkai		US		Arizona	PRESENT		28eb1a3f-1c15-4a95-931a-4af90ecb574d	32.43735	-110.888497	4.0						2021-10-10T15:05:51	10	10	2021	7704598	7704598	HUMAN_OBSERVATION	iNaturalist	Observations	97999699		Ryan O'Donnell	2021-10-16T06:01:31	CC_BY_NC_4_0	sonoranrn	sonoranrn			2023-02-13T16:05:18.181Z	StillImage	COORDINATE_ROUNDED;CONTINENT_DERIVED_FROM_COORDINATES
3399085381	50c9509d-22c7-4a22-a47d-8c48425ef4a7	https://www.inaturalist.org/observations/15341919	Animalia	Chordata	Testudines		Testudinidae	Gopherus	Gopherus morafkai		SPECIES	Gopherus morafkai Murphy, Berry, Edwards, Leviton, Lathrop & Riedle, 2011	Gopherus morafkai		US		Arizona	PRESENT		28eb1a3f-1c15-4a95-931a-4af90ecb574d	32.240254	-110.488061	29120.0						2018-08-08T20:34:00	8	8	2018	7704598	7704598	HUMAN_OBSERVATION	iNaturalist	Observations	15341919		alexb0000	2018-08-16T22:43:57	CC0_1_0	Henry Fabian	Henry Fabian			2023-02-13T16:00:24.875Z		COORDINATE_ROUNDED;CONTINENT_DERIVED_FROM_COORDINATES
3398891098	50c9509d-22c7-4a22-a47d-8c48425ef4a7	https://www.inaturalist.org/observations/99370482	Animalia	Chordata	Testudines		Testudinidae	Gopherus	Gopherus morafkai		SPECIES	Gopherus morafkai Murphy, Berry, Edwards, Leviton, Lathrop & Riedle, 2011	Gopherus morafkai		US		Arizona	PRESENT		28eb1a3f-1c15-4a95-931a-4af90ecb574d	32.183521	-112.304386	56.0						2021-10-25T11:11:25	25	10	2021	7704598	7704598	HUMAN_OBSERVATION	iNaturalist	Observations	99370482		JD Mo	2021-10-25T18:21:02	CC_BY_4_0	JD Mo	JD Mo			2023-02-13T16:05:26.807Z	StillImage	COORDINATE_ROUNDED;CONTINENT_DERIVED_FROM_COORDINATES
3398870576	50c9509d-22c7-4a22-a47d-8c48425ef4a7	https://www.inaturalist.org/observations/98863000	Animalia	Chordata	Testudines		Testudinidae	Gopherus	Gopherus morafkai		SPECIES	Gopherus morafkai Murphy, Berry, Edwards, Leviton, Lathrop & Riedle, 2011	Gopherus morafkai		US		Arizona	PRESENT		28eb1a3f-1c15-4a95-931a-4af90ecb574d	34.781605	-112.048814	6.0						2021-10-17T14:51:28	17	10	2021	7704598	7704598	HUMAN_OBSERVATION	iNaturalist	Observations	98863000		Pete Siminski	2021-10-21T12:38:33	CC_BY_NC_4_0	kellysapien	kellysapien			2023-02-13T16:05:39.368Z	StillImage	COORDINATE_ROUNDED;CONTINENT_DERIVED_FROM_COORDINATES
3398868424	50c9509d-22c7-4a22-a47d-8c48425ef4a7	https://www.inaturalist.org/observations/99644623	Animalia	Chordata	Testudines		Testudinidae	Gopherus	Gopherus morafkai		SPECIES	Gopherus morafkai Murphy, Berry, Edwards, Leviton, Lathrop & Riedle, 2011	Gopherus morafkai		US		Arizona	PRESENT		28eb1a3f-1c15-4a95-931a-4af90ecb574d	32.180338	-110.648211	4464.0						2021-09-12T08:03:35	12	9	2021	7704598	7704598	HUMAN_OBSERVATION	iNaturalist	Observations	99644623		Jay Brasher	2021-10-28T18:31:35	CC_BY_NC_4_0	suvi2794	suvi2794			2023-02-13T16:15:05.982Z	StillImage	COORDINATE_ROUNDED;CONTINENT_DERIVED_FROM_COORDINATES
3398865310	50c9509d-22c7-4a22-a47d-8c48425ef4a7	https://www.inaturalist.org/observations/98559991	Animalia	Chordata	Testudines		Testudinidae	Gopherus	Gopherus morafkai		SPECIES	Gopherus morafkai Murphy, Berry, Edwards, Leviton, Lathrop & Riedle, 2011	Gopherus morafkai		US		Arizona	PRESENT		28eb1a3f-1c15-4a95-931a-4af90ecb574d	33.757533	-111.877822	5.0						2021-10-10T09:39:26	10	10	2021	7704598	7704598	HUMAN_OBSERVATION	iNaturalist	Observations	98559991		Pete Siminski	2021-10-18T03:19:14	CC_BY_NC_4_0	hilaryroberts	hilaryroberts			2023-02-13T16:14:51.646Z	StillImage	COORDINATE_ROUNDED;CONTINENT_DERIVED_FROM_COORDINATES
3398760983	50c9509d-22c7-4a22-a47d-8c48425ef4a7	https://www.inaturalist.org/observations/98095990	Animalia	Chordata	Testudines		Testudinidae	Gopherus	Gopherus morafkai		SPECIES	Gopherus morafkai Murphy, Berry, Edwards, Leviton, Lathrop & Riedle, 2011	Gopherus morafkai		US		Arizona	PRESENT		28eb1a3f-1c15-4a95-931a-4af90ecb574d	32.53332	-112.855184							2021-10-11T16:39:31	11	10	2021	7704598	7704598	HUMAN_OBSERVATION	iNaturalist	Observations	98095990		alexb0000	2021-10-30T07:05:41	CC_BY_NC_4_0	Eric Rizzo	Eric Rizzo			2023-02-13T16:05:39.270Z	StillImage	COORDINATE_ROUNDED;CONTINENT_DERIVED_FROM_COORDINATES
3398733856	50c9509d-22c7-4a22-a47d-8c48425ef4a7	https://www.inaturalist.org/observations/96717545	Animalia	Chordata	Testudines		Testudinidae	Gopherus	Gopherus morafkai		SPECIES	Gopherus morafkai Murphy, Berry, Edwards, Leviton, Lathrop & Riedle, 2011	Gopherus morafkai		US		Arizona	PRESENT		28eb1a3f-1c15-4a95-931a-4af90ecb574d	31.801442	-111.026545	128.0						2021-09-28T09:18:45	28	9	2021	7704598	7704598	HUMAN_OBSERVATION	iNaturalist	Observations	96717545		thamnelegans24	2021-09-30T21:37:17	CC_BY_NC_4_0	avers1	avers1			2023-02-13T16:05:03.347Z	StillImage	COORDINATE_ROUNDED;CONTINENT_DERIVED_FROM_COORDINATES
3398720855	50c9509d-22c7-4a22-a47d-8c48425ef4a7	https://www.inaturalist.org/observations/94879872	Animalia	Chordata	Testudines		Testudinidae	Gopherus	Gopherus morafkai		SPECIES	Gopherus morafkai Murphy, Berry, Edwards, Leviton, Lathrop & Riedle, 2011	Gopherus morafkai		US		Arizona	PRESENT		28eb1a3f-1c15-4a95-931a-4af90ecb574d	31.734942	-111.561622	30.0						2021-09-14T08:42:22	14	9	2021	7704598	7704598	HUMAN_OBSERVATION	iNaturalist	Observations	94879872		alexb0000	2021-10-11T03:51:24	CC_BY_NC_4_0	thelentjaris	thelentjaris			2023-02-13T16:14:04.993Z	StillImage	COORDINATE_ROUNDED;CONTINENT_DERIVED_FROM_COORDINATES
3398690876	50c9509d-22c7-4a22-a47d-8c48425ef4a7	https://www.inaturalist.org/observations/97188318	Animalia	Chordata	Testudines		Testudinidae	Gopherus	Gopherus morafkai		SPECIES	Gopherus morafkai Murphy, Berry, Edwards, Leviton, Lathrop & Riedle, 2011	Gopherus morafkai		US		Arizona	PRESENT		28eb1a3f-1c15-4a95-931a-4af90ecb574d	32.05825	-110.638337	5.0						2021-10-04T10:30:27	4	10	2021	7704598	7704598	HUMAN_OBSERVATION	iNaturalist	Observations	97188318		Kathleenmclin	2021-10-04T22:08:18	CC_BY_NC_4_0	Kathleenmclin	Kathleenmclin			2023-02-13T16:14:12.937Z	StillImage	COORDINATE_ROUNDED;CONTINENT_DERIVED_FROM_COORDINATES
3391392546	50c9509d-22c7-4a22-a47d-8c48425ef4a7	https://www.inaturalist.org/observations/95565524	Animalia	Chordata	Testudines		Testudinidae	Gopherus	Gopherus morafkai		SPECIES	Gopherus morafkai Murphy, Berry, Edwards, Leviton, Lathrop & Riedle, 2011	Gopherus morafkai		US		Arizona	PRESENT		28eb1a3f-1c15-4a95-931a-4af90ecb574d	33.22759	-112.003743	28984.0						2021-09-19T05:42:00	19	9	2021	7704598	7704598	HUMAN_OBSERVATION	iNaturalist	Observations	95565524		thamnelegans24	2021-09-20T22:21:38	CC_BY_NC_4_0	macjackyemas	macjackyemas			2023-02-13T16:13:32.610Z	StillImage	COORDINATE_ROUNDED;CONTINENT_DERIVED_FROM_COORDINATES
3391378767	50c9509d-22c7-4a22-a47d-8c48425ef4a7	https://www.inaturalist.org/observations/97677261	Animalia	Chordata	Testudines		Testudinidae	Gopherus	Gopherus morafkai		SPECIES	Gopherus morafkai Murphy, Berry, Edwards, Leviton, Lathrop & Riedle, 2011	Gopherus morafkai		MX		Sonora	PRESENT		28eb1a3f-1c15-4a95-931a-4af90ecb574d	28.935719	-110.818456	31.0						2021-10-08T11:37:00	8	10	2021	7704598	7704598	HUMAN_OBSERVATION	iNaturalist	Observations	97677261		cemex_planta_yaqui	2021-10-09T18:38:50	CC_BY_NC_4_0	cemex_planta_yaqui	cemex_planta_yaqui			2023-02-13T16:14:34.266Z	StillImage	COORDINATE_ROUNDED;CONTINENT_DERIVED_FROM_COORDINATES
3385213901	50c9509d-22c7-4a22-a47d-8c48425ef4a7	https://www.inaturalist.org/observations/96735510	Animalia	Chordata	Testudines		Testudinidae	Gopherus	Gopherus morafkai		SPECIES	Gopherus morafkai Murphy, Berry, Edwards, Leviton, Lathrop & Riedle, 2011	Gopherus morafkai		US		Arizona	PRESENT		28eb1a3f-1c15-4a95-931a-4af90ecb574d	33.621972	-111.826988	3.0						2021-09-30T09:37:00	30	9	2021	7704598	7704598	HUMAN_OBSERVATION	iNaturalist	Observations	96735510		lisabasil	2021-09-30T23:11:16	CC_BY_NC_4_0	lisabasil	lisabasil			2023-02-13T16:05:07.092Z	StillImage	COORDINATE_ROUNDED;CONTINENT_DERIVED_FROM_COORDINATES
3385203408	50c9509d-22c7-4a22-a47d-8c48425ef4a7	https://www.inaturalist.org/observations/96263370	Animalia	Chordata	Testudines		Testudinidae	Gopherus	Gopherus morafkai		SPECIES	Gopherus morafkai Murphy, Berry, Edwards, Leviton, Lathrop & Riedle, 2011	Gopherus morafkai		MX		Sonora	PRESENT		28eb1a3f-1c15-4a95-931a-4af90ecb574d	28.007987	-111.049546	196.0						2021-09-24T17:51:47	24	9	2021	7704598	7704598	HUMAN_OBSERVATION	iNaturalist	Observations	96263370		biancasaldamando	2021-09-26T18:43:29	CC_BY_NC_4_0	biancasaldamando	biancasaldamando			2023-02-13T16:05:32.125Z		COORDINATE_ROUNDED;CONTINENT_DERIVED_FROM_COORDINATES
3385178242	50c9509d-22c7-4a22-a47d-8c48425ef4a7	https://www.inaturalist.org/observations/96078401	Animalia	Chordata	Testudines		Testudinidae	Gopherus	Gopherus morafkai		SPECIES	Gopherus morafkai Murphy, Berry, Edwards, Leviton, Lathrop & Riedle, 2011	Gopherus morafkai		US		Arizona	PRESENT		28eb1a3f-1c15-4a95-931a-4af90ecb574d	32.098988	-110.409968	29146.0						2021-09-23T15:37:22	23	9	2021	7704598	7704598	HUMAN_OBSERVATION	iNaturalist	Observations	96078401		Luke Hetherington	2021-09-25T13:30:54	CC_BY_NC_4_0	Luke Hetherington	Luke Hetherington			2023-02-13T16:14:26.259Z	StillImage	COORDINATE_ROUNDED;CONTINENT_DERIVED_FROM_COORDINATES
3385163993	50c9509d-22c7-4a22-a47d-8c48425ef4a7	https://www.inaturalist.org/observations/96823950	Animalia	Chordata	Testudines		Testudinidae	Gopherus	Gopherus morafkai		SPECIES	Gopherus morafkai Murphy, Berry, Edwards, Leviton, Lathrop & Riedle, 2011	Gopherus morafkai		US		Arizona	PRESENT		28eb1a3f-1c15-4a95-931a-4af90ecb574d	31.961178	-111.003426	29173.0						2021-09-29T14:23:32	29	9	2021	7704598	7704598	HUMAN_OBSERVATION	iNaturalist	Observations	96823950		santaritawatcher	2021-10-01T20:54:20	CC_BY_NC_4_0	santaritawatcher	santaritawatcher			2023-02-13T16:13:50.997Z	StillImage	COORDINATE_ROUNDED;CONTINENT_DERIVED_FROM_COORDINATES
3385045808	50c9509d-22c7-4a22-a47d-8c48425ef4a7	https://www.inaturalist.org/observations/94771554	Animalia	Chordata	Testudines		Testudinidae	Gopherus	Gopherus morafkai		SPECIES	Gopherus morafkai Murphy, Berry, Edwards, Leviton, Lathrop & Riedle, 2011	Gopherus morafkai		MX		Sonora	PRESENT		28eb1a3f-1c15-4a95-931a-4af90ecb574d	28.565984	-109.742302	12.0						2021-09-13T17:18:14	13	9	2021	7704598	7704598	HUMAN_OBSERVATION	iNaturalist	Observations	94771554		Miguel A. Chavez Caballero	2021-09-15T22:02:19	CC_BY_NC_4_0	gambusino	gambusino			2023-02-13T16:04:57.984Z	StillImage	COORDINATE_ROUNDED;CONTINENT_DERIVED_FROM_COORDINATES
3385036848	50c9509d-22c7-4a22-a47d-8c48425ef4a7	https://www.inaturalist.org/observations/94792484	Animalia	Chordata	Testudines		Testudinidae	Gopherus	Gopherus morafkai		SPECIES	Gopherus morafkai Murphy, Berry, Edwards, Leviton, Lathrop & Riedle, 2011	Gopherus morafkai		US		Arizona	PRESENT		28eb1a3f-1c15-4a95-931a-4af90ecb574d	32.221355	-110.686312	4.0						2021-09-13T08:40:29	13	9	2021	7704598	7704598	HUMAN_OBSERVATION	iNaturalist	Observations	94792484		Courtney Christie	2021-09-14T05:48:11	CC_BY_NC_4_0	Courtney Christie	Courtney Christie			2023-02-13T16:05:01.422Z	StillImage	COORDINATE_ROUNDED;CONTINENT_DERIVED_FROM_COORDINATES
3384973845	50c9509d-22c7-4a22-a47d-8c48425ef4a7	https://www.inaturalist.org/observations/96658454	Animalia	Chordata	Testudines		Testudinidae	Gopherus	Gopherus morafkai		SPECIES	Gopherus morafkai Murphy, Berry, Edwards, Leviton, Lathrop & Riedle, 2011	Gopherus morafkai		US		Arizona	PRESENT		28eb1a3f-1c15-4a95-931a-4af90ecb574d	32.196161	-110.722597	122.0						2021-08-12T18:52:00	12	8	2021	7704598	7704598	HUMAN_OBSERVATION	iNaturalist	Observations	96658454		Veronica	2021-09-30T05:22:09	CC_BY_NC_4_0	Veronica	Veronica			2023-02-13T16:14:55.178Z	StillImage	COORDINATE_ROUNDED;CONTINENT_DERIVED_FROM_COORDINATES
3384954237	50c9509d-22c7-4a22-a47d-8c48425ef4a7	https://www.inaturalist.org/observations/95098926	Animalia	Chordata	Testudines		Testudinidae	Gopherus	Gopherus morafkai		SPECIES	Gopherus morafkai Murphy, Berry, Edwards, Leviton, Lathrop & Riedle, 2011	Gopherus morafkai		US		Arizona	PRESENT		28eb1a3f-1c15-4a95-931a-4af90ecb574d	33.658586	-111.378159	12372.0						2021-09-15T15:24:00	15	9	2021	7704598	7704598	HUMAN_OBSERVATION	iNaturalist	Observations	95098926		redtail5	2021-09-17T00:53:34	CC_BY_NC_4_0	redtail5	redtail5			2023-02-13T16:14:41.550Z	StillImage	COORDINATE_ROUNDED;CONTINENT_DERIVED_FROM_COORDINATES
3384888352	50c9509d-22c7-4a22-a47d-8c48425ef4a7	https://www.inaturalist.org/observations/96244785	Animalia	Chordata	Testudines		Testudinidae	Gopherus	Gopherus morafkai		SPECIES	Gopherus morafkai Murphy, Berry, Edwards, Leviton, Lathrop & Riedle, 2011	Gopherus morafkai		US		Arizona	PRESENT		28eb1a3f-1c15-4a95-931a-4af90ecb574d	32.021046	-110.644301	25.0						2021-09-23T12:48:39	23	9	2021	7704598	7704598	HUMAN_OBSERVATION	iNaturalist	Observations	96244785		CK Kelly	2021-09-26T16:33:01	CC_BY_4_0	CK Kelly	CK Kelly			2023-02-13T16:05:11.588Z	StillImage	COORDINATE_ROUNDED;CONTINENT_DERIVED_FROM_COORDINATES
3384734387	50c9509d-22c7-4a22-a47d-8c48425ef4a7	https://www.inaturalist.org/observations/95314831	Animalia	Chordata	Testudines		Testudinidae	Gopherus	Gopherus morafkai		SPECIES	Gopherus morafkai Murphy, Berry, Edwards, Leviton, Lathrop & Riedle, 2011	Gopherus morafkai		US		Arizona	PRESENT		28eb1a3f-1c15-4a95-931a-4af90ecb574d	32.128861	-110.682755	109.0						2021-09-17T17:42:51	17	9	2021	7704598	7704598	HUMAN_OBSERVATION	iNaturalist	Observations	95314831		Seliora Tio	2021-09-19T13:51:52	CC_BY_NC_4_0	kmockler	kmockler			2023-02-13T16:05:47.412Z	StillImage	COORDINATE_ROUNDED;CONTINENT_DERIVED_FROM_COORDINATES
3384500643	50c9509d-22c7-4a22-a47d-8c48425ef4a7	https://www.inaturalist.org/observations/96526693	Animalia	Chordata	Testudines		Testudinidae	Gopherus	Gopherus morafkai		SPECIES	Gopherus morafkai Murphy, Berry, Edwards, Leviton, Lathrop & Riedle, 2011	Gopherus morafkai		US		Arizona	PRESENT		28eb1a3f-1c15-4a95-931a-4af90ecb574d	32.214158	-110.68978	8.0						2021-09-27T11:15:00	27	9	2021	7704598	7704598	HUMAN_OBSERVATION	iNaturalist	Observations	96526693		Pete Siminski	2021-09-29T03:24:22	CC_BY_NC_4_0	kmockler	kmockler			2023-02-13T16:05:15.054Z	StillImage	COORDINATE_ROUNDED;CONTINENT_DERIVED_FROM_COORDINATES
3384484180	50c9509d-22c7-4a22-a47d-8c48425ef4a7	https://www.inaturalist.org/observations/97042948	Animalia	Chordata	Testudines		Testudinidae	Gopherus	Gopherus morafkai		SPECIES	Gopherus morafkai Murphy, Berry, Edwards, Leviton, Lathrop & Riedle, 2011	Gopherus morafkai		US		Arizona	PRESENT		28eb1a3f-1c15-4a95-931a-4af90ecb574d	32.326939	-111.543303	29120.0						2021-08-26T08:52:00	26	8	2021	7704598	7704598	HUMAN_OBSERVATION	iNaturalist	Observations	97042948		thamnelegans24	2021-10-03T20:10:26	CC_BY_NC_4_0	Margrit McIntosh	Margrit McIntosh			2023-02-13T16:14:35.085Z	StillImage	COORDINATE_ROUNDED;CONTINENT_DERIVED_FROM_COORDINATES
3384415405	50c9509d-22c7-4a22-a47d-8c48425ef4a7	https://www.inaturalist.org/observations/95356258	Animalia	Chordata	Testudines		Testudinidae	Gopherus	Gopherus morafkai		SPECIES	Gopherus morafkai Murphy, Berry, Edwards, Leviton, Lathrop & Riedle, 2011	Gopherus morafkai		US		Arizona	PRESENT		28eb1a3f-1c15-4a95-931a-4af90ecb574d	32.310305	-110.803987	4.0						2021-09-04T16:43:42	4	9	2021	7704598	7704598	HUMAN_OBSERVATION	iNaturalist	Observations	95356258		Patrick Cox	2021-09-19T03:09:37	CC_BY_4_0	Patrick Cox	Patrick Cox			2023-02-13T16:05:04.700Z	StillImage	COORDINATE_ROUNDED;CONTINENT_DERIVED_FROM_COORDINATES
3384411960	50c9509d-22c7-4a22-a47d-8c48425ef4a7	https://www.inaturalist.org/observations/96864448	Animalia	Chordata	Testudines		Testudinidae	Gopherus	Gopherus morafkai		SPECIES	Gopherus morafkai Murphy, Berry, Edwards, Leviton, Lathrop & Riedle, 2011	Gopherus morafkai		US		Arizona	PRESENT		28eb1a3f-1c15-4a95-931a-4af90ecb574d	32.263629	-111.205466	5124.0						2021-09-26T18:01:33	26	9	2021	7704598	7704598	HUMAN_OBSERVATION	iNaturalist	Observations	96864448		sonshines	2021-10-02T06:18:59	CC_BY_NC_4_0	sonshines	sonshines			2023-02-13T16:13:38.713Z	StillImage	COORDINATE_ROUNDED;CONTINENT_DERIVED_FROM_COORDINATES
3384408121	50c9509d-22c7-4a22-a47d-8c48425ef4a7	https://www.inaturalist.org/observations/95003370	Animalia	Chordata	Testudines		Testudinidae	Gopherus	Gopherus morafkai		SPECIES	Gopherus morafkai Murphy, Berry, Edwards, Leviton, Lathrop & Riedle, 2011	Gopherus morafkai		US		Arizona	PRESENT		28eb1a3f-1c15-4a95-931a-4af90ecb574d	32.322035	-110.811065	10.0						2021-09-15T16:12:00	15	9	2021	7704598	7704598	HUMAN_OBSERVATION	iNaturalist	Observations	95003370		Mike Ostrowski	2021-09-16T03:56:04	CC_BY_4_0	Mike Ostrowski	Mike Ostrowski			2023-02-13T16:13:42.478Z	StillImage	COORDINATE_ROUNDED;CONTINENT_DERIVED_FROM_COORDINATES
3384301012	50c9509d-22c7-4a22-a47d-8c48425ef4a7	https://www.inaturalist.org/observations/91538615	Animalia	Chordata	Testudines		Testudinidae	Gopherus	Gopherus morafkai		SPECIES	Gopherus morafkai Murphy, Berry, Edwards, Leviton, Lathrop & Riedle, 2011	Gopherus morafkai		US		Arizona	PRESENT		28eb1a3f-1c15-4a95-931a-4af90ecb574d	32.141533	-110.652863	20.0						2021-08-12T17:29:00	12	8	2021	7704598	7704598	HUMAN_OBSERVATION	iNaturalist	Observations	91538615		kmockler	2021-08-17T15:38:16	CC_BY_NC_4_0	kmockler	kmockler			2023-02-13T16:04:39.270Z	StillImage	COORDINATE_ROUNDED;CONTINENT_DERIVED_FROM_COORDINATES
3384299985	50c9509d-22c7-4a22-a47d-8c48425ef4a7	https://www.inaturalist.org/observations/90789004	Animalia	Chordata	Testudines		Testudinidae	Gopherus	Gopherus morafkai		SPECIES	Gopherus morafkai Murphy, Berry, Edwards, Leviton, Lathrop & Riedle, 2011	Gopherus morafkai		US		Arizona	PRESENT		28eb1a3f-1c15-4a95-931a-4af90ecb574d	32.222607	-110.974711	27304.0						2021-07-28T17:19:00	28	7	2021	7704598	7704598	HUMAN_OBSERVATION	iNaturalist	Observations	90789004		Graham F.	2021-08-11T16:10:26	CC_BY_NC_4_0	Graham F.	Graham F.			2023-02-13T16:04:40.400Z	StillImage	COORDINATE_ROUNDED;CONTINENT_DERIVED_FROM_COORDINATES
3384260957	50c9509d-22c7-4a22-a47d-8c48425ef4a7	https://www.inaturalist.org/observations/90475766	Animalia	Chordata	Testudines		Testudinidae	Gopherus	Gopherus morafkai		SPECIES	Gopherus morafkai Murphy, Berry, Edwards, Leviton, Lathrop & Riedle, 2011	Gopherus morafkai		US		Arizona	PRESENT		28eb1a3f-1c15-4a95-931a-4af90ecb574d	32.128076	-110.666676	5.0						2021-08-08T17:22:57	8	8	2021	7704598	7704598	HUMAN_OBSERVATION	iNaturalist	Observations	90475766		Sal Scibetta	2021-08-09T01:19:39	CC_BY_NC_4_0	breenduo	breenduo			2023-02-13T16:13:55.994Z	StillImage	COORDINATE_ROUNDED;CONTINENT_DERIVED_FROM_COORDINATES
3384246341	50c9509d-22c7-4a22-a47d-8c48425ef4a7	https://www.inaturalist.org/observations/97188470	Animalia	Chordata	Testudines		Testudinidae	Gopherus	Gopherus morafkai		SPECIES	Gopherus morafkai Murphy, Berry, Edwards, Leviton, Lathrop & Riedle, 2011	Gopherus morafkai		US		Arizona	PRESENT		28eb1a3f-1c15-4a95-931a-4af90ecb574d	32.05825	-110.638345	69.0						2021-10-04T08:51:33	4	10	2021	7704598	7704598	HUMAN_OBSERVATION	iNaturalist	Observations	97188470		thamnelegans24	2021-10-05T14:42:03	CC_BY_NC_4_0	Kathleenmclin	Kathleenmclin			2023-02-13T16:05:14.806Z	StillImage	CONTINENT_DERIVED_FROM_COORDINATES
3384201565	50c9509d-22c7-4a22-a47d-8c48425ef4a7	https://www.inaturalist.org/observations/97342174	Animalia	Chordata	Testudines		Testudinidae	Gopherus	Gopherus morafkai		SPECIES	Gopherus morafkai Murphy, Berry, Edwards, Leviton, Lathrop & Riedle, 2011	Gopherus morafkai		US		Arizona	PRESENT		28eb1a3f-1c15-4a95-931a-4af90ecb574d	32.343669	-110.856144							2021-10-04T10:28:14	4	10	2021	7704598	7704598	HUMAN_OBSERVATION	iNaturalist	Observations	97342174		smperezs	2021-10-06T13:46:02	CC_BY_NC_4_0	smperezs	smperezs			2023-02-13T16:05:05.787Z	StillImage	COORDINATE_ROUNDED;CONTINENT_DERIVED_FROM_COORDINATES
3384074131	50c9509d-22c7-4a22-a47d-8c48425ef4a7	https://www.inaturalist.org/observations/95076427	Animalia	Chordata	Testudines		Testudinidae	Gopherus	Gopherus morafkai		SPECIES	Gopherus morafkai Murphy, Berry, Edwards, Leviton, Lathrop & Riedle, 2011	Gopherus morafkai		MX		Sonora	PRESENT		28eb1a3f-1c15-4a95-931a-4af90ecb574d	28.811397	-110.563218	538.0						2021-09-16T10:06:20	16	9	2021	7704598	7704598	HUMAN_OBSERVATION	iNaturalist	Observations	95076427		Miguel A. Chavez Caballero	2021-09-16T21:26:29	CC_BY_NC_4_0	misaellop98	misaellop98			2023-02-13T16:14:00.330Z	StillImage	COORDINATE_ROUNDED;CONTINENT_DERIVED_FROM_COORDINATES
3384045134	50c9509d-22c7-4a22-a47d-8c48425ef4a7	https://www.inaturalist.org/observations/96082907	Animalia	Chordata	Testudines		Testudinidae	Gopherus	Gopherus morafkai		SPECIES	Gopherus morafkai Murphy, Berry, Edwards, Leviton, Lathrop & Riedle, 2011	Gopherus morafkai		US		Arizona	PRESENT		28eb1a3f-1c15-4a95-931a-4af90ecb574d	32.022114	-110.642616	47.0						2021-09-23T12:50:40	23	9	2021	7704598	7704598	HUMAN_OBSERVATION	iNaturalist	Observations	96082907		CK Kelly	2021-09-25T14:10:13	CC_BY_4_0	CK Kelly	CK Kelly			2023-02-13T16:05:13.702Z	StillImage	COORDINATE_ROUNDED;CONTINENT_DERIVED_FROM_COORDINATES
3383942078	50c9509d-22c7-4a22-a47d-8c48425ef4a7	https://www.inaturalist.org/observations/91700249	Animalia	Chordata	Testudines		Testudinidae	Gopherus	Gopherus morafkai		SPECIES	Gopherus morafkai Murphy, Berry, Edwards, Leviton, Lathrop & Riedle, 2011	Gopherus morafkai		US		Arizona	PRESENT		28eb1a3f-1c15-4a95-931a-4af90ecb574d	31.72608	-111.091827	5.0						2021-08-18T18:38:50	18	8	2021	7704598	7704598	HUMAN_OBSERVATION	iNaturalist	Observations	91700249		alcedo77	2021-08-19T01:43:43	CC_BY_NC_4_0	alcedo77	alcedo77			2023-02-13T16:05:12.146Z	StillImage	COORDINATE_ROUNDED;CONTINENT_DERIVED_FROM_COORDINATES
3355745547	50c9509d-22c7-4a22-a47d-8c48425ef4a7	https://www.inaturalist.org/observations/94275087	Animalia	Chordata	Testudines		Testudinidae	Gopherus	Gopherus morafkai		SPECIES	Gopherus morafkai Murphy, Berry, Edwards, Leviton, Lathrop & Riedle, 2011	Gopherus morafkai		US		Arizona	PRESENT		28eb1a3f-1c15-4a95-931a-4af90ecb574d	32.311445	-110.821466	15.0						2021-09-02T19:08:00	2	9	2021	7704598	7704598	HUMAN_OBSERVATION	iNaturalist	Observations	94275087		Richard D Reams	2021-09-10T00:13:43	CC_BY_NC_4_0	Richard D Reams	Richard D Reams			2023-02-13T16:14:26.420Z	StillImage	COORDINATE_ROUNDED;CONTINENT_DERIVED_FROM_COORDINATES
3355621254	50c9509d-22c7-4a22-a47d-8c48425ef4a7	https://www.inaturalist.org/observations/94051406	Animalia	Chordata	Testudines		Testudinidae	Gopherus	Gopherus morafkai		SPECIES	Gopherus morafkai Murphy, Berry, Edwards, Leviton, Lathrop & Riedle, 2011	Gopherus morafkai		US		Arizona	PRESENT		28eb1a3f-1c15-4a95-931a-4af90ecb574d	32.449863	-110.938858	2686.0						2021-09-07T13:58:38	7	9	2021	7704598	7704598	HUMAN_OBSERVATION	iNaturalist	Observations	94051406		ripvanwinkle	2021-09-07T23:05:27	CC_BY_NC_4_0	ripvanwinkle	ripvanwinkle			2023-02-13T16:05:10.371Z	StillImage	COORDINATE_ROUNDED;CONTINENT_DERIVED_FROM_COORDINATES
3355483674	50c9509d-22c7-4a22-a47d-8c48425ef4a7	https://www.inaturalist.org/observations/89133391	Animalia	Chordata	Testudines		Testudinidae	Gopherus	Gopherus morafkai		SPECIES	Gopherus morafkai Murphy, Berry, Edwards, Leviton, Lathrop & Riedle, 2011	Gopherus morafkai		US		Arizona	PRESENT		28eb1a3f-1c15-4a95-931a-4af90ecb574d	32.431042	-110.893172							2021-07-29T09:09:32	29	7	2021	7704598	7704598	HUMAN_OBSERVATION	iNaturalist	Observations	89133391		Bruce Hartman	2021-07-30T00:23:42	CC_BY_4_0	Bruce Hartman	Bruce Hartman			2023-02-13T16:12:26.860Z	StillImage	COORDINATE_ROUNDED;CONTINENT_DERIVED_FROM_COORDINATES
3355474074	50c9509d-22c7-4a22-a47d-8c48425ef4a7	https://www.inaturalist.org/observations/92839819	Animalia	Chordata	Testudines		Testudinidae	Gopherus	Gopherus morafkai		SPECIES	Gopherus morafkai Murphy, Berry, Edwards, Leviton, Lathrop & Riedle, 2011	Gopherus morafkai		US		Arizona	PRESENT		28eb1a3f-1c15-4a95-931a-4af90ecb574d	32.36871	-110.877698	29120.0						2019-08-07T18:12:00	7	8	2019	7704598	7704598	HUMAN_OBSERVATION	iNaturalist	Observations	92839819		Richard D Reams	2021-08-28T22:24:46	CC_BY_NC_4_0	Richard D Reams	Richard D Reams			2023-02-13T16:13:38.807Z	StillImage	COORDINATE_ROUNDED;CONTINENT_DERIVED_FROM_COORDINATES
3355463127	50c9509d-22c7-4a22-a47d-8c48425ef4a7	https://www.inaturalist.org/observations/92838714	Animalia	Chordata	Testudines		Testudinidae	Gopherus	Gopherus morafkai		SPECIES	Gopherus morafkai Murphy, Berry, Edwards, Leviton, Lathrop & Riedle, 2011	Gopherus morafkai		US		Arizona	PRESENT		28eb1a3f-1c15-4a95-931a-4af90ecb574d	32.289068	-111.026954	29120.0						2010-08-28T12:08:00	28	8	2010	7704598	7704598	HUMAN_OBSERVATION	iNaturalist	Observations	92838714		Richard D Reams	2021-08-28T22:14:48	CC_BY_NC_4_0	Richard D Reams	Richard D Reams			2023-02-13T16:14:26.648Z	StillImage	COORDINATE_ROUNDED;CONTINENT_DERIVED_FROM_COORDINATES
3355391871	50c9509d-22c7-4a22-a47d-8c48425ef4a7	https://www.inaturalist.org/observations/93595205	Animalia	Chordata	Testudines		Testudinidae	Gopherus	Gopherus morafkai		SPECIES	Gopherus morafkai Murphy, Berry, Edwards, Leviton, Lathrop & Riedle, 2011	Gopherus morafkai		US		Arizona	PRESENT		28eb1a3f-1c15-4a95-931a-4af90ecb574d	32.282777	-111.189437	5.0						2021-09-04T07:46:09	4	9	2021	7704598	7704598	HUMAN_OBSERVATION	iNaturalist	Observations	93595205		Caleb Krueger	2021-09-04T16:34:57	CC_BY_NC_4_0	Rosario	Rosario			2023-02-13T16:13:59.678Z	StillImage	COORDINATE_ROUNDED;CONTINENT_DERIVED_FROM_COORDINATES
3355332621	50c9509d-22c7-4a22-a47d-8c48425ef4a7	https://www.inaturalist.org/observations/88352796	Animalia	Chordata	Testudines		Testudinidae	Gopherus	Gopherus morafkai		SPECIES	Gopherus morafkai Murphy, Berry, Edwards, Leviton, Lathrop & Riedle, 2011	Gopherus morafkai		US		Arizona	PRESENT		28eb1a3f-1c15-4a95-931a-4af90ecb574d	32.47448	-110.902603	3905.0						2021-07-10T07:57:37	10	7	2021	7704598	7704598	HUMAN_OBSERVATION	iNaturalist	Observations	88352796		saumipan	2021-07-24T10:58:50	CC_BY_NC_4_0	azdavisfamily	azdavisfamily			2023-02-13T16:04:30.441Z	StillImage	COORDINATE_ROUNDED;CONTINENT_DERIVED_FROM_COORDINATES
3355321386	50c9509d-22c7-4a22-a47d-8c48425ef4a7	https://www.inaturalist.org/observations/94043829	Animalia	Chordata	Testudines		Testudinidae	Gopherus	Gopherus morafkai		SPECIES	Gopherus morafkai Murphy, Berry, Edwards, Leviton, Lathrop & Riedle, 2011	Gopherus morafkai		US		Arizona	PRESENT		28eb1a3f-1c15-4a95-931a-4af90ecb574d	32.438431	-110.911481							2021-09-07T09:11:18	7	9	2021	7704598	7704598	HUMAN_OBSERVATION	iNaturalist	Observations	94043829		Bruce Hartman	2021-09-07T21:51:40	CC_BY_4_0	Bruce Hartman	Bruce Hartman			2023-02-13T16:13:56.908Z	StillImage	COORDINATE_ROUNDED;CONTINENT_DERIVED_FROM_COORDINATES
3355217669	50c9509d-22c7-4a22-a47d-8c48425ef4a7	https://www.inaturalist.org/observations/88763252	Animalia	Chordata	Testudines		Testudinidae	Gopherus	Gopherus morafkai		SPECIES	Gopherus morafkai Murphy, Berry, Edwards, Leviton, Lathrop & Riedle, 2011	Gopherus morafkai		US		Arizona	PRESENT		28eb1a3f-1c15-4a95-931a-4af90ecb574d	32.489008	-111.071325							2021-07-26T09:29:08	26	7	2021	7704598	7704598	HUMAN_OBSERVATION	iNaturalist	Observations	88763252		Bruce Hartman	2021-07-27T00:42:34	CC_BY_4_0	Bruce Hartman	Bruce Hartman			2023-02-13T16:13:29.691Z	StillImage	COORDINATE_ROUNDED;CONTINENT_DERIVED_FROM_COORDINATES
3355000660	50c9509d-22c7-4a22-a47d-8c48425ef4a7	https://www.inaturalist.org/observations/87875782	Animalia	Chordata	Testudines		Testudinidae	Gopherus	Gopherus morafkai		SPECIES	Gopherus morafkai Murphy, Berry, Edwards, Leviton, Lathrop & Riedle, 2011	Gopherus morafkai		US		Arizona	PRESENT		28eb1a3f-1c15-4a95-931a-4af90ecb574d	32.137699	-110.682231	23.0						2021-07-20T08:19:46	20	7	2021	7704598	7704598	HUMAN_OBSERVATION	iNaturalist	Observations	87875782		elfpocket	2021-07-20T19:19:18	CC_BY_NC_4_0	jnewt83	jnewt83			2023-02-13T16:04:58.696Z	StillImage	COORDINATE_ROUNDED;CONTINENT_DERIVED_FROM_COORDINATES
3344101815	50c9509d-22c7-4a22-a47d-8c48425ef4a7	https://www.inaturalist.org/observations/92348217	Animalia	Chordata	Testudines		Testudinidae	Gopherus	Gopherus morafkai		SPECIES	Gopherus morafkai Murphy, Berry, Edwards, Leviton, Lathrop & Riedle, 2011	Gopherus morafkai		US		Arizona	PRESENT		28eb1a3f-1c15-4a95-931a-4af90ecb574d	33.785189	-111.797797							2021-08-23T08:50:00	23	8	2021	7704598	7704598	HUMAN_OBSERVATION	iNaturalist	Observations	92348217		tburnand	2021-08-24T12:14:17	CC_BY_NC_4_0	tburnand	tburnand			2023-02-13T16:14:36.281Z	StillImage	COORDINATE_ROUNDED;CONTINENT_DERIVED_FROM_COORDINATES
3344098517	50c9509d-22c7-4a22-a47d-8c48425ef4a7	https://www.inaturalist.org/observations/92356197	Animalia	Chordata	Testudines		Testudinidae	Gopherus	Gopherus morafkai		SPECIES	Gopherus morafkai Murphy, Berry, Edwards, Leviton, Lathrop & Riedle, 2011	Gopherus morafkai		MX		Sonora	PRESENT		28eb1a3f-1c15-4a95-931a-4af90ecb574d	27.955336	-110.9642	6.0						2021-08-24T06:45:14	24	8	2021	7704598	7704598	HUMAN_OBSERVATION	iNaturalist	Observations	92356197		asdf2020	2021-08-26T03:27:34	CC_BY_NC_4_0	zixcam	zixcam			2023-02-13T16:04:46.352Z	StillImage	COORDINATE_ROUNDED;CONTINENT_DERIVED_FROM_COORDINATES
3344084686	50c9509d-22c7-4a22-a47d-8c48425ef4a7	https://www.inaturalist.org/observations/92317264	Animalia	Chordata	Testudines		Testudinidae	Gopherus	Gopherus morafkai		SPECIES	Gopherus morafkai Murphy, Berry, Edwards, Leviton, Lathrop & Riedle, 2011	Gopherus morafkai		US		Arizona	PRESENT		28eb1a3f-1c15-4a95-931a-4af90ecb574d	32.227466	-110.668474	162.0						2021-08-23T09:17:00	23	8	2021	7704598	7704598	HUMAN_OBSERVATION	iNaturalist	Observations	92317264		roomthily	2021-08-24T03:08:33	CC_BY_NC_4_0	roomthily	roomthily			2023-02-13T16:05:35.262Z	StillImage	COORDINATE_ROUNDED;CONTINENT_DERIVED_FROM_COORDINATES
3344072226	50c9509d-22c7-4a22-a47d-8c48425ef4a7	https://www.inaturalist.org/observations/92617900	Animalia	Chordata	Testudines		Testudinidae	Gopherus	Gopherus morafkai		SPECIES	Gopherus morafkai Murphy, Berry, Edwards, Leviton, Lathrop & Riedle, 2011	Gopherus morafkai		US		Arizona	PRESENT		28eb1a3f-1c15-4a95-931a-4af90ecb574d	33.931884	-112.513735	28902.0						2021-08-26T09:51:08	26	8	2021	7704598	7704598	HUMAN_OBSERVATION	iNaturalist	Observations	92617900		crubke	2021-08-26T22:43:22	CC_BY_NC_4_0	crubke	crubke			2023-02-13T16:04:45.881Z	StillImage	COORDINATE_ROUNDED;CONTINENT_DERIVED_FROM_COORDINATES
3344026744	50c9509d-22c7-4a22-a47d-8c48425ef4a7	https://www.inaturalist.org/observations/91899995	Animalia	Chordata	Testudines		Testudinidae	Gopherus	Gopherus morafkai		SPECIES	Gopherus morafkai Murphy, Berry, Edwards, Leviton, Lathrop & Riedle, 2011	Gopherus morafkai		US		Arizona	PRESENT		28eb1a3f-1c15-4a95-931a-4af90ecb574d	32.289107	-110.692455	884.0						2021-08-19T12:24:00	19	8	2021	7704598	7704598	HUMAN_OBSERVATION	iNaturalist	Observations	91899995		roomthily	2021-08-20T21:56:20	CC_BY_NC_4_0	roomthily	roomthily			2023-02-13T16:05:09.598Z	StillImage	COORDINATE_ROUNDED;CONTINENT_DERIVED_FROM_COORDINATES
3343976803	50c9509d-22c7-4a22-a47d-8c48425ef4a7	https://www.inaturalist.org/observations/91810388	Animalia	Chordata	Testudines		Testudinidae	Gopherus	Gopherus morafkai		SPECIES	Gopherus morafkai Murphy, Berry, Edwards, Leviton, Lathrop & Riedle, 2011	Gopherus morafkai		US		Arizona	PRESENT		28eb1a3f-1c15-4a95-931a-4af90ecb574d	32.346792	-110.932487	6.0						2021-08-16T07:52:00	16	8	2021	7704598	7704598	HUMAN_OBSERVATION	iNaturalist	Observations	91810388		I M	2021-08-22T19:49:30	CC_BY_NC_4_0	agfriedman	agfriedman			2023-02-13T16:13:19.440Z	StillImage	COORDINATE_ROUNDED;CONTINENT_DERIVED_FROM_COORDINATES
3343960499	50c9509d-22c7-4a22-a47d-8c48425ef4a7	https://www.inaturalist.org/observations/87311283	Animalia	Chordata	Testudines		Testudinidae	Gopherus	Gopherus morafkai		SPECIES	Gopherus morafkai Murphy, Berry, Edwards, Leviton, Lathrop & Riedle, 2011	Gopherus morafkai		US		Arizona	PRESENT		28eb1a3f-1c15-4a95-931a-4af90ecb574d	32.312625	-110.799933	6.0						2021-07-16T13:13:01	16	7	2021	7704598	7704598	HUMAN_OBSERVATION	iNaturalist	Observations	87311283		elfpocket	2021-07-20T00:34:15	CC_BY_NC_4_0	alexbridgeforth	alexbridgeforth			2023-02-13T16:04:31.086Z	StillImage	COORDINATE_ROUNDED;CONTINENT_DERIVED_FROM_COORDINATES
3343945918	50c9509d-22c7-4a22-a47d-8c48425ef4a7	https://www.inaturalist.org/observations/92452363	Animalia	Chordata	Testudines		Testudinidae	Gopherus	Gopherus morafkai		SPECIES	Gopherus morafkai Murphy, Berry, Edwards, Leviton, Lathrop & Riedle, 2011	Gopherus morafkai		MX		Sonora	PRESENT		28eb1a3f-1c15-4a95-931a-4af90ecb574d	28.768807	-110.502468	21.0						2021-08-18T16:35:17	18	8	2021	7704598	7704598	HUMAN_OBSERVATION	iNaturalist	Observations	92452363		Leonardo Hernández Escudero	2021-08-25T17:07:33	CC_BY_NC_4_0	Marina Acuña	Marina Acuña			2023-02-13T16:04:48.745Z	StillImage	COORDINATE_ROUNDED;CONTINENT_DERIVED_FROM_COORDINATES
3343944168	50c9509d-22c7-4a22-a47d-8c48425ef4a7	https://www.inaturalist.org/observations/92479069	Animalia	Chordata	Testudines		Testudinidae	Gopherus	Gopherus morafkai		SPECIES	Gopherus morafkai Murphy, Berry, Edwards, Leviton, Lathrop & Riedle, 2011	Gopherus morafkai		MX		Sonora	PRESENT		28eb1a3f-1c15-4a95-931a-4af90ecb574d	27.956039	-110.964252	6.0						2021-08-25T06:58:57	25	8	2021	7704598	7704598	HUMAN_OBSERVATION	iNaturalist	Observations	92479069		Miguel A. Chavez Caballero	2021-08-25T22:38:25	CC_BY_NC_4_0	zixcam	zixcam			2023-02-13T16:14:22.223Z	StillImage	COORDINATE_ROUNDED;CONTINENT_DERIVED_FROM_COORDINATES
3343937096	50c9509d-22c7-4a22-a47d-8c48425ef4a7	https://www.inaturalist.org/observations/91983561	Animalia	Chordata	Testudines		Testudinidae	Gopherus	Gopherus morafkai		SPECIES	Gopherus morafkai Murphy, Berry, Edwards, Leviton, Lathrop & Riedle, 2011	Gopherus morafkai		US		Arizona	PRESENT		28eb1a3f-1c15-4a95-931a-4af90ecb574d	32.128746	-110.667586	5.0						2021-08-21T09:48:16	21	8	2021	7704598	7704598	HUMAN_OBSERVATION	iNaturalist	Observations	91983561		Tom Kirschey	2021-08-21T17:06:21	CC_BY_NC_4_0	breenduo	breenduo			2023-02-13T16:14:09.783Z	StillImage	COORDINATE_ROUNDED;CONTINENT_DERIVED_FROM_COORDINATES
3343906754	50c9509d-22c7-4a22-a47d-8c48425ef4a7	https://www.inaturalist.org/observations/92478822	Animalia	Chordata	Testudines		Testudinidae	Gopherus	Gopherus morafkai		SPECIES	Gopherus morafkai Murphy, Berry, Edwards, Leviton, Lathrop & Riedle, 2011	Gopherus morafkai		MX		Sonora	PRESENT		28eb1a3f-1c15-4a95-931a-4af90ecb574d	27.958513	-110.964153	8.0						2021-08-25T06:05:34	25	8	2021	7704598	7704598	HUMAN_OBSERVATION	iNaturalist	Observations	92478822		Miguel A. Chavez Caballero	2021-08-25T22:39:23	CC_BY_NC_4_0	zixcam	zixcam			2023-02-13T16:13:30.756Z	StillImage	COORDINATE_ROUNDED;CONTINENT_DERIVED_FROM_COORDINATES
3343906443	50c9509d-22c7-4a22-a47d-8c48425ef4a7	https://www.inaturalist.org/observations/92297085	Animalia	Chordata	Testudines		Testudinidae	Gopherus	Gopherus morafkai		SPECIES	Gopherus morafkai Murphy, Berry, Edwards, Leviton, Lathrop & Riedle, 2011	Gopherus morafkai		US		Arizona	PRESENT		28eb1a3f-1c15-4a95-931a-4af90ecb574d	33.785188	-111.797797							2021-08-23T08:50:22	23	8	2021	7704598	7704598	HUMAN_OBSERVATION	iNaturalist	Observations	92297085		thamnelegans24	2021-08-24T04:55:09	CC_BY_NC_4_0	tomib	tomib			2023-02-13T16:04:53.810Z	StillImage	COORDINATE_ROUNDED;CONTINENT_DERIVED_FROM_COORDINATES
3343884558	50c9509d-22c7-4a22-a47d-8c48425ef4a7	https://www.inaturalist.org/observations/87597427	Animalia	Chordata	Testudines		Testudinidae	Gopherus	Gopherus morafkai		SPECIES	Gopherus morafkai Murphy, Berry, Edwards, Leviton, Lathrop & Riedle, 2011	Gopherus morafkai		US		Arizona	PRESENT		28eb1a3f-1c15-4a95-931a-4af90ecb574d	32.394266	-110.944676	29120.0						2021-07-18T11:53:26	18	7	2021	7704598	7704598	HUMAN_OBSERVATION	iNaturalist	Observations	87597427		Matthew Lachiusa	2021-07-18T18:54:14	CC_BY_NC_4_0	Matthew Lachiusa	Matthew Lachiusa			2023-02-13T16:13:47.319Z	StillImage	COORDINATE_ROUNDED;CONTINENT_DERIVED_FROM_COORDINATES
3343819513	50c9509d-22c7-4a22-a47d-8c48425ef4a7	https://www.inaturalist.org/observations/87306164	Animalia	Chordata	Testudines		Testudinidae	Gopherus	Gopherus morafkai		SPECIES	Gopherus morafkai Murphy, Berry, Edwards, Leviton, Lathrop & Riedle, 2011	Gopherus morafkai		US		Arizona	PRESENT		28eb1a3f-1c15-4a95-931a-4af90ecb574d	32.128555	-110.666704	5.0						2021-07-16T12:21:27	16	7	2021	7704598	7704598	HUMAN_OBSERVATION	iNaturalist	Observations	87306164		Ethan	2021-07-19T03:30:03	CC_BY_NC_4_0	breenduo	breenduo			2023-02-13T16:04:57.713Z	StillImage	COORDINATE_ROUNDED;CONTINENT_DERIVED_FROM_COORDINATES
3343756107	50c9509d-22c7-4a22-a47d-8c48425ef4a7	https://www.inaturalist.org/observations/92057691	Animalia	Chordata	Testudines		Testudinidae	Gopherus	Gopherus morafkai		SPECIES	Gopherus morafkai Murphy, Berry, Edwards, Leviton, Lathrop & Riedle, 2011	Gopherus morafkai		US		Arizona	PRESENT		28eb1a3f-1c15-4a95-931a-4af90ecb574d	32.469281	-111.070196	9398.0						2021-08-21T21:02:42	21	8	2021	7704598	7704598	HUMAN_OBSERVATION	iNaturalist	Observations	92057691		Chris Rohrer	2021-08-22T04:02:47	CC_BY_4_0	Chris Rohrer	Chris Rohrer			2023-02-13T16:14:12.470Z	StillImage	COORDINATE_ROUNDED;CONTINENT_DERIVED_FROM_COORDINATES
3343715988	50c9509d-22c7-4a22-a47d-8c48425ef4a7	https://www.inaturalist.org/observations/91909443	Animalia	Chordata	Testudines		Testudinidae	Gopherus	Gopherus morafkai		SPECIES	Gopherus morafkai Murphy, Berry, Edwards, Leviton, Lathrop & Riedle, 2011	Gopherus morafkai		US		Arizona	PRESENT		28eb1a3f-1c15-4a95-931a-4af90ecb574d	32.235825	-110.327546	5529.0						2021-08-20T09:40:00	20	8	2021	7704598	7704598	HUMAN_OBSERVATION	iNaturalist	Observations	91909443		stevetracey	2021-08-20T23:44:51	CC_BY_NC_4_0	stevetracey	stevetracey			2023-02-13T16:05:01.604Z	StillImage	COORDINATE_ROUNDED;CONTINENT_DERIVED_FROM_COORDINATES
3343712858	50c9509d-22c7-4a22-a47d-8c48425ef4a7	https://www.inaturalist.org/observations/92397982	Animalia	Chordata	Testudines		Testudinidae	Gopherus	Gopherus morafkai		SPECIES	Gopherus morafkai Murphy, Berry, Edwards, Leviton, Lathrop & Riedle, 2011	Gopherus morafkai		US		Arizona	PRESENT		28eb1a3f-1c15-4a95-931a-4af90ecb574d	33.959281	-112.402103	28902.0						2021-08-24T07:15:44	24	8	2021	7704598	7704598	HUMAN_OBSERVATION	iNaturalist	Observations	92397982		crubke	2021-08-24T20:34:04	CC_BY_NC_4_0	crubke	crubke			2023-02-13T16:05:18.537Z	StillImage	COORDINATE_ROUNDED;CONTINENT_DERIVED_FROM_COORDINATES
3338128509	50c9509d-22c7-4a22-a47d-8c48425ef4a7	https://www.inaturalist.org/observations/91555260	Animalia	Chordata	Testudines		Testudinidae	Gopherus	Gopherus morafkai		SPECIES	Gopherus morafkai Murphy, Berry, Edwards, Leviton, Lathrop & Riedle, 2011	Gopherus morafkai		US		Arizona	PRESENT		28eb1a3f-1c15-4a95-931a-4af90ecb574d	32.371474	-110.93567	29120.0						2021-08-14T11:34:00	14	8	2021	7704598	7704598	HUMAN_OBSERVATION	iNaturalist	Observations	91555260		Lisa Mainz	2021-08-17T18:11:28	CC_BY_4_0	Lisa Mainz	Lisa Mainz			2023-02-13T16:04:57.023Z	StillImage	COORDINATE_ROUNDED;CONTINENT_DERIVED_FROM_COORDINATES
3338096884	50c9509d-22c7-4a22-a47d-8c48425ef4a7	https://www.inaturalist.org/observations/91374790	Animalia	Chordata	Testudines		Testudinidae	Gopherus	Gopherus morafkai		SPECIES	Gopherus morafkai Murphy, Berry, Edwards, Leviton, Lathrop & Riedle, 2011	Gopherus morafkai		US		Arizona	PRESENT		28eb1a3f-1c15-4a95-931a-4af90ecb574d	32.286831	-110.696988	263.0						2021-08-15T14:31:43	15	8	2021	7704598	7704598	HUMAN_OBSERVATION	iNaturalist	Observations	91374790		Caleb Krueger	2021-08-16T12:31:38	CC_BY_NC_4_0	Alan Craig	Alan Craig			2023-02-13T16:14:31.404Z	StillImage	COORDINATE_ROUNDED;CONTINENT_DERIVED_FROM_COORDINATES
3338096335	50c9509d-22c7-4a22-a47d-8c48425ef4a7	https://www.inaturalist.org/observations/90965362	Animalia	Chordata	Testudines		Testudinidae	Gopherus	Gopherus morafkai		SPECIES	Gopherus morafkai Murphy, Berry, Edwards, Leviton, Lathrop & Riedle, 2011	Gopherus morafkai		US		Arizona	PRESENT		28eb1a3f-1c15-4a95-931a-4af90ecb574d	32.231987	-110.67903	12.0						2021-08-12T11:25:27	12	8	2021	7704598	7704598	HUMAN_OBSERVATION	iNaturalist	Observations	90965362		finnegan-thenaturalist	2021-08-13T04:40:04	CC_BY_NC_4_0	finnegan-thenaturalist	finnegan-thenaturalist			2023-02-13T16:04:40.386Z	StillImage	COORDINATE_ROUNDED;CONTINENT_DERIVED_FROM_COORDINATES
3338081911	50c9509d-22c7-4a22-a47d-8c48425ef4a7	https://www.inaturalist.org/observations/91707189	Animalia	Chordata	Testudines		Testudinidae	Gopherus	Gopherus morafkai		SPECIES	Gopherus morafkai Murphy, Berry, Edwards, Leviton, Lathrop & Riedle, 2011	Gopherus morafkai		US		Arizona	PRESENT		28eb1a3f-1c15-4a95-931a-4af90ecb574d	32.31445	-110.794747	7.0						2019-09-06T07:48:54	6	9	2019	7704598	7704598	HUMAN_OBSERVATION	iNaturalist	Observations	91707189		chollapalace	2021-08-19T03:20:20	CC_BY_NC_4_0	chollapalace	chollapalace			2023-02-13T16:14:04.859Z	StillImage	COORDINATE_ROUNDED;CONTINENT_DERIVED_FROM_COORDINATES
3337956379	50c9509d-22c7-4a22-a47d-8c48425ef4a7	https://www.inaturalist.org/observations/90318451	Animalia	Chordata	Testudines		Testudinidae	Gopherus	Gopherus morafkai		SPECIES	Gopherus morafkai Murphy, Berry, Edwards, Leviton, Lathrop & Riedle, 2011	Gopherus morafkai		US		Arizona	PRESENT		28eb1a3f-1c15-4a95-931a-4af90ecb574d	32.193255	-110.770542							2021-08-07T09:32:00	7	8	2021	7704598	7704598	HUMAN_OBSERVATION	iNaturalist	Observations	90318451		Mike Ostrowski	2021-08-07T22:02:51	CC_BY_4_0	Mike Ostrowski	Mike Ostrowski			2023-02-13T16:04:40.414Z	StillImage	COORDINATE_ROUNDED;CONTINENT_DERIVED_FROM_COORDINATES
3337866566	50c9509d-22c7-4a22-a47d-8c48425ef4a7	https://www.inaturalist.org/observations/86047913	Animalia	Chordata	Testudines		Testudinidae	Gopherus	Gopherus morafkai		SPECIES	Gopherus morafkai Murphy, Berry, Edwards, Leviton, Lathrop & Riedle, 2011	Gopherus morafkai		US		Arizona	PRESENT		28eb1a3f-1c15-4a95-931a-4af90ecb574d	33.339837	-111.121614	5.0						2019-09-25T12:06:37	25	9	2019	7704598	7704598	HUMAN_OBSERVATION	iNaturalist	Observations	86047913		Pete Siminski	2021-07-07T18:50:26	CC_BY_NC_4_0	Daniel McNair	Daniel McNair			2023-02-13T16:04:16.785Z	StillImage	COORDINATE_ROUNDED;CONTINENT_DERIVED_FROM_COORDINATES
3337833472	50c9509d-22c7-4a22-a47d-8c48425ef4a7	https://www.inaturalist.org/observations/91444255	Animalia	Chordata	Testudines		Testudinidae	Gopherus	Gopherus morafkai		SPECIES	Gopherus morafkai Murphy, Berry, Edwards, Leviton, Lathrop & Riedle, 2011	Gopherus morafkai		US		Arizona	PRESENT		28eb1a3f-1c15-4a95-931a-4af90ecb574d	32.491096	-110.961726	3566.0						2021-08-16T08:29:00	16	8	2021	7704598	7704598	HUMAN_OBSERVATION	iNaturalist	Observations	91444255		Patrick Cicero	2021-08-16T19:24:20	CC_BY_NC_4_0	Patrick Cicero	Patrick Cicero			2023-02-13T16:04:40.613Z	StillImage	COORDINATE_ROUNDED;CONTINENT_DERIVED_FROM_COORDINATES
3337821798	50c9509d-22c7-4a22-a47d-8c48425ef4a7	https://www.inaturalist.org/observations/91636112	Animalia	Chordata	Testudines		Testudinidae	Gopherus	Gopherus morafkai		SPECIES	Gopherus morafkai Murphy, Berry, Edwards, Leviton, Lathrop & Riedle, 2011	Gopherus morafkai		US		Arizona	PRESENT		28eb1a3f-1c15-4a95-931a-4af90ecb574d	32.365952	-110.725338	29120.0						2021-08-15T18:33:43	15	8	2021	7704598	7704598	HUMAN_OBSERVATION	iNaturalist	Observations	91636112		Courtney Christie	2021-08-18T14:13:27	CC_BY_NC_4_0	Courtney Christie	Courtney Christie			2023-02-13T16:04:45.947Z	StillImage	COORDINATE_ROUNDED;CONTINENT_DERIVED_FROM_COORDINATES
3337768106	50c9509d-22c7-4a22-a47d-8c48425ef4a7	https://www.inaturalist.org/observations/90666331	Animalia	Chordata	Testudines		Testudinidae	Gopherus	Gopherus morafkai		SPECIES	Gopherus morafkai Murphy, Berry, Edwards, Leviton, Lathrop & Riedle, 2011	Gopherus morafkai		US		Arizona	PRESENT		28eb1a3f-1c15-4a95-931a-4af90ecb574d	32.313253	-110.71688	4.0						2021-08-07T18:57:46	7	8	2021	7704598	7704598	HUMAN_OBSERVATION	iNaturalist	Observations	90666331		Ryan O'Donnell	2021-08-10T17:26:45	CC_BY_NC_4_0	sarahebritton3	sarahebritton3			2023-02-13T16:13:20.895Z	StillImage	COORDINATE_ROUNDED;CONTINENT_DERIVED_FROM_COORDINATES
3337767635	50c9509d-22c7-4a22-a47d-8c48425ef4a7	https://www.inaturalist.org/observations/90415690	Animalia	Chordata	Testudines		Testudinidae	Gopherus	Gopherus morafkai		SPECIES	Gopherus morafkai Murphy, Berry, Edwards, Leviton, Lathrop & Riedle, 2011	Gopherus morafkai		US		Arizona	PRESENT		28eb1a3f-1c15-4a95-931a-4af90ecb574d	32.127847	-110.667968	5.0						2021-08-08T10:01:58	8	8	2021	7704598	7704598	HUMAN_OBSERVATION	iNaturalist	Observations	90415690		Sal Scibetta	2021-08-09T01:31:53	CC_BY_NC_4_0	breenduo	breenduo			2023-02-13T16:14:22.876Z	StillImage	COORDINATE_ROUNDED;CONTINENT_DERIVED_FROM_COORDINATES
3337760632	50c9509d-22c7-4a22-a47d-8c48425ef4a7	https://www.inaturalist.org/observations/91465764	Animalia	Chordata	Testudines		Testudinidae	Gopherus	Gopherus morafkai		SPECIES	Gopherus morafkai Murphy, Berry, Edwards, Leviton, Lathrop & Riedle, 2011	Gopherus morafkai		MX		Sonora	PRESENT		28eb1a3f-1c15-4a95-931a-4af90ecb574d	28.910089	-110.913999	4.0						2021-08-16T15:36:29	16	8	2021	7704598	7704598	HUMAN_OBSERVATION	iNaturalist	Observations	91465764		Forest Botial-Jarvis	2021-08-16T22:43:09	CC_BY_NC_4_0	Forest Botial-Jarvis	Forest Botial-Jarvis			2023-02-13T16:14:39.547Z	StillImage	COORDINATE_ROUNDED;CONTINENT_DERIVED_FROM_COORDINATES
3337637457	50c9509d-22c7-4a22-a47d-8c48425ef4a7	https://www.inaturalist.org/observations/91488188	Animalia	Chordata	Testudines		Testudinidae	Gopherus	Gopherus morafkai		SPECIES	Gopherus morafkai Murphy, Berry, Edwards, Leviton, Lathrop & Riedle, 2011	Gopherus morafkai		US		Arizona	PRESENT		28eb1a3f-1c15-4a95-931a-4af90ecb574d	32.26283	-111.030205	98.0						2021-08-16T17:00:00	16	8	2021	7704598	7704598	HUMAN_OBSERVATION	iNaturalist	Observations	91488188		David Bygott	2021-08-17T02:55:11	CC_BY_NC_4_0	David Bygott	David Bygott			2023-02-13T16:04:47.306Z	StillImage	COORDINATE_ROUNDED;CONTINENT_DERIVED_FROM_COORDINATES
3337571952	50c9509d-22c7-4a22-a47d-8c48425ef4a7	https://www.inaturalist.org/observations/90882708	Animalia	Chordata	Testudines		Testudinidae	Gopherus	Gopherus morafkai		SPECIES	Gopherus morafkai Murphy, Berry, Edwards, Leviton, Lathrop & Riedle, 2011	Gopherus morafkai		US		Arizona	PRESENT		28eb1a3f-1c15-4a95-931a-4af90ecb574d	32.165428	-110.723563	146.0						2021-08-11T17:25:00	11	8	2021	7704598	7704598	HUMAN_OBSERVATION	iNaturalist	Observations	90882708		Deer	2021-08-12T13:27:12	CC_BY_4_0	Deer	Deer			2023-02-13T16:14:17.681Z	StillImage	COORDINATE_ROUNDED;CONTINENT_DERIVED_FROM_COORDINATES
3337548283	50c9509d-22c7-4a22-a47d-8c48425ef4a7	https://www.inaturalist.org/observations/91329400	Animalia	Chordata	Testudines		Testudinidae	Gopherus	Gopherus morafkai		SPECIES	Gopherus morafkai Murphy, Berry, Edwards, Leviton, Lathrop & Riedle, 2011	Gopherus morafkai		US		Arizona	PRESENT		28eb1a3f-1c15-4a95-931a-4af90ecb574d	32.009508	-110.652842	634.0						2021-08-15T10:42:00	15	8	2021	7704598	7704598	HUMAN_OBSERVATION	iNaturalist	Observations	91329400		Pete Siminski	2021-08-15T23:22:42	CC_BY_NC_4_0	Elliotte Rusty Harold	Elliotte Rusty Harold			2023-02-13T16:04:43.742Z		COORDINATE_ROUNDED;CONTINENT_DERIVED_FROM_COORDINATES
3337495271	50c9509d-22c7-4a22-a47d-8c48425ef4a7	https://www.inaturalist.org/observations/90415503	Animalia	Chordata	Testudines		Testudinidae	Gopherus	Gopherus morafkai		SPECIES	Gopherus morafkai Murphy, Berry, Edwards, Leviton, Lathrop & Riedle, 2011	Gopherus morafkai		US		Arizona	PRESENT		28eb1a3f-1c15-4a95-931a-4af90ecb574d	32.128127	-110.667948	5.0						2021-07-23T12:22:34	23	7	2021	7704598	7704598	HUMAN_OBSERVATION	iNaturalist	Observations	90415503		Caleb Krueger	2021-08-08T21:18:44	CC_BY_NC_4_0	breenduo	breenduo			2023-02-13T16:04:44.894Z	StillImage	COORDINATE_ROUNDED;CONTINENT_DERIVED_FROM_COORDINATES
3337489616	50c9509d-22c7-4a22-a47d-8c48425ef4a7	https://www.inaturalist.org/observations/83478016	Animalia	Chordata	Testudines		Testudinidae	Gopherus	Gopherus morafkai		SPECIES	Gopherus morafkai Murphy, Berry, Edwards, Leviton, Lathrop & Riedle, 2011	Gopherus morafkai		MX		Sonora	PRESENT		28eb1a3f-1c15-4a95-931a-4af90ecb574d	29.031524	-109.497436	6.0						2021-06-17T12:26:52	17	6	2021	7704598	7704598	HUMAN_OBSERVATION	iNaturalist	Observations	83478016		Miguel A. Chavez Caballero	2021-06-20T03:34:54	CC_BY_NC_4_0	gambusino	gambusino			2023-02-13T16:04:15.549Z	StillImage	COORDINATE_ROUNDED;CONTINENT_DERIVED_FROM_COORDINATES
3337432588	50c9509d-22c7-4a22-a47d-8c48425ef4a7	https://www.inaturalist.org/observations/86081048	Animalia	Chordata	Testudines		Testudinidae	Gopherus	Gopherus morafkai		SPECIES	Gopherus morafkai Murphy, Berry, Edwards, Leviton, Lathrop & Riedle, 2011	Gopherus morafkai		US		Arizona	PRESENT		28eb1a3f-1c15-4a95-931a-4af90ecb574d	33.327131	-111.184625	50.0						2018-07-16T09:20:00	16	7	2018	7704598	7704598	HUMAN_OBSERVATION	iNaturalist	Observations	86081048		Pete Siminski	2021-07-07T23:21:49	CC_BY_NC_4_0	Daniel McNair	Daniel McNair			2023-02-13T16:13:38.908Z	StillImage	COORDINATE_ROUNDED;CONTINENT_DERIVED_FROM_COORDINATES
3337422221	50c9509d-22c7-4a22-a47d-8c48425ef4a7	https://www.inaturalist.org/observations/90220883	Animalia	Chordata	Testudines		Testudinidae	Gopherus	Gopherus morafkai		SPECIES	Gopherus morafkai Murphy, Berry, Edwards, Leviton, Lathrop & Riedle, 2011	Gopherus morafkai		US		Arizona	PRESENT		28eb1a3f-1c15-4a95-931a-4af90ecb574d	32.285892	-110.760497	29120.0						2021-08-05T08:44:34	5	8	2021	7704598	7704598	HUMAN_OBSERVATION	iNaturalist	Observations	90220883		Courtney Christie	2021-08-07T03:04:52	CC_BY_NC_4_0	Courtney Christie	Courtney Christie			2023-02-13T16:04:50.922Z	StillImage	COORDINATE_ROUNDED;CONTINENT_DERIVED_FROM_COORDINATES
3337400020	50c9509d-22c7-4a22-a47d-8c48425ef4a7	https://www.inaturalist.org/observations/90221156	Animalia	Chordata	Testudines		Testudinidae	Gopherus	Gopherus morafkai		SPECIES	Gopherus morafkai Murphy, Berry, Edwards, Leviton, Lathrop & Riedle, 2011	Gopherus morafkai		US		Arizona	PRESENT		28eb1a3f-1c15-4a95-931a-4af90ecb574d	32.237066	-110.75006	29120.0						2021-08-05T07:58:42	5	8	2021	7704598	7704598	HUMAN_OBSERVATION	iNaturalist	Observations	90221156		Courtney Christie	2021-08-07T03:08:51	CC_BY_NC_4_0	Courtney Christie	Courtney Christie			2023-02-13T16:04:37.216Z	StillImage	COORDINATE_ROUNDED;CONTINENT_DERIVED_FROM_COORDINATES
3335380760	50c9509d-22c7-4a22-a47d-8c48425ef4a7	https://www.inaturalist.org/observations/89249386	Animalia	Chordata	Testudines		Testudinidae	Gopherus	Gopherus morafkai		SPECIES	Gopherus morafkai Murphy, Berry, Edwards, Leviton, Lathrop & Riedle, 2011	Gopherus morafkai		US		Arizona	PRESENT		28eb1a3f-1c15-4a95-931a-4af90ecb574d	32.17223	-110.720656							2021-07-30T08:46:11	30	7	2021	7704598	7704598	HUMAN_OBSERVATION	iNaturalist	Observations	89249386		Jennie	2021-07-30T22:15:05	CC_BY_NC_4_0	Jennie	Jennie			2023-02-13T16:13:47.482Z	StillImage	COORDINATE_ROUNDED;CONTINENT_DERIVED_FROM_COORDINATES
3335344793	50c9509d-22c7-4a22-a47d-8c48425ef4a7	https://www.inaturalist.org/observations/89302425	Animalia	Chordata	Testudines		Testudinidae	Gopherus	Gopherus morafkai		SPECIES	Gopherus morafkai Murphy, Berry, Edwards, Leviton, Lathrop & Riedle, 2011	Gopherus morafkai		US		Arizona	PRESENT		28eb1a3f-1c15-4a95-931a-4af90ecb574d	32.371276	-110.926313	6410.0						2021-07-27T15:57:19	27	7	2021	7704598	7704598	HUMAN_OBSERVATION	iNaturalist	Observations	89302425		Miguel Grageda	2021-07-31T11:24:23	CC_BY_NC_4_0	Miguel Grageda	Miguel Grageda			2023-02-13T16:13:27.529Z	StillImage	COORDINATE_ROUNDED;CONTINENT_DERIVED_FROM_COORDINATES
3335339887	50c9509d-22c7-4a22-a47d-8c48425ef4a7	https://www.inaturalist.org/observations/89427485	Animalia	Chordata	Testudines		Testudinidae	Gopherus	Gopherus morafkai		SPECIES	Gopherus morafkai Murphy, Berry, Edwards, Leviton, Lathrop & Riedle, 2011	Gopherus morafkai		US		Arizona	PRESENT		28eb1a3f-1c15-4a95-931a-4af90ecb574d	32.312222	-110.810608	5.0						2021-07-31T10:03:16	31	7	2021	7704598	7704598	HUMAN_OBSERVATION	iNaturalist	Observations	89427485		blueskyes	2021-08-01T03:05:30	CC_BY_NC_4_0	blueskyes	blueskyes			2023-02-13T16:13:51.944Z	StillImage	COORDINATE_ROUNDED;CONTINENT_DERIVED_FROM_COORDINATES
3335093201	50c9509d-22c7-4a22-a47d-8c48425ef4a7	https://www.inaturalist.org/observations/89729670	Animalia	Chordata	Testudines		Testudinidae	Gopherus	Gopherus morafkai		SPECIES	Gopherus morafkai Murphy, Berry, Edwards, Leviton, Lathrop & Riedle, 2011	Gopherus morafkai		US		Arizona	PRESENT		28eb1a3f-1c15-4a95-931a-4af90ecb574d	32.079498	-110.789566	29146.0						2021-08-01T09:47:00	1	8	2021	7704598	7704598	HUMAN_OBSERVATION	iNaturalist	Observations	89729670		Ethan	2021-08-03T02:07:43	CC_BY_NC_4_0	Ethan	Ethan			2023-02-13T16:05:19.723Z	StillImage	COORDINATE_ROUNDED;CONTINENT_DERIVED_FROM_COORDINATES
3335080225	50c9509d-22c7-4a22-a47d-8c48425ef4a7	https://www.inaturalist.org/observations/89709719	Animalia	Chordata	Testudines		Testudinidae	Gopherus	Gopherus morafkai		SPECIES	Gopherus morafkai Murphy, Berry, Edwards, Leviton, Lathrop & Riedle, 2011	Gopherus morafkai		MX		Sonora	PRESENT		28eb1a3f-1c15-4a95-931a-4af90ecb574d	27.926919	-110.760959	1261.0						2021-07-29T18:47:00	29	7	2021	7704598	7704598	HUMAN_OBSERVATION	iNaturalist	Observations	89709719		Ivanna Tautimez	2021-08-02T23:13:43	CC_BY_NC_4_0	Ivanna Tautimez	Ivanna Tautimez			2023-02-13T16:14:17.684Z	StillImage	COORDINATE_ROUNDED;CONTINENT_DERIVED_FROM_COORDINATES
3333424571	50c9509d-22c7-4a22-a47d-8c48425ef4a7	https://www.inaturalist.org/observations/87406721	Animalia	Chordata	Testudines		Testudinidae	Gopherus	Gopherus morafkai		SPECIES	Gopherus morafkai Murphy, Berry, Edwards, Leviton, Lathrop & Riedle, 2011	Gopherus morafkai		US		Arizona	PRESENT		28eb1a3f-1c15-4a95-931a-4af90ecb574d	32.195437	-111.051809	42.0						2021-07-16T14:55:00	16	7	2021	7704598	7704598	HUMAN_OBSERVATION	iNaturalist	Observations	87406721		chriskozlak	2021-07-20T20:24:21	CC_BY_NC_4_0	chriskozlak	chriskozlak			2023-02-13T16:13:56.011Z	StillImage	COORDINATE_ROUNDED;CONTINENT_DERIVED_FROM_COORDINATES
3333416727	50c9509d-22c7-4a22-a47d-8c48425ef4a7	https://www.inaturalist.org/observations/88322234	Animalia	Chordata	Testudines		Testudinidae	Gopherus	Gopherus morafkai		SPECIES	Gopherus morafkai Murphy, Berry, Edwards, Leviton, Lathrop & Riedle, 2011	Gopherus morafkai		US		Arizona	PRESENT		28eb1a3f-1c15-4a95-931a-4af90ecb574d	32.375535	-111.152547	29120.0						2021-07-23T12:18:00	23	7	2021	7704598	7704598	HUMAN_OBSERVATION	iNaturalist	Observations	88322234		Ben Zerante	2021-07-23T23:22:05	CC_BY_NC_4_0	Ben Zerante	Ben Zerante			2023-02-13T16:04:28.356Z	StillImage	COORDINATE_ROUNDED;CONTINENT_DERIVED_FROM_COORDINATES
3333393757	50c9509d-22c7-4a22-a47d-8c48425ef4a7	https://www.inaturalist.org/observations/88323725	Animalia	Chordata	Testudines		Testudinidae	Gopherus	Gopherus morafkai		SPECIES	Gopherus morafkai Murphy, Berry, Edwards, Leviton, Lathrop & Riedle, 2011	Gopherus morafkai		US		Arizona	PRESENT		28eb1a3f-1c15-4a95-931a-4af90ecb574d	33.588459	-114.262569	28957.0						2021-07-14T09:37:43	14	7	2021	7704598	7704598	HUMAN_OBSERVATION	iNaturalist	Observations	88323725		crubke	2021-07-23T23:38:47	CC_BY_NC_4_0	crubke	crubke			2023-02-13T16:04:37.259Z	StillImage	COORDINATE_ROUNDED;CONTINENT_DERIVED_FROM_COORDINATES
3333284736	50c9509d-22c7-4a22-a47d-8c48425ef4a7	https://www.inaturalist.org/observations/88307051	Animalia	Chordata	Testudines		Testudinidae	Gopherus	Gopherus morafkai		SPECIES	Gopherus morafkai Murphy, Berry, Edwards, Leviton, Lathrop & Riedle, 2011	Gopherus morafkai		US		Arizona	PRESENT		28eb1a3f-1c15-4a95-931a-4af90ecb574d	32.351279	-111.169859	29120.0						2021-07-23T13:54:08	23	7	2021	7704598	7704598	HUMAN_OBSERVATION	iNaturalist	Observations	88307051		Luke Hetherington	2021-07-23T20:56:42	CC_BY_NC_4_0	Luke Hetherington	Luke Hetherington			2023-02-13T16:12:56.891Z	StillImage	COORDINATE_ROUNDED;CONTINENT_DERIVED_FROM_COORDINATES
3333274708	50c9509d-22c7-4a22-a47d-8c48425ef4a7	https://www.inaturalist.org/observations/88323662	Animalia	Chordata	Testudines		Testudinidae	Gopherus	Gopherus morafkai		SPECIES	Gopherus morafkai Murphy, Berry, Edwards, Leviton, Lathrop & Riedle, 2011	Gopherus morafkai		US		Arizona	PRESENT		28eb1a3f-1c15-4a95-931a-4af90ecb574d	32.80453	-111.733766	29039.0						2021-07-20T19:06:39	20	7	2021	7704598	7704598	HUMAN_OBSERVATION	iNaturalist	Observations	88323662		crubke	2021-07-23T23:37:55	CC_BY_NC_4_0	crubke	crubke			2023-02-13T16:12:57.264Z	StillImage	COORDINATE_ROUNDED;CONTINENT_DERIVED_FROM_COORDINATES
3333261750	50c9509d-22c7-4a22-a47d-8c48425ef4a7	https://www.inaturalist.org/observations/88314867	Animalia	Chordata	Testudines		Testudinidae	Gopherus	Gopherus morafkai		SPECIES	Gopherus morafkai Murphy, Berry, Edwards, Leviton, Lathrop & Riedle, 2011	Gopherus morafkai		US		Arizona	PRESENT		28eb1a3f-1c15-4a95-931a-4af90ecb574d	32.281032	-111.000849	29120.0						2021-07-23T14:57:39	23	7	2021	7704598	7704598	HUMAN_OBSERVATION	iNaturalist	Observations	88314867		Luke Hetherington	2021-07-23T22:09:35	CC_BY_NC_4_0	Luke Hetherington	Luke Hetherington			2023-02-13T16:13:53.038Z	StillImage	COORDINATE_ROUNDED;CONTINENT_DERIVED_FROM_COORDINATES
3333162845	50c9509d-22c7-4a22-a47d-8c48425ef4a7	https://www.inaturalist.org/observations/88407710	Animalia	Chordata	Testudines		Testudinidae	Gopherus	Gopherus morafkai		SPECIES	Gopherus morafkai Murphy, Berry, Edwards, Leviton, Lathrop & Riedle, 2011	Gopherus morafkai		US		Arizona	PRESENT		28eb1a3f-1c15-4a95-931a-4af90ecb574d	32.735292	-112.233508							2021-07-23T18:16:22	23	7	2021	7704598	7704598	HUMAN_OBSERVATION	iNaturalist	Observations	88407710		Heather L. Bateman	2021-07-24T16:29:20	CC_BY_NC_4_0	Heather L. Bateman	Heather L. Bateman			2023-02-13T16:04:36.794Z	StillImage	COORDINATE_ROUNDED;CONTINENT_DERIVED_FROM_COORDINATES
3333113747	50c9509d-22c7-4a22-a47d-8c48425ef4a7	https://www.inaturalist.org/observations/88314095	Animalia	Chordata	Testudines		Testudinidae	Gopherus	Gopherus morafkai		SPECIES	Gopherus morafkai Murphy, Berry, Edwards, Leviton, Lathrop & Riedle, 2011	Gopherus morafkai		US		Arizona	PRESENT		28eb1a3f-1c15-4a95-931a-4af90ecb574d	32.3216	-111.036219	29120.0						2021-07-23T14:57:39	23	7	2021	7704598	7704598	HUMAN_OBSERVATION	iNaturalist	Observations	88314095		Luke Hetherington	2021-07-23T22:01:48	CC_BY_NC_4_0	Luke Hetherington	Luke Hetherington			2023-02-13T16:04:26.748Z	StillImage	COORDINATE_ROUNDED;CONTINENT_DERIVED_FROM_COORDINATES
3333057084	50c9509d-22c7-4a22-a47d-8c48425ef4a7	https://www.inaturalist.org/observations/88647006	Animalia	Chordata	Testudines		Testudinidae	Gopherus	Gopherus morafkai		SPECIES	Gopherus morafkai Murphy, Berry, Edwards, Leviton, Lathrop & Riedle, 2011	Gopherus morafkai		US		Arizona	PRESENT		28eb1a3f-1c15-4a95-931a-4af90ecb574d	33.830338	-112.003381	18.0						2021-07-25T11:55:25	25	7	2021	7704598	7704598	HUMAN_OBSERVATION	iNaturalist	Observations	88647006		Christy S.	2021-07-26T03:23:51	CC_BY_NC_4_0	Christy S.	Christy S.			2023-02-13T16:12:58.447Z	StillImage	COORDINATE_ROUNDED;CONTINENT_DERIVED_FROM_COORDINATES
3330742296	50c9509d-22c7-4a22-a47d-8c48425ef4a7	https://www.inaturalist.org/observations/87815088	Animalia	Chordata	Testudines		Testudinidae	Gopherus	Gopherus morafkai		SPECIES	Gopherus morafkai Murphy, Berry, Edwards, Leviton, Lathrop & Riedle, 2011	Gopherus morafkai		US		Arizona	PRESENT		28eb1a3f-1c15-4a95-931a-4af90ecb574d	32.31008	-110.7998	10.0						2021-07-14T18:51:00	14	7	2021	7704598	7704598	HUMAN_OBSERVATION	iNaturalist	Observations	87815088		alexb0000	2021-07-20T04:46:49	CC_BY_NC_4_0	alexb0000	alexb0000			2023-02-13T16:12:50.455Z	StillImage	CONTINENT_DERIVED_FROM_COORDINATES
3330742288	50c9509d-22c7-4a22-a47d-8c48425ef4a7	https://www.inaturalist.org/observations/87809896	Animalia	Chordata	Testudines		Testudinidae	Gopherus	Gopherus morafkai		SPECIES	Gopherus morafkai Murphy, Berry, Edwards, Leviton, Lathrop & Riedle, 2011	Gopherus morafkai		US		Arizona	PRESENT		28eb1a3f-1c15-4a95-931a-4af90ecb574d	32.31681	-110.80802	10.0						2021-07-12T09:12:00	12	7	2021	7704598	7704598	HUMAN_OBSERVATION	iNaturalist	Observations	87809896		alexb0000	2021-07-20T03:34:59	CC_BY_NC_4_0	alexb0000	alexb0000			2023-02-13T16:13:58.045Z	StillImage	CONTINENT_DERIVED_FROM_COORDINATES
3330727254	50c9509d-22c7-4a22-a47d-8c48425ef4a7	https://www.inaturalist.org/observations/87809898	Animalia	Chordata	Testudines		Testudinidae	Gopherus	Gopherus morafkai		SPECIES	Gopherus morafkai Murphy, Berry, Edwards, Leviton, Lathrop & Riedle, 2011	Gopherus morafkai		US		Arizona	PRESENT		28eb1a3f-1c15-4a95-931a-4af90ecb574d	32.31668	-110.80789	10.0						2021-07-12T09:24:00	12	7	2021	7704598	7704598	HUMAN_OBSERVATION	iNaturalist	Observations	87809898		alexb0000	2021-07-20T03:34:59	CC_BY_NC_4_0	alexb0000	alexb0000			2023-02-13T16:13:01.177Z	StillImage	CONTINENT_DERIVED_FROM_COORDINATES
3330715820	50c9509d-22c7-4a22-a47d-8c48425ef4a7	https://www.inaturalist.org/observations/87404371	Animalia	Chordata	Testudines		Testudinidae	Gopherus	Gopherus morafkai		SPECIES	Gopherus morafkai Murphy, Berry, Edwards, Leviton, Lathrop & Riedle, 2011	Gopherus morafkai		US		Arizona	PRESENT		28eb1a3f-1c15-4a95-931a-4af90ecb574d	33.790631	-111.737504	28930.0						2021-06-29T00:00:00	29	6	2021	7704598	7704598	HUMAN_OBSERVATION	iNaturalist	Observations	87404371		Marianne Skov Jensen	2021-07-17T14:56:44	CC_BY_NC_4_0	Marianne Skov Jensen	Marianne Skov Jensen			2023-02-13T16:05:12.226Z	StillImage	COORDINATE_ROUNDED;CONTINENT_DERIVED_FROM_COORDINATES
3330638232	50c9509d-22c7-4a22-a47d-8c48425ef4a7	https://www.inaturalist.org/observations/87815077	Animalia	Chordata	Testudines		Testudinidae	Gopherus	Gopherus morafkai		SPECIES	Gopherus morafkai Murphy, Berry, Edwards, Leviton, Lathrop & Riedle, 2011	Gopherus morafkai		US		Arizona	PRESENT		28eb1a3f-1c15-4a95-931a-4af90ecb574d	32.310312	-110.800638	10.0						2021-07-14T18:40:00	14	7	2021	7704598	7704598	HUMAN_OBSERVATION	iNaturalist	Observations	87815077		alexb0000	2021-07-20T04:46:46	CC_BY_NC_4_0	alexb0000	alexb0000			2023-02-13T16:13:09.528Z	StillImage	COORDINATE_ROUNDED;CONTINENT_DERIVED_FROM_COORDINATES
3330554333	50c9509d-22c7-4a22-a47d-8c48425ef4a7	https://www.inaturalist.org/observations/87947438	Animalia	Chordata	Testudines		Testudinidae	Gopherus	Gopherus morafkai		SPECIES	Gopherus morafkai Murphy, Berry, Edwards, Leviton, Lathrop & Riedle, 2011	Gopherus morafkai		US		Arizona	PRESENT		28eb1a3f-1c15-4a95-931a-4af90ecb574d	32.146183	-110.67773	106.0						2021-06-30T09:07:50	30	6	2021	7704598	7704598	HUMAN_OBSERVATION	iNaturalist	Observations	87947438		Ethan	2021-07-21T19:34:59	CC_BY_NC_4_0	jnewt83	jnewt83			2023-02-13T16:12:53.776Z	StillImage	COORDINATE_ROUNDED;CONTINENT_DERIVED_FROM_COORDINATES
3327984854	50c9509d-22c7-4a22-a47d-8c48425ef4a7	https://www.inaturalist.org/observations/86448047	Animalia	Chordata	Testudines		Testudinidae	Gopherus	Gopherus morafkai		SPECIES	Gopherus morafkai Murphy, Berry, Edwards, Leviton, Lathrop & Riedle, 2011	Gopherus morafkai		US		Arizona	PRESENT		28eb1a3f-1c15-4a95-931a-4af90ecb574d	32.217296	-110.676243	15.0						2021-07-09T07:33:00	9	7	2021	7704598	7704598	HUMAN_OBSERVATION	iNaturalist	Observations	86448047		elfpocket	2021-07-10T18:57:50	CC_BY_NC_4_0	elfpocket	elfpocket			2023-02-13T16:13:58.374Z	StillImage	COORDINATE_ROUNDED;CONTINENT_DERIVED_FROM_COORDINATES
3327857477	50c9509d-22c7-4a22-a47d-8c48425ef4a7	https://www.inaturalist.org/observations/87016833	Animalia	Chordata	Testudines		Testudinidae	Gopherus	Gopherus morafkai		SPECIES	Gopherus morafkai Murphy, Berry, Edwards, Leviton, Lathrop & Riedle, 2011	Gopherus morafkai		US		Arizona	PRESENT		28eb1a3f-1c15-4a95-931a-4af90ecb574d	32.183687	-110.717856	8.0						2021-07-14T09:32:00	14	7	2021	7704598	7704598	HUMAN_OBSERVATION	iNaturalist	Observations	87016833		elfpocket	2021-07-14T18:41:29	CC_BY_NC_4_0	elfpocket	elfpocket			2023-02-13T16:13:43.086Z	StillImage	COORDINATE_ROUNDED;CONTINENT_DERIVED_FROM_COORDINATES
3327825322	50c9509d-22c7-4a22-a47d-8c48425ef4a7	https://www.inaturalist.org/observations/86817011	Animalia	Chordata	Testudines		Testudinidae	Gopherus	Gopherus morafkai		SPECIES	Gopherus morafkai Murphy, Berry, Edwards, Leviton, Lathrop & Riedle, 2011	Gopherus morafkai		US		Arizona	PRESENT		28eb1a3f-1c15-4a95-931a-4af90ecb574d	32.323545	-110.814583	4.0						2021-07-12T18:50:37	12	7	2021	7704598	7704598	HUMAN_OBSERVATION	iNaturalist	Observations	86817011		heyitshonore	2021-07-13T04:41:18	CC_BY_NC_4_0	heyitshonore	heyitshonore			2023-02-13T16:13:41.503Z	StillImage	COORDINATE_ROUNDED;CONTINENT_DERIVED_FROM_COORDINATES
3325915348	50c9509d-22c7-4a22-a47d-8c48425ef4a7	https://www.inaturalist.org/observations/86042229	Animalia	Chordata	Testudines		Testudinidae	Gopherus	Gopherus morafkai		SPECIES	Gopherus morafkai Murphy, Berry, Edwards, Leviton, Lathrop & Riedle, 2011	Gopherus morafkai		US		Arizona	PRESENT		28eb1a3f-1c15-4a95-931a-4af90ecb574d	33.659335	-111.805846							2021-07-05T10:10:00	5	7	2021	7704598	7704598	HUMAN_OBSERVATION	iNaturalist	Observations	86042229		vfw999	2021-07-07T15:01:11	CC_BY_NC_4_0	vfw999	vfw999			2023-02-13T16:04:18.308Z	StillImage	COORDINATE_ROUNDED;CONTINENT_DERIVED_FROM_COORDINATES
3325912344	50c9509d-22c7-4a22-a47d-8c48425ef4a7	https://www.inaturalist.org/observations/86042225	Animalia	Chordata	Testudines		Testudinidae	Gopherus	Gopherus morafkai		SPECIES	Gopherus morafkai Murphy, Berry, Edwards, Leviton, Lathrop & Riedle, 2011	Gopherus morafkai		US		Arizona	PRESENT		28eb1a3f-1c15-4a95-931a-4af90ecb574d	33.659388	-111.805722							2021-07-05T10:08:00	5	7	2021	7704598	7704598	HUMAN_OBSERVATION	iNaturalist	Observations	86042225		vfw999	2021-07-07T15:01:10	CC_BY_NC_4_0	vfw999	vfw999			2023-02-13T16:04:35.299Z	StillImage	COORDINATE_ROUNDED;CONTINENT_DERIVED_FROM_COORDINATES
3325909348	50c9509d-22c7-4a22-a47d-8c48425ef4a7	https://www.inaturalist.org/observations/86042227	Animalia	Chordata	Testudines		Testudinidae	Gopherus	Gopherus morafkai		SPECIES	Gopherus morafkai Murphy, Berry, Edwards, Leviton, Lathrop & Riedle, 2011	Gopherus morafkai		US		Arizona	PRESENT		28eb1a3f-1c15-4a95-931a-4af90ecb574d	33.659347	-111.805827							2021-07-05T10:09:00	5	7	2021	7704598	7704598	HUMAN_OBSERVATION	iNaturalist	Observations	86042227		vfw999	2021-07-07T15:01:10	CC_BY_NC_4_0	vfw999	vfw999			2023-02-13T16:04:22.792Z	StillImage	COORDINATE_ROUNDED;CONTINENT_DERIVED_FROM_COORDINATES
3325691784	50c9509d-22c7-4a22-a47d-8c48425ef4a7	https://www.inaturalist.org/observations/85522393	Animalia	Chordata	Testudines		Testudinidae	Gopherus	Gopherus morafkai		SPECIES	Gopherus morafkai Murphy, Berry, Edwards, Leviton, Lathrop & Riedle, 2011	Gopherus morafkai		US		Arizona	PRESENT		28eb1a3f-1c15-4a95-931a-4af90ecb574d	32.027522	-110.551058	29146.0						2021-07-03T10:42:39	3	7	2021	7704598	7704598	HUMAN_OBSERVATION	iNaturalist	Observations	85522393		Ethan	2021-07-03T20:36:32	CC_BY_NC_4_0	Ethan	Ethan			2023-02-13T16:12:43.134Z	StillImage	COORDINATE_ROUNDED;CONTINENT_DERIVED_FROM_COORDINATES
3325518289	50c9509d-22c7-4a22-a47d-8c48425ef4a7	https://www.inaturalist.org/observations/85974123	Animalia	Chordata	Testudines		Testudinidae	Gopherus	Gopherus morafkai		SPECIES	Gopherus morafkai Murphy, Berry, Edwards, Leviton, Lathrop & Riedle, 2011	Gopherus morafkai		US		Arizona	PRESENT		28eb1a3f-1c15-4a95-931a-4af90ecb574d	32.193133	-111.061678	61.0						2021-07-06T06:44:00	6	7	2021	7704598	7704598	HUMAN_OBSERVATION	iNaturalist	Observations	85974123		Andrew Tree	2021-07-06T23:26:09	CC_BY_4_0	Andrew Tree	Andrew Tree			2023-02-13T16:04:27.612Z	StillImage	COORDINATE_ROUNDED;CONTINENT_DERIVED_FROM_COORDINATES
3325512296	50c9509d-22c7-4a22-a47d-8c48425ef4a7	https://www.inaturalist.org/observations/85974119	Animalia	Chordata	Testudines		Testudinidae	Gopherus	Gopherus morafkai		SPECIES	Gopherus morafkai Murphy, Berry, Edwards, Leviton, Lathrop & Riedle, 2011	Gopherus morafkai		US		Arizona	PRESENT		28eb1a3f-1c15-4a95-931a-4af90ecb574d	32.199438	-111.047087	15.0						2021-07-06T06:17:00	6	7	2021	7704598	7704598	HUMAN_OBSERVATION	iNaturalist	Observations	85974119		Andrew Tree	2021-07-06T23:26:09	CC_BY_4_0	Andrew Tree	Andrew Tree			2023-02-13T16:04:38.098Z	StillImage	COORDINATE_ROUNDED;CONTINENT_DERIVED_FROM_COORDINATES
3314625400	50c9509d-22c7-4a22-a47d-8c48425ef4a7	https://www.inaturalist.org/observations/84260037	Animalia	Chordata	Testudines		Testudinidae	Gopherus	Gopherus morafkai		SPECIES	Gopherus morafkai Murphy, Berry, Edwards, Leviton, Lathrop & Riedle, 2011	Gopherus morafkai		US		Arizona	PRESENT		28eb1a3f-1c15-4a95-931a-4af90ecb574d	32.315692	-110.813645	5.0						2021-06-23T16:27:50	23	6	2021	7704598	7704598	HUMAN_OBSERVATION	iNaturalist	Observations	84260037		blueskyes	2021-06-24T02:14:01	CC_BY_NC_4_0	blueskyes	blueskyes			2023-02-13T16:04:17.469Z	StillImage	COORDINATE_ROUNDED;CONTINENT_DERIVED_FROM_COORDINATES
3314258990	50c9509d-22c7-4a22-a47d-8c48425ef4a7	https://www.inaturalist.org/observations/83805302	Animalia	Chordata	Testudines		Testudinidae	Gopherus	Gopherus morafkai		SPECIES	Gopherus morafkai Murphy, Berry, Edwards, Leviton, Lathrop & Riedle, 2011	Gopherus morafkai		US		Arizona	PRESENT		28eb1a3f-1c15-4a95-931a-4af90ecb574d	32.212189	-110.685185	4.0						2021-06-20T07:25:00	20	6	2021	7704598	7704598	HUMAN_OBSERVATION	iNaturalist	Observations	83805302		elfpocket	2021-06-20T16:37:21	CC_BY_NC_4_0	elfpocket	elfpocket			2023-02-13T16:13:33.206Z	StillImage	COORDINATE_ROUNDED;CONTINENT_DERIVED_FROM_COORDINATES
3314210850	50c9509d-22c7-4a22-a47d-8c48425ef4a7	https://www.inaturalist.org/observations/83675334	Animalia	Chordata	Testudines		Testudinidae	Gopherus	Gopherus morafkai		SPECIES	Gopherus morafkai Murphy, Berry, Edwards, Leviton, Lathrop & Riedle, 2011	Gopherus morafkai		US		Arizona	PRESENT		28eb1a3f-1c15-4a95-931a-4af90ecb574d	32.340602	-111.001429	29120.0						2021-06-19T08:39:14	19	6	2021	7704598	7704598	HUMAN_OBSERVATION	iNaturalist	Observations	83675334		bryonlichtenhan	2021-06-19T18:50:29	CC_BY_NC_4_0	bryonlichtenhan	bryonlichtenhan			2023-02-13T16:04:12.509Z	StillImage	COORDINATE_ROUNDED;CONTINENT_DERIVED_FROM_COORDINATES
3302165380	50c9509d-22c7-4a22-a47d-8c48425ef4a7	https://www.inaturalist.org/observations/82362574	Animalia	Chordata	Testudines		Testudinidae	Gopherus	Gopherus morafkai		SPECIES	Gopherus morafkai Murphy, Berry, Edwards, Leviton, Lathrop & Riedle, 2011	Gopherus morafkai		US		Arizona	PRESENT		28eb1a3f-1c15-4a95-931a-4af90ecb574d	31.854251	-110.993702	5441.0						2020-05-22T16:44:00	22	5	2020	7704598	7704598	HUMAN_OBSERVATION	iNaturalist	Observations	82362574		John Van Veldhuizen	2021-06-10T00:01:33	CC_BY_NC_4_0	John Van Veldhuizen	John Van Veldhuizen			2023-02-13T16:13:14.880Z	StillImage	COORDINATE_ROUNDED;CONTINENT_DERIVED_FROM_COORDINATES
3118470718	50c9509d-22c7-4a22-a47d-8c48425ef4a7	https://www.inaturalist.org/observations/79545081	Animalia	Chordata	Testudines		Testudinidae	Gopherus	Gopherus morafkai		SPECIES	Gopherus morafkai Murphy, Berry, Edwards, Leviton, Lathrop & Riedle, 2011	Gopherus morafkai		US		Arizona	PRESENT		28eb1a3f-1c15-4a95-931a-4af90ecb574d	33.60578	-111.81543	5.0						2020-10-20T10:41:05	20	10	2020	7704598	7704598	HUMAN_OBSERVATION	iNaturalist	Observations	79545081		tasprague	2021-05-20T17:35:33	CC_BY_NC_4_0	tasprague	tasprague			2023-02-13T16:04:19.132Z	StillImage	CONTINENT_DERIVED_FROM_COORDINATES
3117859024	50c9509d-22c7-4a22-a47d-8c48425ef4a7	https://www.inaturalist.org/observations/79011884	Animalia	Chordata	Testudines		Testudinidae	Gopherus	Gopherus morafkai		SPECIES	Gopherus morafkai Murphy, Berry, Edwards, Leviton, Lathrop & Riedle, 2011	Gopherus morafkai		US		Arizona	PRESENT		28eb1a3f-1c15-4a95-931a-4af90ecb574d	33.615579	-111.785331	28930.0						2021-05-15T09:16:00	15	5	2021	7704598	7704598	HUMAN_OBSERVATION	iNaturalist	Observations	79011884		Sean Krieg	2021-05-16T16:32:10	CC_BY_4_0	Sean Krieg	Sean Krieg			2023-02-13T16:12:03.477Z	StillImage	COORDINATE_ROUNDED;CONTINENT_DERIVED_FROM_COORDINATES
3117815057	50c9509d-22c7-4a22-a47d-8c48425ef4a7	https://www.inaturalist.org/observations/79011882	Animalia	Chordata	Testudines		Testudinidae	Gopherus	Gopherus morafkai		SPECIES	Gopherus morafkai Murphy, Berry, Edwards, Leviton, Lathrop & Riedle, 2011	Gopherus morafkai		US		Arizona	PRESENT		28eb1a3f-1c15-4a95-931a-4af90ecb574d	33.713869	-111.636691	28930.0						2021-05-15T09:23:00	15	5	2021	7704598	7704598	HUMAN_OBSERVATION	iNaturalist	Observations	79011882		Sean Krieg	2021-05-16T16:32:09	CC_BY_4_0	Sean Krieg	Sean Krieg			2023-02-13T16:11:58.042Z	StillImage	COORDINATE_ROUNDED;CONTINENT_DERIVED_FROM_COORDINATES
3113611809	50c9509d-22c7-4a22-a47d-8c48425ef4a7	https://www.inaturalist.org/observations/78592815	Animalia	Chordata	Testudines		Testudinidae	Gopherus	Gopherus morafkai		SPECIES	Gopherus morafkai Murphy, Berry, Edwards, Leviton, Lathrop & Riedle, 2011	Gopherus morafkai		US		Arizona	PRESENT		28eb1a3f-1c15-4a95-931a-4af90ecb574d	32.4286	-110.905075	24.0						2020-09-02T09:02:00	2	9	2020	7704598	7704598	HUMAN_OBSERVATION	iNaturalist	Observations	78592815		rosalisbury	2021-05-13T16:45:41	CC_BY_NC_4_0	rosalisbury	rosalisbury			2023-02-13T16:11:47.835Z	StillImage	CONTINENT_DERIVED_FROM_COORDINATES
3112452180	50c9509d-22c7-4a22-a47d-8c48425ef4a7	https://www.inaturalist.org/observations/77154292	Animalia	Chordata	Testudines		Testudinidae	Gopherus	Gopherus morafkai		SPECIES	Gopherus morafkai Murphy, Berry, Edwards, Leviton, Lathrop & Riedle, 2011	Gopherus morafkai		MX		Sonora	PRESENT		28eb1a3f-1c15-4a95-931a-4af90ecb574d	30.224156	-111.022592	16.0						2021-05-01T10:24:54	1	5	2021	7704598	7704598	HUMAN_OBSERVATION	iNaturalist	Observations	77154292		Miguel A. Chavez Caballero	2021-05-04T03:04:53	CC_BY_NC_4_0	gambusino	gambusino			2023-02-13T16:12:05.199Z	StillImage	COORDINATE_ROUNDED;CONTINENT_DERIVED_FROM_COORDINATES
3112434032	50c9509d-22c7-4a22-a47d-8c48425ef4a7	https://www.inaturalist.org/observations/77056394	Animalia	Chordata	Testudines		Testudinidae	Gopherus	Gopherus morafkai		SPECIES	Gopherus morafkai Murphy, Berry, Edwards, Leviton, Lathrop & Riedle, 2011	Gopherus morafkai		US		Arizona	PRESENT		28eb1a3f-1c15-4a95-931a-4af90ecb574d	33.897483	-111.975212	20.0						2018-03-12T11:54:24	12	3	2018	7704598	7704598	HUMAN_OBSERVATION	iNaturalist	Observations	77056394		logoff	2021-05-03T20:04:57	CC_BY_NC_4_0	logoff	logoff			2023-02-13T16:03:44.698Z	StillImage	COORDINATE_ROUNDED;CONTINENT_DERIVED_FROM_COORDINATES
3109002247	50c9509d-22c7-4a22-a47d-8c48425ef4a7	https://www.inaturalist.org/observations/75459293	Animalia	Chordata	Testudines		Testudinidae	Gopherus	Gopherus morafkai		SPECIES	Gopherus morafkai Murphy, Berry, Edwards, Leviton, Lathrop & Riedle, 2011	Gopherus morafkai		US		Arizona	PRESENT		28eb1a3f-1c15-4a95-931a-4af90ecb574d	32.272008	-111.035203	5.0						2017-04-30T17:20:40	30	4	2017	7704598	7704598	HUMAN_OBSERVATION	iNaturalist	Observations	75459293		Pete Siminski	2021-04-27T20:13:46	CC_BY_NC_4_0	nmogk	nmogk			2023-02-13T16:03:38.160Z	StillImage	COORDINATE_ROUNDED;CONTINENT_DERIVED_FROM_COORDINATES
3097370663	50c9509d-22c7-4a22-a47d-8c48425ef4a7	https://www.inaturalist.org/observations/74895113	Animalia	Chordata	Testudines		Testudinidae	Gopherus	Gopherus morafkai		SPECIES	Gopherus morafkai Murphy, Berry, Edwards, Leviton, Lathrop & Riedle, 2011	Gopherus morafkai		US		Arizona	PRESENT		28eb1a3f-1c15-4a95-931a-4af90ecb574d	33.690033	-111.718963	11.0						2021-04-22T17:34:20	22	4	2021	7704598	7704598	HUMAN_OBSERVATION	iNaturalist	Observations	74895113		Pete Siminski	2021-04-23T12:05:26	CC_BY_NC_4_0	kyler1008	kyler1008			2023-02-13T16:03:38.920Z	StillImage	COORDINATE_ROUNDED;CONTINENT_DERIVED_FROM_COORDINATES
3096991584	50c9509d-22c7-4a22-a47d-8c48425ef4a7	https://www.inaturalist.org/observations/73810019	Animalia	Chordata	Testudines		Testudinidae	Gopherus	Gopherus morafkai		SPECIES	Gopherus morafkai Murphy, Berry, Edwards, Leviton, Lathrop & Riedle, 2011	Gopherus morafkai		US		Arizona	PRESENT		28eb1a3f-1c15-4a95-931a-4af90ecb574d	33.735238	-111.761736	28930.0						2021-04-11T10:09:00	11	4	2021	7704598	7704598	HUMAN_OBSERVATION	iNaturalist	Observations	73810019		Sean Krieg	2021-04-13T02:56:48	CC_BY_4_0	Sean Krieg	Sean Krieg			2023-02-13T16:03:32.455Z	StillImage	COORDINATE_ROUNDED;CONTINENT_DERIVED_FROM_COORDINATES
3090941968	50c9509d-22c7-4a22-a47d-8c48425ef4a7	https://www.inaturalist.org/observations/73993777	Animalia	Chordata	Testudines		Testudinidae	Gopherus	Gopherus morafkai		SPECIES	Gopherus morafkai Murphy, Berry, Edwards, Leviton, Lathrop & Riedle, 2011	Gopherus morafkai		US		Arizona	PRESENT		28eb1a3f-1c15-4a95-931a-4af90ecb574d	33.846233	-112.638153	28902.0						2021-04-10T18:55:00	10	4	2021	7704598	7704598	HUMAN_OBSERVATION	iNaturalist	Observations	73993777		Eric Hough	2021-04-14T23:26:37	CC_BY_NC_4_0	Eric Hough	Eric Hough			2023-02-13T16:04:10.130Z	StillImage	COORDINATE_ROUNDED;CONTINENT_DERIVED_FROM_COORDINATES
3090832035	50c9509d-22c7-4a22-a47d-8c48425ef4a7	https://www.inaturalist.org/observations/73366435	Animalia	Chordata	Testudines		Testudinidae	Gopherus	Gopherus morafkai		SPECIES	Gopherus morafkai Murphy, Berry, Edwards, Leviton, Lathrop & Riedle, 2011	Gopherus morafkai		US		Arizona	PRESENT		28eb1a3f-1c15-4a95-931a-4af90ecb574d	33.997646	-112.657017	28902.0						2021-04-08T18:54:52	8	4	2021	7704598	7704598	HUMAN_OBSERVATION	iNaturalist	Observations	73366435		Eric Hough	2021-04-09T04:41:07	CC_BY_NC_4_0	Eric Hough	Eric Hough			2023-02-13T16:03:26.130Z	StillImage	COORDINATE_ROUNDED;CONTINENT_DERIVED_FROM_COORDINATES
3090678070	50c9509d-22c7-4a22-a47d-8c48425ef4a7	https://www.inaturalist.org/observations/74096710	Animalia	Chordata	Testudines		Testudinidae	Gopherus	Gopherus morafkai		SPECIES	Gopherus morafkai Murphy, Berry, Edwards, Leviton, Lathrop & Riedle, 2011	Gopherus morafkai		US		Arizona	PRESENT		28eb1a3f-1c15-4a95-931a-4af90ecb574d	33.405525	-111.31408	5.0						2020-03-08T17:31:34	8	3	2020	7704598	7704598	HUMAN_OBSERVATION	iNaturalist	Observations	74096710		dsubers	2021-04-16T00:39:09	CC0_1_0	dsubers	dsubers			2023-02-13T16:03:27.768Z	StillImage	CONTINENT_DERIVED_FROM_COORDINATES
3079890647	50c9509d-22c7-4a22-a47d-8c48425ef4a7	https://www.inaturalist.org/observations/72955857	Animalia	Chordata	Testudines		Testudinidae	Gopherus	Gopherus morafkai		SPECIES	Gopherus morafkai Murphy, Berry, Edwards, Leviton, Lathrop & Riedle, 2011	Gopherus morafkai		MX		Sonora	PRESENT		28eb1a3f-1c15-4a95-931a-4af90ecb574d	28.97893	-112.039261	1953.0						1999-05-17T23:52:00	17	5	1999	7704598	7704598	HUMAN_OBSERVATION	iNaturalist	Observations	72955857		adventurerob	2021-04-04T23:53:55	CC_BY_NC_4_0	adventurerob	adventurerob			2023-02-13T16:03:25.144Z	StillImage	COORDINATE_ROUNDED;CONTINENT_DERIVED_FROM_COORDINATES
3079883613	50c9509d-22c7-4a22-a47d-8c48425ef4a7	https://www.inaturalist.org/observations/72954813	Animalia	Chordata	Testudines		Testudinidae	Gopherus	Gopherus morafkai		SPECIES	Gopherus morafkai Murphy, Berry, Edwards, Leviton, Lathrop & Riedle, 2011	Gopherus morafkai		MX		Sonora	PRESENT		28eb1a3f-1c15-4a95-931a-4af90ecb574d	29.899173	-110.363848							2019-08-04T17:51:00	4	8	2019	7704598	7704598	HUMAN_OBSERVATION	iNaturalist	Observations	72954813		Cecilia Aguilar M	2021-04-04T23:43:32	CC_BY_NC_4_0	Cecilia Aguilar M	Cecilia Aguilar M			2023-02-13T16:03:39.572Z	StillImage	CONTINENT_DERIVED_FROM_COORDINATES
3079800648	50c9509d-22c7-4a22-a47d-8c48425ef4a7	https://www.inaturalist.org/observations/31300447	Animalia	Chordata	Testudines		Testudinidae	Gopherus	Gopherus morafkai		SPECIES	Gopherus morafkai Murphy, Berry, Edwards, Leviton, Lathrop & Riedle, 2011	Gopherus morafkai		US		Arizona	PRESENT		28eb1a3f-1c15-4a95-931a-4af90ecb574d	32.283413	-111.167519	34.0						2019-05-01T11:45:22	1	5	2019	7704598	7704598	HUMAN_OBSERVATION	iNaturalist	Observations	31300447		alexb0000	2019-08-23T21:46:23	CC_BY_4_0	Cody Delano	Cody Delano			2023-02-13T16:09:39.143Z	StillImage	COORDINATE_ROUNDED;CONTINENT_DERIVED_FROM_COORDINATES
3079790305	50c9509d-22c7-4a22-a47d-8c48425ef4a7	http://www.inaturalist.org/observations/1530758	Animalia	Chordata	Testudines		Testudinidae	Gopherus	Gopherus morafkai		SPECIES	Gopherus morafkai Murphy, Berry, Edwards, Leviton, Lathrop & Riedle, 2011	Gopherus morafkai		MX		Sonora	PRESENT		28eb1a3f-1c15-4a95-931a-4af90ecb574d	28.79716	-110.52558	3.0						2010-09-02T00:00:00	2	9	2010	7704598	7704598	HUMAN_OBSERVATION	iNaturalist	Observations	1530758		kclarksdnhmorg	2015-05-23T15:04:52	CC_BY_4_0	kclarksdnhmorg	kclarksdnhmorg			2023-02-13T16:08:40.366Z	StillImage	CONTINENT_DERIVED_FROM_COORDINATES
3079699363	50c9509d-22c7-4a22-a47d-8c48425ef4a7	http://conabio.inaturalist.org/observations/7431505	Animalia	Chordata	Testudines		Testudinidae	Gopherus	Gopherus morafkai		SPECIES	Gopherus morafkai Murphy, Berry, Edwards, Leviton, Lathrop & Riedle, 2011	Gopherus morafkai		MX		Sonora	PRESENT		28eb1a3f-1c15-4a95-931a-4af90ecb574d	29.570713	-109.973458							2017-08-09T17:30:15	9	8	2017	7704598	7704598	HUMAN_OBSERVATION	iNaturalist	Observations	7431505		Colectivo Sonora Silvestre	2017-08-10T06:55:29	CC_BY_4_0	Enrique Martínez Núñez	Enrique Martínez Núñez			2023-02-13T16:00:06.014Z	StillImage	COORDINATE_ROUNDED;CONTINENT_DERIVED_FROM_COORDINATES
3079472369	50c9509d-22c7-4a22-a47d-8c48425ef4a7	https://www.inaturalist.org/observations/9100244	Animalia	Chordata	Testudines		Testudinidae	Gopherus	Gopherus morafkai		SPECIES	Gopherus morafkai Murphy, Berry, Edwards, Leviton, Lathrop & Riedle, 2011	Gopherus morafkai		MX		Sonora	PRESENT		28eb1a3f-1c15-4a95-931a-4af90ecb574d	28.40177	-110.15053	3.0						2017-12-06T12:45:00	6	12	2017	7704598	7704598	HUMAN_OBSERVATION	iNaturalist	Observations	9100244		kclarksdnhmorg	2017-12-09T17:05:52	CC_BY_4_0	kclarksdnhmorg	kclarksdnhmorg			2023-02-13T16:09:10.461Z	StillImage	CONTINENT_DERIVED_FROM_COORDINATES
3070481721	50c9509d-22c7-4a22-a47d-8c48425ef4a7	https://www.inaturalist.org/observations/30447374	Animalia	Chordata	Testudines		Testudinidae	Gopherus	Gopherus morafkai		SPECIES	Gopherus morafkai Murphy, Berry, Edwards, Leviton, Lathrop & Riedle, 2011	Gopherus morafkai		MX		Sonora	PRESENT		28eb1a3f-1c15-4a95-931a-4af90ecb574d	29.89555	-110.333984							2019-08-08T12:35:38	8	8	2019	7704598	7704598	HUMAN_OBSERVATION	iNaturalist	Observations	30447374		Joey Santore	2019-08-08T21:36:11	CC_BY_NC_4_0	Joey Santore	Joey Santore			2023-02-13T16:01:18.986Z	StillImage	COORDINATE_ROUNDED;CONTINENT_DERIVED_FROM_COORDINATES
3070392608	50c9509d-22c7-4a22-a47d-8c48425ef4a7	https://www.inaturalist.org/observations/71681654	Animalia	Chordata	Testudines		Testudinidae	Gopherus	Gopherus morafkai		SPECIES	Gopherus morafkai Murphy, Berry, Edwards, Leviton, Lathrop & Riedle, 2011	Gopherus morafkai		US		Arizona	PRESENT		28eb1a3f-1c15-4a95-931a-4af90ecb574d	32.259653	-110.659356	185.0						2020-11-10T16:09:00	10	11	2020	7704598	7704598	HUMAN_OBSERVATION	iNaturalist	Observations	71681654		Matthew Lachiusa	2021-03-21T04:25:42	CC_BY_NC_4_0	Matthew Lachiusa	Matthew Lachiusa			2023-02-13T16:11:17.257Z	StillImage	COORDINATE_ROUNDED;CONTINENT_DERIVED_FROM_COORDINATES
3070318706	50c9509d-22c7-4a22-a47d-8c48425ef4a7	https://www.inaturalist.org/observations/30228863	Animalia	Chordata	Testudines		Testudinidae	Gopherus	Gopherus morafkai		SPECIES	Gopherus morafkai Murphy, Berry, Edwards, Leviton, Lathrop & Riedle, 2011	Gopherus morafkai		MX		Sonora	PRESENT		28eb1a3f-1c15-4a95-931a-4af90ecb574d	29.899137	-110.364174							2019-08-04T18:03:30	4	8	2019	7704598	7704598	HUMAN_OBSERVATION	iNaturalist	Observations	30228863		Joey Santore	2019-08-05T07:01:38	CC_BY_NC_4_0	Joey Santore	Joey Santore			2023-02-13T16:01:15.324Z	StillImage	COORDINATE_ROUNDED;CONTINENT_DERIVED_FROM_COORDINATES
3068057661	50c9509d-22c7-4a22-a47d-8c48425ef4a7	https://www.inaturalist.org/observations/71660250	Animalia	Chordata	Testudines		Testudinidae	Gopherus	Gopherus morafkai		SPECIES	Gopherus morafkai Murphy, Berry, Edwards, Leviton, Lathrop & Riedle, 2011	Gopherus morafkai		US		Arizona	PRESENT		28eb1a3f-1c15-4a95-931a-4af90ecb574d	32.182565	-110.727674	29146.0						2021-03-20T11:07:50	20	3	2021	7704598	7704598	HUMAN_OBSERVATION	iNaturalist	Observations	71660250		Matt Berger	2021-03-20T23:11:22	CC_BY_4_0	Matt Berger	Matt Berger			2023-02-13T16:03:23.376Z	StillImage	COORDINATE_ROUNDED;CONTINENT_DERIVED_FROM_COORDINATES
3067688521	50c9509d-22c7-4a22-a47d-8c48425ef4a7	https://www.inaturalist.org/observations/20038197	Animalia	Chordata	Testudines		Testudinidae	Gopherus	Gopherus morafkai		SPECIES	Gopherus morafkai Murphy, Berry, Edwards, Leviton, Lathrop & Riedle, 2011	Gopherus morafkai		MX		Sonora	PRESENT		28eb1a3f-1c15-4a95-931a-4af90ecb574d	30.306187	-110.738589	158.0						2017-09-10T11:08:00	10	9	2017	7704598	7704598	HUMAN_OBSERVATION	iNaturalist	Observations	20038197		Pedro Nájera Quezada	2019-02-02T21:53:22	CC_BY_NC_4_0	Pedro Nájera Quezada	Pedro Nájera Quezada			2023-02-13T16:00:34.551Z	StillImage	COORDINATE_ROUNDED;CONTINENT_DERIVED_FROM_COORDINATES
3061686783	50c9509d-22c7-4a22-a47d-8c48425ef4a7	https://www.inaturalist.org/observations/71156819	Animalia	Chordata	Testudines		Testudinidae	Gopherus	Gopherus morafkai		SPECIES	Gopherus morafkai Murphy, Berry, Edwards, Leviton, Lathrop & Riedle, 2011	Gopherus morafkai		MX		Sonora	PRESENT		28eb1a3f-1c15-4a95-931a-4af90ecb574d	29.919654	-112.686052	5000.0						2017-12-10T12:02:00	10	12	2017	7704598	7704598	HUMAN_OBSERVATION	iNaturalist	Observations	71156819		Eric Centenero Alcalá	2021-03-13T20:40:51	CC_BY_NC_4_0	Eric Centenero Alcalá	Eric Centenero Alcalá			2023-02-13T16:03:22.365Z		COORDINATE_ROUNDED;CONTINENT_DERIVED_FROM_COORDINATES
3061529878	50c9509d-22c7-4a22-a47d-8c48425ef4a7	https://www.inaturalist.org/observations/71156851	Animalia	Chordata	Testudines		Testudinidae	Gopherus	Gopherus morafkai		SPECIES	Gopherus morafkai Murphy, Berry, Edwards, Leviton, Lathrop & Riedle, 2011	Gopherus morafkai		MX		Sonora	PRESENT		28eb1a3f-1c15-4a95-931a-4af90ecb574d	29.922634	-112.688316	5000.0						2017-12-10T12:02:00	10	12	2017	7704598	7704598	HUMAN_OBSERVATION	iNaturalist	Observations	71156851		Eric Centenero Alcalá	2021-03-13T20:41:03	CC_BY_NC_4_0	Eric Centenero Alcalá	Eric Centenero Alcalá			2023-02-13T16:03:27.579Z		COORDINATE_ROUNDED;CONTINENT_DERIVED_FROM_COORDINATES
3058866309	50c9509d-22c7-4a22-a47d-8c48425ef4a7	https://www.inaturalist.org/observations/70349191	Animalia	Chordata	Testudines		Testudinidae	Gopherus	Gopherus morafkai		SPECIES	Gopherus morafkai Murphy, Berry, Edwards, Leviton, Lathrop & Riedle, 2011	Gopherus morafkai		US		Arizona	PRESENT		28eb1a3f-1c15-4a95-931a-4af90ecb574d	33.828924	-112.004765	15.0						2021-02-20T14:28:00	20	2	2021	7704598	7704598	HUMAN_OBSERVATION	iNaturalist	Observations	70349191		Ranger Mark	2021-02-28T21:30:17	CC_BY_NC_4_0	Ranger Mark	Ranger Mark			2023-02-13T16:03:21.633Z	StillImage	COORDINATE_ROUNDED;CONTINENT_DERIVED_FROM_COORDINATES
3058766555	50c9509d-22c7-4a22-a47d-8c48425ef4a7	https://www.inaturalist.org/observations/56690447	Animalia	Chordata	Testudines		Testudinidae	Gopherus	Gopherus morafkai		SPECIES	Gopherus morafkai Murphy, Berry, Edwards, Leviton, Lathrop & Riedle, 2011	Gopherus morafkai		US		Arizona	PRESENT		28eb1a3f-1c15-4a95-931a-4af90ecb574d	32.332095	-110.910839	16.0						2020-08-16T16:26:09	16	8	2020	7704598	7704598	HUMAN_OBSERVATION	iNaturalist	Observations	56690447		alexb0000	2020-08-17T20:13:27	CC_BY_NC_4_0	babydarth	babydarth			2023-02-13T16:11:11.886Z	StillImage	COORDINATE_ROUNDED;CONTINENT_DERIVED_FROM_COORDINATES
3058700786	50c9509d-22c7-4a22-a47d-8c48425ef4a7	https://www.inaturalist.org/observations/70159568	Animalia	Chordata	Testudines		Testudinidae	Gopherus	Gopherus morafkai		SPECIES	Gopherus morafkai Murphy, Berry, Edwards, Leviton, Lathrop & Riedle, 2011	Gopherus morafkai		MX		Sonora	PRESENT		28eb1a3f-1c15-4a95-931a-4af90ecb574d	29.327386	-110.532494	30.0						2020-07-05T09:33:00	5	7	2020	7704598	7704598	HUMAN_OBSERVATION	iNaturalist	Observations	70159568		Miguel A. Chavez Caballero	2021-02-25T21:09:16	CC_BY_NC_4_0	Paulina Mahl	Paulina Mahl			2023-02-13T16:11:27.510Z	StillImage	COORDINATE_ROUNDED;CONTINENT_DERIVED_FROM_COORDINATES
3044770641	50c9509d-22c7-4a22-a47d-8c48425ef4a7	https://www.inaturalist.org/observations/58379909	Animalia	Chordata	Testudines		Testudinidae	Gopherus	Gopherus morafkai		SPECIES	Gopherus morafkai Murphy, Berry, Edwards, Leviton, Lathrop & Riedle, 2011	Gopherus morafkai		US		Arizona	PRESENT		28eb1a3f-1c15-4a95-931a-4af90ecb574d	33.232983	-111.769317	8.0						2020-08-25T20:45:29	25	8	2020	7704598	7704598	HUMAN_OBSERVATION	iNaturalist	Observations	58379909		alexb0000	2020-09-08T23:37:36	CC_BY_NC_4_0	maxmith	maxmith			2023-02-13T16:02:31.269Z	StillImage	COORDINATE_ROUNDED;CONTINENT_DERIVED_FROM_COORDINATES
3044765144	50c9509d-22c7-4a22-a47d-8c48425ef4a7	https://www.inaturalist.org/observations/69571924	Animalia	Chordata	Testudines		Testudinidae	Gopherus	Gopherus morafkai		SPECIES	Gopherus morafkai Murphy, Berry, Edwards, Leviton, Lathrop & Riedle, 2011	Gopherus morafkai		US		Arizona	PRESENT		28eb1a3f-1c15-4a95-931a-4af90ecb574d	31.99086	-113.033025	1000.0						2017-08-02T08:28:00	2	8	2017	7704598	7704598	HUMAN_OBSERVATION	iNaturalist	Observations	69571924		David DuBois	2021-02-14T18:28:31	CC_BY_NC_4_0	David DuBois	David DuBois			2023-02-13T16:11:07.557Z	StillImage	COORDINATE_ROUNDED;CONTINENT_DERIVED_FROM_COORDINATES
3039483953	50c9509d-22c7-4a22-a47d-8c48425ef4a7	https://www.inaturalist.org/observations/69346481	Animalia	Chordata	Testudines		Testudinidae	Gopherus	Gopherus morafkai		SPECIES	Gopherus morafkai Murphy, Berry, Edwards, Leviton, Lathrop & Riedle, 2011	Gopherus morafkai		US		Arizona	PRESENT		28eb1a3f-1c15-4a95-931a-4af90ecb574d	32.341852	-110.909279	124.0						2019-09-23T10:21:13	23	9	2019	7704598	7704598	HUMAN_OBSERVATION	iNaturalist	Observations	69346481		Taylor Blazi	2021-02-10T16:56:31	CC_BY_NC_4_0	wislas	wislas			2023-02-13T16:11:47.523Z	StillImage	COORDINATE_ROUNDED;CONTINENT_DERIVED_FROM_COORDINATES
3039449583	50c9509d-22c7-4a22-a47d-8c48425ef4a7	https://www.inaturalist.org/observations/69122052	Animalia	Chordata	Testudines		Testudinidae	Gopherus	Gopherus morafkai		SPECIES	Gopherus morafkai Murphy, Berry, Edwards, Leviton, Lathrop & Riedle, 2011	Gopherus morafkai		US		Arizona	PRESENT		28eb1a3f-1c15-4a95-931a-4af90ecb574d	33.463525	-111.944847	488.0						2016-05-30T09:43:00	30	5	2016	7704598	7704598	HUMAN_OBSERVATION	iNaturalist	Observations	69122052		Veronica	2021-02-06T03:49:48	CC_BY_NC_4_0	Veronica	Veronica			2023-02-13T16:03:34.807Z	StillImage	COORDINATE_ROUNDED;CONTINENT_DERIVED_FROM_COORDINATES
3039231930	50c9509d-22c7-4a22-a47d-8c48425ef4a7	https://www.inaturalist.org/observations/69320676	Animalia	Chordata	Testudines		Testudinidae	Gopherus	Gopherus morafkai		SPECIES	Gopherus morafkai Murphy, Berry, Edwards, Leviton, Lathrop & Riedle, 2011	Gopherus morafkai		US		Arizona	PRESENT		28eb1a3f-1c15-4a95-931a-4af90ecb574d	32.415398	-111.586759	29093.0						2020-12-16T13:47:00	16	12	2020	7704598	7704598	HUMAN_OBSERVATION	iNaturalist	Observations	69320676		brandon_dietrich	2021-02-09T20:47:36	CC_BY_NC_4_0	brandon_dietrich	brandon_dietrich			2023-02-13T16:03:21.439Z	StillImage	COORDINATE_ROUNDED;CONTINENT_DERIVED_FROM_COORDINATES
3032138557	50c9509d-22c7-4a22-a47d-8c48425ef4a7	https://www.inaturalist.org/observations/68500002	Animalia	Chordata	Testudines		Testudinidae	Gopherus	Gopherus morafkai		SPECIES	Gopherus morafkai Murphy, Berry, Edwards, Leviton, Lathrop & Riedle, 2011	Gopherus morafkai		US		Arizona	PRESENT		28eb1a3f-1c15-4a95-931a-4af90ecb574d	33.756103	-112.096151	99.0						2020-03-15T19:50:12	15	3	2020	7704598	7704598	HUMAN_OBSERVATION	iNaturalist	Observations	68500002		Matthew Inabinett	2021-01-23T17:55:33	CC_BY_NC_4_0	dmolson	dmolson			2023-02-13T16:11:31.296Z	StillImage	COORDINATE_ROUNDED;CONTINENT_DERIVED_FROM_COORDINATES
[truncated: 1,243 more rows]
