# Supplementary material for: Mapping species of greatest conservation need and solar energy potential in the arid Southwest for future sustainable development
Source: PeerJ. 2025 Jan 2;13:e18568. doi: 10.7717/peerj.18568 (PMC11700496; doi:10.7717/peerj.18568)
Supplement: Supplemental Information 1 [file peerj-13-18568-s001.zip › Raw data/Species Occurrences/0285661-220831081235567.csv]

gbifID	datasetKey	occurrenceID	kingdom	phylum	class	order	family	genus	species	infraspecificEpithet	taxonRank	scientificName	verbatimScientificName	verbatimScientificNameAuthorship	countryCode	locality	stateProvince	occurrenceStatus	individualCount	publishingOrgKey	decimalLatitude	decimalLongitude	coordinateUncertaintyInMeters	coordinatePrecision	elevation	elevationAccuracy	depth	depthAccuracy	eventDate	day	month	year	taxonKey	speciesKey	basisOfRecord	institutionCode	collectionCode	catalogNumber	recordNumber	identifiedBy	dateIdentified	license	rightsHolder	recordedBy	typeStatus	establishmentMeans	lastInterpreted	mediaType	issue
986095271	4fa7b334-ce0d-4e88-aaae-2e0c138d049e	URN:catalog:CLO:EBIRD:OBS138775554	Animalia	Chordata	Aves	Passeriformes	Mimidae	Toxostoma	Toxostoma lecontei		SPECIES	Toxostoma lecontei Lawrence, 1851	Toxostoma lecontei		US	Quartzsite	Arizona	PRESENT	2	e2e717bf-551a-4917-bdc9-4fa0f342c530	33.66392	-114.22978							2012-02-01T00:00:00	1	2	2012	5231703	5231703	HUMAN_OBSERVATION	CLO	EBIRD	OBS138775554				CC_BY_4_0		obsr139795			2023-01-24T15:09:34.893Z		CONTINENT_DERIVED_FROM_COORDINATES
985541755	4fa7b334-ce0d-4e88-aaae-2e0c138d049e	URN:catalog:CLO:EBIRD:OBS123339575	Animalia	Chordata	Aves	Passeriformes	Mimidae	Toxostoma	Toxostoma lecontei		SPECIES	Toxostoma lecontei Lawrence, 1851	Toxostoma lecontei		US	Palmdale	California	PRESENT		e2e717bf-551a-4917-bdc9-4fa0f342c530	34.57939	-118.11691							2001-08-14T00:00:00	14	8	2001	5231703	5231703	HUMAN_OBSERVATION	CLO	EBIRD	OBS123339575				CC_BY_4_0		obsr160496			2023-01-24T15:10:46.703Z		CONTINENT_DERIVED_FROM_COORDINATES
984821181	4fa7b334-ce0d-4e88-aaae-2e0c138d049e	URN:catalog:CLO:EBIRD:OBS103087717	Animalia	Chordata	Aves	Passeriformes	Mimidae	Toxostoma	Toxostoma lecontei		SPECIES	Toxostoma lecontei Lawrence, 1851	Toxostoma lecontei		US	California City	California	PRESENT	1	e2e717bf-551a-4917-bdc9-4fa0f342c530	35.12577	-117.9859							2007-09-20T00:00:00	20	9	2007	5231703	5231703	HUMAN_OBSERVATION	CLO	EBIRD	OBS103087717				CC_BY_4_0		obsr92721			2023-01-24T15:14:34.735Z		CONTINENT_DERIVED_FROM_COORDINATES
984486954	4fa7b334-ce0d-4e88-aaae-2e0c138d049e	URN:catalog:CLO:EBIRD:OBS94343313	Animalia	Chordata	Aves	Passeriformes	Mimidae	Toxostoma	Toxostoma lecontei		SPECIES	Toxostoma lecontei Lawrence, 1851	Toxostoma lecontei		US	Inyokern	California	PRESENT	2	e2e717bf-551a-4917-bdc9-4fa0f342c530	35.64685	-117.8129							2010-06-21T00:00:00	21	6	2010	5231703	5231703	HUMAN_OBSERVATION	CLO	EBIRD	OBS94343313				CC_BY_4_0		obsr163325			2023-01-24T15:16:05.293Z		CONTINENT_DERIVED_FROM_COORDINATES
983889218	4fa7b334-ce0d-4e88-aaae-2e0c138d049e	URN:catalog:CLO:EBIRD:OBS80487803	Animalia	Chordata	Aves	Passeriformes	Mimidae	Toxostoma	Toxostoma lecontei		SPECIES	Toxostoma lecontei Lawrence, 1851	Toxostoma lecontei		US	Palmdale	California	PRESENT	2	e2e717bf-551a-4917-bdc9-4fa0f342c530	34.57939	-118.11691							2009-12-31T00:00:00	31	12	2009	5231703	5231703	HUMAN_OBSERVATION	CLO	EBIRD	OBS80487803				CC_BY_4_0		obsr123137			2023-01-24T14:55:23.107Z		CONTINENT_DERIVED_FROM_COORDINATES
983528381	4fa7b334-ce0d-4e88-aaae-2e0c138d049e	URN:catalog:CLO:EBIRD:OBS73394696	Animalia	Chordata	Aves	Passeriformes	Mimidae	Toxostoma	Toxostoma lecontei		SPECIES	Toxostoma lecontei Lawrence, 1851	Toxostoma lecontei		US	Maricopa	California	PRESENT		e2e717bf-551a-4917-bdc9-4fa0f342c530	35.05887	-119.40095							1991-03-09T00:00:00	9	3	1991	5231703	5231703	HUMAN_OBSERVATION	CLO	EBIRD	OBS73394696				CC_BY_4_0		obsr169238			2023-01-24T15:14:37.436Z		CONTINENT_DERIVED_FROM_COORDINATES
983111927	4fa7b334-ce0d-4e88-aaae-2e0c138d049e	URN:catalog:CLO:EBIRD:OBS66840152	Animalia	Chordata	Aves	Passeriformes	Mimidae	Toxostoma	Toxostoma lecontei		SPECIES	Toxostoma lecontei Lawrence, 1851	Toxostoma lecontei		US	California City	California	PRESENT		e2e717bf-551a-4917-bdc9-4fa0f342c530	35.12577	-117.9859							2003-09-25T00:00:00	25	9	2003	5231703	5231703	HUMAN_OBSERVATION	CLO	EBIRD	OBS66840152				CC_BY_4_0		obsr158843			2023-01-24T15:14:39.722Z		CONTINENT_DERIVED_FROM_COORDINATES
98307946	864c8736-f762-11e1-a439-00145eb45e9a		Animalia	Chordata	Aves	Passeriformes	Mimidae	Toxostoma	Toxostoma lecontei		SPECIES	Toxostoma lecontei Lawrence, 1851	Toxostoma lecontei		US	Vidal Wash	California	PRESENT		95f1c5d0-8996-11d9-a962-b8a03c50a862	34.12101	-114.56579							2005-04-27T00:00:00	27	4	2005	5231703	5231703	OBSERVATION	PRBO	PRBO-PC	XRSP11746PointCountVCP36				CC0_1_0					2023-02-13T07:52:14.707Z		GEODETIC_DATUM_ASSUMED_WGS84;CONTINENT_DERIVED_FROM_COORDINATES
98307945	864c8736-f762-11e1-a439-00145eb45e9a		Animalia	Chordata	Aves	Passeriformes	Mimidae	Toxostoma	Toxostoma lecontei		SPECIES	Toxostoma lecontei Lawrence, 1851	Toxostoma lecontei		US	Vidal Wash	California	PRESENT		95f1c5d0-8996-11d9-a962-b8a03c50a862	34.12118	-114.57392							2005-04-27T00:00:00	27	4	2005	5231703	5231703	OBSERVATION	PRBO	PRBO-PC	XRSP11743PointCountVCP34				CC0_1_0					2023-02-13T07:52:14.815Z		GEODETIC_DATUM_ASSUMED_WGS84;CONTINENT_DERIVED_FROM_COORDINATES
98307928	864c8736-f762-11e1-a439-00145eb45e9a		Animalia	Chordata	Aves	Passeriformes	Mimidae	Toxostoma	Toxostoma lecontei		SPECIES	Toxostoma lecontei Lawrence, 1851	Toxostoma lecontei		US	Riverside Mountains Wilderness	California	PRESENT		95f1c5d0-8996-11d9-a962-b8a03c50a862	34.04238	-114.57887							2005-05-04T00:00:00	4	5	2005	5231703	5231703	OBSERVATION	PRBO	PRBO-PC	XRSP11602PointCountVCP313				CC0_1_0					2023-02-13T07:52:14.706Z		GEODETIC_DATUM_ASSUMED_WGS84;CONTINENT_DERIVED_FROM_COORDINATES
98307927	864c8736-f762-11e1-a439-00145eb45e9a		Animalia	Chordata	Aves	Passeriformes	Mimidae	Toxostoma	Toxostoma lecontei		SPECIES	Toxostoma lecontei Lawrence, 1851	Toxostoma lecontei		US	Riverside Mountains Wilderness	California	PRESENT		95f1c5d0-8996-11d9-a962-b8a03c50a862	34.04238	-114.57887							2005-04-02T00:00:00	2	4	2005	5231703	5231703	OBSERVATION	PRBO	PRBO-PC	XRSP11602PointCountVCP11				CC0_1_0					2023-02-13T07:52:14.815Z		GEODETIC_DATUM_ASSUMED_WGS84;CONTINENT_DERIVED_FROM_COORDINATES
98307926	864c8736-f762-11e1-a439-00145eb45e9a		Animalia	Chordata	Aves	Passeriformes	Mimidae	Toxostoma	Toxostoma lecontei		SPECIES	Toxostoma lecontei Lawrence, 1851	Toxostoma lecontei		US	Riverside Mountains Wilderness	California	PRESENT		95f1c5d0-8996-11d9-a962-b8a03c50a862	34.04013	-114.57893							2005-05-04T00:00:00	4	5	2005	5231703	5231703	OBSERVATION	PRBO	PRBO-PC	XRSP11601PointCountVCP31				CC0_1_0					2023-02-13T07:52:14.821Z		GEODETIC_DATUM_ASSUMED_WGS84;CONTINENT_DERIVED_FROM_COORDINATES
98296246	864c8736-f762-11e1-a439-00145eb45e9a		Animalia	Chordata	Aves	Passeriformes	Mimidae	Toxostoma	Toxostoma lecontei		SPECIES	Toxostoma lecontei Lawrence, 1851	Toxostoma lecontei		US	South Mazourka	California	PRESENT		95f1c5d0-8996-11d9-a962-b8a03c50a862	36.78862	-118.12316							2002-06-12T00:00:00	12	6	2002	5231703	5231703	OBSERVATION	PRBO	PRBO-PC	LORP5634PointCountVCP2525				CC0_1_0					2023-02-13T07:52:14.668Z		GEODETIC_DATUM_ASSUMED_WGS84;CONTINENT_DERIVED_FROM_COORDINATES
98296244	864c8736-f762-11e1-a439-00145eb45e9a		Animalia	Chordata	Aves	Passeriformes	Mimidae	Toxostoma	Toxostoma lecontei		SPECIES	Toxostoma lecontei Lawrence, 1851	Toxostoma lecontei		US	South Mazourka	California	PRESENT		95f1c5d0-8996-11d9-a962-b8a03c50a862	36.78653	-118.12217							2005-06-07T00:00:00	7	6	2005	5231703	5231703	OBSERVATION	PRBO	PRBO-PC	LORP5633PointCountVCP2573				CC0_1_0					2023-02-13T07:52:14.782Z		GEODETIC_DATUM_ASSUMED_WGS84;CONTINENT_DERIVED_FROM_COORDINATES
98296218	864c8736-f762-11e1-a439-00145eb45e9a		Animalia	Chordata	Aves	Passeriformes	Mimidae	Toxostoma	Toxostoma lecontei		SPECIES	Toxostoma lecontei Lawrence, 1851	Toxostoma lecontei		US	South Mazourka	California	PRESENT		95f1c5d0-8996-11d9-a962-b8a03c50a862	36.76885	-118.11983							2002-06-12T00:00:00	12	6	2002	5231703	5231703	OBSERVATION	PRBO	PRBO-PC	LORP5624PointCountVCP2522				CC0_1_0					2023-02-13T07:52:14.696Z		GEODETIC_DATUM_ASSUMED_WGS84;CONTINENT_DERIVED_FROM_COORDINATES
98296212	864c8736-f762-11e1-a439-00145eb45e9a		Animalia	Chordata	Aves	Passeriformes	Mimidae	Toxostoma	Toxostoma lecontei		SPECIES	Toxostoma lecontei Lawrence, 1851	Toxostoma lecontei		US	Pangborn	California	PRESENT		95f1c5d0-8996-11d9-a962-b8a03c50a862	36.63744	-118.07479							2005-06-25T00:00:00	25	6	2005	5231703	5231703	OBSERVATION	PRBO	PRBO-PC	LORP5619PointCountVCP25819				CC0_1_0					2023-02-13T07:52:24.358Z		GEODETIC_DATUM_ASSUMED_WGS84;CONTINENT_DERIVED_FROM_COORDINATES
98296210	864c8736-f762-11e1-a439-00145eb45e9a		Animalia	Chordata	Aves	Passeriformes	Mimidae	Toxostoma	Toxostoma lecontei		SPECIES	Toxostoma lecontei Lawrence, 1851	Toxostoma lecontei		US	Pangborn	California	PRESENT		95f1c5d0-8996-11d9-a962-b8a03c50a862	36.63744	-118.07479							2005-06-12T00:00:00	12	6	2005	5231703	5231703	OBSERVATION	PRBO	PRBO-PC	LORP5619PointCountVCP25716				CC0_1_0					2023-02-13T07:52:23.741Z		GEODETIC_DATUM_ASSUMED_WGS84;CONTINENT_DERIVED_FROM_COORDINATES
98296164	864c8736-f762-11e1-a439-00145eb45e9a		Animalia	Chordata	Aves	Passeriformes	Mimidae	Toxostoma	Toxostoma lecontei		SPECIES	Toxostoma lecontei Lawrence, 1851	Toxostoma lecontei		US	Pangborn	California	PRESENT		95f1c5d0-8996-11d9-a962-b8a03c50a862	36.63442	-118.0557							2005-06-12T00:00:00	12	6	2005	5231703	5231703	OBSERVATION	PRBO	PRBO-PC	LORP5609PointCountVCP2575				CC0_1_0					2023-02-13T07:52:14.775Z		GEODETIC_DATUM_ASSUMED_WGS84;CONTINENT_DERIVED_FROM_COORDINATES
98295748	864c8736-f762-11e1-a439-00145eb45e9a		Animalia	Chordata	Aves	Passeriformes	Mimidae	Toxostoma	Toxostoma lecontei		SPECIES	Toxostoma lecontei Lawrence, 1851	Toxostoma lecontei		US	Owens River - North of Mazourka	California	PRESENT		95f1c5d0-8996-11d9-a962-b8a03c50a862	36.81537	-118.13338							2003-06-18T00:00:00	18	6	2003	5231703	5231703	OBSERVATION	PRBO	PRBO-PC	LORP5594PointCountVCP2556				CC0_1_0					2023-02-13T07:52:14.689Z		GEODETIC_DATUM_ASSUMED_WGS84;CONTINENT_DERIVED_FROM_COORDINATES
98295672	864c8736-f762-11e1-a439-00145eb45e9a		Animalia	Chordata	Aves	Passeriformes	Mimidae	Toxostoma	Toxostoma lecontei		SPECIES	Toxostoma lecontei Lawrence, 1851	Toxostoma lecontei		US	Owens River - North of Mazourka	California	PRESENT		95f1c5d0-8996-11d9-a962-b8a03c50a862	36.8173	-118.13365							2000-06-10T00:00:00	10	6	2000	5231703	5231703	OBSERVATION	PRBO	PRBO-PC	LORP5593PointCountFR50_IO59				CC0_1_0					2023-02-13T07:52:24.353Z		GEODETIC_DATUM_ASSUMED_WGS84;CONTINENT_DERIVED_FROM_COORDINATES
98295670	864c8736-f762-11e1-a439-00145eb45e9a		Animalia	Chordata	Aves	Passeriformes	Mimidae	Toxostoma	Toxostoma lecontei		SPECIES	Toxostoma lecontei Lawrence, 1851	Toxostoma lecontei		US	Owens River - North of Mazourka	California	PRESENT		95f1c5d0-8996-11d9-a962-b8a03c50a862	36.8173	-118.13365							2000-06-10T00:00:00	10	6	2000	5231703	5231703	OBSERVATION	PRBO	PRBO-PC	LORP5593PointCountFR50_IO58				CC0_1_0					2023-02-13T07:52:14.667Z		GEODETIC_DATUM_ASSUMED_WGS84;CONTINENT_DERIVED_FROM_COORDINATES
98295668	864c8736-f762-11e1-a439-00145eb45e9a		Animalia	Chordata	Aves	Passeriformes	Mimidae	Toxostoma	Toxostoma lecontei		SPECIES	Toxostoma lecontei Lawrence, 1851	Toxostoma lecontei		US	Owens River - North of Mazourka	California	PRESENT		95f1c5d0-8996-11d9-a962-b8a03c50a862	36.8173	-118.13365							2000-06-10T00:00:00	10	6	2000	5231703	5231703	OBSERVATION	PRBO	PRBO-PC	LORP5593PointCountFR50_IO52				CC0_1_0					2023-02-13T07:52:14.554Z		GEODETIC_DATUM_ASSUMED_WGS84;CONTINENT_DERIVED_FROM_COORDINATES
98295617	864c8736-f762-11e1-a439-00145eb45e9a		Animalia	Chordata	Aves	Passeriformes	Mimidae	Toxostoma	Toxostoma lecontei		SPECIES	Toxostoma lecontei Lawrence, 1851	Toxostoma lecontei		US	Owens River - North of Mazourka	California	PRESENT		95f1c5d0-8996-11d9-a962-b8a03c50a862	36.81955	-118.13482							1999-06-23T00:00:00	23	6	1999	5231703	5231703	OBSERVATION	PRBO	PRBO-PC	LORP5592PointCountFR50_IO35				CC0_1_0					2023-02-13T07:52:23.740Z		GEODETIC_DATUM_ASSUMED_WGS84;CONTINENT_DERIVED_FROM_COORDINATES
98295601	864c8736-f762-11e1-a439-00145eb45e9a		Animalia	Chordata	Aves	Passeriformes	Mimidae	Toxostoma	Toxostoma lecontei		SPECIES	Toxostoma lecontei Lawrence, 1851	Toxostoma lecontei		US	Owens River - North of Mazourka	California	PRESENT		95f1c5d0-8996-11d9-a962-b8a03c50a862	36.8206	-118.13693							2003-06-18T00:00:00	18	6	2003	5231703	5231703	OBSERVATION	PRBO	PRBO-PC	LORP5591PointCountVCP2557				CC0_1_0					2023-02-13T07:52:24.243Z		GEODETIC_DATUM_ASSUMED_WGS84;CONTINENT_DERIVED_FROM_COORDINATES
98295528	864c8736-f762-11e1-a439-00145eb45e9a		Animalia	Chordata	Aves	Passeriformes	Mimidae	Toxostoma	Toxostoma lecontei		SPECIES	Toxostoma lecontei Lawrence, 1851	Toxostoma lecontei		US	Owens River - North of Mazourka	California	PRESENT		95f1c5d0-8996-11d9-a962-b8a03c50a862	36.82176	-118.13917							2003-05-27T00:00:00	27	5	2003	5231703	5231703	OBSERVATION	PRBO	PRBO-PC	LORP5590PointCountVCP2545				CC0_1_0					2023-02-13T07:52:22.670Z		GEODETIC_DATUM_ASSUMED_WGS84;CONTINENT_DERIVED_FROM_COORDINATES
982952485	4fa7b334-ce0d-4e88-aaae-2e0c138d049e	URN:catalog:CLO:EBIRD:OBS61545824	Animalia	Chordata	Aves	Passeriformes	Mimidae	Toxostoma	Toxostoma lecontei		SPECIES	Toxostoma lecontei Lawrence, 1851	Toxostoma lecontei		US	Maricopa	California	PRESENT	1	e2e717bf-551a-4917-bdc9-4fa0f342c530	35.05887	-119.40095							2009-01-14T00:00:00	14	1	2009	5231703	5231703	HUMAN_OBSERVATION	CLO	EBIRD	OBS61545824				CC_BY_4_0		obsr88926			2023-01-24T14:57:09.941Z		CONTINENT_DERIVED_FROM_COORDINATES
98295175	864c8736-f762-11e1-a439-00145eb45e9a		Animalia	Chordata	Aves	Passeriformes	Mimidae	Toxostoma	Toxostoma lecontei		SPECIES	Toxostoma lecontei Lawrence, 1851	Toxostoma lecontei		US	Narrow Gauge	California	PRESENT		95f1c5d0-8996-11d9-a962-b8a03c50a862	36.59795	-118.03287							2003-06-23T00:00:00	23	6	2003	5231703	5231703	OBSERVATION	PRBO	PRBO-PC	LORP5575PointCountVCP2567				CC0_1_0					2023-02-13T07:52:14.666Z		GEODETIC_DATUM_ASSUMED_WGS84;CONTINENT_DERIVED_FROM_COORDINATES
98294979	864c8736-f762-11e1-a439-00145eb45e9a		Animalia	Chordata	Aves	Passeriformes	Mimidae	Toxostoma	Toxostoma lecontei		SPECIES	Toxostoma lecontei Lawrence, 1851	Toxostoma lecontei		US	McIver	California	PRESENT		95f1c5d0-8996-11d9-a962-b8a03c50a862	36.841	-118.14592							2005-05-29T00:00:00	29	5	2005	5231703	5231703	OBSERVATION	PRBO	PRBO-PC	LORP5566PointCountVCP25711				CC0_1_0					2023-02-13T07:52:23.738Z		GEODETIC_DATUM_ASSUMED_WGS84;CONTINENT_DERIVED_FROM_COORDINATES
98294959	864c8736-f762-11e1-a439-00145eb45e9a		Animalia	Chordata	Aves	Passeriformes	Mimidae	Toxostoma	Toxostoma lecontei		SPECIES	Toxostoma lecontei Lawrence, 1851	Toxostoma lecontei		US	McIver	California	PRESENT		95f1c5d0-8996-11d9-a962-b8a03c50a862	36.84312	-118.14671							2005-05-29T00:00:00	29	5	2005	5231703	5231703	OBSERVATION	PRBO	PRBO-PC	LORP5565PointCountVCP2573				CC0_1_0					2023-02-13T07:52:14.773Z		GEODETIC_DATUM_ASSUMED_WGS84;CONTINENT_DERIVED_FROM_COORDINATES
98294900	864c8736-f762-11e1-a439-00145eb45e9a		Animalia	Chordata	Aves	Passeriformes	Mimidae	Toxostoma	Toxostoma lecontei		SPECIES	Toxostoma lecontei Lawrence, 1851	Toxostoma lecontei		US	McIver	California	PRESENT		95f1c5d0-8996-11d9-a962-b8a03c50a862	36.8488	-118.14458							2005-05-29T00:00:00	29	5	2005	5231703	5231703	OBSERVATION	PRBO	PRBO-PC	LORP5562PointCountVCP2573				CC0_1_0					2023-02-13T07:52:14.662Z		GEODETIC_DATUM_ASSUMED_WGS84;CONTINENT_DERIVED_FROM_COORDINATES
98294891	864c8736-f762-11e1-a439-00145eb45e9a		Animalia	Chordata	Aves	Passeriformes	Mimidae	Toxostoma	Toxostoma lecontei		SPECIES	Toxostoma lecontei Lawrence, 1851	Toxostoma lecontei		US	McIver	California	PRESENT		95f1c5d0-8996-11d9-a962-b8a03c50a862	36.8488	-118.14458							2003-06-12T00:00:00	12	6	2003	5231703	5231703	OBSERVATION	PRBO	PRBO-PC	LORP5562PointCountVCP2551				CC0_1_0					2023-02-13T07:52:14.659Z		GEODETIC_DATUM_ASSUMED_WGS84;CONTINENT_DERIVED_FROM_COORDINATES
98294882	864c8736-f762-11e1-a439-00145eb45e9a		Animalia	Chordata	Aves	Passeriformes	Mimidae	Toxostoma	Toxostoma lecontei		SPECIES	Toxostoma lecontei Lawrence, 1851	Toxostoma lecontei		US	McIver	California	PRESENT		95f1c5d0-8996-11d9-a962-b8a03c50a862	36.85113	-118.14423							2005-05-29T00:00:00	29	5	2005	5231703	5231703	OBSERVATION	PRBO	PRBO-PC	LORP5561PointCountVCP2575				CC0_1_0					2023-02-13T07:52:24.241Z		GEODETIC_DATUM_ASSUMED_WGS84;CONTINENT_DERIVED_FROM_COORDINATES
98294873	864c8736-f762-11e1-a439-00145eb45e9a		Animalia	Chordata	Aves	Passeriformes	Mimidae	Toxostoma	Toxostoma lecontei		SPECIES	Toxostoma lecontei Lawrence, 1851	Toxostoma lecontei		US	McIver	California	PRESENT		95f1c5d0-8996-11d9-a962-b8a03c50a862	36.85113	-118.14423							2003-05-27T00:00:00	27	5	2003	5231703	5231703	OBSERVATION	PRBO	PRBO-PC	LORP5561PointCountVCP25411				CC0_1_0					2023-02-13T07:52:14.659Z		GEODETIC_DATUM_ASSUMED_WGS84;CONTINENT_DERIVED_FROM_COORDINATES
98294832	864c8736-f762-11e1-a439-00145eb45e9a		Animalia	Chordata	Aves	Passeriformes	Mimidae	Toxostoma	Toxostoma lecontei		SPECIES	Toxostoma lecontei Lawrence, 1851	Toxostoma lecontei		US	McIver	California	PRESENT		95f1c5d0-8996-11d9-a962-b8a03c50a862	36.85676	-118.14575							2003-06-12T00:00:00	12	6	2003	5231703	5231703	OBSERVATION	PRBO	PRBO-PC	LORP5558PointCountVCP2557				CC0_1_0					2023-02-13T07:52:14.693Z		GEODETIC_DATUM_ASSUMED_WGS84;CONTINENT_DERIVED_FROM_COORDINATES
98294828	864c8736-f762-11e1-a439-00145eb45e9a		Animalia	Chordata	Aves	Passeriformes	Mimidae	Toxostoma	Toxostoma lecontei		SPECIES	Toxostoma lecontei Lawrence, 1851	Toxostoma lecontei		US	McIver	California	PRESENT		95f1c5d0-8996-11d9-a962-b8a03c50a862	36.85676	-118.14575							2003-06-12T00:00:00	12	6	2003	5231703	5231703	OBSERVATION	PRBO	PRBO-PC	LORP5558PointCountVCP2555				CC0_1_0					2023-02-13T07:52:24.241Z		GEODETIC_DATUM_ASSUMED_WGS84;CONTINENT_DERIVED_FROM_COORDINATES
98294778	864c8736-f762-11e1-a439-00145eb45e9a		Animalia	Chordata	Aves	Passeriformes	Mimidae	Toxostoma	Toxostoma lecontei		SPECIES	Toxostoma lecontei Lawrence, 1851	Toxostoma lecontei		US	Manzanar	California	PRESENT		95f1c5d0-8996-11d9-a962-b8a03c50a862	36.73192	-118.10488							2005-06-06T00:00:00	6	6	2005	5231703	5231703	OBSERVATION	PRBO	PRBO-PC	LORP5548PointCountVCP2586				CC0_1_0					2023-02-13T07:52:14.779Z		GEODETIC_DATUM_ASSUMED_WGS84;CONTINENT_DERIVED_FROM_COORDINATES
98294773	864c8736-f762-11e1-a439-00145eb45e9a		Animalia	Chordata	Aves	Passeriformes	Mimidae	Toxostoma	Toxostoma lecontei		SPECIES	Toxostoma lecontei Lawrence, 1851	Toxostoma lecontei		US	Manzanar	California	PRESENT		95f1c5d0-8996-11d9-a962-b8a03c50a862	36.72806	-118.09896							2003-06-29T00:00:00	29	6	2003	5231703	5231703	OBSERVATION	PRBO	PRBO-PC	LORP5545PointCountVCP2566				CC0_1_0					2023-02-13T07:52:14.485Z		GEODETIC_DATUM_ASSUMED_WGS84;CONTINENT_DERIVED_FROM_COORDINATES
98294738	864c8736-f762-11e1-a439-00145eb45e9a		Animalia	Chordata	Aves	Passeriformes	Mimidae	Toxostoma	Toxostoma lecontei		SPECIES	Toxostoma lecontei Lawrence, 1851	Toxostoma lecontei		US	Goodale Creek	California	PRESENT		95f1c5d0-8996-11d9-a962-b8a03c50a862	36.96701	-118.20062							2002-06-26T00:00:00	26	6	2002	5231703	5231703	OBSERVATION	PRBO	PRBO-PC	LORP5536PointCountVCP2532				CC0_1_0					2023-02-13T07:52:14.659Z		GEODETIC_DATUM_ASSUMED_WGS84;CONTINENT_DERIVED_FROM_COORDINATES
98294736	864c8736-f762-11e1-a439-00145eb45e9a		Animalia	Chordata	Aves	Passeriformes	Mimidae	Toxostoma	Toxostoma lecontei		SPECIES	Toxostoma lecontei Lawrence, 1851	Toxostoma lecontei		US	Goodale Creek	California	PRESENT		95f1c5d0-8996-11d9-a962-b8a03c50a862	36.96475	-118.2005							2005-06-15T00:00:00	15	6	2005	5231703	5231703	OBSERVATION	PRBO	PRBO-PC	LORP5535PointCountVCP2587				CC0_1_0					2023-02-13T07:52:22.669Z		GEODETIC_DATUM_ASSUMED_WGS84;CONTINENT_DERIVED_FROM_COORDINATES
98294733	864c8736-f762-11e1-a439-00145eb45e9a		Animalia	Chordata	Aves	Passeriformes	Mimidae	Toxostoma	Toxostoma lecontei		SPECIES	Toxostoma lecontei Lawrence, 1851	Toxostoma lecontei		US	Goodale Creek	California	PRESENT		95f1c5d0-8996-11d9-a962-b8a03c50a862	36.95934	-118.19574							2002-05-27T00:00:00	27	5	2002	5231703	5231703	OBSERVATION	PRBO	PRBO-PC	LORP5532PointCountVCP2513				CC0_1_0					2023-02-13T07:52:14.693Z		GEODETIC_DATUM_ASSUMED_WGS84;CONTINENT_DERIVED_FROM_COORDINATES
98294731	864c8736-f762-11e1-a439-00145eb45e9a		Animalia	Chordata	Aves	Passeriformes	Mimidae	Toxostoma	Toxostoma lecontei		SPECIES	Toxostoma lecontei Lawrence, 1851	Toxostoma lecontei		US	Goodale Creek	California	PRESENT		95f1c5d0-8996-11d9-a962-b8a03c50a862	36.95717	-118.195							2005-06-15T00:00:00	15	6	2005	5231703	5231703	OBSERVATION	PRBO	PRBO-PC	LORP5531PointCountVCP2574				CC0_1_0					2023-02-13T07:52:34.507Z		GEODETIC_DATUM_ASSUMED_WGS84;CONTINENT_DERIVED_FROM_COORDINATES
98294727	864c8736-f762-11e1-a439-00145eb45e9a		Animalia	Chordata	Aves	Passeriformes	Mimidae	Toxostoma	Toxostoma lecontei		SPECIES	Toxostoma lecontei Lawrence, 1851	Toxostoma lecontei		US	Goodale Creek	California	PRESENT		95f1c5d0-8996-11d9-a962-b8a03c50a862	36.95717	-118.195							2002-06-16T00:00:00	16	6	2002	5231703	5231703	OBSERVATION	PRBO	PRBO-PC	LORP5531PointCountVCP2524				CC0_1_0					2023-02-13T07:52:24.351Z		GEODETIC_DATUM_ASSUMED_WGS84;CONTINENT_DERIVED_FROM_COORDINATES
98294725	864c8736-f762-11e1-a439-00145eb45e9a		Animalia	Chordata	Aves	Passeriformes	Mimidae	Toxostoma	Toxostoma lecontei		SPECIES	Toxostoma lecontei Lawrence, 1851	Toxostoma lecontei		US	Goodale Creek	California	PRESENT		95f1c5d0-8996-11d9-a962-b8a03c50a862	36.95717	-118.195							2002-06-16T00:00:00	16	6	2002	5231703	5231703	OBSERVATION	PRBO	PRBO-PC	LORP5531PointCountVCP2523				CC0_1_0					2023-02-13T07:52:14.665Z		GEODETIC_DATUM_ASSUMED_WGS84;CONTINENT_DERIVED_FROM_COORDINATES
98294717	864c8736-f762-11e1-a439-00145eb45e9a		Animalia	Chordata	Aves	Passeriformes	Mimidae	Toxostoma	Toxostoma lecontei		SPECIES	Toxostoma lecontei Lawrence, 1851	Toxostoma lecontei		US	Goodale Creek	California	PRESENT		95f1c5d0-8996-11d9-a962-b8a03c50a862	36.94925	-118.19241							2003-06-20T00:00:00	20	6	2003	5231703	5231703	OBSERVATION	PRBO	PRBO-PC	LORP5527PointCountVCP2552				CC0_1_0					2023-02-13T07:52:22.275Z		GEODETIC_DATUM_ASSUMED_WGS84;CONTINENT_DERIVED_FROM_COORDINATES
98294713	864c8736-f762-11e1-a439-00145eb45e9a		Animalia	Chordata	Aves	Passeriformes	Mimidae	Toxostoma	Toxostoma lecontei		SPECIES	Toxostoma lecontei Lawrence, 1851	Toxostoma lecontei		US	Delta	California	PRESENT		95f1c5d0-8996-11d9-a962-b8a03c50a862	36.57186	-118.01264							2003-06-26T00:00:00	26	6	2003	5231703	5231703	OBSERVATION	PRBO	PRBO-PC	LORP5524PointCountVCP2567				CC0_1_0					2023-02-13T07:52:34.507Z		GEODETIC_DATUM_ASSUMED_WGS84;CONTINENT_DERIVED_FROM_COORDINATES
98294657	864c8736-f762-11e1-a439-00145eb45e9a		Animalia	Chordata	Aves	Passeriformes	Mimidae	Toxostoma	Toxostoma lecontei		SPECIES	Toxostoma lecontei Lawrence, 1851	Toxostoma lecontei		US	Delta	California	PRESENT		95f1c5d0-8996-11d9-a962-b8a03c50a862	36.56897	-117.9957							2003-06-26T00:00:00	26	6	2003	5231703	5231703	OBSERVATION	PRBO	PRBO-PC	LORP5516PointCountVCP2576				CC0_1_0					2023-02-13T07:52:14.659Z		GEODETIC_DATUM_ASSUMED_WGS84;CONTINENT_DERIVED_FROM_COORDINATES
98294655	864c8736-f762-11e1-a439-00145eb45e9a		Animalia	Chordata	Aves	Passeriformes	Mimidae	Toxostoma	Toxostoma lecontei		SPECIES	Toxostoma lecontei Lawrence, 1851	Toxostoma lecontei		US	Delta	California	PRESENT		95f1c5d0-8996-11d9-a962-b8a03c50a862	36.56497	-117.99582							2005-06-09T00:00:00	9	6	2005	5231703	5231703	OBSERVATION	PRBO	PRBO-PC	LORP5514PointCountVCP2572				CC0_1_0					2023-02-13T07:52:22.669Z		GEODETIC_DATUM_ASSUMED_WGS84;CONTINENT_DERIVED_FROM_COORDINATES
98294651	864c8736-f762-11e1-a439-00145eb45e9a		Animalia	Chordata	Aves	Passeriformes	Mimidae	Toxostoma	Toxostoma lecontei		SPECIES	Toxostoma lecontei Lawrence, 1851	Toxostoma lecontei		US	Delta	California	PRESENT		95f1c5d0-8996-11d9-a962-b8a03c50a862	36.56277	-117.99516							2005-06-23T00:00:00	23	6	2005	5231703	5231703	OBSERVATION	PRBO	PRBO-PC	LORP5513PointCountVCP25815				CC0_1_0					2023-02-13T07:52:14.715Z		GEODETIC_DATUM_ASSUMED_WGS84;CONTINENT_DERIVED_FROM_COORDINATES
98294648	864c8736-f762-11e1-a439-00145eb45e9a		Animalia	Chordata	Aves	Passeriformes	Mimidae	Toxostoma	Toxostoma lecontei		SPECIES	Toxostoma lecontei Lawrence, 1851	Toxostoma lecontei		US	Delta	California	PRESENT		95f1c5d0-8996-11d9-a962-b8a03c50a862	36.56055	-117.99545							2003-06-06T00:00:00	6	6	2003	5231703	5231703	OBSERVATION	PRBO	PRBO-PC	LORP5512PointCountVCP2556				CC0_1_0					2023-02-13T07:52:24.240Z		GEODETIC_DATUM_ASSUMED_WGS84;CONTINENT_DERIVED_FROM_COORDINATES
98294645	864c8736-f762-11e1-a439-00145eb45e9a		Animalia	Chordata	Aves	Passeriformes	Mimidae	Toxostoma	Toxostoma lecontei		SPECIES	Toxostoma lecontei Lawrence, 1851	Toxostoma lecontei		US	Delta	California	PRESENT		95f1c5d0-8996-11d9-a962-b8a03c50a862	36.55853	-117.99413							2003-06-26T00:00:00	26	6	2003	5231703	5231703	OBSERVATION	PRBO	PRBO-PC	LORP5511PointCountVCP2566				CC0_1_0					2023-02-13T07:52:23.738Z		GEODETIC_DATUM_ASSUMED_WGS84;CONTINENT_DERIVED_FROM_COORDINATES
98294643	864c8736-f762-11e1-a439-00145eb45e9a		Animalia	Chordata	Aves	Passeriformes	Mimidae	Toxostoma	Toxostoma lecontei		SPECIES	Toxostoma lecontei Lawrence, 1851	Toxostoma lecontei		US	Crystal Ridge	California	PRESENT		95f1c5d0-8996-11d9-a962-b8a03c50a862	36.8839	-118.16755							2003-06-27T00:00:00	27	6	2003	5231703	5231703	OBSERVATION	PRBO	PRBO-PC	LORP5510PointCountVCP2564				CC0_1_0					2023-02-13T07:52:14.773Z		GEODETIC_DATUM_ASSUMED_WGS84;CONTINENT_DERIVED_FROM_COORDINATES
98294637	864c8736-f762-11e1-a439-00145eb45e9a		Animalia	Chordata	Aves	Passeriformes	Mimidae	Toxostoma	Toxostoma lecontei		SPECIES	Toxostoma lecontei Lawrence, 1851	Toxostoma lecontei		US	Crystal Ridge	California	PRESENT		95f1c5d0-8996-11d9-a962-b8a03c50a862	36.88546	-118.1695							2005-06-16T00:00:00	16	6	2005	5231703	5231703	OBSERVATION	PRBO	PRBO-PC	LORP5508PointCountVCP2582				CC0_1_0					2023-02-13T07:52:22.669Z		GEODETIC_DATUM_ASSUMED_WGS84;CONTINENT_DERIVED_FROM_COORDINATES
98294632	864c8736-f762-11e1-a439-00145eb45e9a		Animalia	Chordata	Aves	Passeriformes	Mimidae	Toxostoma	Toxostoma lecontei		SPECIES	Toxostoma lecontei Lawrence, 1851	Toxostoma lecontei		US	Crystal Ridge	California	PRESENT		95f1c5d0-8996-11d9-a962-b8a03c50a862	36.88274	-118.16515							2005-06-01T00:00:00	1	6	2005	5231703	5231703	OBSERVATION	PRBO	PRBO-PC	LORP5507PointCountVCP2571				CC0_1_0					2023-02-13T07:52:34.507Z		GEODETIC_DATUM_ASSUMED_WGS84;CONTINENT_DERIVED_FROM_COORDINATES
98294630	864c8736-f762-11e1-a439-00145eb45e9a		Animalia	Chordata	Aves	Passeriformes	Mimidae	Toxostoma	Toxostoma lecontei		SPECIES	Toxostoma lecontei Lawrence, 1851	Toxostoma lecontei		US	Crystal Ridge	California	PRESENT		95f1c5d0-8996-11d9-a962-b8a03c50a862	36.88274	-118.16515							2003-06-27T00:00:00	27	6	2003	5231703	5231703	OBSERVATION	PRBO	PRBO-PC	LORP5507PointCountVCP2563				CC0_1_0					2023-02-13T07:52:24.608Z		GEODETIC_DATUM_ASSUMED_WGS84;CONTINENT_DERIVED_FROM_COORDINATES
98294628	864c8736-f762-11e1-a439-00145eb45e9a		Animalia	Chordata	Aves	Passeriformes	Mimidae	Toxostoma	Toxostoma lecontei		SPECIES	Toxostoma lecontei Lawrence, 1851	Toxostoma lecontei		US	Crystal Ridge	California	PRESENT		95f1c5d0-8996-11d9-a962-b8a03c50a862	36.88054	-118.16451							2005-06-16T00:00:00	16	6	2005	5231703	5231703	OBSERVATION	PRBO	PRBO-PC	LORP5506PointCountVCP2581				CC0_1_0					2023-02-13T07:52:24.351Z		GEODETIC_DATUM_ASSUMED_WGS84;CONTINENT_DERIVED_FROM_COORDINATES
98294627	864c8736-f762-11e1-a439-00145eb45e9a		Animalia	Chordata	Aves	Passeriformes	Mimidae	Toxostoma	Toxostoma lecontei		SPECIES	Toxostoma lecontei Lawrence, 1851	Toxostoma lecontei		US	Crystal Ridge	California	PRESENT		95f1c5d0-8996-11d9-a962-b8a03c50a862	36.88054	-118.16451							2003-06-13T00:00:00	13	6	2003	5231703	5231703	OBSERVATION	PRBO	PRBO-PC	LORP5506PointCountVCP2553				CC0_1_0					2023-02-13T07:52:23.738Z		GEODETIC_DATUM_ASSUMED_WGS84;CONTINENT_DERIVED_FROM_COORDINATES
98294620	864c8736-f762-11e1-a439-00145eb45e9a		Animalia	Chordata	Aves	Passeriformes	Mimidae	Toxostoma	Toxostoma lecontei		SPECIES	Toxostoma lecontei Lawrence, 1851	Toxostoma lecontei		US	Crystal Ridge	California	PRESENT		95f1c5d0-8996-11d9-a962-b8a03c50a862	36.87675	-118.16151							2003-06-27T00:00:00	27	6	2003	5231703	5231703	OBSERVATION	PRBO	PRBO-PC	LORP5504PointCountVCP2561				CC0_1_0					2023-02-13T07:52:14.659Z		GEODETIC_DATUM_ASSUMED_WGS84;CONTINENT_DERIVED_FROM_COORDINATES
98294611	864c8736-f762-11e1-a439-00145eb45e9a		Animalia	Chordata	Aves	Passeriformes	Mimidae	Toxostoma	Toxostoma lecontei		SPECIES	Toxostoma lecontei Lawrence, 1851	Toxostoma lecontei		US	Crystal Ridge	California	PRESENT		95f1c5d0-8996-11d9-a962-b8a03c50a862	36.87489	-118.16015							2005-06-01T00:00:00	1	6	2005	5231703	5231703	OBSERVATION	PRBO	PRBO-PC	LORP5503PointCountVCP2573				CC0_1_0					2023-02-13T07:52:24.240Z		GEODETIC_DATUM_ASSUMED_WGS84;CONTINENT_DERIVED_FROM_COORDINATES
98294609	864c8736-f762-11e1-a439-00145eb45e9a		Animalia	Chordata	Aves	Passeriformes	Mimidae	Toxostoma	Toxostoma lecontei		SPECIES	Toxostoma lecontei Lawrence, 1851	Toxostoma lecontei		US	Crystal Ridge	California	PRESENT		95f1c5d0-8996-11d9-a962-b8a03c50a862	36.87489	-118.16015							2005-06-01T00:00:00	1	6	2005	5231703	5231703	OBSERVATION	PRBO	PRBO-PC	LORP5503PointCountVCP2572				CC0_1_0					2023-02-13T07:52:23.738Z		GEODETIC_DATUM_ASSUMED_WGS84;CONTINENT_DERIVED_FROM_COORDINATES
98294603	864c8736-f762-11e1-a439-00145eb45e9a		Animalia	Chordata	Aves	Passeriformes	Mimidae	Toxostoma	Toxostoma lecontei		SPECIES	Toxostoma lecontei Lawrence, 1851	Toxostoma lecontei		US	Crystal Ridge	California	PRESENT		95f1c5d0-8996-11d9-a962-b8a03c50a862	36.87489	-118.16015							2003-06-27T00:00:00	27	6	2003	5231703	5231703	OBSERVATION	PRBO	PRBO-PC	LORP5503PointCountVCP2564				CC0_1_0					2023-02-13T07:52:14.662Z		GEODETIC_DATUM_ASSUMED_WGS84;CONTINENT_DERIVED_FROM_COORDINATES
98294590	864c8736-f762-11e1-a439-00145eb45e9a		Animalia	Chordata	Aves	Passeriformes	Mimidae	Toxostoma	Toxostoma lecontei		SPECIES	Toxostoma lecontei Lawrence, 1851	Toxostoma lecontei		US	Crystal Ridge	California	PRESENT		95f1c5d0-8996-11d9-a962-b8a03c50a862	36.87359	-118.15784							2005-06-16T00:00:00	16	6	2005	5231703	5231703	OBSERVATION	PRBO	PRBO-PC	LORP5502PointCountVCP2583				CC0_1_0					2023-02-13T07:52:22.634Z		GEODETIC_DATUM_ASSUMED_WGS84;CONTINENT_DERIVED_FROM_COORDINATES
98294572	864c8736-f762-11e1-a439-00145eb45e9a		Animalia	Chordata	Aves	Passeriformes	Mimidae	Toxostoma	Toxostoma lecontei		SPECIES	Toxostoma lecontei Lawrence, 1851	Toxostoma lecontei		US	Crystal Ridge	California	PRESENT		95f1c5d0-8996-11d9-a962-b8a03c50a862	36.87176	-118.1561							2003-06-27T00:00:00	27	6	2003	5231703	5231703	OBSERVATION	PRBO	PRBO-PC	LORP5501PointCountVCP2561				CC0_1_0					2023-02-13T07:52:22.634Z		GEODETIC_DATUM_ASSUMED_WGS84;CONTINENT_DERIVED_FROM_COORDINATES
98294566	864c8736-f762-11e1-a439-00145eb45e9a		Animalia	Chordata	Aves	Passeriformes	Mimidae	Toxostoma	Toxostoma lecontei		SPECIES	Toxostoma lecontei Lawrence, 1851	Toxostoma lecontei		US	Crystal Ridge	California	PRESENT		95f1c5d0-8996-11d9-a962-b8a03c50a862	36.87023	-118.15403							2005-06-16T00:00:00	16	6	2005	5231703	5231703	OBSERVATION	PRBO	PRBO-PC	LORP5500PointCountVCP2582				CC0_1_0					2023-02-13T07:52:24.354Z		GEODETIC_DATUM_ASSUMED_WGS84;CONTINENT_DERIVED_FROM_COORDINATES
98294563	864c8736-f762-11e1-a439-00145eb45e9a		Animalia	Chordata	Aves	Passeriformes	Mimidae	Toxostoma	Toxostoma lecontei		SPECIES	Toxostoma lecontei Lawrence, 1851	Toxostoma lecontei		US	Crystal Ridge	California	PRESENT		95f1c5d0-8996-11d9-a962-b8a03c50a862	36.87023	-118.15403							2005-06-01T00:00:00	1	6	2005	5231703	5231703	OBSERVATION	PRBO	PRBO-PC	LORP5500PointCountVCP2573				CC0_1_0					2023-02-13T07:52:14.665Z		GEODETIC_DATUM_ASSUMED_WGS84;CONTINENT_DERIVED_FROM_COORDINATES
98294556	864c8736-f762-11e1-a439-00145eb45e9a		Animalia	Chordata	Aves	Passeriformes	Mimidae	Toxostoma	Toxostoma lecontei		SPECIES	Toxostoma lecontei Lawrence, 1851	Toxostoma lecontei		US	Crystal Ridge	California	PRESENT		95f1c5d0-8996-11d9-a962-b8a03c50a862	36.87023	-118.15403							2003-06-27T00:00:00	27	6	2003	5231703	5231703	OBSERVATION	PRBO	PRBO-PC	LORP5500PointCountVCP2561				CC0_1_0					2023-02-13T07:52:22.669Z		GEODETIC_DATUM_ASSUMED_WGS84;CONTINENT_DERIVED_FROM_COORDINATES
98294555	864c8736-f762-11e1-a439-00145eb45e9a		Animalia	Chordata	Aves	Passeriformes	Mimidae	Toxostoma	Toxostoma lecontei		SPECIES	Toxostoma lecontei Lawrence, 1851	Toxostoma lecontei		US	Crystal Ridge	California	PRESENT		95f1c5d0-8996-11d9-a962-b8a03c50a862	36.87023	-118.15403							2003-06-13T00:00:00	13	6	2003	5231703	5231703	OBSERVATION	PRBO	PRBO-PC	LORP5500PointCountVCP2551				CC0_1_0					2023-02-13T07:52:22.275Z		GEODETIC_DATUM_ASSUMED_WGS84;CONTINENT_DERIVED_FROM_COORDINATES
98294535	864c8736-f762-11e1-a439-00145eb45e9a		Animalia	Chordata	Aves	Passeriformes	Mimidae	Toxostoma	Toxostoma lecontei		SPECIES	Toxostoma lecontei Lawrence, 1851	Toxostoma lecontei		US	Crystal Ridge	California	PRESENT		95f1c5d0-8996-11d9-a962-b8a03c50a862	36.86786	-118.14941							2005-06-16T00:00:00	16	6	2005	5231703	5231703	OBSERVATION	PRBO	PRBO-PC	LORP5498PointCountVCP2587				CC0_1_0					2023-02-13T07:52:14.693Z		GEODETIC_DATUM_ASSUMED_WGS84;CONTINENT_DERIVED_FROM_COORDINATES
98294521	864c8736-f762-11e1-a439-00145eb45e9a		Animalia	Chordata	Aves	Passeriformes	Mimidae	Toxostoma	Toxostoma lecontei		SPECIES	Toxostoma lecontei Lawrence, 1851	Toxostoma lecontei		US	Crystal Ridge	California	PRESENT		95f1c5d0-8996-11d9-a962-b8a03c50a862	36.86786	-118.14941							2003-06-13T00:00:00	13	6	2003	5231703	5231703	OBSERVATION	PRBO	PRBO-PC	LORP5498PointCountVCP2553				CC0_1_0					2023-02-13T07:52:14.659Z		GEODETIC_DATUM_ASSUMED_WGS84;CONTINENT_DERIVED_FROM_COORDINATES
98294512	864c8736-f762-11e1-a439-00145eb45e9a		Animalia	Chordata	Aves	Passeriformes	Mimidae	Toxostoma	Toxostoma lecontei		SPECIES	Toxostoma lecontei Lawrence, 1851	Toxostoma lecontei		US	Crystal Ridge	California	PRESENT		95f1c5d0-8996-11d9-a962-b8a03c50a862	36.86577	-118.14828							2005-06-16T00:00:00	16	6	2005	5231703	5231703	OBSERVATION	PRBO	PRBO-PC	LORP5497PointCountVCP2581				CC0_1_0					2023-02-13T07:52:24.240Z		GEODETIC_DATUM_ASSUMED_WGS84;CONTINENT_DERIVED_FROM_COORDINATES
98294506	864c8736-f762-11e1-a439-00145eb45e9a		Animalia	Chordata	Aves	Passeriformes	Mimidae	Toxostoma	Toxostoma lecontei		SPECIES	Toxostoma lecontei Lawrence, 1851	Toxostoma lecontei		US	Crystal Ridge	California	PRESENT		95f1c5d0-8996-11d9-a962-b8a03c50a862	36.86577	-118.14828							2002-06-13T00:00:00	13	6	2002	5231703	5231703	OBSERVATION	PRBO	PRBO-PC	LORP5497PointCountVCP2525				CC0_1_0					2023-02-13T07:52:14.552Z		GEODETIC_DATUM_ASSUMED_WGS84;CONTINENT_DERIVED_FROM_COORDINATES
98294502	864c8736-f762-11e1-a439-00145eb45e9a		Animalia	Chordata	Aves	Passeriformes	Mimidae	Toxostoma	Toxostoma lecontei		SPECIES	Toxostoma lecontei Lawrence, 1851	Toxostoma lecontei		US	Crystal Ridge	California	PRESENT		95f1c5d0-8996-11d9-a962-b8a03c50a862	36.86441	-118.14615							2005-06-16T00:00:00	16	6	2005	5231703	5231703	OBSERVATION	PRBO	PRBO-PC	LORP5496PointCountVCP2582				CC0_1_0					2023-02-13T07:52:14.485Z		GEODETIC_DATUM_ASSUMED_WGS84;CONTINENT_DERIVED_FROM_COORDINATES
98294496	864c8736-f762-11e1-a439-00145eb45e9a		Animalia	Chordata	Aves	Passeriformes	Mimidae	Toxostoma	Toxostoma lecontei		SPECIES	Toxostoma lecontei Lawrence, 1851	Toxostoma lecontei		US	Crystal Ridge	California	PRESENT		95f1c5d0-8996-11d9-a962-b8a03c50a862	36.86441	-118.14615							2003-06-13T00:00:00	13	6	2003	5231703	5231703	OBSERVATION	PRBO	PRBO-PC	LORP5496PointCountVCP2553				CC0_1_0					2023-02-13T07:52:14.661Z		GEODETIC_DATUM_ASSUMED_WGS84;CONTINENT_DERIVED_FROM_COORDINATES
98294492	864c8736-f762-11e1-a439-00145eb45e9a		Animalia	Chordata	Aves	Passeriformes	Mimidae	Toxostoma	Toxostoma lecontei		SPECIES	Toxostoma lecontei Lawrence, 1851	Toxostoma lecontei		US	Crystal Ridge	California	PRESENT		95f1c5d0-8996-11d9-a962-b8a03c50a862	36.86441	-118.14615							2002-06-13T00:00:00	13	6	2002	5231703	5231703	OBSERVATION	PRBO	PRBO-PC	LORP5496PointCountVCP2522				CC0_1_0					2023-02-13T07:52:22.274Z		GEODETIC_DATUM_ASSUMED_WGS84;CONTINENT_DERIVED_FROM_COORDINATES
98294391	864c8736-f762-11e1-a439-00145eb45e9a		Animalia	Chordata	Aves	Passeriformes	Mimidae	Toxostoma	Toxostoma lecontei		SPECIES	Toxostoma lecontei Lawrence, 1851	Toxostoma lecontei		US	Black Rock Springs	California	PRESENT		95f1c5d0-8996-11d9-a962-b8a03c50a862	36.93821	-118.18754							2003-06-26T00:00:00	26	6	2003	5231703	5231703	OBSERVATION	PRBO	PRBO-PC	LORP5495PointCountVCP2564				CC0_1_0					2023-02-13T07:52:14.693Z		GEODETIC_DATUM_ASSUMED_WGS84;CONTINENT_DERIVED_FROM_COORDINATES
98294390	864c8736-f762-11e1-a439-00145eb45e9a		Animalia	Chordata	Aves	Passeriformes	Mimidae	Toxostoma	Toxostoma lecontei		SPECIES	Toxostoma lecontei Lawrence, 1851	Toxostoma lecontei		US	Black Rock Springs	California	PRESENT		95f1c5d0-8996-11d9-a962-b8a03c50a862	36.93821	-118.18754							2003-06-19T00:00:00	19	6	2003	5231703	5231703	OBSERVATION	PRBO	PRBO-PC	LORP5495PointCountVCP2554				CC0_1_0					2023-02-13T07:52:14.715Z		GEODETIC_DATUM_ASSUMED_WGS84;CONTINENT_DERIVED_FROM_COORDINATES
98294389	864c8736-f762-11e1-a439-00145eb45e9a		Animalia	Chordata	Aves	Passeriformes	Mimidae	Toxostoma	Toxostoma lecontei		SPECIES	Toxostoma lecontei Lawrence, 1851	Toxostoma lecontei		US	Black Rock Springs	California	PRESENT		95f1c5d0-8996-11d9-a962-b8a03c50a862	36.93821	-118.18754							2003-05-27T00:00:00	27	5	2003	5231703	5231703	OBSERVATION	PRBO	PRBO-PC	LORP5495PointCountVCP2542				CC0_1_0					2023-02-13T07:52:34.716Z		GEODETIC_DATUM_ASSUMED_WGS84;CONTINENT_DERIVED_FROM_COORDINATES
98294388	864c8736-f762-11e1-a439-00145eb45e9a		Animalia	Chordata	Aves	Passeriformes	Mimidae	Toxostoma	Toxostoma lecontei		SPECIES	Toxostoma lecontei Lawrence, 1851	Toxostoma lecontei		US	Black Rock Springs	California	PRESENT		95f1c5d0-8996-11d9-a962-b8a03c50a862	36.93821	-118.18754							2002-06-13T00:00:00	13	6	2002	5231703	5231703	OBSERVATION	PRBO	PRBO-PC	LORP5495PointCountVCP2525				CC0_1_0					2023-02-13T07:52:24.607Z		GEODETIC_DATUM_ASSUMED_WGS84;CONTINENT_DERIVED_FROM_COORDINATES
98294387	864c8736-f762-11e1-a439-00145eb45e9a		Animalia	Chordata	Aves	Passeriformes	Mimidae	Toxostoma	Toxostoma lecontei		SPECIES	Toxostoma lecontei Lawrence, 1851	Toxostoma lecontei		US	Black Rock Springs	California	PRESENT		95f1c5d0-8996-11d9-a962-b8a03c50a862	36.93821	-118.18754							2002-06-13T00:00:00	13	6	2002	5231703	5231703	OBSERVATION	PRBO	PRBO-PC	LORP5495PointCountVCP2524				CC0_1_0					2023-02-13T07:52:24.240Z		GEODETIC_DATUM_ASSUMED_WGS84;CONTINENT_DERIVED_FROM_COORDINATES
98294386	864c8736-f762-11e1-a439-00145eb45e9a		Animalia	Chordata	Aves	Passeriformes	Mimidae	Toxostoma	Toxostoma lecontei		SPECIES	Toxostoma lecontei Lawrence, 1851	Toxostoma lecontei		US	Black Rock Springs	California	PRESENT		95f1c5d0-8996-11d9-a962-b8a03c50a862	36.93821	-118.18754							2002-06-13T00:00:00	13	6	2002	5231703	5231703	OBSERVATION	PRBO	PRBO-PC	LORP5495PointCountVCP2523				CC0_1_0					2023-02-13T07:52:24.354Z		GEODETIC_DATUM_ASSUMED_WGS84;CONTINENT_DERIVED_FROM_COORDINATES
98294385	864c8736-f762-11e1-a439-00145eb45e9a		Animalia	Chordata	Aves	Passeriformes	Mimidae	Toxostoma	Toxostoma lecontei		SPECIES	Toxostoma lecontei Lawrence, 1851	Toxostoma lecontei		US	Black Rock Springs	California	PRESENT		95f1c5d0-8996-11d9-a962-b8a03c50a862	36.93601	-118.18813							2003-06-19T00:00:00	19	6	2003	5231703	5231703	OBSERVATION	PRBO	PRBO-PC	LORP5494PointCountVCP2555				CC0_1_0					2023-02-13T07:52:24.350Z		GEODETIC_DATUM_ASSUMED_WGS84;CONTINENT_DERIVED_FROM_COORDINATES
98294384	864c8736-f762-11e1-a439-00145eb45e9a		Animalia	Chordata	Aves	Passeriformes	Mimidae	Toxostoma	Toxostoma lecontei		SPECIES	Toxostoma lecontei Lawrence, 1851	Toxostoma lecontei		US	Black Rock Springs	California	PRESENT		95f1c5d0-8996-11d9-a962-b8a03c50a862	36.93601	-118.18813							2002-05-28T00:00:00	28	5	2002	5231703	5231703	OBSERVATION	PRBO	PRBO-PC	LORP5494PointCountVCP25111				CC0_1_0					2023-02-13T07:52:23.737Z		GEODETIC_DATUM_ASSUMED_WGS84;CONTINENT_DERIVED_FROM_COORDINATES
98294383	864c8736-f762-11e1-a439-00145eb45e9a		Animalia	Chordata	Aves	Passeriformes	Mimidae	Toxostoma	Toxostoma lecontei		SPECIES	Toxostoma lecontei Lawrence, 1851	Toxostoma lecontei		US	Black Rock Springs	California	PRESENT		95f1c5d0-8996-11d9-a962-b8a03c50a862	36.93426	-118.18644							2003-06-26T00:00:00	26	6	2003	5231703	5231703	OBSERVATION	PRBO	PRBO-PC	LORP5493PointCountVCP25610				CC0_1_0					2023-02-13T07:52:14.664Z		GEODETIC_DATUM_ASSUMED_WGS84;CONTINENT_DERIVED_FROM_COORDINATES
98294382	864c8736-f762-11e1-a439-00145eb45e9a		Animalia	Chordata	Aves	Passeriformes	Mimidae	Toxostoma	Toxostoma lecontei		SPECIES	Toxostoma lecontei Lawrence, 1851	Toxostoma lecontei		US	Black Rock Springs	California	PRESENT		95f1c5d0-8996-11d9-a962-b8a03c50a862	36.93426	-118.18644							2003-06-19T00:00:00	19	6	2003	5231703	5231703	OBSERVATION	PRBO	PRBO-PC	LORP5493PointCountVCP2551				CC0_1_0					2023-02-13T07:52:14.773Z		GEODETIC_DATUM_ASSUMED_WGS84;CONTINENT_DERIVED_FROM_COORDINATES
98294381	864c8736-f762-11e1-a439-00145eb45e9a		Animalia	Chordata	Aves	Passeriformes	Mimidae	Toxostoma	Toxostoma lecontei		SPECIES	Toxostoma lecontei Lawrence, 1851	Toxostoma lecontei		US	Black Rock Springs	California	PRESENT		95f1c5d0-8996-11d9-a962-b8a03c50a862	36.93426	-118.18644							2002-06-13T00:00:00	13	6	2002	5231703	5231703	OBSERVATION	PRBO	PRBO-PC	LORP5493PointCountVCP2529				CC0_1_0					2023-02-13T07:52:14.778Z		GEODETIC_DATUM_ASSUMED_WGS84;CONTINENT_DERIVED_FROM_COORDINATES
98294380	864c8736-f762-11e1-a439-00145eb45e9a		Animalia	Chordata	Aves	Passeriformes	Mimidae	Toxostoma	Toxostoma lecontei		SPECIES	Toxostoma lecontei Lawrence, 1851	Toxostoma lecontei		US	Black Rock Springs	California	PRESENT		95f1c5d0-8996-11d9-a962-b8a03c50a862	36.93204	-118.18576							2003-06-19T00:00:00	19	6	2003	5231703	5231703	OBSERVATION	PRBO	PRBO-PC	LORP5492PointCountVCP2553				CC0_1_0					2023-02-13T07:52:14.552Z		GEODETIC_DATUM_ASSUMED_WGS84;CONTINENT_DERIVED_FROM_COORDINATES
98294378	864c8736-f762-11e1-a439-00145eb45e9a		Animalia	Chordata	Aves	Passeriformes	Mimidae	Toxostoma	Toxostoma lecontei		SPECIES	Toxostoma lecontei Lawrence, 1851	Toxostoma lecontei		US	Black Rock Springs	California	PRESENT		95f1c5d0-8996-11d9-a962-b8a03c50a862	36.93204	-118.18576							2003-05-27T00:00:00	27	5	2003	5231703	5231703	OBSERVATION	PRBO	PRBO-PC	LORP5492PointCountVCP25412				CC0_1_0					2023-02-13T07:52:14.659Z		GEODETIC_DATUM_ASSUMED_WGS84;CONTINENT_DERIVED_FROM_COORDINATES
98294377	864c8736-f762-11e1-a439-00145eb45e9a		Animalia	Chordata	Aves	Passeriformes	Mimidae	Toxostoma	Toxostoma lecontei		SPECIES	Toxostoma lecontei Lawrence, 1851	Toxostoma lecontei		US	Black Rock Springs	California	PRESENT		95f1c5d0-8996-11d9-a962-b8a03c50a862	36.93204	-118.18576							2003-05-27T00:00:00	27	5	2003	5231703	5231703	OBSERVATION	PRBO	PRBO-PC	LORP5492PointCountVCP2541				CC0_1_0					2023-02-13T07:52:14.485Z		GEODETIC_DATUM_ASSUMED_WGS84;CONTINENT_DERIVED_FROM_COORDINATES
98294376	864c8736-f762-11e1-a439-00145eb45e9a		Animalia	Chordata	Aves	Passeriformes	Mimidae	Toxostoma	Toxostoma lecontei		SPECIES	Toxostoma lecontei Lawrence, 1851	Toxostoma lecontei		US	Black Rock Springs	California	PRESENT		95f1c5d0-8996-11d9-a962-b8a03c50a862	36.93204	-118.18576							2002-05-28T00:00:00	28	5	2002	5231703	5231703	OBSERVATION	PRBO	PRBO-PC	LORP5492PointCountVCP2519				CC0_1_0					2023-02-13T07:52:22.669Z		GEODETIC_DATUM_ASSUMED_WGS84;CONTINENT_DERIVED_FROM_COORDINATES
98294374	864c8736-f762-11e1-a439-00145eb45e9a		Animalia	Chordata	Aves	Passeriformes	Mimidae	Toxostoma	Toxostoma lecontei		SPECIES	Toxostoma lecontei Lawrence, 1851	Toxostoma lecontei		US	Black Rock Springs	California	PRESENT		95f1c5d0-8996-11d9-a962-b8a03c50a862	36.9291	-118.18159							2005-06-21T00:00:00	21	6	2005	5231703	5231703	OBSERVATION	PRBO	PRBO-PC	LORP5490PointCountVCP2585				CC0_1_0					2023-02-13T07:52:22.634Z		GEODETIC_DATUM_ASSUMED_WGS84;CONTINENT_DERIVED_FROM_COORDINATES
98294373	864c8736-f762-11e1-a439-00145eb45e9a		Animalia	Chordata	Aves	Passeriformes	Mimidae	Toxostoma	Toxostoma lecontei		SPECIES	Toxostoma lecontei Lawrence, 1851	Toxostoma lecontei		US	Black Rock Springs	California	PRESENT		95f1c5d0-8996-11d9-a962-b8a03c50a862	36.9291	-118.18159							2005-06-21T00:00:00	21	6	2005	5231703	5231703	OBSERVATION	PRBO	PRBO-PC	LORP5490PointCountVCP2584				CC0_1_0					2023-02-13T07:52:14.693Z		GEODETIC_DATUM_ASSUMED_WGS84;CONTINENT_DERIVED_FROM_COORDINATES
98294372	864c8736-f762-11e1-a439-00145eb45e9a		Animalia	Chordata	Aves	Passeriformes	Mimidae	Toxostoma	Toxostoma lecontei		SPECIES	Toxostoma lecontei Lawrence, 1851	Toxostoma lecontei		US	Black Rock Springs	California	PRESENT		95f1c5d0-8996-11d9-a962-b8a03c50a862	36.9291	-118.18159							2003-06-19T00:00:00	19	6	2003	5231703	5231703	OBSERVATION	PRBO	PRBO-PC	LORP5490PointCountVCP2554				CC0_1_0					2023-02-13T07:52:14.715Z		GEODETIC_DATUM_ASSUMED_WGS84;CONTINENT_DERIVED_FROM_COORDINATES
98294370	864c8736-f762-11e1-a439-00145eb45e9a		Animalia	Chordata	Aves	Passeriformes	Mimidae	Toxostoma	Toxostoma lecontei		SPECIES	Toxostoma lecontei Lawrence, 1851	Toxostoma lecontei		US	Black Rock Springs	California	PRESENT		95f1c5d0-8996-11d9-a962-b8a03c50a862	36.92553	-118.17825							2005-06-21T00:00:00	21	6	2005	5231703	5231703	OBSERVATION	PRBO	PRBO-PC	LORP5488PointCountVCP2584				CC0_1_0					2023-02-13T07:52:34.716Z		GEODETIC_DATUM_ASSUMED_WGS84;CONTINENT_DERIVED_FROM_COORDINATES
98294369	864c8736-f762-11e1-a439-00145eb45e9a		Animalia	Chordata	Aves	Passeriformes	Mimidae	Toxostoma	Toxostoma lecontei		SPECIES	Toxostoma lecontei Lawrence, 1851	Toxostoma lecontei		US	Black Rock Springs	California	PRESENT		95f1c5d0-8996-11d9-a962-b8a03c50a862	36.92553	-118.17825							2003-05-27T00:00:00	27	5	2003	5231703	5231703	OBSERVATION	PRBO	PRBO-PC	LORP5488PointCountVCP2543				CC0_1_0					2023-02-13T07:52:24.240Z		GEODETIC_DATUM_ASSUMED_WGS84;CONTINENT_DERIVED_FROM_COORDINATES
98294368	864c8736-f762-11e1-a439-00145eb45e9a		Animalia	Chordata	Aves	Passeriformes	Mimidae	Toxostoma	Toxostoma lecontei		SPECIES	Toxostoma lecontei Lawrence, 1851	Toxostoma lecontei		US	Black Rock Springs	California	PRESENT		95f1c5d0-8996-11d9-a962-b8a03c50a862	36.92345	-118.17747							2005-06-21T00:00:00	21	6	2005	5231703	5231703	OBSERVATION	PRBO	PRBO-PC	LORP5487PointCountVCP2583				CC0_1_0					2023-02-13T07:52:24.354Z		GEODETIC_DATUM_ASSUMED_WGS84;CONTINENT_DERIVED_FROM_COORDINATES
98294367	864c8736-f762-11e1-a439-00145eb45e9a		Animalia	Chordata	Aves	Passeriformes	Mimidae	Toxostoma	Toxostoma lecontei		SPECIES	Toxostoma lecontei Lawrence, 1851	Toxostoma lecontei		US	Black Rock Springs	California	PRESENT		95f1c5d0-8996-11d9-a962-b8a03c50a862	36.92345	-118.17747							2005-06-21T00:00:00	21	6	2005	5231703	5231703	OBSERVATION	PRBO	PRBO-PC	LORP5487PointCountVCP2582				CC0_1_0					2023-02-13T07:52:24.350Z		GEODETIC_DATUM_ASSUMED_WGS84;CONTINENT_DERIVED_FROM_COORDINATES
98294366	864c8736-f762-11e1-a439-00145eb45e9a		Animalia	Chordata	Aves	Passeriformes	Mimidae	Toxostoma	Toxostoma lecontei		SPECIES	Toxostoma lecontei Lawrence, 1851	Toxostoma lecontei		US	Black Rock Springs	California	PRESENT		95f1c5d0-8996-11d9-a962-b8a03c50a862	36.92345	-118.17747							2003-06-26T00:00:00	26	6	2003	5231703	5231703	OBSERVATION	PRBO	PRBO-PC	LORP5487PointCountVCP2564				CC0_1_0					2023-02-13T07:52:23.737Z		GEODETIC_DATUM_ASSUMED_WGS84;CONTINENT_DERIVED_FROM_COORDINATES
98294365	864c8736-f762-11e1-a439-00145eb45e9a		Animalia	Chordata	Aves	Passeriformes	Mimidae	Toxostoma	Toxostoma lecontei		SPECIES	Toxostoma lecontei Lawrence, 1851	Toxostoma lecontei		US	Black Rock Springs	California	PRESENT		95f1c5d0-8996-11d9-a962-b8a03c50a862	36.92345	-118.17747							2003-06-26T00:00:00	26	6	2003	5231703	5231703	OBSERVATION	PRBO	PRBO-PC	LORP5487PointCountVCP2563				CC0_1_0					2023-02-13T07:52:14.664Z		GEODETIC_DATUM_ASSUMED_WGS84;CONTINENT_DERIVED_FROM_COORDINATES
98294364	864c8736-f762-11e1-a439-00145eb45e9a		Animalia	Chordata	Aves	Passeriformes	Mimidae	Toxostoma	Toxostoma lecontei		SPECIES	Toxostoma lecontei Lawrence, 1851	Toxostoma lecontei		US	Black Rock Springs	California	PRESENT		95f1c5d0-8996-11d9-a962-b8a03c50a862	36.92345	-118.17747							2003-06-19T00:00:00	19	6	2003	5231703	5231703	OBSERVATION	PRBO	PRBO-PC	LORP5487PointCountVCP2552				CC0_1_0					2023-02-13T07:52:14.773Z		GEODETIC_DATUM_ASSUMED_WGS84;CONTINENT_DERIVED_FROM_COORDINATES
98294363	864c8736-f762-11e1-a439-00145eb45e9a		Animalia	Chordata	Aves	Passeriformes	Mimidae	Toxostoma	Toxostoma lecontei		SPECIES	Toxostoma lecontei Lawrence, 1851	Toxostoma lecontei		US	Black Rock Springs	California	PRESENT		95f1c5d0-8996-11d9-a962-b8a03c50a862	36.92345	-118.17747							2002-06-13T00:00:00	13	6	2002	5231703	5231703	OBSERVATION	PRBO	PRBO-PC	LORP5487PointCountVCP2522				CC0_1_0					2023-02-13T07:52:14.778Z		GEODETIC_DATUM_ASSUMED_WGS84;CONTINENT_DERIVED_FROM_COORDINATES
98294361	864c8736-f762-11e1-a439-00145eb45e9a		Animalia	Chordata	Aves	Passeriformes	Mimidae	Toxostoma	Toxostoma lecontei		SPECIES	Toxostoma lecontei Lawrence, 1851	Toxostoma lecontei		US	Black Rock Springs	California	PRESENT		95f1c5d0-8996-11d9-a962-b8a03c50a862	36.92118	-118.17711							2003-06-19T00:00:00	19	6	2003	5231703	5231703	OBSERVATION	PRBO	PRBO-PC	LORP5486PointCountVCP2551				CC0_1_0					2023-02-13T07:52:14.687Z		GEODETIC_DATUM_ASSUMED_WGS84;CONTINENT_DERIVED_FROM_COORDINATES
98294360	864c8736-f762-11e1-a439-00145eb45e9a		Animalia	Chordata	Aves	Passeriformes	Mimidae	Toxostoma	Toxostoma lecontei		SPECIES	Toxostoma lecontei Lawrence, 1851	Toxostoma lecontei		US	Black Rock Springs	California	PRESENT		95f1c5d0-8996-11d9-a962-b8a03c50a862	36.92118	-118.17711							2003-05-27T00:00:00	27	5	2003	5231703	5231703	OBSERVATION	PRBO	PRBO-PC	LORP5486PointCountVCP2542				CC0_1_0					2023-02-13T07:52:14.661Z		GEODETIC_DATUM_ASSUMED_WGS84;CONTINENT_DERIVED_FROM_COORDINATES
98294359	864c8736-f762-11e1-a439-00145eb45e9a		Animalia	Chordata	Aves	Passeriformes	Mimidae	Toxostoma	Toxostoma lecontei		SPECIES	Toxostoma lecontei Lawrence, 1851	Toxostoma lecontei		US	Black Rock Springs	California	PRESENT		95f1c5d0-8996-11d9-a962-b8a03c50a862	36.92118	-118.17711							2003-05-27T00:00:00	27	5	2003	5231703	5231703	OBSERVATION	PRBO	PRBO-PC	LORP5486PointCountVCP2541				CC0_1_0					2023-02-13T07:52:14.485Z		GEODETIC_DATUM_ASSUMED_WGS84;CONTINENT_DERIVED_FROM_COORDINATES
98294358	864c8736-f762-11e1-a439-00145eb45e9a		Animalia	Chordata	Aves	Passeriformes	Mimidae	Toxostoma	Toxostoma lecontei		SPECIES	Toxostoma lecontei Lawrence, 1851	Toxostoma lecontei		US	Black Rock Springs	California	PRESENT		95f1c5d0-8996-11d9-a962-b8a03c50a862	36.91886	-118.17711							2005-06-05T00:00:00	5	6	2005	5231703	5231703	OBSERVATION	PRBO	PRBO-PC	LORP5485PointCountVCP2573				CC0_1_0					2023-02-13T07:52:22.669Z		GEODETIC_DATUM_ASSUMED_WGS84;CONTINENT_DERIVED_FROM_COORDINATES
98294357	864c8736-f762-11e1-a439-00145eb45e9a		Animalia	Chordata	Aves	Passeriformes	Mimidae	Toxostoma	Toxostoma lecontei		SPECIES	Toxostoma lecontei Lawrence, 1851	Toxostoma lecontei		US	Black Rock Springs	California	PRESENT		95f1c5d0-8996-11d9-a962-b8a03c50a862	36.91886	-118.17711							2003-06-26T00:00:00	26	6	2003	5231703	5231703	OBSERVATION	PRBO	PRBO-PC	LORP5485PointCountVCP2561				CC0_1_0					2023-02-13T07:52:22.274Z		GEODETIC_DATUM_ASSUMED_WGS84;CONTINENT_DERIVED_FROM_COORDINATES
98294356	864c8736-f762-11e1-a439-00145eb45e9a		Animalia	Chordata	Aves	Passeriformes	Mimidae	Toxostoma	Toxostoma lecontei		SPECIES	Toxostoma lecontei Lawrence, 1851	Toxostoma lecontei		US	Black Rock Springs	California	PRESENT		95f1c5d0-8996-11d9-a962-b8a03c50a862	36.91886	-118.17711							2003-06-19T00:00:00	19	6	2003	5231703	5231703	OBSERVATION	PRBO	PRBO-PC	LORP5485PointCountVCP2552				CC0_1_0					2023-02-13T07:52:22.634Z		GEODETIC_DATUM_ASSUMED_WGS84;CONTINENT_DERIVED_FROM_COORDINATES
98294355	864c8736-f762-11e1-a439-00145eb45e9a		Animalia	Chordata	Aves	Passeriformes	Mimidae	Toxostoma	Toxostoma lecontei		SPECIES	Toxostoma lecontei Lawrence, 1851	Toxostoma lecontei		US	Black Rock Springs	California	PRESENT		95f1c5d0-8996-11d9-a962-b8a03c50a862	36.91886	-118.17711							2002-06-25T00:00:00	25	6	2002	5231703	5231703	OBSERVATION	PRBO	PRBO-PC	LORP5485PointCountVCP2532				CC0_1_0					2023-02-13T07:52:14.693Z		GEODETIC_DATUM_ASSUMED_WGS84;CONTINENT_DERIVED_FROM_COORDINATES
98294354	864c8736-f762-11e1-a439-00145eb45e9a		Animalia	Chordata	Aves	Passeriformes	Mimidae	Toxostoma	Toxostoma lecontei		SPECIES	Toxostoma lecontei Lawrence, 1851	Toxostoma lecontei		US	Black Rock Springs	California	PRESENT		95f1c5d0-8996-11d9-a962-b8a03c50a862	36.91671	-118.17631							2002-06-25T00:00:00	25	6	2002	5231703	5231703	OBSERVATION	PRBO	PRBO-PC	LORP5484PointCountVCP2533				CC0_1_0					2023-02-13T07:52:14.714Z		GEODETIC_DATUM_ASSUMED_WGS84;CONTINENT_DERIVED_FROM_COORDINATES
98294353	864c8736-f762-11e1-a439-00145eb45e9a		Animalia	Chordata	Aves	Passeriformes	Mimidae	Toxostoma	Toxostoma lecontei		SPECIES	Toxostoma lecontei Lawrence, 1851	Toxostoma lecontei		US	Black Rock Springs	California	PRESENT		95f1c5d0-8996-11d9-a962-b8a03c50a862	36.91671	-118.17631							2002-06-25T00:00:00	25	6	2002	5231703	5231703	OBSERVATION	PRBO	PRBO-PC	LORP5484PointCountVCP2532				CC0_1_0					2023-02-13T07:52:34.506Z		GEODETIC_DATUM_ASSUMED_WGS84;CONTINENT_DERIVED_FROM_COORDINATES
98294352	864c8736-f762-11e1-a439-00145eb45e9a		Animalia	Chordata	Aves	Passeriformes	Mimidae	Toxostoma	Toxostoma lecontei		SPECIES	Toxostoma lecontei Lawrence, 1851	Toxostoma lecontei		US	Black Rock Springs	California	PRESENT		95f1c5d0-8996-11d9-a962-b8a03c50a862	36.91671	-118.17631							2002-06-25T00:00:00	25	6	2002	5231703	5231703	OBSERVATION	PRBO	PRBO-PC	LORP5484PointCountVCP2531				CC0_1_0					2023-02-13T07:52:34.716Z		GEODETIC_DATUM_ASSUMED_WGS84;CONTINENT_DERIVED_FROM_COORDINATES
98294351	864c8736-f762-11e1-a439-00145eb45e9a		Animalia	Chordata	Aves	Passeriformes	Mimidae	Toxostoma	Toxostoma lecontei		SPECIES	Toxostoma lecontei Lawrence, 1851	Toxostoma lecontei		US	Black Rock Springs	California	PRESENT		95f1c5d0-8996-11d9-a962-b8a03c50a862	36.91671	-118.17631							2002-06-13T00:00:00	13	6	2002	5231703	5231703	OBSERVATION	PRBO	PRBO-PC	LORP5484PointCountVCP2522				CC0_1_0					2023-02-13T07:52:24.607Z		GEODETIC_DATUM_ASSUMED_WGS84;CONTINENT_DERIVED_FROM_COORDINATES
98294350	864c8736-f762-11e1-a439-00145eb45e9a		Animalia	Chordata	Aves	Passeriformes	Mimidae	Toxostoma	Toxostoma lecontei		SPECIES	Toxostoma lecontei Lawrence, 1851	Toxostoma lecontei		US	Black Rock Springs	California	PRESENT		95f1c5d0-8996-11d9-a962-b8a03c50a862	36.91555	-118.17377							2003-06-19T00:00:00	19	6	2003	5231703	5231703	OBSERVATION	PRBO	PRBO-PC	LORP5483PointCountVCP2553				CC0_1_0					2023-02-13T07:52:24.239Z		GEODETIC_DATUM_ASSUMED_WGS84;CONTINENT_DERIVED_FROM_COORDINATES
98294349	864c8736-f762-11e1-a439-00145eb45e9a		Animalia	Chordata	Aves	Passeriformes	Mimidae	Toxostoma	Toxostoma lecontei		SPECIES	Toxostoma lecontei Lawrence, 1851	Toxostoma lecontei		US	Black Rock Springs	California	PRESENT		95f1c5d0-8996-11d9-a962-b8a03c50a862	36.91457	-118.17126							2005-06-05T00:00:00	5	6	2005	5231703	5231703	OBSERVATION	PRBO	PRBO-PC	LORP5482PointCountVCP2573				CC0_1_0					2023-02-13T07:52:24.350Z		GEODETIC_DATUM_ASSUMED_WGS84;CONTINENT_DERIVED_FROM_COORDINATES
98294348	864c8736-f762-11e1-a439-00145eb45e9a		Animalia	Chordata	Aves	Passeriformes	Mimidae	Toxostoma	Toxostoma lecontei		SPECIES	Toxostoma lecontei Lawrence, 1851	Toxostoma lecontei		US	Black Rock Springs	California	PRESENT		95f1c5d0-8996-11d9-a962-b8a03c50a862	36.91457	-118.17126							2003-06-19T00:00:00	19	6	2003	5231703	5231703	OBSERVATION	PRBO	PRBO-PC	LORP5482PointCountVCP2551				CC0_1_0					2023-02-13T07:52:23.737Z		GEODETIC_DATUM_ASSUMED_WGS84;CONTINENT_DERIVED_FROM_COORDINATES
98294347	864c8736-f762-11e1-a439-00145eb45e9a		Animalia	Chordata	Aves	Passeriformes	Mimidae	Toxostoma	Toxostoma lecontei		SPECIES	Toxostoma lecontei Lawrence, 1851	Toxostoma lecontei		US	Black Rock Springs	California	PRESENT		95f1c5d0-8996-11d9-a962-b8a03c50a862	36.91457	-118.17126							2002-06-13T00:00:00	13	6	2002	5231703	5231703	OBSERVATION	PRBO	PRBO-PC	LORP5482PointCountVCP2524				CC0_1_0					2023-02-13T07:52:14.664Z		GEODETIC_DATUM_ASSUMED_WGS84;CONTINENT_DERIVED_FROM_COORDINATES
98294345	864c8736-f762-11e1-a439-00145eb45e9a		Animalia	Chordata	Aves	Passeriformes	Mimidae	Toxostoma	Toxostoma lecontei		SPECIES	Toxostoma lecontei Lawrence, 1851	Toxostoma lecontei		US	Black Rock Springs	California	PRESENT		95f1c5d0-8996-11d9-a962-b8a03c50a862	36.91225	-118.1708							2003-06-26T00:00:00	26	6	2003	5231703	5231703	OBSERVATION	PRBO	PRBO-PC	LORP5481PointCountVCP2562				CC0_1_0					2023-02-13T07:52:14.778Z		GEODETIC_DATUM_ASSUMED_WGS84;CONTINENT_DERIVED_FROM_COORDINATES
98294344	864c8736-f762-11e1-a439-00145eb45e9a		Animalia	Chordata	Aves	Passeriformes	Mimidae	Toxostoma	Toxostoma lecontei		SPECIES	Toxostoma lecontei Lawrence, 1851	Toxostoma lecontei		US	Black Rock Springs	California	PRESENT		95f1c5d0-8996-11d9-a962-b8a03c50a862	36.91225	-118.1708							2002-06-13T00:00:00	13	6	2002	5231703	5231703	OBSERVATION	PRBO	PRBO-PC	LORP5481PointCountVCP2525				CC0_1_0					2023-02-13T07:52:14.552Z		GEODETIC_DATUM_ASSUMED_WGS84;CONTINENT_DERIVED_FROM_COORDINATES
98294341	864c8736-f762-11e1-a439-00145eb45e9a		Animalia	Chordata	Aves	Passeriformes	Mimidae	Toxostoma	Toxostoma lecontei		SPECIES	Toxostoma lecontei Lawrence, 1851	Toxostoma lecontei		US	Alabama Gates	California	PRESENT		95f1c5d0-8996-11d9-a962-b8a03c50a862	36.68364	-118.09088							2005-06-26T00:00:00	26	6	2005	5231703	5231703	OBSERVATION	PRBO	PRBO-PC	LORP5478PointCountVCP25810				CC0_1_0					2023-02-13T07:52:14.658Z		GEODETIC_DATUM_ASSUMED_WGS84;CONTINENT_DERIVED_FROM_COORDINATES
98294340	864c8736-f762-11e1-a439-00145eb45e9a		Animalia	Chordata	Aves	Passeriformes	Mimidae	Toxostoma	Toxostoma lecontei		SPECIES	Toxostoma lecontei Lawrence, 1851	Toxostoma lecontei		US	Alabama Gates	California	PRESENT		95f1c5d0-8996-11d9-a962-b8a03c50a862	36.68135	-118.09081							2005-06-26T00:00:00	26	6	2005	5231703	5231703	OBSERVATION	PRBO	PRBO-PC	LORP5477PointCountVCP2586				CC0_1_0					2023-02-13T07:52:14.485Z		GEODETIC_DATUM_ASSUMED_WGS84;CONTINENT_DERIVED_FROM_COORDINATES
982119446	4fa7b334-ce0d-4e88-aaae-2e0c138d049e	URN:catalog:CLO:EBIRD:OBS47350035	Animalia	Chordata	Aves	Passeriformes	Mimidae	Toxostoma	Toxostoma lecontei		SPECIES	Toxostoma lecontei Lawrence, 1851	Toxostoma lecontei		US	93527 Inyokern	California	PRESENT	4	e2e717bf-551a-4917-bdc9-4fa0f342c530	35.6599	-117.9884							2008-01-23T00:00:00	23	1	2008	5231703	5231703	HUMAN_OBSERVATION	CLO	EBIRD	OBS47350035				CC_BY_4_0		obsr119974			2023-01-24T15:08:47.438Z		CONTINENT_DERIVED_FROM_COORDINATES
982110235	4fa7b334-ce0d-4e88-aaae-2e0c138d049e	URN:catalog:CLO:EBIRD:OBS47069895	Animalia	Chordata	Aves	Passeriformes	Mimidae	Toxostoma	Toxostoma lecontei		SPECIES	Toxostoma lecontei Lawrence, 1851	Toxostoma lecontei		US	93527 Inyokern	California	PRESENT	4	e2e717bf-551a-4917-bdc9-4fa0f342c530	35.6599	-117.9884							2008-01-15T00:00:00	15	1	2008	5231703	5231703	HUMAN_OBSERVATION	CLO	EBIRD	OBS47069895				CC_BY_4_0		obsr119974			2023-01-24T15:16:19.274Z		CONTINENT_DERIVED_FROM_COORDINATES
982076184	4fa7b334-ce0d-4e88-aaae-2e0c138d049e	URN:catalog:CLO:EBIRD:OBS46840501	Animalia	Chordata	Aves	Passeriformes	Mimidae	Toxostoma	Toxostoma lecontei		SPECIES	Toxostoma lecontei Lawrence, 1851	Toxostoma lecontei		US	93527 Inyokern	California	PRESENT	4	e2e717bf-551a-4917-bdc9-4fa0f342c530	35.6599	-117.9884							2008-01-07T00:00:00	7	1	2008	5231703	5231703	HUMAN_OBSERVATION	CLO	EBIRD	OBS46840501				CC_BY_4_0		obsr119974			2023-01-24T15:10:48.105Z		CONTINENT_DERIVED_FROM_COORDINATES
982070950	4fa7b334-ce0d-4e88-aaae-2e0c138d049e	URN:catalog:CLO:EBIRD:OBS46884815	Animalia	Chordata	Aves	Passeriformes	Mimidae	Toxostoma	Toxostoma lecontei		SPECIES	Toxostoma lecontei Lawrence, 1851	Toxostoma lecontei		US	93527 Inyokern	California	PRESENT	4	e2e717bf-551a-4917-bdc9-4fa0f342c530	35.6599	-117.9884							2008-01-09T00:00:00	9	1	2008	5231703	5231703	HUMAN_OBSERVATION	CLO	EBIRD	OBS46884815				CC_BY_4_0		obsr119974			2023-01-24T14:54:51.705Z		CONTINENT_DERIVED_FROM_COORDINATES
981752814	4fa7b334-ce0d-4e88-aaae-2e0c138d049e	URN:catalog:CLO:EBIRD:OBS41736299	Animalia	Chordata	Aves	Passeriformes	Mimidae	Toxostoma	Toxostoma lecontei		SPECIES	Toxostoma lecontei Lawrence, 1851	Toxostoma lecontei		US	93527 Inyokern	California	PRESENT	4	e2e717bf-551a-4917-bdc9-4fa0f342c530	35.6599	-117.9884							2007-05-29T00:00:00	29	5	2007	5231703	5231703	HUMAN_OBSERVATION	CLO	EBIRD	OBS41736299				CC_BY_4_0		obsr119974			2023-01-24T15:09:53.685Z		CONTINENT_DERIVED_FROM_COORDINATES
981750451	4fa7b334-ce0d-4e88-aaae-2e0c138d049e	URN:catalog:CLO:EBIRD:OBS41794569	Animalia	Chordata	Aves	Passeriformes	Mimidae	Toxostoma	Toxostoma lecontei		SPECIES	Toxostoma lecontei Lawrence, 1851	Toxostoma lecontei		US	93527 Inyokern	California	PRESENT	4	e2e717bf-551a-4917-bdc9-4fa0f342c530	35.6599	-117.9884							2007-06-01T00:00:00	1	6	2007	5231703	5231703	HUMAN_OBSERVATION	CLO	EBIRD	OBS41794569				CC_BY_4_0		obsr119974			2023-01-24T15:13:19.703Z		CONTINENT_DERIVED_FROM_COORDINATES
981743261	4fa7b334-ce0d-4e88-aaae-2e0c138d049e	URN:catalog:CLO:EBIRD:OBS41865998	Animalia	Chordata	Aves	Passeriformes	Mimidae	Toxostoma	Toxostoma lecontei		SPECIES	Toxostoma lecontei Lawrence, 1851	Toxostoma lecontei		US	Lucerne Valley	California	PRESENT		e2e717bf-551a-4917-bdc9-4fa0f342c530	34.4439	-116.96787							1993-04-24T00:00:00	24	4	1993	5231703	5231703	HUMAN_OBSERVATION	CLO	EBIRD	OBS41865998				CC_BY_4_0		obsr116502			2023-01-24T15:12:50.677Z		CONTINENT_DERIVED_FROM_COORDINATES
981738625	4fa7b334-ce0d-4e88-aaae-2e0c138d049e	URN:catalog:CLO:EBIRD:OBS41657395	Animalia	Chordata	Aves	Passeriformes	Mimidae	Toxostoma	Toxostoma lecontei		SPECIES	Toxostoma lecontei Lawrence, 1851	Toxostoma lecontei		US	93527 Inyokern	California	PRESENT	4	e2e717bf-551a-4917-bdc9-4fa0f342c530	35.6599	-117.9884							2007-05-26T00:00:00	26	5	2007	5231703	5231703	HUMAN_OBSERVATION	CLO	EBIRD	OBS41657395				CC_BY_4_0		obsr119974			2023-01-24T15:09:56.613Z		CONTINENT_DERIVED_FROM_COORDINATES
981722350	4fa7b334-ce0d-4e88-aaae-2e0c138d049e	URN:catalog:CLO:EBIRD:OBS41553228	Animalia	Chordata	Aves	Passeriformes	Mimidae	Toxostoma	Toxostoma lecontei		SPECIES	Toxostoma lecontei Lawrence, 1851	Toxostoma lecontei		US	93527 Inyokern	California	PRESENT	4	e2e717bf-551a-4917-bdc9-4fa0f342c530	35.6599	-117.9884							2007-05-21T00:00:00	21	5	2007	5231703	5231703	HUMAN_OBSERVATION	CLO	EBIRD	OBS41553228				CC_BY_4_0		obsr119974			2023-01-24T15:14:20.250Z		CONTINENT_DERIVED_FROM_COORDINATES
981717013	4fa7b334-ce0d-4e88-aaae-2e0c138d049e	URN:catalog:CLO:EBIRD:OBS41581768	Animalia	Chordata	Aves	Passeriformes	Mimidae	Toxostoma	Toxostoma lecontei		SPECIES	Toxostoma lecontei Lawrence, 1851	Toxostoma lecontei		US	93527 Inyokern	California	PRESENT	4	e2e717bf-551a-4917-bdc9-4fa0f342c530	35.6599	-117.9884							2007-05-22T00:00:00	22	5	2007	5231703	5231703	HUMAN_OBSERVATION	CLO	EBIRD	OBS41581768				CC_BY_4_0		obsr119974			2023-01-24T14:56:32.457Z		CONTINENT_DERIVED_FROM_COORDINATES
981712347	4fa7b334-ce0d-4e88-aaae-2e0c138d049e	URN:catalog:CLO:EBIRD:OBS41425534	Animalia	Chordata	Aves	Passeriformes	Mimidae	Toxostoma	Toxostoma lecontei		SPECIES	Toxostoma lecontei Lawrence, 1851	Toxostoma lecontei		US	93527 Inyokern	California	PRESENT	2	e2e717bf-551a-4917-bdc9-4fa0f342c530	35.6599	-117.9884							2007-05-16T00:00:00	16	5	2007	5231703	5231703	HUMAN_OBSERVATION	CLO	EBIRD	OBS41425534				CC_BY_4_0		obsr119974			2023-01-24T14:56:56.305Z		CONTINENT_DERIVED_FROM_COORDINATES
981702421	4fa7b334-ce0d-4e88-aaae-2e0c138d049e	URN:catalog:CLO:EBIRD:OBS41445891	Animalia	Chordata	Aves	Passeriformes	Mimidae	Toxostoma	Toxostoma lecontei		SPECIES	Toxostoma lecontei Lawrence, 1851	Toxostoma lecontei		US	93527 Inyokern	California	PRESENT	4	e2e717bf-551a-4917-bdc9-4fa0f342c530	35.6599	-117.9884							2007-05-17T00:00:00	17	5	2007	5231703	5231703	HUMAN_OBSERVATION	CLO	EBIRD	OBS41445891				CC_BY_4_0		obsr119974			2023-01-24T15:09:49.627Z		CONTINENT_DERIVED_FROM_COORDINATES
981697657	4fa7b334-ce0d-4e88-aaae-2e0c138d049e	URN:catalog:CLO:EBIRD:OBS41257952	Animalia	Chordata	Aves	Passeriformes	Mimidae	Toxostoma	Toxostoma lecontei		SPECIES	Toxostoma lecontei Lawrence, 1851	Toxostoma lecontei		US	93527 Inyokern	California	PRESENT	4	e2e717bf-551a-4917-bdc9-4fa0f342c530	35.6599	-117.9884							2007-05-10T00:00:00	10	5	2007	5231703	5231703	HUMAN_OBSERVATION	CLO	EBIRD	OBS41257952				CC_BY_4_0		obsr119974			2023-01-24T15:08:41.004Z		CONTINENT_DERIVED_FROM_COORDINATES
981690861	4fa7b334-ce0d-4e88-aaae-2e0c138d049e	URN:catalog:CLO:EBIRD:OBS41338382	Animalia	Chordata	Aves	Passeriformes	Mimidae	Toxostoma	Toxostoma lecontei		SPECIES	Toxostoma lecontei Lawrence, 1851	Toxostoma lecontei		US	93527 Inyokern	California	PRESENT	4	e2e717bf-551a-4917-bdc9-4fa0f342c530	35.6599	-117.9884							2007-05-13T00:00:00	13	5	2007	5231703	5231703	HUMAN_OBSERVATION	CLO	EBIRD	OBS41338382				CC_BY_4_0		obsr119974			2023-01-24T14:56:29.027Z		CONTINENT_DERIVED_FROM_COORDINATES
981666314	4fa7b334-ce0d-4e88-aaae-2e0c138d049e	URN:catalog:CLO:EBIRD:OBS41011927	Animalia	Chordata	Aves	Passeriformes	Mimidae	Toxostoma	Toxostoma lecontei		SPECIES	Toxostoma lecontei Lawrence, 1851	Toxostoma lecontei		US	93527 Inyokern	California	PRESENT	2	e2e717bf-551a-4917-bdc9-4fa0f342c530	35.6599	-117.9884							2007-05-01T00:00:00	1	5	2007	5231703	5231703	HUMAN_OBSERVATION	CLO	EBIRD	OBS41011927				CC_BY_4_0		obsr119974			2023-01-24T15:15:06.096Z		CONTINENT_DERIVED_FROM_COORDINATES
981664802	4fa7b334-ce0d-4e88-aaae-2e0c138d049e	URN:catalog:CLO:EBIRD:OBS41066847	Animalia	Chordata	Aves	Passeriformes	Mimidae	Toxostoma	Toxostoma lecontei		SPECIES	Toxostoma lecontei Lawrence, 1851	Toxostoma lecontei		US	93527 Inyokern	California	PRESENT	2	e2e717bf-551a-4917-bdc9-4fa0f342c530	35.6599	-117.9884							2007-05-03T00:00:00	3	5	2007	5231703	5231703	HUMAN_OBSERVATION	CLO	EBIRD	OBS41066847				CC_BY_4_0		obsr119974			2023-01-24T15:10:07.854Z		CONTINENT_DERIVED_FROM_COORDINATES
981661535	4fa7b334-ce0d-4e88-aaae-2e0c138d049e	URN:catalog:CLO:EBIRD:OBS41092845	Animalia	Chordata	Aves	Passeriformes	Mimidae	Toxostoma	Toxostoma lecontei		SPECIES	Toxostoma lecontei Lawrence, 1851	Toxostoma lecontei		US	93527 Inyokern	California	PRESENT	5	e2e717bf-551a-4917-bdc9-4fa0f342c530	35.6599	-117.9884							2007-05-04T00:00:00	4	5	2007	5231703	5231703	HUMAN_OBSERVATION	CLO	EBIRD	OBS41092845				CC_BY_4_0		obsr119974			2023-01-24T15:09:52.544Z		CONTINENT_DERIVED_FROM_COORDINATES
981643503	4fa7b334-ce0d-4e88-aaae-2e0c138d049e	URN:catalog:CLO:EBIRD:OBS40986775	Animalia	Chordata	Aves	Passeriformes	Mimidae	Toxostoma	Toxostoma lecontei		SPECIES	Toxostoma lecontei Lawrence, 1851	Toxostoma lecontei		US	93527 Inyokern	California	PRESENT	4	e2e717bf-551a-4917-bdc9-4fa0f342c530	35.6599	-117.9884							2007-04-30T00:00:00	30	4	2007	5231703	5231703	HUMAN_OBSERVATION	CLO	EBIRD	OBS40986775				CC_BY_4_0		obsr119974			2023-01-24T14:56:46.932Z		CONTINENT_DERIVED_FROM_COORDINATES
981599951	4fa7b334-ce0d-4e88-aaae-2e0c138d049e	URN:catalog:CLO:EBIRD:OBS40628454	Animalia	Chordata	Aves	Passeriformes	Mimidae	Toxostoma	Toxostoma lecontei		SPECIES	Toxostoma lecontei Lawrence, 1851	Toxostoma lecontei		US	93527 Inyokern	California	PRESENT	3	e2e717bf-551a-4917-bdc9-4fa0f342c530	35.6599	-117.9884							2007-04-16T00:00:00	16	4	2007	5231703	5231703	HUMAN_OBSERVATION	CLO	EBIRD	OBS40628454				CC_BY_4_0		obsr119974			2023-01-24T14:56:43.683Z		CONTINENT_DERIVED_FROM_COORDINATES
981592871	4fa7b334-ce0d-4e88-aaae-2e0c138d049e	URN:catalog:CLO:EBIRD:OBS40419389	Animalia	Chordata	Aves	Passeriformes	Mimidae	Toxostoma	Toxostoma lecontei		SPECIES	Toxostoma lecontei Lawrence, 1851	Toxostoma lecontei		US	93527 Inyokern	California	PRESENT	4	e2e717bf-551a-4917-bdc9-4fa0f342c530	35.6599	-117.9884							2007-04-08T00:00:00	8	4	2007	5231703	5231703	HUMAN_OBSERVATION	CLO	EBIRD	OBS40419389				CC_BY_4_0		obsr119974			2023-01-24T14:56:55.559Z		CONTINENT_DERIVED_FROM_COORDINATES
981588739	4fa7b334-ce0d-4e88-aaae-2e0c138d049e	URN:catalog:CLO:EBIRD:OBS40671468	Animalia	Chordata	Aves	Passeriformes	Mimidae	Toxostoma	Toxostoma lecontei		SPECIES	Toxostoma lecontei Lawrence, 1851	Toxostoma lecontei		US	93527 Inyokern	California	PRESENT	3	e2e717bf-551a-4917-bdc9-4fa0f342c530	35.6599	-117.9884							2007-04-18T00:00:00	18	4	2007	5231703	5231703	HUMAN_OBSERVATION	CLO	EBIRD	OBS40671468				CC_BY_4_0		obsr119974			2023-01-24T14:54:47.580Z		CONTINENT_DERIVED_FROM_COORDINATES
981578092	4fa7b334-ce0d-4e88-aaae-2e0c138d049e	URN:catalog:CLO:EBIRD:OBS40453531	Animalia	Chordata	Aves	Passeriformes	Mimidae	Toxostoma	Toxostoma lecontei		SPECIES	Toxostoma lecontei Lawrence, 1851	Toxostoma lecontei		US	93527 Inyokern	California	PRESENT	4	e2e717bf-551a-4917-bdc9-4fa0f342c530	35.6599	-117.9884							2007-04-09T00:00:00	9	4	2007	5231703	5231703	HUMAN_OBSERVATION	CLO	EBIRD	OBS40453531				CC_BY_4_0		obsr119974			2023-01-24T15:14:38.087Z		CONTINENT_DERIVED_FROM_COORDINATES
981548396	4fa7b334-ce0d-4e88-aaae-2e0c138d049e	URN:catalog:CLO:EBIRD:OBS40063233	Animalia	Chordata	Aves	Passeriformes	Mimidae	Toxostoma	Toxostoma lecontei		SPECIES	Toxostoma lecontei Lawrence, 1851	Toxostoma lecontei		US	93527 Inyokern	California	PRESENT	4	e2e717bf-551a-4917-bdc9-4fa0f342c530	35.6599	-117.9884							2007-03-28T00:00:00	28	3	2007	5231703	5231703	HUMAN_OBSERVATION	CLO	EBIRD	OBS40063233				CC_BY_4_0		obsr119974			2023-01-24T15:14:17.785Z		CONTINENT_DERIVED_FROM_COORDINATES
981321096	4fa7b334-ce0d-4e88-aaae-2e0c138d049e	URN:catalog:CLO:EBIRD:OBS35253018	Animalia	Chordata	Aves	Passeriformes	Mimidae	Toxostoma	Toxostoma lecontei		SPECIES	Toxostoma lecontei Lawrence, 1851	Toxostoma lecontei		US	Yucca Valley	California	PRESENT		e2e717bf-551a-4917-bdc9-4fa0f342c530	34.11421	-116.43185							1978-06-03T00:00:00	3	6	1978	5231703	5231703	HUMAN_OBSERVATION	CLO	EBIRD	OBS35253018				CC_BY_4_0		obsr17450			2023-01-24T15:16:14.438Z		CONTINENT_DERIVED_FROM_COORDINATES
981028026	4fa7b334-ce0d-4e88-aaae-2e0c138d049e	URN:catalog:CLO:EBIRD:OBS31816539	Animalia	Chordata	Aves	Passeriformes	Mimidae	Toxostoma	Toxostoma lecontei		SPECIES	Toxostoma lecontei Lawrence, 1851	Toxostoma lecontei		US	Maricopa	California	PRESENT		e2e717bf-551a-4917-bdc9-4fa0f342c530	35.05887	-119.40095							2002-02-20T00:00:00	20	2	2002	5231703	5231703	HUMAN_OBSERVATION	CLO	EBIRD	OBS31816539				CC_BY_4_0		obsr99544			2023-01-24T15:08:56.843Z		CONTINENT_DERIVED_FROM_COORDINATES
980979429	4fa7b334-ce0d-4e88-aaae-2e0c138d049e	URN:catalog:CLO:EBIRD:OBS31424441	Animalia	Chordata	Aves	Passeriformes	Mimidae	Toxostoma	Toxostoma lecontei		SPECIES	Toxostoma lecontei Lawrence, 1851	Toxostoma lecontei		US	92277 Twentynine Palms	California	PRESENT	1	e2e717bf-551a-4917-bdc9-4fa0f342c530	34.16033	-116.04771							1982-10-05T00:00:00	5	10	1982	5231703	5231703	HUMAN_OBSERVATION	CLO	EBIRD	OBS31424441				CC_BY_4_0		obsr98820			2023-01-24T15:08:37.105Z		CONTINENT_DERIVED_FROM_COORDINATES
980815221	4fa7b334-ce0d-4e88-aaae-2e0c138d049e	URN:catalog:CLO:EBIRD:OBS27656385	Animalia	Chordata	Aves	Passeriformes	Mimidae	Toxostoma	Toxostoma lecontei		SPECIES	Toxostoma lecontei Lawrence, 1851	Toxostoma lecontei		US	93527 Inyokern	California	PRESENT		e2e717bf-551a-4917-bdc9-4fa0f342c530	35.6599	-117.9884							1999-12-12T00:00:00	12	12	1999	5231703	5231703	HUMAN_OBSERVATION	CLO	EBIRD	OBS27656385				CC_BY_4_0		obsr90578			2023-01-24T15:16:13.162Z		CONTINENT_DERIVED_FROM_COORDINATES
980779511	4fa7b334-ce0d-4e88-aaae-2e0c138d049e	URN:catalog:CLO:EBIRD:OBS27384122	Animalia	Chordata	Aves	Passeriformes	Mimidae	Toxostoma	Toxostoma lecontei		SPECIES	Toxostoma lecontei Lawrence, 1851	Toxostoma lecontei		US	Twentynine Palms	California	PRESENT	1	e2e717bf-551a-4917-bdc9-4fa0f342c530	34.1356	-116.05384							2005-12-05T00:00:00	5	12	2005	5231703	5231703	HUMAN_OBSERVATION	CLO	EBIRD	OBS27384122				CC_BY_4_0		obsr56768			2023-01-24T14:56:51.357Z		CONTINENT_DERIVED_FROM_COORDINATES
980779181	4fa7b334-ce0d-4e88-aaae-2e0c138d049e	URN:catalog:CLO:EBIRD:OBS27384171	Animalia	Chordata	Aves	Passeriformes	Mimidae	Toxostoma	Toxostoma lecontei		SPECIES	Toxostoma lecontei Lawrence, 1851	Toxostoma lecontei		US	Twentynine Palms	California	PRESENT	1	e2e717bf-551a-4917-bdc9-4fa0f342c530	34.1356	-116.05384							2005-12-06T00:00:00	6	12	2005	5231703	5231703	HUMAN_OBSERVATION	CLO	EBIRD	OBS27384171				CC_BY_4_0		obsr56768			2023-01-24T15:08:44.272Z		CONTINENT_DERIVED_FROM_COORDINATES
980589343	4fa7b334-ce0d-4e88-aaae-2e0c138d049e	URN:catalog:CLO:EBIRD:OBS249503983	Animalia	Chordata	Aves	Passeriformes	Mimidae	Toxostoma	Toxostoma lecontei		SPECIES	Toxostoma lecontei Lawrence, 1851	Toxostoma lecontei		US	Maricopa Desert	California	PRESENT		e2e717bf-551a-4917-bdc9-4fa0f342c530	35.078056	-119.4001							2003-09-16T00:00:00	16	9	2003	5231703	5231703	HUMAN_OBSERVATION	CLO	EBIRD	OBS249503983				CC_BY_4_0		obsr54463			2023-01-24T15:17:29.428Z		CONTINENT_DERIVED_FROM_COORDINATES
980585224	4fa7b334-ce0d-4e88-aaae-2e0c138d049e	URN:catalog:CLO:EBIRD:OBS249385653	Animalia	Chordata	Aves	Passeriformes	Mimidae	Toxostoma	Toxostoma lecontei		SPECIES	Toxostoma lecontei Lawrence, 1851	Toxostoma lecontei		US	Desert NWR--Corn Creek (Field Station)	Nevada	PRESENT		e2e717bf-551a-4917-bdc9-4fa0f342c530	36.438797	-115.359566							1982-06-17T00:00:00	17	6	1982	5231703	5231703	HUMAN_OBSERVATION	CLO	EBIRD	OBS249385653				CC_BY_4_0		obsr7837			2023-01-24T15:16:15.349Z		CONTINENT_DERIVED_FROM_COORDINATES
980572108	4fa7b334-ce0d-4e88-aaae-2e0c138d049e	URN:catalog:CLO:EBIRD:OBS248990568	Animalia	Chordata	Aves	Passeriformes	Mimidae	Toxostoma	Toxostoma lecontei		SPECIES	Toxostoma lecontei Lawrence, 1851	Toxostoma lecontei		US	AW11	Arizona	PRESENT	1	e2e717bf-551a-4917-bdc9-4fa0f342c530	33.518677	-113.845314							2013-01-06T00:00:00	6	1	2013	5231703	5231703	HUMAN_OBSERVATION	CLO	EBIRD	OBS248990568				CC_BY_4_0		obsr419054			2023-01-24T14:58:58.757Z		CONTINENT_DERIVED_FROM_COORDINATES
980495847	4fa7b334-ce0d-4e88-aaae-2e0c138d049e	URN:catalog:CLO:EBIRD:OBS248017743	Animalia	Chordata	Aves	Passeriformes	Mimidae	Toxostoma	Toxostoma lecontei		SPECIES	Toxostoma lecontei Lawrence, 1851	Toxostoma lecontei		US	Baseline Rd & Salome Hwy Thrasher spot	Arizona	PRESENT	1	e2e717bf-551a-4917-bdc9-4fa0f342c530	33.377003	-112.771866							2005-02-06T00:00:00	6	2	2005	5231703	5231703	HUMAN_OBSERVATION	CLO	EBIRD	OBS248017743				CC_BY_4_0		obsr335731			2023-01-24T14:58:41.825Z		CONTINENT_DERIVED_FROM_COORDINATES
980490475	4fa7b334-ce0d-4e88-aaae-2e0c138d049e	URN:catalog:CLO:EBIRD:OBS247987929	Animalia	Chordata	Aves	Passeriformes	Mimidae	Toxostoma	Toxostoma lecontei		SPECIES	Toxostoma lecontei Lawrence, 1851	Toxostoma lecontei		MX	Reserva de la Biosfera El Pinacate y Gran Desierto de Altar	Sonora	PRESENT		e2e717bf-551a-4917-bdc9-4fa0f342c530	31.927456	-113.86505							2005-03-25T00:00:00	25	3	2005	5231703	5231703	HUMAN_OBSERVATION	CLO	EBIRD	OBS247987929				CC_BY_4_0		obsr60228			2023-01-24T14:56:57.633Z		CONTINENT_DERIVED_FROM_COORDINATES
980437825	4fa7b334-ce0d-4e88-aaae-2e0c138d049e	URN:catalog:CLO:EBIRD:OBS248342564	Animalia	Chordata	Aves	Passeriformes	Mimidae	Toxostoma	Toxostoma lecontei		SPECIES	Toxostoma lecontei Lawrence, 1851	Toxostoma lecontei		US	Corn Creek	Nevada	PRESENT		e2e717bf-551a-4917-bdc9-4fa0f342c530	36.40968	-115.38254							2009-10-28T00:00:00	28	10	2009	5231703	5231703	HUMAN_OBSERVATION	CLO	EBIRD	OBS248342564				CC_BY_4_0		obsr335875			2023-01-24T15:10:55.458Z		CONTINENT_DERIVED_FROM_COORDINATES
980328610	4fa7b334-ce0d-4e88-aaae-2e0c138d049e	URN:catalog:CLO:EBIRD:OBS246453337	Animalia	Chordata	Aves	Passeriformes	Mimidae	Toxostoma	Toxostoma lecontei		SPECIES	Toxostoma lecontei Lawrence, 1851	Toxostoma lecontei		US	Piute Ponds (permit required)	California	PRESENT	2	e2e717bf-551a-4917-bdc9-4fa0f342c530	34.79012	-118.11818							1978-07-25T00:00:00	25	7	1978	5231703	5231703	HUMAN_OBSERVATION	CLO	EBIRD	OBS246453337				CC_BY_4_0		obsr21348			2023-01-24T14:58:03.502Z		CONTINENT_DERIVED_FROM_COORDINATES
980264574	4fa7b334-ce0d-4e88-aaae-2e0c138d049e	URN:catalog:CLO:EBIRD:OBS245983079	Animalia	Chordata	Aves	Passeriformes	Mimidae	Toxostoma	Toxostoma lecontei		SPECIES	Toxostoma lecontei Lawrence, 1851	Toxostoma lecontei		US	White Mountain Research Center - Owens Valley Lab	California	PRESENT	1	e2e717bf-551a-4917-bdc9-4fa0f342c530	37.360996	-118.327							2008-03-01T00:00:00	1	3	2008	5231703	5231703	HUMAN_OBSERVATION	CLO	EBIRD	OBS245983079				CC_BY_4_0		obsr129120			2023-01-24T14:59:01.052Z		CONTINENT_DERIVED_FROM_COORDINATES
980155743	4fa7b334-ce0d-4e88-aaae-2e0c138d049e	URN:catalog:CLO:EBIRD:OBS244685373	Animalia	Chordata	Aves	Passeriformes	Mimidae	Toxostoma	Toxostoma lecontei		SPECIES	Toxostoma lecontei Lawrence, 1851	Toxostoma lecontei		US	Yucca transect	Nevada	PRESENT	1	e2e717bf-551a-4917-bdc9-4fa0f342c530	35.31702	-114.77991							2012-04-28T00:00:00	28	4	2012	5231703	5231703	HUMAN_OBSERVATION	CLO	EBIRD	OBS244685373				CC_BY_4_0		obsr343843			2023-01-24T14:57:23.932Z		CONTINENT_DERIVED_FROM_COORDINATES
980109801	4fa7b334-ce0d-4e88-aaae-2e0c138d049e	URN:catalog:CLO:EBIRD:OBS244983331	Animalia	Chordata	Aves	Passeriformes	Mimidae	Toxostoma	Toxostoma lecontei		SPECIES	Toxostoma lecontei Lawrence, 1851	Toxostoma lecontei		US	Baseline Rd & Salome Hwy Thrasher spot	Arizona	PRESENT	3	e2e717bf-551a-4917-bdc9-4fa0f342c530	33.377003	-112.771866							2013-04-02T00:00:00	2	4	2013	5231703	5231703	HUMAN_OBSERVATION	CLO	EBIRD	OBS244983331				CC_BY_4_0		obsr112812			2023-01-24T15:12:04.965Z		CONTINENT_DERIVED_FROM_COORDINATES
979979537	4fa7b334-ce0d-4e88-aaae-2e0c138d049e	URN:catalog:CLO:EBIRD_TX:OBS243235408	Animalia	Chordata	Aves	Passeriformes	Mimidae	Toxostoma	Toxostoma lecontei		SPECIES	Toxostoma lecontei Lawrence, 1851	Toxostoma lecontei		US	Baseline Rd & Salome Hwy Thrasher spot	Arizona	PRESENT	1	e2e717bf-551a-4917-bdc9-4fa0f342c530	33.377003	-112.771866							2011-03-09T00:00:00	9	3	2011	5231703	5231703	HUMAN_OBSERVATION	CLO	EBIRD_TX	OBS243235408				CC_BY_4_0		obsr283066			2023-01-24T14:57:26.030Z		CONTINENT_DERIVED_FROM_COORDINATES
979850708	4fa7b334-ce0d-4e88-aaae-2e0c138d049e	URN:catalog:CLO:EBIRD:OBS241686396	Animalia	Chordata	Aves	Passeriformes	Mimidae	Toxostoma	Toxostoma lecontei		SPECIES	Toxostoma lecontei Lawrence, 1851	Toxostoma lecontei		US	Baseline Rd & Salome Hwy Thrasher spot	Arizona	PRESENT	2	e2e717bf-551a-4917-bdc9-4fa0f342c530	33.377003	-112.771866							2011-02-20T00:00:00	20	2	2011	5231703	5231703	HUMAN_OBSERVATION	CLO	EBIRD	OBS241686396				CC_BY_4_0		obsr240895			2023-01-24T14:59:38.701Z		CONTINENT_DERIVED_FROM_COORDINATES
979766426	4fa7b334-ce0d-4e88-aaae-2e0c138d049e	URN:catalog:CLO:EBIRD:OBS242066971	Animalia	Chordata	Aves	Passeriformes	Mimidae	Toxostoma	Toxostoma lecontei		SPECIES	Toxostoma lecontei Lawrence, 1851	Toxostoma lecontei		US	Baseline Rd & Salome Hwy Thrasher spot	Arizona	PRESENT	1	e2e717bf-551a-4917-bdc9-4fa0f342c530	33.377003	-112.771866							2013-05-04T00:00:00	4	5	2013	5231703	5231703	HUMAN_OBSERVATION	CLO	EBIRD	OBS242066971				CC_BY_4_0		obsr340093			2023-01-24T14:56:50.931Z		CONTINENT_DERIVED_FROM_COORDINATES
979530297	4fa7b334-ce0d-4e88-aaae-2e0c138d049e	URN:catalog:CLO:EBIRD:OBS239519250	Animalia	Chordata	Aves	Passeriformes	Mimidae	Toxostoma	Toxostoma lecontei		SPECIES	Toxostoma lecontei Lawrence, 1851	Toxostoma lecontei		US	Carrizo Plain NM--Panorama Rd. at Soda Lake Rd.	California	PRESENT	1	e2e717bf-551a-4917-bdc9-4fa0f342c530	35.146137	-119.7737							2008-02-10T00:00:00	10	2	2008	5231703	5231703	HUMAN_OBSERVATION	CLO	EBIRD	OBS239519250				CC_BY_4_0		obsr414897			2023-01-24T15:16:40.111Z		CONTINENT_DERIVED_FROM_COORDINATES
979415651	4fa7b334-ce0d-4e88-aaae-2e0c138d049e	URN:catalog:CLO:EBIRD:OBS239319678	Animalia	Chordata	Aves	Passeriformes	Mimidae	Toxostoma	Toxostoma lecontei		SPECIES	Toxostoma lecontei Lawrence, 1851	Toxostoma lecontei		US	Piute Ponds (permit required)	California	PRESENT	1	e2e717bf-551a-4917-bdc9-4fa0f342c530	34.79012	-118.11818							1978-05-27T00:00:00	27	5	1978	5231703	5231703	HUMAN_OBSERVATION	CLO	EBIRD	OBS239319678				CC_BY_4_0		obsr21348			2023-01-24T15:15:57.473Z		CONTINENT_DERIVED_FROM_COORDINATES
979357549	4fa7b334-ce0d-4e88-aaae-2e0c138d049e	URN:catalog:CLO:EBIRD:OBS238957966	Animalia	Chordata	Aves	Passeriformes	Mimidae	Toxostoma	Toxostoma lecontei		SPECIES	Toxostoma lecontei Lawrence, 1851	Toxostoma lecontei		US	CA: Riverside Co.; Joshua Tee NP-- near Cottonwood oasis	California	PRESENT	2	e2e717bf-551a-4917-bdc9-4fa0f342c530	33.738056	-115.81137							2013-12-23T00:00:00	23	12	2013	5231703	5231703	HUMAN_OBSERVATION	CLO	EBIRD	OBS238957966				CC_BY_4_0		obsr190966			2023-01-24T15:18:54.010Z		CONTINENT_DERIVED_FROM_COORDINATES
979292249	4fa7b334-ce0d-4e88-aaae-2e0c138d049e	URN:catalog:CLO:EBIRD:OBS238662396	Animalia	Chordata	Aves	Passeriformes	Mimidae	Toxostoma	Toxostoma lecontei		SPECIES	Toxostoma lecontei Lawrence, 1851	Toxostoma lecontei		US	Indian Wells Canyon	California	PRESENT	2	e2e717bf-551a-4917-bdc9-4fa0f342c530	35.69331	-117.93039							2012-05-17T00:00:00	17	5	2012	5231703	5231703	HUMAN_OBSERVATION	CLO	EBIRD	OBS238662396				CC_BY_4_0		obsr352054			2023-01-24T15:16:52.223Z		CONTINENT_DERIVED_FROM_COORDINATES
979290108	4fa7b334-ce0d-4e88-aaae-2e0c138d049e	URN:catalog:CLO:EBIRD:OBS238663788	Animalia	Chordata	Aves	Passeriformes	Mimidae	Toxostoma	Toxostoma lecontei		SPECIES	Toxostoma lecontei Lawrence, 1851	Toxostoma lecontei		US	Indian Wells Canyon	California	PRESENT	2	e2e717bf-551a-4917-bdc9-4fa0f342c530	35.69331	-117.93039							2012-05-17T00:00:00	17	5	2012	5231703	5231703	HUMAN_OBSERVATION	CLO	EBIRD	OBS238663788				CC_BY_4_0		obsr289886			2023-01-24T14:59:06.076Z		CONTINENT_DERIVED_FROM_COORDINATES
979223825	4fa7b334-ce0d-4e88-aaae-2e0c138d049e	URN:catalog:CLO:EBIRD:OBS238202530	Animalia	Chordata	Aves	Passeriformes	Mimidae	Toxostoma	Toxostoma lecontei		SPECIES	Toxostoma lecontei Lawrence, 1851	Toxostoma lecontei		US	Harper Dry Lake	California	PRESENT	1	e2e717bf-551a-4917-bdc9-4fa0f342c530	35.010677	-117.29282							2013-12-23T00:00:00	23	12	2013	5231703	5231703	HUMAN_OBSERVATION	CLO	EBIRD	OBS238202530				CC_BY_4_0		obsr193342			2023-01-24T15:11:54.672Z		CONTINENT_DERIVED_FROM_COORDINATES
978996544	4fa7b334-ce0d-4e88-aaae-2e0c138d049e	URN:catalog:CLO:EBIRD:OBS236857536	Animalia	Chordata	Aves	Passeriformes	Mimidae	Toxostoma	Toxostoma lecontei		SPECIES	Toxostoma lecontei Lawrence, 1851	Toxostoma lecontei		US	North Algodones Dunes Wilderness Area	California	PRESENT	1	e2e717bf-551a-4917-bdc9-4fa0f342c530	33.012695	-115.138435							1985-04-01T00:00:00	1	4	1985	5231703	5231703	HUMAN_OBSERVATION	CLO	EBIRD	OBS236857536				CC_BY_4_0		obsr158639			2023-01-24T15:16:27.855Z		CONTINENT_DERIVED_FROM_COORDINATES
978960013	4fa7b334-ce0d-4e88-aaae-2e0c138d049e	URN:catalog:CLO:EBIRD:OBS237049272	Animalia	Chordata	Aves	Passeriformes	Mimidae	Toxostoma	Toxostoma lecontei		SPECIES	Toxostoma lecontei Lawrence, 1851	Toxostoma lecontei		US	Fish Slough	California	PRESENT	2	e2e717bf-551a-4917-bdc9-4fa0f342c530	37.517067	-118.40062							2013-06-19T00:00:00	19	6	2013	5231703	5231703	HUMAN_OBSERVATION	CLO	EBIRD	OBS237049272				CC_BY_4_0		obsr107742			2023-01-24T15:10:47.261Z		CONTINENT_DERIVED_FROM_COORDINATES
978951016	4fa7b334-ce0d-4e88-aaae-2e0c138d049e	URN:catalog:CLO:EBIRD:OBS237048858	Animalia	Chordata	Aves	Passeriformes	Mimidae	Toxostoma	Toxostoma lecontei		SPECIES	Toxostoma lecontei Lawrence, 1851	Toxostoma lecontei		US	Carrizo Plain NM--Metal building at Panorama Rd and Calhoun Rd.	California	PRESENT	2	e2e717bf-551a-4917-bdc9-4fa0f342c530	35.187984	-119.76193							2013-03-02T00:00:00	2	3	2013	5231703	5231703	HUMAN_OBSERVATION	CLO	EBIRD	OBS237048858				CC_BY_4_0		obsr42991			2023-01-24T14:56:56.265Z		CONTINENT_DERIVED_FROM_COORDINATES
978757988	4fa7b334-ce0d-4e88-aaae-2e0c138d049e	URN:catalog:CLO:EBIRD:OBS236101171	Animalia	Chordata	Aves	Passeriformes	Mimidae	Toxostoma	Toxostoma lecontei		SPECIES	Toxostoma lecontei Lawrence, 1851	Toxostoma lecontei		US	Petroleum Club Rd.	California	PRESENT	2	e2e717bf-551a-4917-bdc9-4fa0f342c530	35.084873	-119.397285							1985-08-08T00:00:00	8	8	1985	5231703	5231703	HUMAN_OBSERVATION	CLO	EBIRD	OBS236101171				CC_BY_4_0		obsr161964			2023-01-24T15:16:59.825Z		CONTINENT_DERIVED_FROM_COORDINATES
978753401	4fa7b334-ce0d-4e88-aaae-2e0c138d049e	URN:catalog:CLO:EBIRD:OBS236096521	Animalia	Chordata	Aves	Passeriformes	Mimidae	Toxostoma	Toxostoma lecontei		SPECIES	Toxostoma lecontei Lawrence, 1851	Toxostoma lecontei		US	Baseline Rd & Salome Hwy Thrasher spot	Arizona	PRESENT		e2e717bf-551a-4917-bdc9-4fa0f342c530	33.377003	-112.771866							2013-06-23T00:00:00	23	6	2013	5231703	5231703	HUMAN_OBSERVATION	CLO	EBIRD	OBS236096521				CC_BY_4_0		obsr350162			2023-01-24T14:59:06.504Z		CONTINENT_DERIVED_FROM_COORDINATES
978589244	4fa7b334-ce0d-4e88-aaae-2e0c138d049e	URN:catalog:CLO:EBIRD:OBS234906076	Animalia	Chordata	Aves	Passeriformes	Mimidae	Toxostoma	Toxostoma lecontei		SPECIES	Toxostoma lecontei Lawrence, 1851	Toxostoma lecontei		US	Lower Beaver Dam Wash (not Lytle Ranch!)	Utah	PRESENT	1	e2e717bf-551a-4917-bdc9-4fa0f342c530	37.09291	-114.02457							1985-03-09T00:00:00	9	3	1985	5231703	5231703	HUMAN_OBSERVATION	CLO	EBIRD	OBS234906076				CC_BY_4_0		obsr136515			2023-01-24T15:16:25.795Z		CONTINENT_DERIVED_FROM_COORDINATES
978572955	4fa7b334-ce0d-4e88-aaae-2e0c138d049e	URN:catalog:CLO:EBIRD:OBS234906819	Animalia	Chordata	Aves	Passeriformes	Mimidae	Toxostoma	Toxostoma lecontei		SPECIES	Toxostoma lecontei Lawrence, 1851	Toxostoma lecontei		US	Lower Beaver Dam Wash (not Lytle Ranch!)	Utah	PRESENT	1	e2e717bf-551a-4917-bdc9-4fa0f342c530	37.09291	-114.02457							1990-03-06T00:00:00	6	3	1990	5231703	5231703	HUMAN_OBSERVATION	CLO	EBIRD	OBS234906819				CC_BY_4_0		obsr136515			2023-01-24T15:11:36.916Z		CONTINENT_DERIVED_FROM_COORDINATES
978535636	4fa7b334-ce0d-4e88-aaae-2e0c138d049e	URN:catalog:CLO:EBIRD:OBS233822908	Animalia	Chordata	Aves	Passeriformes	Mimidae	Toxostoma	Toxostoma lecontei		SPECIES	Toxostoma lecontei Lawrence, 1851	Toxostoma lecontei		US	Death Valley NP--Mesquite Springs	California	PRESENT	1	e2e717bf-551a-4917-bdc9-4fa0f342c530	36.964214	-117.36772							1984-05-26T00:00:00	26	5	1984	5231703	5231703	HUMAN_OBSERVATION	CLO	EBIRD	OBS233822908				CC_BY_4_0		obsr141933			2023-01-24T14:56:50.052Z		CONTINENT_DERIVED_FROM_COORDINATES
978449895	4fa7b334-ce0d-4e88-aaae-2e0c138d049e	URN:catalog:CLO:EBIRD:OBS233719729	Animalia	Chordata	Aves	Passeriformes	Mimidae	Toxostoma	Toxostoma lecontei		SPECIES	Toxostoma lecontei Lawrence, 1851	Toxostoma lecontei		US	Petroleum Club Rd.	California	PRESENT	3	e2e717bf-551a-4917-bdc9-4fa0f342c530	35.084873	-119.397285							2003-03-21T00:00:00	21	3	2003	5231703	5231703	HUMAN_OBSERVATION	CLO	EBIRD	OBS233719729				CC_BY_4_0		obsr205067			2023-01-24T14:57:16.967Z		CONTINENT_DERIVED_FROM_COORDINATES
978120255	4fa7b334-ce0d-4e88-aaae-2e0c138d049e	URN:catalog:CLO:EBIRD:OBS232681621	Animalia	Chordata	Aves	Passeriformes	Mimidae	Toxostoma	Toxostoma lecontei		SPECIES	Toxostoma lecontei Lawrence, 1851	Toxostoma lecontei		US	Maricopa Desert	California	PRESENT	1	e2e717bf-551a-4917-bdc9-4fa0f342c530	35.078056	-119.4001							2002-02-10T00:00:00	10	2	2002	5231703	5231703	HUMAN_OBSERVATION	CLO	EBIRD	OBS232681621				CC_BY_4_0		obsr175273			2023-01-24T15:16:15.854Z		CONTINENT_DERIVED_FROM_COORDINATES
978114124	4fa7b334-ce0d-4e88-aaae-2e0c138d049e	URN:catalog:CLO:EBIRD:OBS232647384	Animalia	Chordata	Aves	Passeriformes	Mimidae	Toxostoma	Toxostoma lecontei		SPECIES	Toxostoma lecontei Lawrence, 1851	Toxostoma lecontei		US	Petroleum Club Rd.	California	PRESENT	1	e2e717bf-551a-4917-bdc9-4fa0f342c530	35.084873	-119.397285							2011-02-01T00:00:00	1	2	2011	5231703	5231703	HUMAN_OBSERVATION	CLO	EBIRD	OBS232647384				CC_BY_4_0		obsr197921			2023-01-24T14:58:22.807Z		CONTINENT_DERIVED_FROM_COORDINATES
978048290	4fa7b334-ce0d-4e88-aaae-2e0c138d049e	URN:catalog:CLO:EBIRD:OBS232182764	Animalia	Chordata	Aves	Passeriformes	Mimidae	Toxostoma	Toxostoma lecontei		SPECIES	Toxostoma lecontei Lawrence, 1851	Toxostoma lecontei		US	Fish Slough	California	PRESENT	2	e2e717bf-551a-4917-bdc9-4fa0f342c530	37.517067	-118.40062							2011-07-26T00:00:00	26	7	2011	5231703	5231703	HUMAN_OBSERVATION	CLO	EBIRD	OBS232182764				CC_BY_4_0		obsr107742			2023-01-24T14:57:18.854Z		CONTINENT_DERIVED_FROM_COORDINATES
977648288	4fa7b334-ce0d-4e88-aaae-2e0c138d049e	URN:catalog:CLO:EBIRD:OBS226631962	Animalia	Chordata	Aves	Passeriformes	Mimidae	Toxostoma	Toxostoma lecontei		SPECIES	Toxostoma lecontei Lawrence, 1851	Toxostoma lecontei		US	Baseline Rd & Salome Hwy Thrasher spot	Arizona	PRESENT		e2e717bf-551a-4917-bdc9-4fa0f342c530	33.377003	-112.771866							1998-12-27T00:00:00	27	12	1998	5231703	5231703	HUMAN_OBSERVATION	CLO	EBIRD	OBS226631962				CC_BY_4_0		obsr39368			2023-01-24T14:57:11.175Z		CONTINENT_DERIVED_FROM_COORDINATES
977500798	4fa7b334-ce0d-4e88-aaae-2e0c138d049e	URN:catalog:CLO:EBIRD:OBS225995310	Animalia	Chordata	Aves	Passeriformes	Mimidae	Toxostoma	Toxostoma lecontei		SPECIES	Toxostoma lecontei Lawrence, 1851	Toxostoma lecontei		US	Petroleum Club Rd.	California	PRESENT		e2e717bf-551a-4917-bdc9-4fa0f342c530	35.084873	-119.397285							2010-03-23T00:00:00	23	3	2010	5231703	5231703	HUMAN_OBSERVATION	CLO	EBIRD	OBS225995310				CC_BY_4_0		obsr156821			2023-01-24T15:15:53.605Z		CONTINENT_DERIVED_FROM_COORDINATES
977499488	4fa7b334-ce0d-4e88-aaae-2e0c138d049e	URN:catalog:CLO:EBIRD:OBS225995773	Animalia	Chordata	Aves	Passeriformes	Mimidae	Toxostoma	Toxostoma lecontei		SPECIES	Toxostoma lecontei Lawrence, 1851	Toxostoma lecontei		US	Petroleum Club Rd.	California	PRESENT		e2e717bf-551a-4917-bdc9-4fa0f342c530	35.084873	-119.397285							2010-03-23T00:00:00	23	3	2010	5231703	5231703	HUMAN_OBSERVATION	CLO	EBIRD	OBS225995773				CC_BY_4_0		obsr50466			2023-01-24T15:10:55.205Z		CONTINENT_DERIVED_FROM_COORDINATES
977395724	4fa7b334-ce0d-4e88-aaae-2e0c138d049e	URN:catalog:CLO:EBIRD:OBS225737508	Animalia	Chordata	Aves	Passeriformes	Mimidae	Toxostoma	Toxostoma lecontei		SPECIES	Toxostoma lecontei Lawrence, 1851	Toxostoma lecontei		US	SLO_Carrizo_P1:11 & P3:41-47	California	PRESENT	2	e2e717bf-551a-4917-bdc9-4fa0f342c530	35.145195	-119.66763							2013-03-03T00:00:00	3	3	2013	5231703	5231703	HUMAN_OBSERVATION	CLO	EBIRD	OBS225737508				CC_BY_4_0		obsr332508			2023-01-24T15:16:22.547Z		CONTINENT_DERIVED_FROM_COORDINATES
977326673	4fa7b334-ce0d-4e88-aaae-2e0c138d049e	URN:catalog:CLO:EBIRD:OBS225242600	Animalia	Chordata	Aves	Passeriformes	Mimidae	Toxostoma	Toxostoma lecontei		SPECIES	Toxostoma lecontei Lawrence, 1851	Toxostoma lecontei		US	AL-6 (NAWS China Lake Bird Survey - Airport Lake Route)	California	PRESENT	1	e2e717bf-551a-4917-bdc9-4fa0f342c530	35.916466	-117.75525							2012-02-22T00:00:00	22	2	2012	5231703	5231703	HUMAN_OBSERVATION	CLO	EBIRD	OBS225242600				CC_BY_4_0		obsr60422			2023-01-24T14:58:11.886Z		CONTINENT_DERIVED_FROM_COORDINATES
977325393	4fa7b334-ce0d-4e88-aaae-2e0c138d049e	URN:catalog:CLO:EBIRD:OBS225242563	Animalia	Chordata	Aves	Passeriformes	Mimidae	Toxostoma	Toxostoma lecontei		SPECIES	Toxostoma lecontei Lawrence, 1851	Toxostoma lecontei		US	G2-7 (NAWS China Lake Bird Survey George Route)	California	PRESENT	1	e2e717bf-551a-4917-bdc9-4fa0f342c530	35.791176	-117.59556							2012-01-25T00:00:00	25	1	2012	5231703	5231703	HUMAN_OBSERVATION	CLO	EBIRD	OBS225242563				CC_BY_4_0		obsr60422			2023-01-24T15:12:52.545Z		CONTINENT_DERIVED_FROM_COORDINATES
977323353	4fa7b334-ce0d-4e88-aaae-2e0c138d049e	URN:catalog:CLO:EBIRD:OBS225242561	Animalia	Chordata	Aves	Passeriformes	Mimidae	Toxostoma	Toxostoma lecontei		SPECIES	Toxostoma lecontei Lawrence, 1851	Toxostoma lecontei		US	G2-10 (NAWS China Lake Bird Survey George Route)	California	PRESENT	1	e2e717bf-551a-4917-bdc9-4fa0f342c530	35.85142	-117.601585							2012-01-25T00:00:00	25	1	2012	5231703	5231703	HUMAN_OBSERVATION	CLO	EBIRD	OBS225242561				CC_BY_4_0		obsr60422			2023-01-24T14:56:38.988Z		CONTINENT_DERIVED_FROM_COORDINATES
977322290	4fa7b334-ce0d-4e88-aaae-2e0c138d049e	URN:catalog:CLO:EBIRD:OBS225242524	Animalia	Chordata	Aves	Passeriformes	Mimidae	Toxostoma	Toxostoma lecontei		SPECIES	Toxostoma lecontei Lawrence, 1851	Toxostoma lecontei		US	AL-9 (NAWS China Lake Bird Survey - Airport Lake Route)	California	PRESENT	1	e2e717bf-551a-4917-bdc9-4fa0f342c530	35.90318	-117.70447							2012-08-23T00:00:00	23	8	2012	5231703	5231703	HUMAN_OBSERVATION	CLO	EBIRD	OBS225242524				CC_BY_4_0		obsr60422			2023-01-24T14:57:17.865Z		CONTINENT_DERIVED_FROM_COORDINATES
977305753	4fa7b334-ce0d-4e88-aaae-2e0c138d049e	URN:catalog:CLO:EBIRD:OBS225242668	Animalia	Chordata	Aves	Passeriformes	Mimidae	Toxostoma	Toxostoma lecontei		SPECIES	Toxostoma lecontei Lawrence, 1851	Toxostoma lecontei		US	AL-6 (NAWS China Lake Bird Survey - Airport Lake Route)	California	PRESENT	1	e2e717bf-551a-4917-bdc9-4fa0f342c530	35.916466	-117.75525							2012-04-19T00:00:00	19	4	2012	5231703	5231703	HUMAN_OBSERVATION	CLO	EBIRD	OBS225242668				CC_BY_4_0		obsr60422			2023-01-24T14:58:46.545Z		CONTINENT_DERIVED_FROM_COORDINATES
977304010	4fa7b334-ce0d-4e88-aaae-2e0c138d049e	URN:catalog:CLO:EBIRD:OBS225242771	Animalia	Chordata	Aves	Passeriformes	Mimidae	Toxostoma	Toxostoma lecontei		SPECIES	Toxostoma lecontei Lawrence, 1851	Toxostoma lecontei		US	AL-8 (NAWS China Lake Bird Survey - Airport Lake Route)	California	PRESENT	1	e2e717bf-551a-4917-bdc9-4fa0f342c530	35.907604	-117.7214							2012-06-25T00:00:00	25	6	2012	5231703	5231703	HUMAN_OBSERVATION	CLO	EBIRD	OBS225242771				CC_BY_4_0		obsr60422			2023-01-24T14:58:14.697Z		CONTINENT_DERIVED_FROM_COORDINATES
977302468	4fa7b334-ce0d-4e88-aaae-2e0c138d049e	URN:catalog:CLO:EBIRD:OBS225242718	Animalia	Chordata	Aves	Passeriformes	Mimidae	Toxostoma	Toxostoma lecontei		SPECIES	Toxostoma lecontei Lawrence, 1851	Toxostoma lecontei		US	AL-9 (NAWS China Lake Bird Survey - Airport Lake Route)	California	PRESENT	1	e2e717bf-551a-4917-bdc9-4fa0f342c530	35.90318	-117.70447							2013-04-25T00:00:00	25	4	2013	5231703	5231703	HUMAN_OBSERVATION	CLO	EBIRD	OBS225242718				CC_BY_4_0		obsr60422			2023-01-24T14:59:23.185Z		CONTINENT_DERIVED_FROM_COORDINATES
977213843	4fa7b334-ce0d-4e88-aaae-2e0c138d049e	URN:catalog:CLO:EBIRD:OBS225090439	Animalia	Chordata	Aves	Passeriformes	Mimidae	Toxostoma	Toxostoma lecontei		SPECIES	Toxostoma lecontei Lawrence, 1851	Toxostoma lecontei		US	Fish Slough	California	PRESENT	2	e2e717bf-551a-4917-bdc9-4fa0f342c530	37.517067	-118.40062							2013-02-02T00:00:00	2	2	2013	5231703	5231703	HUMAN_OBSERVATION	CLO	EBIRD	OBS225090439				CC_BY_4_0		obsr446156			2023-01-24T14:59:10.444Z		CONTINENT_DERIVED_FROM_COORDINATES
977062162	4fa7b334-ce0d-4e88-aaae-2e0c138d049e	URN:catalog:CLO:EBIRD:OBS224966550	Animalia	Chordata	Aves	Passeriformes	Mimidae	Toxostoma	Toxostoma lecontei		SPECIES	Toxostoma lecontei Lawrence, 1851	Toxostoma lecontei		US	China Lake NAWS--Sewage Ponds (restricted access)	California	PRESENT	1	e2e717bf-551a-4917-bdc9-4fa0f342c530	35.67222	-117.63834							2011-10-21T00:00:00	21	10	2011	5231703	5231703	HUMAN_OBSERVATION	CLO	EBIRD	OBS224966550				CC_BY_4_0		obsr446156			2023-01-24T15:17:57.418Z		CONTINENT_DERIVED_FROM_COORDINATES
977052373	4fa7b334-ce0d-4e88-aaae-2e0c138d049e	URN:catalog:CLO:EBIRD:OBS224937848	Animalia	Chordata	Aves	Passeriformes	Mimidae	Toxostoma	Toxostoma lecontei		SPECIES	Toxostoma lecontei Lawrence, 1851	Toxostoma lecontei		US	Carrizo Plain NM (use specific hotspots when available)	California	PRESENT	2	e2e717bf-551a-4917-bdc9-4fa0f342c530	35.155758	-119.81054							1979-10-01T00:00:00	1	10	1979	5231703	5231703	HUMAN_OBSERVATION	CLO	EBIRD	OBS224937848				CC_BY_4_0		obsr197345			2023-01-24T14:59:22.347Z		CONTINENT_DERIVED_FROM_COORDINATES
977021436	4fa7b334-ce0d-4e88-aaae-2e0c138d049e	URN:catalog:CLO:EBIRD:OBS224993426	Animalia	Chordata	Aves	Passeriformes	Mimidae	Toxostoma	Toxostoma lecontei		SPECIES	Toxostoma lecontei Lawrence, 1851	Toxostoma lecontei		US	Fish Slough	California	PRESENT	1	e2e717bf-551a-4917-bdc9-4fa0f342c530	37.517067	-118.40062							2012-07-12T00:00:00	12	7	2012	5231703	5231703	HUMAN_OBSERVATION	CLO	EBIRD	OBS224993426				CC_BY_4_0		obsr446156			2023-01-24T15:11:51.667Z		CONTINENT_DERIVED_FROM_COORDINATES
977008824	4fa7b334-ce0d-4e88-aaae-2e0c138d049e	URN:catalog:CLO:EBIRD:OBS225016178	Animalia	Chordata	Aves	Passeriformes	Mimidae	Toxostoma	Toxostoma lecontei		SPECIES	Toxostoma lecontei Lawrence, 1851	Toxostoma lecontei		US	Borrego Springs--Old Springs Road OSP	California	PRESENT		e2e717bf-551a-4917-bdc9-4fa0f342c530	33.257797	-116.294							2012-11-23T00:00:00	23	11	2012	5231703	5231703	HUMAN_OBSERVATION	CLO	EBIRD	OBS225016178				CC_BY_4_0		obsr203208			2023-01-24T15:15:24.878Z		CONTINENT_DERIVED_FROM_COORDINATES
976971972	4fa7b334-ce0d-4e88-aaae-2e0c138d049e	URN:catalog:CLO:EBIRD:OBS224738150	Animalia	Chordata	Aves	Passeriformes	Mimidae	Toxostoma	Toxostoma lecontei		SPECIES	Toxostoma lecontei Lawrence, 1851	Toxostoma lecontei		US	Baseline Rd & Salome Hwy Thrasher spot	Arizona	PRESENT		e2e717bf-551a-4917-bdc9-4fa0f342c530	33.377003	-112.771866							2010-01-29T00:00:00	29	1	2010	5231703	5231703	HUMAN_OBSERVATION	CLO	EBIRD	OBS224738150				CC_BY_4_0		obsr165001			2023-01-24T15:11:19.551Z		CONTINENT_DERIVED_FROM_COORDINATES
976792696	4fa7b334-ce0d-4e88-aaae-2e0c138d049e	URN:catalog:CLO:EBIRD:OBS224501970	Animalia	Chordata	Aves	Passeriformes	Mimidae	Toxostoma	Toxostoma lecontei		SPECIES	Toxostoma lecontei Lawrence, 1851	Toxostoma lecontei		US	White Mountain Research Center - Owens Valley Lab	California	PRESENT	1	e2e717bf-551a-4917-bdc9-4fa0f342c530	37.360996	-118.327							2007-04-22T00:00:00	22	4	2007	5231703	5231703	HUMAN_OBSERVATION	CLO	EBIRD	OBS224501970				CC_BY_4_0		obsr446156			2023-01-24T15:10:21.754Z		CONTINENT_DERIVED_FROM_COORDINATES
976745579	4fa7b334-ce0d-4e88-aaae-2e0c138d049e	URN:catalog:CLO:EBIRD:OBS223704532	Animalia	Chordata	Aves	Passeriformes	Mimidae	Toxostoma	Toxostoma lecontei		SPECIES	Toxostoma lecontei Lawrence, 1851	Toxostoma lecontei		US	Baseline Rd & Salome Hwy Thrasher spot	Arizona	PRESENT	2	e2e717bf-551a-4917-bdc9-4fa0f342c530	33.377003	-112.771866							2013-12-29T00:00:00	29	12	2013	5231703	5231703	HUMAN_OBSERVATION	CLO	EBIRD	OBS223704532				CC_BY_4_0		obsr224699			2023-01-24T14:59:10.171Z		CONTINENT_DERIVED_FROM_COORDINATES
976732473	4fa7b334-ce0d-4e88-aaae-2e0c138d049e	URN:catalog:CLO:EBIRD:OBS223889476	Animalia	Chordata	Aves	Passeriformes	Mimidae	Toxostoma	Toxostoma lecontei		SPECIES	Toxostoma lecontei Lawrence, 1851	Toxostoma lecontei		US	Fish Slough	California	PRESENT	1	e2e717bf-551a-4917-bdc9-4fa0f342c530	37.517067	-118.40062							2013-12-27T00:00:00	27	12	2013	5231703	5231703	HUMAN_OBSERVATION	CLO	EBIRD	OBS223889476				CC_BY_4_0		obsr140586			2023-01-24T15:10:38.802Z		CONTINENT_DERIVED_FROM_COORDINATES
976723451	4fa7b334-ce0d-4e88-aaae-2e0c138d049e	URN:catalog:CLO:EBIRD:OBS223879277	Animalia	Chordata	Aves	Passeriformes	Mimidae	Toxostoma	Toxostoma lecontei		SPECIES	Toxostoma lecontei Lawrence, 1851	Toxostoma lecontei		US	Baseline Rd & Salome Hwy Thrasher spot	Arizona	PRESENT	1	e2e717bf-551a-4917-bdc9-4fa0f342c530	33.377003	-112.771866							2013-12-19T00:00:00	19	12	2013	5231703	5231703	HUMAN_OBSERVATION	CLO	EBIRD	OBS223879277				CC_BY_4_0		obsr243051			2023-01-24T14:56:46.252Z		CONTINENT_DERIVED_FROM_COORDINATES
976615470	4fa7b334-ce0d-4e88-aaae-2e0c138d049e	URN:catalog:CLO:EBIRD:OBS223827116	Animalia	Chordata	Aves	Passeriformes	Mimidae	Toxostoma	Toxostoma lecontei		SPECIES	Toxostoma lecontei Lawrence, 1851	Toxostoma lecontei		US	Fish Slough	California	PRESENT	1	e2e717bf-551a-4917-bdc9-4fa0f342c530	37.517067	-118.40062							2013-12-27T00:00:00	27	12	2013	5231703	5231703	HUMAN_OBSERVATION	CLO	EBIRD	OBS223827116				CC_BY_4_0		obsr204942			2023-01-24T15:11:47.224Z		CONTINENT_DERIVED_FROM_COORDINATES
976578991	4fa7b334-ce0d-4e88-aaae-2e0c138d049e	URN:catalog:CLO:EBIRD:OBS223682241	Animalia	Chordata	Aves	Passeriformes	Mimidae	Toxostoma	Toxostoma lecontei		SPECIES	Toxostoma lecontei Lawrence, 1851	Toxostoma lecontei		US	Joshua Tree NP--Skull Rock	California	PRESENT	2	e2e717bf-551a-4917-bdc9-4fa0f342c530	33.997013	-116.06075							2013-12-31T00:00:00	31	12	2013	5231703	5231703	HUMAN_OBSERVATION	CLO	EBIRD	OBS223682241				CC_BY_4_0		obsr351537			2023-01-24T14:58:53.335Z		CONTINENT_DERIVED_FROM_COORDINATES
976463148	4fa7b334-ce0d-4e88-aaae-2e0c138d049e	URN:catalog:CLO:EBIRD:OBS223288860	Animalia	Chordata	Aves	Passeriformes	Mimidae	Toxostoma	Toxostoma lecontei		SPECIES	Toxostoma lecontei Lawrence, 1851	Toxostoma lecontei		US	US-CA-Kern--Valley Acres--Buena Vista Hills	California	PRESENT	4	e2e717bf-551a-4917-bdc9-4fa0f342c530	35.185833	-119.37547							2013-12-21T00:00:00	21	12	2013	5231703	5231703	HUMAN_OBSERVATION	CLO	EBIRD	OBS223288860				CC_BY_4_0		obsr50043			2023-01-24T15:17:56.418Z		CONTINENT_DERIVED_FROM_COORDINATES
976280725	4fa7b334-ce0d-4e88-aaae-2e0c138d049e	URN:catalog:CLO:EBIRD:OBS223077440	Animalia	Chordata	Aves	Passeriformes	Mimidae	Toxostoma	Toxostoma lecontei		SPECIES	Toxostoma lecontei Lawrence, 1851	Toxostoma lecontei		US	Baseline Rd & Salome Hwy Thrasher spot	Arizona	PRESENT	1	e2e717bf-551a-4917-bdc9-4fa0f342c530	33.377003	-112.771866							2012-02-07T00:00:00	7	2	2012	5231703	5231703	HUMAN_OBSERVATION	CLO	EBIRD	OBS223077440				CC_BY_4_0		obsr436254			2023-01-24T15:18:25.397Z		CONTINENT_DERIVED_FROM_COORDINATES
976216815	4fa7b334-ce0d-4e88-aaae-2e0c138d049e	URN:catalog:CLO:EBIRD:OBS223143115	Animalia	Chordata	Aves	Passeriformes	Mimidae	Toxostoma	Toxostoma lecontei		SPECIES	Toxostoma lecontei Lawrence, 1851	Toxostoma lecontei		US	Valley Acres, Unnamed Road	California	PRESENT	6	e2e717bf-551a-4917-bdc9-4fa0f342c530	35.19507	-119.40126							2013-12-29T00:00:00	29	12	2013	5231703	5231703	HUMAN_OBSERVATION	CLO	EBIRD	OBS223143115				CC_BY_4_0		obsr149858			2023-01-24T14:57:16.494Z		CONTINENT_DERIVED_FROM_COORDINATES
976142739	4fa7b334-ce0d-4e88-aaae-2e0c138d049e	URN:catalog:CLO:EBIRD:OBS222934449	Animalia	Chordata	Aves	Passeriformes	Mimidae	Toxostoma	Toxostoma lecontei		SPECIES	Toxostoma lecontei Lawrence, 1851	Toxostoma lecontei		US	Baseline Rd & Salome Hwy Thrasher spot	Arizona	PRESENT	1	e2e717bf-551a-4917-bdc9-4fa0f342c530	33.377003	-112.771866							2013-12-28T00:00:00	28	12	2013	5231703	5231703	HUMAN_OBSERVATION	CLO	EBIRD	OBS222934449				CC_BY_4_0		obsr101311			2023-01-24T14:56:47.914Z		CONTINENT_DERIVED_FROM_COORDINATES
976141685	4fa7b334-ce0d-4e88-aaae-2e0c138d049e	URN:catalog:CLO:EBIRD:OBS222957287	Animalia	Chordata	Aves	Passeriformes	Mimidae	Toxostoma	Toxostoma lecontei		SPECIES	Toxostoma lecontei Lawrence, 1851	Toxostoma lecontei		US	Baseline Rd & Salome Hwy Thrasher spot	Arizona	PRESENT	1	e2e717bf-551a-4917-bdc9-4fa0f342c530	33.377003	-112.771866							2013-12-28T00:00:00	28	12	2013	5231703	5231703	HUMAN_OBSERVATION	CLO	EBIRD	OBS222957287				CC_BY_4_0		obsr425850			2023-01-24T15:17:36.402Z		CONTINENT_DERIVED_FROM_COORDINATES
976093022	4fa7b334-ce0d-4e88-aaae-2e0c138d049e	URN:catalog:CLO:EBIRD:OBS223014698	Animalia	Chordata	Aves	Passeriformes	Mimidae	Toxostoma	Toxostoma lecontei		SPECIES	Toxostoma lecontei Lawrence, 1851	Toxostoma lecontei		US	China Lake NAWS--Sewage Ponds (restricted access)	California	PRESENT	1	e2e717bf-551a-4917-bdc9-4fa0f342c530	35.67222	-117.63834							2013-12-25T00:00:00	25	12	2013	5231703	5231703	HUMAN_OBSERVATION	CLO	EBIRD	OBS223014698				CC_BY_4_0		obsr206950			2023-01-24T14:59:05.713Z		CONTINENT_DERIVED_FROM_COORDINATES
976085344	4fa7b334-ce0d-4e88-aaae-2e0c138d049e	URN:catalog:CLO:EBIRD:OBS222831125	Animalia	Chordata	Aves	Passeriformes	Mimidae	Toxostoma	Toxostoma lecontei		SPECIES	Toxostoma lecontei Lawrence, 1851	Toxostoma lecontei		US	Baseline Rd & Salome Hwy Thrasher spot	Arizona	PRESENT	6	e2e717bf-551a-4917-bdc9-4fa0f342c530	33.377003	-112.771866							2013-12-27T00:00:00	27	12	2013	5231703	5231703	HUMAN_OBSERVATION	CLO	EBIRD	OBS222831125				CC_BY_4_0		obsr137879			2023-01-24T14:58:38.619Z		CONTINENT_DERIVED_FROM_COORDINATES
975834521	4fa7b334-ce0d-4e88-aaae-2e0c138d049e	URN:catalog:CLO:EBIRD:OBS222712191	Animalia	Chordata	Aves	Passeriformes	Mimidae	Toxostoma	Toxostoma lecontei		SPECIES	Toxostoma lecontei Lawrence, 1851	Toxostoma lecontei		US	Carrizo Plain NM (use specific hotspots when available)	California	PRESENT	1	e2e717bf-551a-4917-bdc9-4fa0f342c530	35.155758	-119.81054							2013-12-23T00:00:00	23	12	2013	5231703	5231703	HUMAN_OBSERVATION	CLO	EBIRD	OBS222712191				CC_BY_4_0		obsr230614			2023-01-24T14:57:12.830Z		CONTINENT_DERIVED_FROM_COORDINATES
975750968	4fa7b334-ce0d-4e88-aaae-2e0c138d049e	URN:catalog:CLO:EBIRD:OBS222486109	Animalia	Chordata	Aves	Passeriformes	Mimidae	Toxostoma	Toxostoma lecontei		SPECIES	Toxostoma lecontei Lawrence, 1851	Toxostoma lecontei		US	Carrizo Plain NM (use specific hotspots when available)	California	PRESENT	1	e2e717bf-551a-4917-bdc9-4fa0f342c530	35.155758	-119.81054							2013-12-23T00:00:00	23	12	2013	5231703	5231703	HUMAN_OBSERVATION	CLO	EBIRD	OBS222486109				CC_BY_4_0		obsr206371			2023-01-24T14:58:16.607Z		CONTINENT_DERIVED_FROM_COORDINATES
975722233	4fa7b334-ce0d-4e88-aaae-2e0c138d049e	URN:catalog:CLO:EBIRD:OBS222519906	Animalia	Chordata	Aves	Passeriformes	Mimidae	Toxostoma	Toxostoma lecontei		SPECIES	Toxostoma lecontei Lawrence, 1851	Toxostoma lecontei		US	CA: Riverside Co.; Joshua Tee NP-- near Cottonwood oasis	California	PRESENT	2	e2e717bf-551a-4917-bdc9-4fa0f342c530	33.738056	-115.81137							2013-12-23T00:00:00	23	12	2013	5231703	5231703	HUMAN_OBSERVATION	CLO	EBIRD	OBS222519906				CC_BY_4_0		obsr30312			2023-01-24T14:56:46.323Z		CONTINENT_DERIVED_FROM_COORDINATES
975720870	4fa7b334-ce0d-4e88-aaae-2e0c138d049e	URN:catalog:CLO:EBIRD:OBS222516115	Animalia	Chordata	Aves	Passeriformes	Mimidae	Toxostoma	Toxostoma lecontei		SPECIES	Toxostoma lecontei Lawrence, 1851	Toxostoma lecontei		US	Baseline Rd & Salome Hwy Thrasher spot	Arizona	PRESENT	2	e2e717bf-551a-4917-bdc9-4fa0f342c530	33.377003	-112.771866							2013-12-22T00:00:00	22	12	2013	5231703	5231703	HUMAN_OBSERVATION	CLO	EBIRD	OBS222516115				CC_BY_4_0		obsr124612			2023-01-24T14:58:14.803Z		CONTINENT_DERIVED_FROM_COORDINATES
975677663	4fa7b334-ce0d-4e88-aaae-2e0c138d049e	URN:catalog:CLO:EBIRD:OBS222386615	Animalia	Chordata	Aves	Passeriformes	Mimidae	Toxostoma	Toxostoma lecontei		SPECIES	Toxostoma lecontei Lawrence, 1851	Toxostoma lecontei		MX	Desert E of Guerrero Negro	Baja California Sur	PRESENT	6	e2e717bf-551a-4917-bdc9-4fa0f342c530	27.93052	-113.96347							1992-12-31T00:00:00	31	12	1992	5231703	5231703	HUMAN_OBSERVATION	CLO	EBIRD	OBS222386615				CC_BY_4_0		obsr302151			2023-01-24T15:16:50.085Z		CONTINENT_DERIVED_FROM_COORDINATES
975673164	4fa7b334-ce0d-4e88-aaae-2e0c138d049e	URN:catalog:CLO:EBIRD:OBS222393106	Animalia	Chordata	Aves	Passeriformes	Mimidae	Toxostoma	Toxostoma lecontei		SPECIES	Toxostoma lecontei Lawrence, 1851	Toxostoma lecontei		US	Baker sewage ponds	California	PRESENT		e2e717bf-551a-4917-bdc9-4fa0f342c530	35.25687	-116.07208							1983-06-26T00:00:00	26	6	1983	5231703	5231703	HUMAN_OBSERVATION	CLO	EBIRD	OBS222393106				CC_BY_4_0		obsr252136			2023-01-24T14:57:08.722Z		CONTINENT_DERIVED_FROM_COORDINATES
975655658	4fa7b334-ce0d-4e88-aaae-2e0c138d049e	URN:catalog:CLO:EBIRD:OBS222595183	Animalia	Chordata	Aves	Passeriformes	Mimidae	Toxostoma	Toxostoma lecontei		SPECIES	Toxostoma lecontei Lawrence, 1851	Toxostoma lecontei		US	Anza-Borrego Desert SP--Clark Dry Lake	California	PRESENT	2	e2e717bf-551a-4917-bdc9-4fa0f342c530	33.33555	-116.281876							2013-12-25T00:00:00	25	12	2013	5231703	5231703	HUMAN_OBSERVATION	CLO	EBIRD	OBS222595183				CC_BY_4_0		obsr30312			2023-01-24T15:10:20.632Z		CONTINENT_DERIVED_FROM_COORDINATES
975627342	4fa7b334-ce0d-4e88-aaae-2e0c138d049e	URN:catalog:CLO:EBIRD:OBS222458249	Animalia	Chordata	Aves	Passeriformes	Mimidae	Toxostoma	Toxostoma lecontei		SPECIES	Toxostoma lecontei Lawrence, 1851	Toxostoma lecontei		US	China Lake NAWS--Sewage Ponds (restricted access)	California	PRESENT	1	e2e717bf-551a-4917-bdc9-4fa0f342c530	35.67222	-117.63834							2013-12-22T00:00:00	22	12	2013	5231703	5231703	HUMAN_OBSERVATION	CLO	EBIRD	OBS222458249				CC_BY_4_0		obsr60422			2023-01-24T15:15:23.811Z		CONTINENT_DERIVED_FROM_COORDINATES
975525343	4fa7b334-ce0d-4e88-aaae-2e0c138d049e	URN:catalog:CLO:EBIRD:OBS222314079	Animalia	Chordata	Aves	Passeriformes	Mimidae	Toxostoma	Toxostoma lecontei		SPECIES	Toxostoma lecontei Lawrence, 1851	Toxostoma lecontei		US	Antelope Valley--E Ave Q at 145th E (Desert Avicaching)	California	PRESENT	2	e2e717bf-551a-4917-bdc9-4fa0f342c530	34.588104	-117.871155							1982-09-15T00:00:00	15	9	1982	5231703	5231703	HUMAN_OBSERVATION	CLO	EBIRD	OBS222314079				CC_BY_4_0		obsr439228			2023-01-24T15:17:57.363Z		CONTINENT_DERIVED_FROM_COORDINATES
975491567	4fa7b334-ce0d-4e88-aaae-2e0c138d049e	URN:catalog:CLO:EBIRD:OBS222156352	Animalia	Chordata	Aves	Passeriformes	Mimidae	Toxostoma	Toxostoma lecontei		SPECIES	Toxostoma lecontei Lawrence, 1851	Toxostoma lecontei		MX	Norte del delta del Río Colorado	Sonora	PRESENT	2	e2e717bf-551a-4917-bdc9-4fa0f342c530	32.137245	-114.96334							2013-12-17T00:00:00	17	12	2013	5231703	5231703	HUMAN_OBSERVATION	CLO	EBIRD	OBS222156352				CC_BY_4_0		obsr320179			2023-01-24T15:12:33.885Z		CONTINENT_DERIVED_FROM_COORDINATES
975481345	4fa7b334-ce0d-4e88-aaae-2e0c138d049e	URN:catalog:CLO:EBIRD:OBS222372130	Animalia	Chordata	Aves	Passeriformes	Mimidae	Toxostoma	Toxostoma lecontei		SPECIES	Toxostoma lecontei Lawrence, 1851	Toxostoma lecontei		MX	Desert E of Guerrero Negro	Baja California Sur	PRESENT	2	e2e717bf-551a-4917-bdc9-4fa0f342c530	27.93052	-113.96347							1996-11-27T00:00:00	27	11	1996	5231703	5231703	HUMAN_OBSERVATION	CLO	EBIRD	OBS222372130				CC_BY_4_0		obsr302151			2023-01-24T15:10:47.849Z		CONTINENT_DERIVED_FROM_COORDINATES
975400859	4fa7b334-ce0d-4e88-aaae-2e0c138d049e	URN:catalog:CLO:EBIRD:OBS222195345	Animalia	Chordata	Aves	Passeriformes	Mimidae	Toxostoma	Toxostoma lecontei		SPECIES	Toxostoma lecontei Lawrence, 1851	Toxostoma lecontei		US	US-CA-Kern--Valley Acres--Buena Vista Hills	California	PRESENT	4	e2e717bf-551a-4917-bdc9-4fa0f342c530	35.185833	-119.37547							2013-12-21T00:00:00	21	12	2013	5231703	5231703	HUMAN_OBSERVATION	CLO	EBIRD	OBS222195345				CC_BY_4_0		obsr103797			2023-01-24T14:56:36.556Z		CONTINENT_DERIVED_FROM_COORDINATES
975299150	4fa7b334-ce0d-4e88-aaae-2e0c138d049e	URN:catalog:CLO:EBIRD:OBS222101940	Animalia	Chordata	Aves	Passeriformes	Mimidae	Toxostoma	Toxostoma lecontei		SPECIES	Toxostoma lecontei Lawrence, 1851	Toxostoma lecontei		US	China Lake NAWS--Sewage Ponds (restricted access)	California	PRESENT	1	e2e717bf-551a-4917-bdc9-4fa0f342c530	35.67222	-117.63834							2013-12-21T00:00:00	21	12	2013	5231703	5231703	HUMAN_OBSERVATION	CLO	EBIRD	OBS222101940				CC_BY_4_0		obsr234051			2023-01-24T15:17:32.788Z		CONTINENT_DERIVED_FROM_COORDINATES
975286224	4fa7b334-ce0d-4e88-aaae-2e0c138d049e	URN:catalog:CLO:EBIRD:OBS221929216	Animalia	Chordata	Aves	Passeriformes	Mimidae	Toxostoma	Toxostoma lecontei		SPECIES	Toxostoma lecontei Lawrence, 1851	Toxostoma lecontei		US	Baseline Rd & Salome Hwy Thrasher spot	Arizona	PRESENT	3	e2e717bf-551a-4917-bdc9-4fa0f342c530	33.377003	-112.771866							2013-12-18T00:00:00	18	12	2013	5231703	5231703	HUMAN_OBSERVATION	CLO	EBIRD	OBS221929216				CC_BY_4_0		obsr24106			2023-01-24T15:16:01.557Z		CONTINENT_DERIVED_FROM_COORDINATES
975193355	4fa7b334-ce0d-4e88-aaae-2e0c138d049e	URN:catalog:CLO:EBIRD:OBS221761794	Animalia	Chordata	Aves	Passeriformes	Mimidae	Toxostoma	Toxostoma lecontei		SPECIES	Toxostoma lecontei Lawrence, 1851	Toxostoma lecontei		US	Baseline Rd & Salome Hwy Thrasher spot	Arizona	PRESENT	2	e2e717bf-551a-4917-bdc9-4fa0f342c530	33.377003	-112.771866							2013-12-17T00:00:00	17	12	2013	5231703	5231703	HUMAN_OBSERVATION	CLO	EBIRD	OBS221761794				CC_BY_4_0		obsr94508			2023-01-24T14:58:52.837Z		CONTINENT_DERIVED_FROM_COORDINATES
975163565	4fa7b334-ce0d-4e88-aaae-2e0c138d049e	URN:catalog:CLO:EBIRD:OBS221807304	Animalia	Chordata	Aves	Passeriformes	Mimidae	Toxostoma	Toxostoma lecontei		SPECIES	Toxostoma lecontei Lawrence, 1851	Toxostoma lecontei		US	North Algodones Dunes Wilderness Area	California	PRESENT	1	e2e717bf-551a-4917-bdc9-4fa0f342c530	33.012695	-115.138435							2013-05-06T00:00:00	6	5	2013	5231703	5231703	HUMAN_OBSERVATION	CLO	EBIRD	OBS221807304				CC_BY_4_0		obsr284567			2023-01-24T15:15:58.628Z		CONTINENT_DERIVED_FROM_COORDINATES
975154915	4fa7b334-ce0d-4e88-aaae-2e0c138d049e	URN:catalog:CLO:EBIRD:OBS221821633	Animalia	Chordata	Aves	Passeriformes	Mimidae	Toxostoma	Toxostoma lecontei		SPECIES	Toxostoma lecontei Lawrence, 1851	Toxostoma lecontei		US	Baseline Rd & Salome Hwy Thrasher spot	Arizona	PRESENT	2	e2e717bf-551a-4917-bdc9-4fa0f342c530	33.377003	-112.771866							2013-12-17T00:00:00	17	12	2013	5231703	5231703	HUMAN_OBSERVATION	CLO	EBIRD	OBS221821633				CC_BY_4_0		obsr201767			2023-01-24T15:15:52.527Z		CONTINENT_DERIVED_FROM_COORDINATES
975134406	4fa7b334-ce0d-4e88-aaae-2e0c138d049e	URN:catalog:CLO:EBIRD:OBS221878461	Animalia	Chordata	Aves	Passeriformes	Mimidae	Toxostoma	Toxostoma lecontei		SPECIES	Toxostoma lecontei Lawrence, 1851	Toxostoma lecontei		US	Piute Ponds (permit required)	California	PRESENT	1	e2e717bf-551a-4917-bdc9-4fa0f342c530	34.79012	-118.11818							2013-12-14T00:00:00	14	12	2013	5231703	5231703	HUMAN_OBSERVATION	CLO	EBIRD	OBS221878461				CC_BY_4_0		obsr354221			2023-01-24T14:58:35.905Z		CONTINENT_DERIVED_FROM_COORDINATES
975066063	4fa7b334-ce0d-4e88-aaae-2e0c138d049e	URN:catalog:CLO:EBIRD:OBS221901212	Animalia	Chordata	Aves	Passeriformes	Mimidae	Toxostoma	Toxostoma lecontei		SPECIES	Toxostoma lecontei Lawrence, 1851	Toxostoma lecontei		US	Death Valley National Park (please use more precise location)	California	PRESENT	1	e2e717bf-551a-4917-bdc9-4fa0f342c530	36.502316	-117.06894							2008-03-26T00:00:00	26	3	2008	5231703	5231703	HUMAN_OBSERVATION	CLO	EBIRD	OBS221901212				CC_BY_4_0		obsr441627			2023-01-24T15:15:59.143Z		CONTINENT_DERIVED_FROM_COORDINATES
974944827	4fa7b334-ce0d-4e88-aaae-2e0c138d049e	URN:catalog:CLO:EBIRD:OBS221601460	Animalia	Chordata	Aves	Passeriformes	Mimidae	Toxostoma	Toxostoma lecontei		SPECIES	Toxostoma lecontei Lawrence, 1851	Toxostoma lecontei		US	Baseline Rd & Salome Hwy Thrasher spot	Arizona	PRESENT	1	e2e717bf-551a-4917-bdc9-4fa0f342c530	33.377003	-112.771866							2006-03-13T00:00:00	13	3	2006	5231703	5231703	HUMAN_OBSERVATION	CLO	EBIRD	OBS221601460				CC_BY_4_0		obsr143077			2023-01-24T14:59:19.535Z		CONTINENT_DERIVED_FROM_COORDINATES
974897267	4fa7b334-ce0d-4e88-aaae-2e0c138d049e	URN:catalog:CLO:EBIRD:OBS221621870	Animalia	Chordata	Aves	Passeriformes	Mimidae	Toxostoma	Toxostoma lecontei		SPECIES	Toxostoma lecontei Lawrence, 1851	Toxostoma lecontei		US	Baseline Rd & Salome Hwy Thrasher spot	Arizona	PRESENT	1	e2e717bf-551a-4917-bdc9-4fa0f342c530	33.377003	-112.771866							2001-02-18T00:00:00	18	2	2001	5231703	5231703	HUMAN_OBSERVATION	CLO	EBIRD	OBS221621870				CC_BY_4_0		obsr143077			2023-01-24T14:58:54.711Z		CONTINENT_DERIVED_FROM_COORDINATES
974896044	4fa7b334-ce0d-4e88-aaae-2e0c138d049e	URN:catalog:CLO:EBIRD:OBS221465657	Animalia	Chordata	Aves	Passeriformes	Mimidae	Toxostoma	Toxostoma lecontei		SPECIES	Toxostoma lecontei Lawrence, 1851	Toxostoma lecontei		US	China Lake NAWS--Sewage Ponds (restricted access)	California	PRESENT	1	e2e717bf-551a-4917-bdc9-4fa0f342c530	35.67222	-117.63834							2013-12-11T00:00:00	11	12	2013	5231703	5231703	HUMAN_OBSERVATION	CLO	EBIRD	OBS221465657				CC_BY_4_0		obsr206950			2023-01-24T15:16:03.883Z		CONTINENT_DERIVED_FROM_COORDINATES
974886954	4fa7b334-ce0d-4e88-aaae-2e0c138d049e	URN:catalog:CLO:EBIRD:OBS221466368	Animalia	Chordata	Aves	Passeriformes	Mimidae	Toxostoma	Toxostoma lecontei		SPECIES	Toxostoma lecontei Lawrence, 1851	Toxostoma lecontei		US	China Lake NAWS--Sewage Ponds (restricted access)	California	PRESENT	3	e2e717bf-551a-4917-bdc9-4fa0f342c530	35.67222	-117.63834							2013-12-15T00:00:00	15	12	2013	5231703	5231703	HUMAN_OBSERVATION	CLO	EBIRD	OBS221466368				CC_BY_4_0		obsr206950			2023-01-24T14:56:44.162Z		CONTINENT_DERIVED_FROM_COORDINATES
974873894	4fa7b334-ce0d-4e88-aaae-2e0c138d049e	URN:catalog:CLO:EBIRD:OBS221478595	Animalia	Chordata	Aves	Passeriformes	Mimidae	Toxostoma	Toxostoma lecontei		SPECIES	Toxostoma lecontei Lawrence, 1851	Toxostoma lecontei		US	Baseline Rd & Salome Hwy Thrasher spot	Arizona	PRESENT	1	e2e717bf-551a-4917-bdc9-4fa0f342c530	33.377003	-112.771866							2013-12-15T00:00:00	15	12	2013	5231703	5231703	HUMAN_OBSERVATION	CLO	EBIRD	OBS221478595				CC_BY_4_0		obsr439228			2023-01-24T14:58:52.730Z		CONTINENT_DERIVED_FROM_COORDINATES
974479884	4fa7b334-ce0d-4e88-aaae-2e0c138d049e	URN:catalog:CLO:EBIRD:OBS221010319	Animalia	Chordata	Aves	Passeriformes	Mimidae	Toxostoma	Toxostoma lecontei		SPECIES	Toxostoma lecontei Lawrence, 1851	Toxostoma lecontei		US	Baseline Rd & Salome Hwy Thrasher spot	Arizona	PRESENT	2	e2e717bf-551a-4917-bdc9-4fa0f342c530	33.377003	-112.771866							2013-12-12T00:00:00	12	12	2013	5231703	5231703	HUMAN_OBSERVATION	CLO	EBIRD	OBS221010319				CC_BY_4_0		obsr324182			2023-01-24T14:57:07.705Z		CONTINENT_DERIVED_FROM_COORDINATES
974441392	4fa7b334-ce0d-4e88-aaae-2e0c138d049e	URN:catalog:CLO:EBIRD:OBS221054272	Animalia	Chordata	Aves	Passeriformes	Mimidae	Toxostoma	Toxostoma lecontei		SPECIES	Toxostoma lecontei Lawrence, 1851	Toxostoma lecontei		US	Baseline Rd & Salome Hwy Thrasher spot	Arizona	PRESENT	1	e2e717bf-551a-4917-bdc9-4fa0f342c530	33.377003	-112.771866							2013-12-13T00:00:00	13	12	2013	5231703	5231703	HUMAN_OBSERVATION	CLO	EBIRD	OBS221054272				CC_BY_4_0		obsr189509			2023-01-24T14:58:13.601Z		CONTINENT_DERIVED_FROM_COORDINATES
974397016	4fa7b334-ce0d-4e88-aaae-2e0c138d049e	URN:catalog:CLO:EBIRD:OBS221061996	Animalia	Chordata	Aves	Passeriformes	Mimidae	Toxostoma	Toxostoma lecontei		SPECIES	Toxostoma lecontei Lawrence, 1851	Toxostoma lecontei		US	Borrego Valley--Sink	California	PRESENT	2	e2e717bf-551a-4917-bdc9-4fa0f342c530	33.218727	-116.302216							2011-03-05T00:00:00	5	3	2011	5231703	5231703	HUMAN_OBSERVATION	CLO	EBIRD	OBS221061996				CC_BY_4_0		obsr248020			2023-01-24T14:58:53.041Z		CONTINENT_DERIVED_FROM_COORDINATES
974362802	4fa7b334-ce0d-4e88-aaae-2e0c138d049e	URN:catalog:CLO:EBIRD:OBS220909432	Animalia	Chordata	Aves	Passeriformes	Mimidae	Toxostoma	Toxostoma lecontei		SPECIES	Toxostoma lecontei Lawrence, 1851	Toxostoma lecontei		US	Borrego Springs--Old Springs Road OSP	California	PRESENT		e2e717bf-551a-4917-bdc9-4fa0f342c530	33.257797	-116.294							2012-02-25T00:00:00	25	2	2012	5231703	5231703	HUMAN_OBSERVATION	CLO	EBIRD	OBS220909432				CC_BY_4_0		obsr321580			2023-01-24T15:16:16.708Z		CONTINENT_DERIVED_FROM_COORDINATES
974356183	4fa7b334-ce0d-4e88-aaae-2e0c138d049e	URN:catalog:CLO:EBIRD:OBS220914842	Animalia	Chordata	Aves	Passeriformes	Mimidae	Toxostoma	Toxostoma lecontei		SPECIES	Toxostoma lecontei Lawrence, 1851	Toxostoma lecontei		US	Baseline Rd & Salome Hwy Thrasher spot	Arizona	PRESENT	1	e2e717bf-551a-4917-bdc9-4fa0f342c530	33.377003	-112.771866							2013-12-10T00:00:00	10	12	2013	5231703	5231703	HUMAN_OBSERVATION	CLO	EBIRD	OBS220914842				CC_BY_4_0		obsr433457			2023-01-24T15:12:59.297Z		CONTINENT_DERIVED_FROM_COORDINATES
974289890	4fa7b334-ce0d-4e88-aaae-2e0c138d049e	URN:catalog:CLO:EBIRD:OBS220804175	Animalia	Chordata	Aves	Passeriformes	Mimidae	Toxostoma	Toxostoma lecontei		SPECIES	Toxostoma lecontei Lawrence, 1851	Toxostoma lecontei		US	Baseline Rd & Salome Hwy Thrasher spot	Arizona	PRESENT	2	e2e717bf-551a-4917-bdc9-4fa0f342c530	33.377003	-112.771866							2002-02-13T00:00:00	13	2	2002	5231703	5231703	HUMAN_OBSERVATION	CLO	EBIRD	OBS220804175				CC_BY_4_0		obsr412954			2023-01-24T15:16:45.485Z		CONTINENT_DERIVED_FROM_COORDINATES
974219792	4fa7b334-ce0d-4e88-aaae-2e0c138d049e	URN:catalog:CLO:EBIRD:OBS220873286	Animalia	Chordata	Aves	Passeriformes	Mimidae	Toxostoma	Toxostoma lecontei		SPECIES	Toxostoma lecontei Lawrence, 1851	Toxostoma lecontei		US	Carrizo Plain NM (use specific hotspots when available)	California	PRESENT	1	e2e717bf-551a-4917-bdc9-4fa0f342c530	35.155758	-119.81054							2009-05-09T00:00:00	9	5	2009	5231703	5231703	HUMAN_OBSERVATION	CLO	EBIRD	OBS220873286				CC_BY_4_0		obsr328841			2023-01-24T14:59:06.094Z		CONTINENT_DERIVED_FROM_COORDINATES
974117309	4fa7b334-ce0d-4e88-aaae-2e0c138d049e	URN:catalog:CLO:EBIRD:OBS220711012	Animalia	Chordata	Aves	Passeriformes	Mimidae	Toxostoma	Toxostoma lecontei		SPECIES	Toxostoma lecontei Lawrence, 1851	Toxostoma lecontei		MX	Mesa de la Choya	Baja California Sur	PRESENT	2	e2e717bf-551a-4917-bdc9-4fa0f342c530	27.551655	-113.98848							2013-12-08T00:00:00	8	12	2013	5231703	5231703	HUMAN_OBSERVATION	CLO	EBIRD	OBS220711012				CC_BY_4_0		obsr320158			2023-01-24T15:15:12.694Z		CONTINENT_DERIVED_FROM_COORDINATES
973917153	4fa7b334-ce0d-4e88-aaae-2e0c138d049e	URN:catalog:CLO:EBIRD:OBS220472565	Animalia	Chordata	Aves	Passeriformes	Mimidae	Toxostoma	Toxostoma lecontei		SPECIES	Toxostoma lecontei Lawrence, 1851	Toxostoma lecontei		US	Baseline Rd & Salome Hwy Thrasher spot	Arizona	PRESENT	2	e2e717bf-551a-4917-bdc9-4fa0f342c530	33.377003	-112.771866							2013-12-08T00:00:00	8	12	2013	5231703	5231703	HUMAN_OBSERVATION	CLO	EBIRD	OBS220472565				CC_BY_4_0		obsr119686			2023-01-24T15:17:55.246Z		CONTINENT_DERIVED_FROM_COORDINATES
973892914	4fa7b334-ce0d-4e88-aaae-2e0c138d049e	URN:catalog:CLO:EBIRD:OBS220254892	Animalia	Chordata	Aves	Passeriformes	Mimidae	Toxostoma	Toxostoma lecontei		SPECIES	Toxostoma lecontei Lawrence, 1851	Toxostoma lecontei		MX	Sonora: Pinacate Biosphere Reserve 1km S of Rte 2 at km73	Sonora	PRESENT	1	e2e717bf-551a-4917-bdc9-4fa0f342c530	32.042057	-113.560265							2013-02-25T00:00:00	25	2	2013	5231703	5231703	HUMAN_OBSERVATION	CLO	EBIRD	OBS220254892				CC_BY_4_0		obsr425505			2023-01-24T14:58:08.899Z		CONTINENT_DERIVED_FROM_COORDINATES
973761518	4fa7b334-ce0d-4e88-aaae-2e0c138d049e	URN:catalog:CLO:EBIRD:OBS220149627	Animalia	Chordata	Aves	Passeriformes	Mimidae	Toxostoma	Toxostoma lecontei		SPECIES	Toxostoma lecontei Lawrence, 1851	Toxostoma lecontei		US	Baseline Rd & Salome Hwy Thrasher spot	Arizona	PRESENT	1	e2e717bf-551a-4917-bdc9-4fa0f342c530	33.377003	-112.771866							2013-12-05T00:00:00	5	12	2013	5231703	5231703	HUMAN_OBSERVATION	CLO	EBIRD	OBS220149627				CC_BY_4_0		obsr131821			2023-01-24T14:58:41.445Z		CONTINENT_DERIVED_FROM_COORDINATES
973661589	4fa7b334-ce0d-4e88-aaae-2e0c138d049e	URN:catalog:CLO:EBIRD:OBS220238394	Animalia	Chordata	Aves	Passeriformes	Mimidae	Toxostoma	Toxostoma lecontei		SPECIES	Toxostoma lecontei Lawrence, 1851	Toxostoma lecontei		US	Desert NWR--Corn Creek (Entrance Rd.)	Nevada	PRESENT	1	e2e717bf-551a-4917-bdc9-4fa0f342c530	36.432606	-115.38348							2013-11-25T00:00:00	25	11	2013	5231703	5231703	HUMAN_OBSERVATION	CLO	EBIRD	OBS220238394				CC_BY_4_0		obsr38325			2023-01-24T15:11:46.402Z		CONTINENT_DERIVED_FROM_COORDINATES
973596673	4fa7b334-ce0d-4e88-aaae-2e0c138d049e	URN:catalog:CLO:EBIRD:OBS219852949	Animalia	Chordata	Aves	Passeriformes	Mimidae	Toxostoma	Toxostoma lecontei		SPECIES	Toxostoma lecontei Lawrence, 1851	Toxostoma lecontei		US	China Lake NAWS--Sewage Ponds (restricted access)	California	PRESENT	1	e2e717bf-551a-4917-bdc9-4fa0f342c530	35.67222	-117.63834							2013-11-24T00:00:00	24	11	2013	5231703	5231703	HUMAN_OBSERVATION	CLO	EBIRD	OBS219852949				CC_BY_4_0		obsr60422			2023-01-24T15:16:01.131Z		CONTINENT_DERIVED_FROM_COORDINATES
973249166	4fa7b334-ce0d-4e88-aaae-2e0c138d049e	URN:catalog:CLO:EBIRD:OBS219670911	Animalia	Chordata	Aves	Passeriformes	Mimidae	Toxostoma	Toxostoma lecontei		SPECIES	Toxostoma lecontei Lawrence, 1851	Toxostoma lecontei		US	Baseline Rd & Salome Hwy Thrasher spot	Arizona	PRESENT	3	e2e717bf-551a-4917-bdc9-4fa0f342c530	33.377003	-112.771866							2013-10-27T00:00:00	27	10	2013	5231703	5231703	HUMAN_OBSERVATION	CLO	EBIRD	OBS219670911				CC_BY_4_0		obsr150797			2023-01-24T15:18:19.471Z		CONTINENT_DERIVED_FROM_COORDINATES
973238253	4fa7b334-ce0d-4e88-aaae-2e0c138d049e	URN:catalog:CLO:EBIRD:OBS219660862	Animalia	Chordata	Aves	Passeriformes	Mimidae	Toxostoma	Toxostoma lecontei		SPECIES	Toxostoma lecontei Lawrence, 1851	Toxostoma lecontei		US	Carrizo Plain NM--Elkhorn Rd. lone juniper	California	PRESENT	1	e2e717bf-551a-4917-bdc9-4fa0f342c530	35.224712	-119.74584							2013-12-01T00:00:00	1	12	2013	5231703	5231703	HUMAN_OBSERVATION	CLO	EBIRD	OBS219660862				CC_BY_4_0		obsr172576			2023-01-24T15:15:23.755Z		CONTINENT_DERIVED_FROM_COORDINATES
973166441	4fa7b334-ce0d-4e88-aaae-2e0c138d049e	URN:catalog:CLO:EBIRD:OBS219748118	Animalia	Chordata	Aves	Passeriformes	Mimidae	Toxostoma	Toxostoma lecontei		SPECIES	Toxostoma lecontei Lawrence, 1851	Toxostoma lecontei		US	Baseline Rd & Salome Hwy Thrasher spot	Arizona	PRESENT	2	e2e717bf-551a-4917-bdc9-4fa0f342c530	33.377003	-112.771866							2013-11-30T00:00:00	30	11	2013	5231703	5231703	HUMAN_OBSERVATION	CLO	EBIRD	OBS219748118				CC_BY_4_0		obsr304509			2023-01-24T15:17:30.921Z		CONTINENT_DERIVED_FROM_COORDINATES
972916815	4fa7b334-ce0d-4e88-aaae-2e0c138d049e	URN:catalog:CLO:EBIRD:OBS219308710	Animalia	Chordata	Aves	Passeriformes	Mimidae	Toxostoma	Toxostoma lecontei		SPECIES	Toxostoma lecontei Lawrence, 1851	Toxostoma lecontei		US	Borrego Springs--Old Springs Road OSP	California	PRESENT		e2e717bf-551a-4917-bdc9-4fa0f342c530	33.257797	-116.294							2000-02-18T00:00:00	18	2	2000	5231703	5231703	HUMAN_OBSERVATION	CLO	EBIRD	OBS219308710				CC_BY_4_0		obsr56280			2023-01-24T14:59:03.709Z		CONTINENT_DERIVED_FROM_COORDINATES
972875123	4fa7b334-ce0d-4e88-aaae-2e0c138d049e	URN:catalog:CLO:EBIRD:OBS219335573	Animalia	Chordata	Aves	Passeriformes	Mimidae	Toxostoma	Toxostoma lecontei		SPECIES	Toxostoma lecontei Lawrence, 1851	Toxostoma lecontei		US	Desert Center vicinity	California	PRESENT	2	e2e717bf-551a-4917-bdc9-4fa0f342c530	33.720913	-115.36297							2013-09-28T00:00:00	28	9	2013	5231703	5231703	HUMAN_OBSERVATION	CLO	EBIRD	OBS219335573				CC_BY_4_0		obsr110959			2023-01-24T14:58:41.089Z		CONTINENT_DERIVED_FROM_COORDINATES
972701592	4fa7b334-ce0d-4e88-aaae-2e0c138d049e	URN:catalog:CLO:EBIRD:OBS218868257	Animalia	Chordata	Aves	Passeriformes	Mimidae	Toxostoma	Toxostoma lecontei		SPECIES	Toxostoma lecontei Lawrence, 1851	Toxostoma lecontei		US	Sand Spring, North Death Valley	California	PRESENT	3	e2e717bf-551a-4917-bdc9-4fa0f342c530	37.18882	-117.55735							2005-05-08T00:00:00	8	5	2005	5231703	5231703	HUMAN_OBSERVATION	CLO	EBIRD	OBS218868257				CC_BY_4_0		obsr129120			2023-01-24T14:57:06.715Z		CONTINENT_DERIVED_FROM_COORDINATES
972682185	4fa7b334-ce0d-4e88-aaae-2e0c138d049e	URN:catalog:CLO:EBIRD:OBS218871721	Animalia	Chordata	Aves	Passeriformes	Mimidae	Toxostoma	Toxostoma lecontei		SPECIES	Toxostoma lecontei Lawrence, 1851	Toxostoma lecontei		US	East of Desert Center	California	PRESENT	1	e2e717bf-551a-4917-bdc9-4fa0f342c530	33.7223	-115.28946							2013-11-13T00:00:00	13	11	2013	5231703	5231703	HUMAN_OBSERVATION	CLO	EBIRD	OBS218871721				CC_BY_4_0		obsr150797			2023-01-24T15:16:05.141Z		CONTINENT_DERIVED_FROM_COORDINATES
972577807	4fa7b334-ce0d-4e88-aaae-2e0c138d049e	URN:catalog:CLO:EBIRD:OBS218740426	Animalia	Chordata	Aves	Passeriformes	Mimidae	Toxostoma	Toxostoma lecontei		SPECIES	Toxostoma lecontei Lawrence, 1851	Toxostoma lecontei		US	Baseline Rd & Salome Hwy Thrasher spot	Arizona	PRESENT	1	e2e717bf-551a-4917-bdc9-4fa0f342c530	33.377003	-112.771866							2013-02-22T00:00:00	22	2	2013	5231703	5231703	HUMAN_OBSERVATION	CLO	EBIRD	OBS218740426				CC_BY_4_0		obsr436254			2023-01-24T14:58:29.055Z		CONTINENT_DERIVED_FROM_COORDINATES
972569510	4fa7b334-ce0d-4e88-aaae-2e0c138d049e	URN:catalog:CLO:EBIRD:OBS218747147	Animalia	Chordata	Aves	Passeriformes	Mimidae	Toxostoma	Toxostoma lecontei		SPECIES	Toxostoma lecontei Lawrence, 1851	Toxostoma lecontei		US	Baseline Rd & Salome Hwy Thrasher spot	Arizona	PRESENT	1	e2e717bf-551a-4917-bdc9-4fa0f342c530	33.377003	-112.771866							2013-11-21T00:00:00	21	11	2013	5231703	5231703	HUMAN_OBSERVATION	CLO	EBIRD	OBS218747147				CC_BY_4_0		obsr198755			2023-01-24T14:58:15.877Z		CONTINENT_DERIVED_FROM_COORDINATES
972332094	4fa7b334-ce0d-4e88-aaae-2e0c138d049e	URN:catalog:CLO:EBIRD:OBS218593456	Animalia	Chordata	Aves	Passeriformes	Mimidae	Toxostoma	Toxostoma lecontei		SPECIES	Toxostoma lecontei Lawrence, 1851	Toxostoma lecontei		US	Baseline Rd & Salome Hwy Thrasher spot	Arizona	PRESENT	1	e2e717bf-551a-4917-bdc9-4fa0f342c530	33.377003	-112.771866							2013-11-23T00:00:00	23	11	2013	5231703	5231703	HUMAN_OBSERVATION	CLO	EBIRD	OBS218593456				CC_BY_4_0		obsr101928			2023-01-24T15:19:57.005Z		CONTINENT_DERIVED_FROM_COORDINATES
972269807	4fa7b334-ce0d-4e88-aaae-2e0c138d049e	URN:catalog:CLO:EBIRD:OBS218613351	Animalia	Chordata	Aves	Passeriformes	Mimidae	Toxostoma	Toxostoma lecontei		SPECIES	Toxostoma lecontei Lawrence, 1851	Toxostoma lecontei		US	China Lake NAWS--Sewage Ponds (restricted access)	California	PRESENT	2	e2e717bf-551a-4917-bdc9-4fa0f342c530	35.67222	-117.63834							2013-09-28T00:00:00	28	9	2013	5231703	5231703	HUMAN_OBSERVATION	CLO	EBIRD	OBS218613351				CC_BY_4_0		obsr100605			2023-01-24T14:58:53.068Z		CONTINENT_DERIVED_FROM_COORDINATES
972247966	4fa7b334-ce0d-4e88-aaae-2e0c138d049e	URN:catalog:CLO:EBIRD:OBS218513887	Animalia	Chordata	Aves	Passeriformes	Mimidae	Toxostoma	Toxostoma lecontei		SPECIES	Toxostoma lecontei Lawrence, 1851	Toxostoma lecontei		US	Baseline Rd & Salome Hwy Thrasher spot	Arizona	PRESENT	1	e2e717bf-551a-4917-bdc9-4fa0f342c530	33.377003	-112.771866							1993-02-08T00:00:00	8	2	1993	5231703	5231703	HUMAN_OBSERVATION	CLO	EBIRD	OBS218513887				CC_BY_4_0		obsr190699			2023-01-24T14:58:40.918Z		CONTINENT_DERIVED_FROM_COORDINATES
972227610	4fa7b334-ce0d-4e88-aaae-2e0c138d049e	URN:catalog:CLO:EBIRD:OBS218439527	Animalia	Chordata	Aves	Passeriformes	Mimidae	Toxostoma	Toxostoma lecontei		SPECIES	Toxostoma lecontei Lawrence, 1851	Toxostoma lecontei		US	Baseline Rd & Salome Hwy Thrasher spot	Arizona	PRESENT	2	e2e717bf-551a-4917-bdc9-4fa0f342c530	33.377003	-112.771866							2013-11-21T00:00:00	21	11	2013	5231703	5231703	HUMAN_OBSERVATION	CLO	EBIRD	OBS218439527				CC_BY_4_0		obsr169965			2023-01-24T15:17:28.560Z		CONTINENT_DERIVED_FROM_COORDINATES
972154277	4fa7b334-ce0d-4e88-aaae-2e0c138d049e	URN:catalog:CLO:EBIRD:OBS218345161	Animalia	Chordata	Aves	Passeriformes	Mimidae	Toxostoma	Toxostoma lecontei		SPECIES	Toxostoma lecontei Lawrence, 1851	Toxostoma lecontei		US	China Lake NAWS--Sewage Ponds (restricted access)	California	PRESENT	2	e2e717bf-551a-4917-bdc9-4fa0f342c530	35.67222	-117.63834							2013-11-20T00:00:00	20	11	2013	5231703	5231703	HUMAN_OBSERVATION	CLO	EBIRD	OBS218345161				CC_BY_4_0		obsr206950			2023-01-24T14:58:07.616Z		CONTINENT_DERIVED_FROM_COORDINATES
972037910	4fa7b334-ce0d-4e88-aaae-2e0c138d049e	URN:catalog:CLO:EBIRD:OBS218207056	Animalia	Chordata	Aves	Passeriformes	Mimidae	Toxostoma	Toxostoma lecontei		SPECIES	Toxostoma lecontei Lawrence, 1851	Toxostoma lecontei		US	Desert NWR--Corn Creek (Entrance Rd.)	Nevada	PRESENT	2	e2e717bf-551a-4917-bdc9-4fa0f342c530	36.432606	-115.38348							2013-11-17T00:00:00	17	11	2013	5231703	5231703	HUMAN_OBSERVATION	CLO	EBIRD	OBS218207056				CC_BY_4_0		obsr31088			2023-01-24T14:56:36.123Z		CONTINENT_DERIVED_FROM_COORDINATES
972003907	4fa7b334-ce0d-4e88-aaae-2e0c138d049e	URN:catalog:CLO:EBIRD:OBS218030594	Animalia	Chordata	Aves	Passeriformes	Mimidae	Toxostoma	Toxostoma lecontei		SPECIES	Toxostoma lecontei Lawrence, 1851	Toxostoma lecontei		US	Granite Mts. RS	California	PRESENT		e2e717bf-551a-4917-bdc9-4fa0f342c530	34.820225	-115.64882							1995-11-12T00:00:00	12	11	1995	5231703	5231703	HUMAN_OBSERVATION	CLO	EBIRD	OBS218030594				CC_BY_4_0		obsr294157			2023-01-24T14:58:07.034Z		CONTINENT_DERIVED_FROM_COORDINATES
971957691	4fa7b334-ce0d-4e88-aaae-2e0c138d049e	URN:catalog:CLO:EBIRD:OBS218108401	Animalia	Chordata	Aves	Passeriformes	Mimidae	Toxostoma	Toxostoma lecontei		SPECIES	Toxostoma lecontei Lawrence, 1851	Toxostoma lecontei		US	Desert NWR--Corn Creek (Field Station)	Nevada	PRESENT	1	e2e717bf-551a-4917-bdc9-4fa0f342c530	36.438797	-115.359566							2013-11-17T00:00:00	17	11	2013	5231703	5231703	HUMAN_OBSERVATION	CLO	EBIRD	OBS218108401				CC_BY_4_0		obsr38325			2023-01-24T15:10:06.816Z		CONTINENT_DERIVED_FROM_COORDINATES
971823295	4fa7b334-ce0d-4e88-aaae-2e0c138d049e	URN:catalog:CLO:EBIRD:OBS217988602	Animalia	Chordata	Aves	Passeriformes	Mimidae	Toxostoma	Toxostoma lecontei		SPECIES	Toxostoma lecontei Lawrence, 1851	Toxostoma lecontei		US	Butterbredt Spring	California	PRESENT	2	e2e717bf-551a-4917-bdc9-4fa0f342c530	35.38177	-118.11333							2010-03-18T00:00:00	18	3	2010	5231703	5231703	HUMAN_OBSERVATION	CLO	EBIRD	OBS217988602				CC_BY_4_0		obsr178682			2023-01-24T15:11:45.166Z		CONTINENT_DERIVED_FROM_COORDINATES
971822853	4fa7b334-ce0d-4e88-aaae-2e0c138d049e	URN:catalog:CLO:EBIRD:OBS217988626	Animalia	Chordata	Aves	Passeriformes	Mimidae	Toxostoma	Toxostoma lecontei		SPECIES	Toxostoma lecontei Lawrence, 1851	Toxostoma lecontei		US	Inyokern	California	PRESENT	4	e2e717bf-551a-4917-bdc9-4fa0f342c530	35.6448	-117.8136							2010-03-18T00:00:00	18	3	2010	5231703	5231703	HUMAN_OBSERVATION	CLO	EBIRD	OBS217988626				CC_BY_4_0		obsr178682			2023-01-24T14:58:52.259Z		CONTINENT_DERIVED_FROM_COORDINATES
971748476	4fa7b334-ce0d-4e88-aaae-2e0c138d049e	URN:catalog:CLO:EBIRD:OBS217882720	Animalia	Chordata	Aves	Passeriformes	Mimidae	Toxostoma	Toxostoma lecontei		SPECIES	Toxostoma lecontei Lawrence, 1851	Toxostoma lecontei		US	Baseline Rd & Salome Hwy Thrasher spot	Arizona	PRESENT	1	e2e717bf-551a-4917-bdc9-4fa0f342c530	33.377003	-112.771866							2013-11-16T00:00:00	16	11	2013	5231703	5231703	HUMAN_OBSERVATION	CLO	EBIRD	OBS217882720				CC_BY_4_0		obsr224004			2023-01-24T14:58:18.413Z		CONTINENT_DERIVED_FROM_COORDINATES
971732318	4fa7b334-ce0d-4e88-aaae-2e0c138d049e	URN:catalog:CLO:EBIRD:OBS217915798	Animalia	Chordata	Aves	Passeriformes	Mimidae	Toxostoma	Toxostoma lecontei		SPECIES	Toxostoma lecontei Lawrence, 1851	Toxostoma lecontei		US	Desert NWR--Corn Creek (Entrance Rd.)	Nevada	PRESENT	3	e2e717bf-551a-4917-bdc9-4fa0f342c530	36.432606	-115.38348							2013-11-16T00:00:00	16	11	2013	5231703	5231703	HUMAN_OBSERVATION	CLO	EBIRD	OBS217915798				CC_BY_4_0		obsr31088			2023-01-24T15:11:47.621Z		CONTINENT_DERIVED_FROM_COORDINATES
971726839	4fa7b334-ce0d-4e88-aaae-2e0c138d049e	URN:catalog:CLO:EBIRD:OBS217906112	Animalia	Chordata	Aves	Passeriformes	Mimidae	Toxostoma	Toxostoma lecontei		SPECIES	Toxostoma lecontei Lawrence, 1851	Toxostoma lecontei		US	Desert NWR--Corn Creek (Entrance Rd.)	Nevada	PRESENT	1	e2e717bf-551a-4917-bdc9-4fa0f342c530	36.432606	-115.38348							2013-11-16T00:00:00	16	11	2013	5231703	5231703	HUMAN_OBSERVATION	CLO	EBIRD	OBS217906112				CC_BY_4_0		obsr99498			2023-01-24T14:56:44.051Z		CONTINENT_DERIVED_FROM_COORDINATES
971306197	4fa7b334-ce0d-4e88-aaae-2e0c138d049e	URN:catalog:CLO:EBIRD:OBS217320114	Animalia	Chordata	Aves	Passeriformes	Mimidae	Toxostoma	Toxostoma lecontei		SPECIES	Toxostoma lecontei Lawrence, 1851	Toxostoma lecontei		US	Baseline Rd & Salome Hwy Thrasher spot	Arizona	PRESENT	1	e2e717bf-551a-4917-bdc9-4fa0f342c530	33.377003	-112.771866							2013-11-01T00:00:00	1	11	2013	5231703	5231703	HUMAN_OBSERVATION	CLO	EBIRD	OBS217320114				CC_BY_4_0		obsr229446			2023-01-24T15:17:08.529Z		CONTINENT_DERIVED_FROM_COORDINATES
971004268	4fa7b334-ce0d-4e88-aaae-2e0c138d049e	URN:catalog:CLO:EBIRD:OBS216973966	Animalia	Chordata	Aves	Passeriformes	Mimidae	Toxostoma	Toxostoma lecontei		SPECIES	Toxostoma lecontei Lawrence, 1851	Toxostoma lecontei		US	ADSS	California	PRESENT	4	e2e717bf-551a-4917-bdc9-4fa0f342c530	35.50626	-115.53841							2012-06-12T00:00:00	12	6	2012	5231703	5231703	HUMAN_OBSERVATION	CLO	EBIRD	OBS216973966				CC_BY_4_0		obsr434500			2023-01-24T15:11:37.822Z		CONTINENT_DERIVED_FROM_COORDINATES
970980253	4fa7b334-ce0d-4e88-aaae-2e0c138d049e	URN:catalog:CLO:EBIRD:OBS216996212	Animalia	Chordata	Aves	Passeriformes	Mimidae	Toxostoma	Toxostoma lecontei		SPECIES	Toxostoma lecontei Lawrence, 1851	Toxostoma lecontei		US	Nebeker Ranch	California	PRESENT	1	e2e717bf-551a-4917-bdc9-4fa0f342c530	34.799744	-118.23503							2013-11-01T00:00:00	1	11	2013	5231703	5231703	HUMAN_OBSERVATION	CLO	EBIRD	OBS216996212				CC_BY_4_0		obsr29050			2023-01-24T15:17:52.067Z		CONTINENT_DERIVED_FROM_COORDINATES
970970013	4fa7b334-ce0d-4e88-aaae-2e0c138d049e	URN:catalog:CLO:EBIRD:OBS217014671	Animalia	Chordata	Aves	Passeriformes	Mimidae	Toxostoma	Toxostoma lecontei		SPECIES	Toxostoma lecontei Lawrence, 1851	Toxostoma lecontei		US	CA-58--5 mi south	California	PRESENT	2	e2e717bf-551a-4917-bdc9-4fa0f342c530	35.169598	-118.08346							2004-10-04T00:00:00	4	10	2004	5231703	5231703	HUMAN_OBSERVATION	CLO	EBIRD	OBS217014671				CC_BY_4_0		obsr34603			2023-01-24T15:16:22.854Z		CONTINENT_DERIVED_FROM_COORDINATES
970965915	4fa7b334-ce0d-4e88-aaae-2e0c138d049e	URN:catalog:CLO:EBIRD:OBS216997188	Animalia	Chordata	Aves	Passeriformes	Mimidae	Toxostoma	Toxostoma lecontei		SPECIES	Toxostoma lecontei Lawrence, 1851	Toxostoma lecontei		US	Nebeker Ranch	California	PRESENT	1	e2e717bf-551a-4917-bdc9-4fa0f342c530	34.799744	-118.23503							2013-11-01T00:00:00	1	11	2013	5231703	5231703	HUMAN_OBSERVATION	CLO	EBIRD	OBS216997188				CC_BY_4_0		obsr123137			2023-01-24T15:12:44.336Z		CONTINENT_DERIVED_FROM_COORDINATES
970609243	4fa7b334-ce0d-4e88-aaae-2e0c138d049e	URN:catalog:CLO:EBIRD:OBS216401716	Animalia	Chordata	Aves	Passeriformes	Mimidae	Toxostoma	Toxostoma lecontei		SPECIES	Toxostoma lecontei Lawrence, 1851	Toxostoma lecontei		US	Kofa NWR--King Valley	Arizona	PRESENT	4	e2e717bf-551a-4917-bdc9-4fa0f342c530	33.179432	-114.021866							2013-03-15T00:00:00	15	3	2013	5231703	5231703	HUMAN_OBSERVATION	CLO	EBIRD	OBS216401716				CC_BY_4_0		obsr102204			2023-01-24T14:58:31.968Z		CONTINENT_DERIVED_FROM_COORDINATES
970605428	4fa7b334-ce0d-4e88-aaae-2e0c138d049e	URN:catalog:CLO:EBIRD:OBS216401694	Animalia	Chordata	Aves	Passeriformes	Mimidae	Toxostoma	Toxostoma lecontei		SPECIES	Toxostoma lecontei Lawrence, 1851	Toxostoma lecontei		US	Kofa NWR--King Valley	Arizona	PRESENT	2	e2e717bf-551a-4917-bdc9-4fa0f342c530	33.179432	-114.021866							2013-03-14T00:00:00	14	3	2013	5231703	5231703	HUMAN_OBSERVATION	CLO	EBIRD	OBS216401694				CC_BY_4_0		obsr102204			2023-01-24T15:16:22.837Z		CONTINENT_DERIVED_FROM_COORDINATES
970601464	4fa7b334-ce0d-4e88-aaae-2e0c138d049e	URN:catalog:CLO:EBIRD:OBS216401428	Animalia	Chordata	Aves	Passeriformes	Mimidae	Toxostoma	Toxostoma lecontei		SPECIES	Toxostoma lecontei Lawrence, 1851	Toxostoma lecontei		US	Barry M. Goldwater Range-East (NO PUBLIC ACCESS)	Arizona	PRESENT		e2e717bf-551a-4917-bdc9-4fa0f342c530	32.55781	-113.56739							2013-03-12T00:00:00	12	3	2013	5231703	5231703	HUMAN_OBSERVATION	CLO	EBIRD	OBS216401428				CC_BY_4_0		obsr102204			2023-01-24T15:14:44.603Z		CONTINENT_DERIVED_FROM_COORDINATES
970514561	4fa7b334-ce0d-4e88-aaae-2e0c138d049e	URN:catalog:CLO:EBIRD:OBS216484494	Animalia	Chordata	Aves	Passeriformes	Mimidae	Toxostoma	Toxostoma lecontei		SPECIES	Toxostoma lecontei Lawrence, 1851	Toxostoma lecontei		US	Borrego Springs--Old Springs Road OSP	California	PRESENT	1	e2e717bf-551a-4917-bdc9-4fa0f342c530	33.257797	-116.294							2011-03-04T00:00:00	4	3	2011	5231703	5231703	HUMAN_OBSERVATION	CLO	EBIRD	OBS216484494				CC_BY_4_0		obsr278475			2023-01-24T15:16:22.611Z		CONTINENT_DERIVED_FROM_COORDINATES
970443252	4fa7b334-ce0d-4e88-aaae-2e0c138d049e	URN:catalog:CLO:EBIRD:OBS216295694	Animalia	Chordata	Aves	Passeriformes	Mimidae	Toxostoma	Toxostoma lecontei		SPECIES	Toxostoma lecontei Lawrence, 1851	Toxostoma lecontei		US	cottonwood Creek/Jawbone Cyn Rd	California	PRESENT	3	e2e717bf-551a-4917-bdc9-4fa0f342c530	35.30826	-118.12689							2013-09-27T00:00:00	27	9	2013	5231703	5231703	HUMAN_OBSERVATION	CLO	EBIRD	OBS216295694				CC_BY_4_0		obsr346281			2023-01-24T14:58:51.419Z		CONTINENT_DERIVED_FROM_COORDINATES
970437541	4fa7b334-ce0d-4e88-aaae-2e0c138d049e	URN:catalog:CLO:EBIRD:OBS216114303	Animalia	Chordata	Aves	Passeriformes	Mimidae	Toxostoma	Toxostoma lecontei		SPECIES	Toxostoma lecontei Lawrence, 1851	Toxostoma lecontei		US	Antelope Valley--W Ave. B at 60th St. W	California	PRESENT	2	e2e717bf-551a-4917-bdc9-4fa0f342c530	34.80436	-118.23092							2013-11-02T00:00:00	2	11	2013	5231703	5231703	HUMAN_OBSERVATION	CLO	EBIRD	OBS216114303				CC_BY_4_0		obsr123794			2023-01-24T15:11:42.527Z		CONTINENT_DERIVED_FROM_COORDINATES
970267241	4fa7b334-ce0d-4e88-aaae-2e0c138d049e	URN:catalog:CLO:EBIRD:OBS216119222	Animalia	Chordata	Aves	Passeriformes	Mimidae	Toxostoma	Toxostoma lecontei		SPECIES	Toxostoma lecontei Lawrence, 1851	Toxostoma lecontei		US	Antelope Valley--W Ave. B at 60th St. W	California	PRESENT	2	e2e717bf-551a-4917-bdc9-4fa0f342c530	34.80436	-118.23092							2013-11-02T00:00:00	2	11	2013	5231703	5231703	HUMAN_OBSERVATION	CLO	EBIRD	OBS216119222				CC_BY_4_0		obsr199620			2023-01-24T15:15:45.977Z		CONTINENT_DERIVED_FROM_COORDINATES
970238577	4fa7b334-ce0d-4e88-aaae-2e0c138d049e	URN:catalog:CLO:EBIRD:OBS215895485	Animalia	Chordata	Aves	Passeriformes	Mimidae	Toxostoma	Toxostoma lecontei		SPECIES	Toxostoma lecontei Lawrence, 1851	Toxostoma lecontei		US	Petroleum Club Rd.	California	PRESENT		e2e717bf-551a-4917-bdc9-4fa0f342c530	35.084873	-119.397285							2000-12-30T00:00:00	30	12	2000	5231703	5231703	HUMAN_OBSERVATION	CLO	EBIRD	OBS215895485				CC_BY_4_0		obsr8586			2023-01-24T14:58:09.819Z		CONTINENT_DERIVED_FROM_COORDINATES
970157741	4fa7b334-ce0d-4e88-aaae-2e0c138d049e	URN:catalog:CLO:EBIRD:OBS215987373	Animalia	Chordata	Aves	Passeriformes	Mimidae	Toxostoma	Toxostoma lecontei		SPECIES	Toxostoma lecontei Lawrence, 1851	Toxostoma lecontei		US	China Lake NAWS--Sewage Ponds (restricted access)	California	PRESENT	1	e2e717bf-551a-4917-bdc9-4fa0f342c530	35.67222	-117.63834							2013-11-01T00:00:00	1	11	2013	5231703	5231703	HUMAN_OBSERVATION	CLO	EBIRD	OBS215987373				CC_BY_4_0		obsr206950			2023-01-24T14:58:38.835Z		CONTINENT_DERIVED_FROM_COORDINATES
970151935	4fa7b334-ce0d-4e88-aaae-2e0c138d049e	URN:catalog:CLO:EBIRD:OBS215993093	Animalia	Chordata	Aves	Passeriformes	Mimidae	Toxostoma	Toxostoma lecontei		SPECIES	Toxostoma lecontei Lawrence, 1851	Toxostoma lecontei		US	Petroleum Club Rd.	California	PRESENT	1	e2e717bf-551a-4917-bdc9-4fa0f342c530	35.084873	-119.397285							2004-03-13T00:00:00	13	3	2004	5231703	5231703	HUMAN_OBSERVATION	CLO	EBIRD	OBS215993093				CC_BY_4_0		obsr240264			2023-01-24T15:11:46.849Z		CONTINENT_DERIVED_FROM_COORDINATES
970081926	4fa7b334-ce0d-4e88-aaae-2e0c138d049e	URN:catalog:CLO:EBIRD:OBS215915901	Animalia	Chordata	Aves	Passeriformes	Mimidae	Toxostoma	Toxostoma lecontei		SPECIES	Toxostoma lecontei Lawrence, 1851	Toxostoma lecontei		US	China Lake NAWS--Sewage Ponds (restricted access)	California	PRESENT	2	e2e717bf-551a-4917-bdc9-4fa0f342c530	35.67222	-117.63834							2013-10-30T00:00:00	30	10	2013	5231703	5231703	HUMAN_OBSERVATION	CLO	EBIRD	OBS215915901				CC_BY_4_0		obsr206950			2023-01-24T15:10:35.777Z		CONTINENT_DERIVED_FROM_COORDINATES
970027647	4fa7b334-ce0d-4e88-aaae-2e0c138d049e	URN:catalog:CLO:EBIRD:OBS215694117	Animalia	Chordata	Aves	Passeriformes	Mimidae	Toxostoma	Toxostoma lecontei		SPECIES	Toxostoma lecontei Lawrence, 1851	Toxostoma lecontei		US	Baseline Rd & Salome Hwy Thrasher spot	Arizona	PRESENT	3	e2e717bf-551a-4917-bdc9-4fa0f342c530	33.377003	-112.771866							2013-10-29T00:00:00	29	10	2013	5231703	5231703	HUMAN_OBSERVATION	CLO	EBIRD	OBS215694117				CC_BY_4_0		obsr339187			2023-01-24T15:11:46.488Z		CONTINENT_DERIVED_FROM_COORDINATES
970005434	4fa7b334-ce0d-4e88-aaae-2e0c138d049e	URN:catalog:CLO:EBIRD:OBS215741974	Animalia	Chordata	Aves	Passeriformes	Mimidae	Toxostoma	Toxostoma lecontei		SPECIES	Toxostoma lecontei Lawrence, 1851	Toxostoma lecontei		US	Borrego Springs--landfill	California	PRESENT	1	e2e717bf-551a-4917-bdc9-4fa0f342c530	33.248577	-116.294975							2013-02-18T00:00:00	18	2	2013	5231703	5231703	HUMAN_OBSERVATION	CLO	EBIRD	OBS215741974				CC_BY_4_0		obsr196789			2023-01-24T15:11:43.430Z		CONTINENT_DERIVED_FROM_COORDINATES
969983159	4fa7b334-ce0d-4e88-aaae-2e0c138d049e	URN:catalog:CLO:EBIRD:OBS215765440	Animalia	Chordata	Aves	Passeriformes	Mimidae	Toxostoma	Toxostoma lecontei		SPECIES	Toxostoma lecontei Lawrence, 1851	Toxostoma lecontei		MX	Exportadora de Sal	Baja California Sur	PRESENT	2	e2e717bf-551a-4917-bdc9-4fa0f342c530	27.723753	-113.91999							2013-10-11T00:00:00	11	10	2013	5231703	5231703	HUMAN_OBSERVATION	CLO	EBIRD	OBS215765440				CC_BY_4_0		obsr320179			2023-01-24T14:58:21.562Z		CONTINENT_DERIVED_FROM_COORDINATES
969973904	4fa7b334-ce0d-4e88-aaae-2e0c138d049e	URN:catalog:CLO:EBIRD:OBS215762581	Animalia	Chordata	Aves	Passeriformes	Mimidae	Toxostoma	Toxostoma lecontei		SPECIES	Toxostoma lecontei Lawrence, 1851	Toxostoma lecontei		US	East of Desert Center	California	PRESENT	3	e2e717bf-551a-4917-bdc9-4fa0f342c530	33.7223	-115.28946							2013-10-09T00:00:00	9	10	2013	5231703	5231703	HUMAN_OBSERVATION	CLO	EBIRD	OBS215762581				CC_BY_4_0		obsr150797			2023-01-24T15:11:45.938Z		CONTINENT_DERIVED_FROM_COORDINATES
969961750	4fa7b334-ce0d-4e88-aaae-2e0c138d049e	URN:catalog:CLO:EBIRD:OBS215776688	Animalia	Chordata	Aves	Passeriformes	Mimidae	Toxostoma	Toxostoma lecontei		SPECIES	Toxostoma lecontei Lawrence, 1851	Toxostoma lecontei		MX	Exportadora de Sal	Baja California Sur	PRESENT	2	e2e717bf-551a-4917-bdc9-4fa0f342c530	27.723753	-113.91999							2013-10-11T00:00:00	11	10	2013	5231703	5231703	HUMAN_OBSERVATION	CLO	EBIRD	OBS215776688				CC_BY_4_0		obsr21974			2023-01-24T15:11:35.864Z		CONTINENT_DERIVED_FROM_COORDINATES
969844709	4fa7b334-ce0d-4e88-aaae-2e0c138d049e	URN:catalog:CLO:EBIRD:OBS215475024	Animalia	Chordata	Aves	Passeriformes	Mimidae	Toxostoma	Toxostoma lecontei		SPECIES	Toxostoma lecontei Lawrence, 1851	Toxostoma lecontei		US	Kern Valley Vulture Watch Site	California	PRESENT	1	e2e717bf-551a-4917-bdc9-4fa0f342c530	35.61571	-118.251686							1998-09-17T00:00:00	17	9	1998	5231703	5231703	HUMAN_OBSERVATION	CLO	EBIRD	OBS215475024				CC_BY_4_0		obsr292994			2023-01-24T15:10:17.117Z		CONTINENT_DERIVED_FROM_COORDINATES
969842863	4fa7b334-ce0d-4e88-aaae-2e0c138d049e	URN:catalog:CLO:EBIRD:OBS215485035	Animalia	Chordata	Aves	Passeriformes	Mimidae	Toxostoma	Toxostoma lecontei		SPECIES	Toxostoma lecontei Lawrence, 1851	Toxostoma lecontei		US	Baseline Rd & Salome Hwy Thrasher spot	Arizona	PRESENT	3	e2e717bf-551a-4917-bdc9-4fa0f342c530	33.377003	-112.771866							2013-10-27T00:00:00	27	10	2013	5231703	5231703	HUMAN_OBSERVATION	CLO	EBIRD	OBS215485035				CC_BY_4_0		obsr110959			2023-01-24T14:58:22.832Z		CONTINENT_DERIVED_FROM_COORDINATES
969841998	4fa7b334-ce0d-4e88-aaae-2e0c138d049e	URN:catalog:CLO:EBIRD:OBS215475781	Animalia	Chordata	Aves	Passeriformes	Mimidae	Toxostoma	Toxostoma lecontei		SPECIES	Toxostoma lecontei Lawrence, 1851	Toxostoma lecontei		US	Kern Valley Vulture Watch Site	California	PRESENT	1	e2e717bf-551a-4917-bdc9-4fa0f342c530	35.61571	-118.251686							1998-10-10T00:00:00	10	10	1998	5231703	5231703	HUMAN_OBSERVATION	CLO	EBIRD	OBS215475781				CC_BY_4_0		obsr292994			2023-01-24T14:58:33.212Z		CONTINENT_DERIVED_FROM_COORDINATES
969833517	4fa7b334-ce0d-4e88-aaae-2e0c138d049e	URN:catalog:CLO:EBIRD:OBS215475236	Animalia	Chordata	Aves	Passeriformes	Mimidae	Toxostoma	Toxostoma lecontei		SPECIES	Toxostoma lecontei Lawrence, 1851	Toxostoma lecontei		US	Kern Valley Vulture Watch Site	California	PRESENT	1	e2e717bf-551a-4917-bdc9-4fa0f342c530	35.61571	-118.251686							1998-09-26T00:00:00	26	9	1998	5231703	5231703	HUMAN_OBSERVATION	CLO	EBIRD	OBS215475236				CC_BY_4_0		obsr292994			2023-01-24T15:17:25.870Z		CONTINENT_DERIVED_FROM_COORDINATES
969833381	4fa7b334-ce0d-4e88-aaae-2e0c138d049e	URN:catalog:CLO:EBIRD:OBS215476048	Animalia	Chordata	Aves	Passeriformes	Mimidae	Toxostoma	Toxostoma lecontei		SPECIES	Toxostoma lecontei Lawrence, 1851	Toxostoma lecontei		US	Kern Valley Vulture Watch Site	California	PRESENT		e2e717bf-551a-4917-bdc9-4fa0f342c530	35.61571	-118.251686							1998-10-11T00:00:00	11	10	1998	5231703	5231703	HUMAN_OBSERVATION	CLO	EBIRD	OBS215476048				CC_BY_4_0		obsr292994			2023-01-24T14:58:13.720Z		CONTINENT_DERIVED_FROM_COORDINATES
969800679	4fa7b334-ce0d-4e88-aaae-2e0c138d049e	URN:catalog:CLO:EBIRD:OBS215532129	Animalia	Chordata	Aves	Passeriformes	Mimidae	Toxostoma	Toxostoma lecontei		SPECIES	Toxostoma lecontei Lawrence, 1851	Toxostoma lecontei		US	Baseline Rd & Salome Hwy Thrasher spot	Arizona	PRESENT	1	e2e717bf-551a-4917-bdc9-4fa0f342c530	33.377003	-112.771866							2013-10-25T00:00:00	25	10	2013	5231703	5231703	HUMAN_OBSERVATION	CLO	EBIRD	OBS215532129				CC_BY_4_0		obsr411785			2023-01-24T15:15:09.763Z		CONTINENT_DERIVED_FROM_COORDINATES
969651202	4fa7b334-ce0d-4e88-aaae-2e0c138d049e	URN:catalog:CLO:EBIRD:OBS215271238	Animalia	Chordata	Aves	Passeriformes	Mimidae	Toxostoma	Toxostoma lecontei		SPECIES	Toxostoma lecontei Lawrence, 1851	Toxostoma lecontei		US	Lucy Grey Mts. -- Foothills	Nevada	PRESENT	1	e2e717bf-551a-4917-bdc9-4fa0f342c530	35.631348	-115.33001							2013-10-17T00:00:00	17	10	2013	5231703	5231703	HUMAN_OBSERVATION	CLO	EBIRD	OBS215271238				CC_BY_4_0		obsr93553			2023-01-24T14:59:16.527Z		CONTINENT_DERIVED_FROM_COORDINATES
969649956	4fa7b334-ce0d-4e88-aaae-2e0c138d049e	URN:catalog:CLO:EBIRD:OBS215258153	Animalia	Chordata	Aves	Passeriformes	Mimidae	Toxostoma	Toxostoma lecontei		SPECIES	Toxostoma lecontei Lawrence, 1851	Toxostoma lecontei		US	East of Desert Center	California	PRESENT	2	e2e717bf-551a-4917-bdc9-4fa0f342c530	33.7223	-115.28946							2013-09-27T00:00:00	27	9	2013	5231703	5231703	HUMAN_OBSERVATION	CLO	EBIRD	OBS215258153				CC_BY_4_0		obsr150797			2023-01-24T15:12:41.509Z		CONTINENT_DERIVED_FROM_COORDINATES
969633301	4fa7b334-ce0d-4e88-aaae-2e0c138d049e	URN:catalog:CLO:EBIRD:OBS215270920	Animalia	Chordata	Aves	Passeriformes	Mimidae	Toxostoma	Toxostoma lecontei		SPECIES	Toxostoma lecontei Lawrence, 1851	Toxostoma lecontei		US	Ivanpah Valley - North	California	PRESENT	2	e2e717bf-551a-4917-bdc9-4fa0f342c530	35.544518	-115.454636							2013-10-20T00:00:00	20	10	2013	5231703	5231703	HUMAN_OBSERVATION	CLO	EBIRD	OBS215270920				CC_BY_4_0		obsr93553			2023-01-24T14:56:39.492Z		CONTINENT_DERIVED_FROM_COORDINATES
969528606	4fa7b334-ce0d-4e88-aaae-2e0c138d049e	URN:catalog:CLO:EBIRD:OBS215409381	Animalia	Chordata	Aves	Passeriformes	Mimidae	Toxostoma	Toxostoma lecontei		SPECIES	Toxostoma lecontei Lawrence, 1851	Toxostoma lecontei		US	Baseline Rd & Salome Hwy Thrasher spot	Arizona	PRESENT	2	e2e717bf-551a-4917-bdc9-4fa0f342c530	33.377003	-112.771866							2013-10-26T00:00:00	26	10	2013	5231703	5231703	HUMAN_OBSERVATION	CLO	EBIRD	OBS215409381				CC_BY_4_0		obsr345714			2023-01-24T14:58:50.619Z		CONTINENT_DERIVED_FROM_COORDINATES
969435898	4fa7b334-ce0d-4e88-aaae-2e0c138d049e	URN:catalog:CLO:EBIRD:OBS215058273	Animalia	Chordata	Aves	Passeriformes	Mimidae	Toxostoma	Toxostoma lecontei		SPECIES	Toxostoma lecontei Lawrence, 1851	Toxostoma lecontei		US	Antelope Valley--Nebeker Ranch Area -- W Ave. B at 60th St. W	California	PRESENT	2	e2e717bf-551a-4917-bdc9-4fa0f342c530	34.80544	-118.23729							2013-10-22T00:00:00	22	10	2013	5231703	5231703	HUMAN_OBSERVATION	CLO	EBIRD	OBS215058273				CC_BY_4_0		obsr29050			2023-01-24T15:15:58.207Z		CONTINENT_DERIVED_FROM_COORDINATES
969418491	4fa7b334-ce0d-4e88-aaae-2e0c138d049e	URN:catalog:CLO:EBIRD:OBS215114707	Animalia	Chordata	Aves	Passeriformes	Mimidae	Toxostoma	Toxostoma lecontei		SPECIES	Toxostoma lecontei Lawrence, 1851	Toxostoma lecontei		US	Antelope Valley--Nebeker Ranch Area -- W Ave. B at 60th St. W	California	PRESENT	2	e2e717bf-551a-4917-bdc9-4fa0f342c530	34.80544	-118.23729							2013-10-22T00:00:00	22	10	2013	5231703	5231703	HUMAN_OBSERVATION	CLO	EBIRD	OBS215114707				CC_BY_4_0		obsr141616			2023-01-24T14:58:27.792Z		CONTINENT_DERIVED_FROM_COORDINATES
969413465	4fa7b334-ce0d-4e88-aaae-2e0c138d049e	URN:catalog:CLO:EBIRD:OBS215104505	Animalia	Chordata	Aves	Passeriformes	Mimidae	Toxostoma	Toxostoma lecontei		SPECIES	Toxostoma lecontei Lawrence, 1851	Toxostoma lecontei		US	Antelope Valley--Nebeker Ranch Area -- W Ave. B at 60th St. W	California	PRESENT	2	e2e717bf-551a-4917-bdc9-4fa0f342c530	34.80544	-118.23729							2013-10-22T00:00:00	22	10	2013	5231703	5231703	HUMAN_OBSERVATION	CLO	EBIRD	OBS215104505				CC_BY_4_0		obsr92790			2023-01-24T15:16:38.536Z		CONTINENT_DERIVED_FROM_COORDINATES
969272712	4fa7b334-ce0d-4e88-aaae-2e0c138d049e	URN:catalog:CLO:EBIRD:OBS215026284	Animalia	Chordata	Aves	Passeriformes	Mimidae	Toxostoma	Toxostoma lecontei		SPECIES	Toxostoma lecontei Lawrence, 1851	Toxostoma lecontei		US	Antelope Valley--Nebeker Ranch Area -- W Ave. B at 60th St. W	California	PRESENT	2	e2e717bf-551a-4917-bdc9-4fa0f342c530	34.80544	-118.23729							2013-10-22T00:00:00	22	10	2013	5231703	5231703	HUMAN_OBSERVATION	CLO	EBIRD	OBS215026284				CC_BY_4_0		obsr123137			2023-01-24T14:57:04.952Z		CONTINENT_DERIVED_FROM_COORDINATES
968990779	4fa7b334-ce0d-4e88-aaae-2e0c138d049e	URN:catalog:CLO:EBIRD:OBS214739073	Animalia	Chordata	Aves	Passeriformes	Mimidae	Toxostoma	Toxostoma lecontei		SPECIES	Toxostoma lecontei Lawrence, 1851	Toxostoma lecontei		US	Baseline Rd & Salome Hwy Thrasher spot	Arizona	PRESENT	2	e2e717bf-551a-4917-bdc9-4fa0f342c530	33.377003	-112.771866							2013-10-19T00:00:00	19	10	2013	5231703	5231703	HUMAN_OBSERVATION	CLO	EBIRD	OBS214739073				CC_BY_4_0		obsr194815			2023-01-24T14:57:10.922Z		CONTINENT_DERIVED_FROM_COORDINATES
968960425	4fa7b334-ce0d-4e88-aaae-2e0c138d049e	URN:catalog:CLO:EBIRD:OBS214594602	Animalia	Chordata	Aves	Passeriformes	Mimidae	Toxostoma	Toxostoma lecontei		SPECIES	Toxostoma lecontei Lawrence, 1851	Toxostoma lecontei		US	Baseline Rd & Salome Hwy Thrasher spot	Arizona	PRESENT	2	e2e717bf-551a-4917-bdc9-4fa0f342c530	33.377003	-112.771866							2013-10-17T00:00:00	17	10	2013	5231703	5231703	HUMAN_OBSERVATION	CLO	EBIRD	OBS214594602				CC_BY_4_0		obsr176135			2023-01-24T14:57:05.490Z		CONTINENT_DERIVED_FROM_COORDINATES
968957340	4fa7b334-ce0d-4e88-aaae-2e0c138d049e	URN:catalog:CLO:EBIRD:OBS214594214	Animalia	Chordata	Aves	Passeriformes	Mimidae	Toxostoma	Toxostoma lecontei		SPECIES	Toxostoma lecontei Lawrence, 1851	Toxostoma lecontei		US	Lucy Grey Mts. -- Foothills	Nevada	PRESENT	1	e2e717bf-551a-4917-bdc9-4fa0f342c530	35.631348	-115.33001							2013-10-18T00:00:00	18	10	2013	5231703	5231703	HUMAN_OBSERVATION	CLO	EBIRD	OBS214594214				CC_BY_4_0		obsr93553			2023-01-24T15:11:41.114Z		CONTINENT_DERIVED_FROM_COORDINATES
968920378	4fa7b334-ce0d-4e88-aaae-2e0c138d049e	URN:catalog:CLO:EBIRD:OBS214769131	Animalia	Chordata	Aves	Passeriformes	Mimidae	Toxostoma	Toxostoma lecontei		SPECIES	Toxostoma lecontei Lawrence, 1851	Toxostoma lecontei		US	Baseline Rd & Salome Hwy Thrasher spot	Arizona	PRESENT	1	e2e717bf-551a-4917-bdc9-4fa0f342c530	33.377003	-112.771866							2013-10-19T00:00:00	19	10	2013	5231703	5231703	HUMAN_OBSERVATION	CLO	EBIRD	OBS214769131				CC_BY_4_0		obsr198755			2023-01-24T14:58:48.056Z		CONTINENT_DERIVED_FROM_COORDINATES
968888652	4fa7b334-ce0d-4e88-aaae-2e0c138d049e	URN:catalog:CLO:EBIRD:OBS214622031	Animalia	Chordata	Aves	Passeriformes	Mimidae	Toxostoma	Toxostoma lecontei		SPECIES	Toxostoma lecontei Lawrence, 1851	Toxostoma lecontei		US	Baseline Rd & Salome Hwy Thrasher spot	Arizona	PRESENT	2	e2e717bf-551a-4917-bdc9-4fa0f342c530	33.377003	-112.771866							2005-02-17T00:00:00	17	2	2005	5231703	5231703	HUMAN_OBSERVATION	CLO	EBIRD	OBS214622031				CC_BY_4_0		obsr179592			2023-01-24T15:15:09.201Z		CONTINENT_DERIVED_FROM_COORDINATES
968673530	4fa7b334-ce0d-4e88-aaae-2e0c138d049e	URN:catalog:CLO:EBIRD:OBS234247168	Animalia	Chordata	Aves	Passeriformes	Mimidae	Toxostoma	Toxostoma lecontei		SPECIES	Toxostoma lecontei Lawrence, 1851	Toxostoma lecontei		US	Piute Ponds (permit required)	California	PRESENT	1	e2e717bf-551a-4917-bdc9-4fa0f342c530	34.79012	-118.11818							2013-10-16T00:00:00	16	10	2013	5231703	5231703	HUMAN_OBSERVATION	CLO	EBIRD	OBS234247168				CC_BY_4_0		obsr46517			2023-01-24T14:58:30.453Z		CONTINENT_DERIVED_FROM_COORDINATES
968011691	4fa7b334-ce0d-4e88-aaae-2e0c138d049e	URN:catalog:CLO:EBIRD_TX:OBS213656866	Animalia	Chordata	Aves	Passeriformes	Mimidae	Toxostoma	Toxostoma lecontei		SPECIES	Toxostoma lecontei Lawrence, 1851	Toxostoma lecontei		US	Mojave NM "Camp Lava"	California	PRESENT	3	e2e717bf-551a-4917-bdc9-4fa0f342c530	34.636982	-115.74818							2005-03-04T00:00:00	4	3	2005	5231703	5231703	HUMAN_OBSERVATION	CLO	EBIRD_TX	OBS213656866				CC_BY_4_0		obsr317743			2023-01-24T15:15:57.291Z		CONTINENT_DERIVED_FROM_COORDINATES
968002271	4fa7b334-ce0d-4e88-aaae-2e0c138d049e	URN:catalog:CLO:EBIRD_TX:OBS213659597	Animalia	Chordata	Aves	Passeriformes	Mimidae	Toxostoma	Toxostoma lecontei		SPECIES	Toxostoma lecontei Lawrence, 1851	Toxostoma lecontei		US	Death Valley NP--Green Water Valley "Camp Nada"	California	PRESENT	3	e2e717bf-551a-4917-bdc9-4fa0f342c530	36.176872	-116.561165							2005-03-07T00:00:00	7	3	2005	5231703	5231703	HUMAN_OBSERVATION	CLO	EBIRD_TX	OBS213659597				CC_BY_4_0		obsr317743			2023-01-24T14:56:31.161Z		CONTINENT_DERIVED_FROM_COORDINATES
967986367	4fa7b334-ce0d-4e88-aaae-2e0c138d049e	URN:catalog:CLO:EBIRD:OBS213495490	Animalia	Chordata	Aves	Passeriformes	Mimidae	Toxostoma	Toxostoma lecontei		SPECIES	Toxostoma lecontei Lawrence, 1851	Toxostoma lecontei		US	Division St. at Ave. O	California	PRESENT	1	e2e717bf-551a-4917-bdc9-4fa0f342c530	34.616505	-118.130226							2013-10-07T00:00:00	7	10	2013	5231703	5231703	HUMAN_OBSERVATION	CLO	EBIRD	OBS213495490				CC_BY_4_0		obsr195294			2023-01-24T14:58:22.222Z		CONTINENT_DERIVED_FROM_COORDINATES
967979856	4fa7b334-ce0d-4e88-aaae-2e0c138d049e	URN:catalog:CLO:EBIRD:OBS213500849	Animalia	Chordata	Aves	Passeriformes	Mimidae	Toxostoma	Toxostoma lecontei		SPECIES	Toxostoma lecontei Lawrence, 1851	Toxostoma lecontei		US	Cottonwood Spring area	California	PRESENT	3	e2e717bf-551a-4917-bdc9-4fa0f342c530	33.740948	-115.813484							2013-09-22T00:00:00	22	9	2013	5231703	5231703	HUMAN_OBSERVATION	CLO	EBIRD	OBS213500849				CC_BY_4_0		obsr150797			2023-01-24T15:15:46.113Z		CONTINENT_DERIVED_FROM_COORDINATES
967971641	4fa7b334-ce0d-4e88-aaae-2e0c138d049e	URN:catalog:CLO:EBIRD:OBS213500708	Animalia	Chordata	Aves	Passeriformes	Mimidae	Toxostoma	Toxostoma lecontei		SPECIES	Toxostoma lecontei Lawrence, 1851	Toxostoma lecontei		US	Joshua Tree NP--Cottonwood Spring	California	PRESENT	3	e2e717bf-551a-4917-bdc9-4fa0f342c530	33.736515	-115.80982							2013-09-21T00:00:00	21	9	2013	5231703	5231703	HUMAN_OBSERVATION	CLO	EBIRD	OBS213500708				CC_BY_4_0		obsr150797			2023-01-24T15:12:40.720Z		CONTINENT_DERIVED_FROM_COORDINATES
967887864	4fa7b334-ce0d-4e88-aaae-2e0c138d049e	URN:catalog:CLO:EBIRD:OBS213535583	Animalia	Chordata	Aves	Passeriformes	Mimidae	Toxostoma	Toxostoma lecontei		SPECIES	Toxostoma lecontei Lawrence, 1851	Toxostoma lecontei		US	Jawbone Canyon Rd.	California	PRESENT	2	e2e717bf-551a-4917-bdc9-4fa0f342c530	35.31665	-118.076096							2002-06-15T00:00:00	15	6	2002	5231703	5231703	HUMAN_OBSERVATION	CLO	EBIRD	OBS213535583				CC_BY_4_0		obsr22529			2023-01-24T15:11:43.196Z		CONTINENT_DERIVED_FROM_COORDINATES
967799424	4fa7b334-ce0d-4e88-aaae-2e0c138d049e	URN:catalog:CLO:EBIRD:OBS213293474	Animalia	Chordata	Aves	Passeriformes	Mimidae	Toxostoma	Toxostoma lecontei		SPECIES	Toxostoma lecontei Lawrence, 1851	Toxostoma lecontei		US	Desert Center vicinity	California	PRESENT	2	e2e717bf-551a-4917-bdc9-4fa0f342c530	33.720913	-115.36297							2013-09-28T00:00:00	28	9	2013	5231703	5231703	HUMAN_OBSERVATION	CLO	EBIRD	OBS213293474				CC_BY_4_0		obsr150797			2023-01-24T15:11:43.065Z		CONTINENT_DERIVED_FROM_COORDINATES
967723170	4fa7b334-ce0d-4e88-aaae-2e0c138d049e	URN:catalog:CLO:EBIRD:OBS213362907	Animalia	Chordata	Aves	Passeriformes	Mimidae	Toxostoma	Toxostoma lecontei		SPECIES	Toxostoma lecontei Lawrence, 1851	Toxostoma lecontei		US	Division St. at Ave. O	California	PRESENT	1	e2e717bf-551a-4917-bdc9-4fa0f342c530	34.616505	-118.130226							2013-10-07T00:00:00	7	10	2013	5231703	5231703	HUMAN_OBSERVATION	CLO	EBIRD	OBS213362907				CC_BY_4_0		obsr29050			2023-01-24T14:57:02.700Z		CONTINENT_DERIVED_FROM_COORDINATES
967677342	4fa7b334-ce0d-4e88-aaae-2e0c138d049e	URN:catalog:CLO:EBIRD:OBS213189895	Animalia	Chordata	Aves	Passeriformes	Mimidae	Toxostoma	Toxostoma lecontei		SPECIES	Toxostoma lecontei Lawrence, 1851	Toxostoma lecontei		US	Kern Valley Vulture Watch Site	California	PRESENT		e2e717bf-551a-4917-bdc9-4fa0f342c530	35.61571	-118.251686							1998-10-11T00:00:00	11	10	1998	5231703	5231703	HUMAN_OBSERVATION	CLO	EBIRD	OBS213189895				CC_BY_4_0		obsr7422			2023-01-24T14:58:55.193Z		CONTINENT_DERIVED_FROM_COORDINATES
967674618	4fa7b334-ce0d-4e88-aaae-2e0c138d049e	URN:catalog:CLO:EBIRD:OBS213202700	Animalia	Chordata	Aves	Passeriformes	Mimidae	Toxostoma	Toxostoma lecontei		SPECIES	Toxostoma lecontei Lawrence, 1851	Toxostoma lecontei		US	Desert Center vicinity	California	PRESENT	2	e2e717bf-551a-4917-bdc9-4fa0f342c530	33.720913	-115.36297							2013-09-28T00:00:00	28	9	2013	5231703	5231703	HUMAN_OBSERVATION	CLO	EBIRD	OBS213202700				CC_BY_4_0		obsr110959			2023-01-24T15:15:54.624Z		CONTINENT_DERIVED_FROM_COORDINATES
967456020	4fa7b334-ce0d-4e88-aaae-2e0c138d049e	URN:catalog:CLO:EBIRD:OBS212981569	Animalia	Chordata	Aves	Passeriformes	Mimidae	Toxostoma	Toxostoma lecontei		SPECIES	Toxostoma lecontei Lawrence, 1851	Toxostoma lecontei		US	Warm Springs Road	California	PRESENT	1	e2e717bf-551a-4917-bdc9-4fa0f342c530	37.32526	-118.314							1997-02-09T00:00:00	9	2	1997	5231703	5231703	HUMAN_OBSERVATION	CLO	EBIRD	OBS212981569				CC_BY_4_0		obsr140586			2023-01-24T15:15:56.831Z		CONTINENT_DERIVED_FROM_COORDINATES
967444351	4fa7b334-ce0d-4e88-aaae-2e0c138d049e	URN:catalog:CLO:EBIRD:OBS213014893	Animalia	Chordata	Aves	Passeriformes	Mimidae	Toxostoma	Toxostoma lecontei		SPECIES	Toxostoma lecontei Lawrence, 1851	Toxostoma lecontei		US	China Lake NAWS--Sewage Ponds (restricted access)	California	PRESENT	1	e2e717bf-551a-4917-bdc9-4fa0f342c530	35.67222	-117.63834							2013-10-04T00:00:00	4	10	2013	5231703	5231703	HUMAN_OBSERVATION	CLO	EBIRD	OBS213014893				CC_BY_4_0		obsr206950			2023-01-24T14:58:10.953Z		CONTINENT_DERIVED_FROM_COORDINATES
967406154	4fa7b334-ce0d-4e88-aaae-2e0c138d049e	URN:catalog:CLO:EBIRD:OBS213053590	Animalia	Chordata	Aves	Passeriformes	Mimidae	Toxostoma	Toxostoma lecontei		SPECIES	Toxostoma lecontei Lawrence, 1851	Toxostoma lecontei		US	Ivanpah Valley - North	California	PRESENT	3	e2e717bf-551a-4917-bdc9-4fa0f342c530	35.544518	-115.454636							2013-10-04T00:00:00	4	10	2013	5231703	5231703	HUMAN_OBSERVATION	CLO	EBIRD	OBS213053590				CC_BY_4_0		obsr93553			2023-01-24T14:58:20.101Z		CONTINENT_DERIVED_FROM_COORDINATES
967339142	4fa7b334-ce0d-4e88-aaae-2e0c138d049e	URN:catalog:CLO:EBIRD:OBS212971017	Animalia	Chordata	Aves	Passeriformes	Mimidae	Toxostoma	Toxostoma lecontei		SPECIES	Toxostoma lecontei Lawrence, 1851	Toxostoma lecontei		US	Lone Pine Visitor Center	California	PRESENT	1	e2e717bf-551a-4917-bdc9-4fa0f342c530	36.60199	-118.06157							2013-04-20T00:00:00	20	4	2013	5231703	5231703	HUMAN_OBSERVATION	CLO	EBIRD	OBS212971017				CC_BY_4_0		obsr350500			2023-01-24T15:15:56.085Z		CONTINENT_DERIVED_FROM_COORDINATES
967210855	4fa7b334-ce0d-4e88-aaae-2e0c138d049e	URN:catalog:CLO:EBIRD:OBS212683345	Animalia	Chordata	Aves	Passeriformes	Mimidae	Toxostoma	Toxostoma lecontei		SPECIES	Toxostoma lecontei Lawrence, 1851	Toxostoma lecontei		US	Baseline Rd & Salome Hwy Thrasher spot	Arizona	PRESENT	1	e2e717bf-551a-4917-bdc9-4fa0f342c530	33.377003	-112.771866							2010-04-21T00:00:00	21	4	2010	5231703	5231703	HUMAN_OBSERVATION	CLO	EBIRD	OBS212683345				CC_BY_4_0		obsr205340			2023-01-24T14:56:30.105Z		CONTINENT_DERIVED_FROM_COORDINATES
966991599	4fa7b334-ce0d-4e88-aaae-2e0c138d049e	URN:catalog:CLO:EBIRD:OBS212658417	Animalia	Chordata	Aves	Passeriformes	Mimidae	Toxostoma	Toxostoma lecontei		SPECIES	Toxostoma lecontei Lawrence, 1851	Toxostoma lecontei		US	Lucy Grey Mts. -- Foothills	Nevada	PRESENT	2	e2e717bf-551a-4917-bdc9-4fa0f342c530	35.631348	-115.33001							2013-09-30T00:00:00	30	9	2013	5231703	5231703	HUMAN_OBSERVATION	CLO	EBIRD	OBS212658417				CC_BY_4_0		obsr93553			2023-01-24T15:15:44.188Z		CONTINENT_DERIVED_FROM_COORDINATES
966868160	4fa7b334-ce0d-4e88-aaae-2e0c138d049e	URN:catalog:CLO:EBIRD:OBS212391986	Animalia	Chordata	Aves	Passeriformes	Mimidae	Toxostoma	Toxostoma lecontei		SPECIES	Toxostoma lecontei Lawrence, 1851	Toxostoma lecontei		US	Piute Ponds (permit required)	California	PRESENT	1	e2e717bf-551a-4917-bdc9-4fa0f342c530	34.79012	-118.11818							2013-09-28T00:00:00	28	9	2013	5231703	5231703	HUMAN_OBSERVATION	CLO	EBIRD	OBS212391986				CC_BY_4_0		obsr199620			2023-01-24T14:57:02.716Z		CONTINENT_DERIVED_FROM_COORDINATES
966861670	4fa7b334-ce0d-4e88-aaae-2e0c138d049e	URN:catalog:CLO:EBIRD:OBS212391852	Animalia	Chordata	Aves	Passeriformes	Mimidae	Toxostoma	Toxostoma lecontei		SPECIES	Toxostoma lecontei Lawrence, 1851	Toxostoma lecontei		US	Piute Ponds (permit required)	California	PRESENT	1	e2e717bf-551a-4917-bdc9-4fa0f342c530	34.79012	-118.11818							2013-09-28T00:00:00	28	9	2013	5231703	5231703	HUMAN_OBSERVATION	CLO	EBIRD	OBS212391852				CC_BY_4_0		obsr203281			2023-01-24T15:10:24.628Z		CONTINENT_DERIVED_FROM_COORDINATES
966847698	4fa7b334-ce0d-4e88-aaae-2e0c138d049e	URN:catalog:CLO:EBIRD:OBS212406476	Animalia	Chordata	Aves	Passeriformes	Mimidae	Toxostoma	Toxostoma lecontei		SPECIES	Toxostoma lecontei Lawrence, 1851	Toxostoma lecontei		US	Baseline Rd & Salome Hwy Thrasher spot	Arizona	PRESENT	1	e2e717bf-551a-4917-bdc9-4fa0f342c530	33.377003	-112.771866							2011-03-23T00:00:00	23	3	2011	5231703	5231703	HUMAN_OBSERVATION	CLO	EBIRD	OBS212406476				CC_BY_4_0		obsr116949			2023-01-24T14:57:01.969Z		CONTINENT_DERIVED_FROM_COORDINATES
966803456	4fa7b334-ce0d-4e88-aaae-2e0c138d049e	URN:catalog:CLO:EBIRD:OBS212441095	Animalia	Chordata	Aves	Passeriformes	Mimidae	Toxostoma	Toxostoma lecontei		SPECIES	Toxostoma lecontei Lawrence, 1851	Toxostoma lecontei		US	Ivanpah Valley - North	California	PRESENT	2	e2e717bf-551a-4917-bdc9-4fa0f342c530	35.544518	-115.454636							2013-09-28T00:00:00	28	9	2013	5231703	5231703	HUMAN_OBSERVATION	CLO	EBIRD	OBS212441095				CC_BY_4_0		obsr93553			2023-01-24T15:12:40.870Z		CONTINENT_DERIVED_FROM_COORDINATES
966641667	4fa7b334-ce0d-4e88-aaae-2e0c138d049e	URN:catalog:CLO:EBIRD:OBS212224253	Animalia	Chordata	Aves	Passeriformes	Mimidae	Toxostoma	Toxostoma lecontei		SPECIES	Toxostoma lecontei Lawrence, 1851	Toxostoma lecontei		US	Lucy Grey Mts. -- Foothills	Nevada	PRESENT	2	e2e717bf-551a-4917-bdc9-4fa0f342c530	35.631348	-115.33001							2013-09-26T00:00:00	26	9	2013	5231703	5231703	HUMAN_OBSERVATION	CLO	EBIRD	OBS212224253				CC_BY_4_0		obsr93553			2023-01-24T14:57:05.725Z		CONTINENT_DERIVED_FROM_COORDINATES
966386090	4fa7b334-ce0d-4e88-aaae-2e0c138d049e	URN:catalog:CLO:EBIRD:OBS212023855	Animalia	Chordata	Aves	Passeriformes	Mimidae	Toxostoma	Toxostoma lecontei		SPECIES	Toxostoma lecontei Lawrence, 1851	Toxostoma lecontei		US	Joshua Tree NP--Cottonwood Spring	California	PRESENT	3	e2e717bf-551a-4917-bdc9-4fa0f342c530	33.736515	-115.80982							2013-09-21T00:00:00	21	9	2013	5231703	5231703	HUMAN_OBSERVATION	CLO	EBIRD	OBS212023855				CC_BY_4_0		obsr110959			2023-01-24T15:10:47.399Z		CONTINENT_DERIVED_FROM_COORDINATES
966197192	4fa7b334-ce0d-4e88-aaae-2e0c138d049e	URN:catalog:CLO:EBIRD:OBS211708629	Animalia	Chordata	Aves	Passeriformes	Mimidae	Toxostoma	Toxostoma lecontei		SPECIES	Toxostoma lecontei Lawrence, 1851	Toxostoma lecontei		US	Cottonwood Spring area	California	PRESENT	3	e2e717bf-551a-4917-bdc9-4fa0f342c530	33.740948	-115.813484							2013-09-22T00:00:00	22	9	2013	5231703	5231703	HUMAN_OBSERVATION	CLO	EBIRD	OBS211708629				CC_BY_4_0		obsr110959			2023-01-24T14:56:29.119Z		CONTINENT_DERIVED_FROM_COORDINATES
966161356	4fa7b334-ce0d-4e88-aaae-2e0c138d049e	URN:catalog:CLO:EBIRD:OBS211702791	Animalia	Chordata	Aves	Passeriformes	Mimidae	Toxostoma	Toxostoma lecontei		SPECIES	Toxostoma lecontei Lawrence, 1851	Toxostoma lecontei		US	Anza-Borrego Desert SP--Clark Dry Lake	California	PRESENT	2	e2e717bf-551a-4917-bdc9-4fa0f342c530	33.33555	-116.281876							2010-03-16T00:00:00	16	3	2010	5231703	5231703	HUMAN_OBSERVATION	CLO	EBIRD	OBS211702791				CC_BY_4_0		obsr218158			2023-01-24T15:16:20.583Z		CONTINENT_DERIVED_FROM_COORDINATES
966084383	4fa7b334-ce0d-4e88-aaae-2e0c138d049e	URN:catalog:CLO:EBIRD:OBS211514340	Animalia	Chordata	Aves	Passeriformes	Mimidae	Toxostoma	Toxostoma lecontei		SPECIES	Toxostoma lecontei Lawrence, 1851	Toxostoma lecontei		US	China Lake NAWS--Sewage Ponds (restricted access)	California	PRESENT	2	e2e717bf-551a-4917-bdc9-4fa0f342c530	35.67222	-117.63834							2013-09-17T00:00:00	17	9	2013	5231703	5231703	HUMAN_OBSERVATION	CLO	EBIRD	OBS211514340				CC_BY_4_0		obsr206950			2023-01-24T15:11:43.565Z		CONTINENT_DERIVED_FROM_COORDINATES
966034398	4fa7b334-ce0d-4e88-aaae-2e0c138d049e	URN:catalog:CLO:EBIRD:OBS211580556	Animalia	Chordata	Aves	Passeriformes	Mimidae	Toxostoma	Toxostoma lecontei		SPECIES	Toxostoma lecontei Lawrence, 1851	Toxostoma lecontei		US	East of Desert Center	California	PRESENT	5	e2e717bf-551a-4917-bdc9-4fa0f342c530	33.7223	-115.28946							2013-09-16T00:00:00	16	9	2013	5231703	5231703	HUMAN_OBSERVATION	CLO	EBIRD	OBS211580556				CC_BY_4_0		obsr150797			2023-01-24T15:15:15.184Z		CONTINENT_DERIVED_FROM_COORDINATES
965936901	4fa7b334-ce0d-4e88-aaae-2e0c138d049e	URN:catalog:CLO:EBIRD_MEX:OBS211436920	Animalia	Chordata	Aves	Passeriformes	Mimidae	Toxostoma	Toxostoma lecontei		SPECIES	Toxostoma lecontei Lawrence, 1851	Toxostoma lecontei		MX	Lagunas del mar campos de golf	Sonora	PRESENT	2	e2e717bf-551a-4917-bdc9-4fa0f342c530	31.361204	-113.60759							2013-09-07T00:00:00	7	9	2013	5231703	5231703	HUMAN_OBSERVATION	CLO	EBIRD_MEX	OBS211436920				CC_BY_4_0		obsr309160			2023-01-24T14:58:53.299Z		CONTINENT_DERIVED_FROM_COORDINATES
965864293	4fa7b334-ce0d-4e88-aaae-2e0c138d049e	URN:catalog:CLO:EBIRD:OBS211352053	Animalia	Chordata	Aves	Passeriformes	Mimidae	Toxostoma	Toxostoma lecontei		SPECIES	Toxostoma lecontei Lawrence, 1851	Toxostoma lecontei		US	Galileo Hill--Silver Saddle Ranch and Club	California	PRESENT	1	e2e717bf-551a-4917-bdc9-4fa0f342c530	35.219	-117.758							2013-09-18T00:00:00	18	9	2013	5231703	5231703	HUMAN_OBSERVATION	CLO	EBIRD	OBS211352053				CC_BY_4_0		obsr206950			2023-01-24T15:12:13.944Z		CONTINENT_DERIVED_FROM_COORDINATES
965840060	4fa7b334-ce0d-4e88-aaae-2e0c138d049e	URN:catalog:CLO:EBIRD:OBS211359419	Animalia	Chordata	Aves	Passeriformes	Mimidae	Toxostoma	Toxostoma lecontei		SPECIES	Toxostoma lecontei Lawrence, 1851	Toxostoma lecontei		US	China Lake NAWS--Sewage Ponds (restricted access)	California	PRESENT	1	e2e717bf-551a-4917-bdc9-4fa0f342c530	35.67222	-117.63834							2013-09-07T00:00:00	7	9	2013	5231703	5231703	HUMAN_OBSERVATION	CLO	EBIRD	OBS211359419				CC_BY_4_0		obsr100605			2023-01-24T14:58:53.224Z		CONTINENT_DERIVED_FROM_COORDINATES
965823242	4fa7b334-ce0d-4e88-aaae-2e0c138d049e	URN:catalog:CLO:EBIRD:OBS211225426	Animalia	Chordata	Aves	Passeriformes	Mimidae	Toxostoma	Toxostoma lecontei		SPECIES	Toxostoma lecontei Lawrence, 1851	Toxostoma lecontei		US	China Lake NAWS--Sewage Ponds (restricted access)	California	PRESENT	2	e2e717bf-551a-4917-bdc9-4fa0f342c530	35.67222	-117.63834							2013-09-12T00:00:00	12	9	2013	5231703	5231703	HUMAN_OBSERVATION	CLO	EBIRD	OBS211225426				CC_BY_4_0		obsr206950			2023-01-24T15:15:31.351Z		CONTINENT_DERIVED_FROM_COORDINATES
965456619	4fa7b334-ce0d-4e88-aaae-2e0c138d049e	URN:catalog:CLO:EBIRD:OBS210801155	Animalia	Chordata	Aves	Passeriformes	Mimidae	Toxostoma	Toxostoma lecontei		SPECIES	Toxostoma lecontei Lawrence, 1851	Toxostoma lecontei		US	Baseline Rd & Salome Hwy Thrasher spot	Arizona	PRESENT	1	e2e717bf-551a-4917-bdc9-4fa0f342c530	33.377003	-112.771866							2013-09-13T00:00:00	13	9	2013	5231703	5231703	HUMAN_OBSERVATION	CLO	EBIRD	OBS210801155				CC_BY_4_0		obsr349003			2023-01-24T14:58:08.185Z		CONTINENT_DERIVED_FROM_COORDINATES
965372709	4fa7b334-ce0d-4e88-aaae-2e0c138d049e	URN:catalog:CLO:EBIRD:OBS210816890	Animalia	Chordata	Aves	Passeriformes	Mimidae	Toxostoma	Toxostoma lecontei		SPECIES	Toxostoma lecontei Lawrence, 1851	Toxostoma lecontei		US	Jawbone Canyon Rd.	California	PRESENT	2	e2e717bf-551a-4917-bdc9-4fa0f342c530	35.31665	-118.076096							2006-05-30T00:00:00	30	5	2006	5231703	5231703	HUMAN_OBSERVATION	CLO	EBIRD	OBS210816890				CC_BY_4_0		obsr34603			2023-01-24T14:58:48.469Z		CONTINENT_DERIVED_FROM_COORDINATES
965186427	4fa7b334-ce0d-4e88-aaae-2e0c138d049e	URN:catalog:CLO:EBIRD:OBS210669346	Animalia	Chordata	Aves	Passeriformes	Mimidae	Toxostoma	Toxostoma lecontei		SPECIES	Toxostoma lecontei Lawrence, 1851	Toxostoma lecontei		US	Jawbone Canyon Rd.	California	PRESENT	1	e2e717bf-551a-4917-bdc9-4fa0f342c530	35.31665	-118.076096							2013-09-12T00:00:00	12	9	2013	5231703	5231703	HUMAN_OBSERVATION	CLO	EBIRD	OBS210669346				CC_BY_4_0		obsr131954			2023-01-24T15:10:19.108Z		CONTINENT_DERIVED_FROM_COORDINATES
965013849	4fa7b334-ce0d-4e88-aaae-2e0c138d049e	URN:catalog:CLO:EBIRD:OBS210445230	Animalia	Chordata	Aves	Passeriformes	Mimidae	Toxostoma	Toxostoma lecontei		SPECIES	Toxostoma lecontei Lawrence, 1851	Toxostoma lecontei		US	dry lake bed, D103, US-CA-Lucerne Valley-30200 Del Oro Rd	California	PRESENT	1	e2e717bf-551a-4917-bdc9-4fa0f342c530	34.463387	-117.02019							2013-09-10T00:00:00	10	9	2013	5231703	5231703	HUMAN_OBSERVATION	CLO	EBIRD	OBS210445230				CC_BY_4_0		obsr169621			2023-01-24T14:58:07.260Z		CONTINENT_DERIVED_FROM_COORDINATES
964862530	4fa7b334-ce0d-4e88-aaae-2e0c138d049e	URN:catalog:CLO:EBIRD_MEX:OBS210181617	Animalia	Chordata	Aves	Passeriformes	Mimidae	Toxostoma	Toxostoma lecontei		SPECIES	Toxostoma lecontei Lawrence, 1851	Toxostoma lecontei		MX	Lagunas del mar campos de golf 2	Sonora	PRESENT	2	e2e717bf-551a-4917-bdc9-4fa0f342c530	31.365694	-113.59831							2013-09-06T00:00:00	6	9	2013	5231703	5231703	HUMAN_OBSERVATION	CLO	EBIRD_MEX	OBS210181617				CC_BY_4_0		obsr309160			2023-01-24T15:11:42.785Z		CONTINENT_DERIVED_FROM_COORDINATES
964740396	4fa7b334-ce0d-4e88-aaae-2e0c138d049e	URN:catalog:CLO:EBIRD:OBS210067964	Animalia	Chordata	Aves	Passeriformes	Mimidae	Toxostoma	Toxostoma lecontei		SPECIES	Toxostoma lecontei Lawrence, 1851	Toxostoma lecontei		US	Inyokern	California	PRESENT	5	e2e717bf-551a-4917-bdc9-4fa0f342c530	35.6448	-117.8136							2010-09-16T00:00:00	16	9	2010	5231703	5231703	HUMAN_OBSERVATION	CLO	EBIRD	OBS210067964				CC_BY_4_0		obsr336721			2023-01-24T15:15:21.752Z		CONTINENT_DERIVED_FROM_COORDINATES
964558238	4fa7b334-ce0d-4e88-aaae-2e0c138d049e	URN:catalog:CLO:EBIRD:OBS209817149	Animalia	Chordata	Aves	Passeriformes	Mimidae	Toxostoma	Toxostoma lecontei		SPECIES	Toxostoma lecontei Lawrence, 1851	Toxostoma lecontei		US	road to hole in the wall	California	PRESENT	2	e2e717bf-551a-4917-bdc9-4fa0f342c530	34.966434	-115.39902							2013-05-27T00:00:00	27	5	2013	5231703	5231703	HUMAN_OBSERVATION	CLO	EBIRD	OBS209817149				CC_BY_4_0		obsr51532			2023-01-24T14:57:06.480Z		CONTINENT_DERIVED_FROM_COORDINATES
964538210	4fa7b334-ce0d-4e88-aaae-2e0c138d049e	URN:catalog:CLO:EBIRD:OBS209859035	Animalia	Chordata	Aves	Passeriformes	Mimidae	Toxostoma	Toxostoma lecontei		SPECIES	Toxostoma lecontei Lawrence, 1851	Toxostoma lecontei		US	Owens Lake--Horse Pasture Seep	California	PRESENT	1	e2e717bf-551a-4917-bdc9-4fa0f342c530	36.492767	-117.88864							2013-09-04T00:00:00	4	9	2013	5231703	5231703	HUMAN_OBSERVATION	CLO	EBIRD	OBS209859035				CC_BY_4_0		obsr129120			2023-01-24T15:12:18.242Z		CONTINENT_DERIVED_FROM_COORDINATES
964537976	4fa7b334-ce0d-4e88-aaae-2e0c138d049e	URN:catalog:CLO:EBIRD:OBS209857904	Animalia	Chordata	Aves	Passeriformes	Mimidae	Toxostoma	Toxostoma lecontei		SPECIES	Toxostoma lecontei Lawrence, 1851	Toxostoma lecontei		MX	Cerca del Golfo de Santa Clara	Sonora	PRESENT		e2e717bf-551a-4917-bdc9-4fa0f342c530	31.66829	-114.457794							2013-04-28T00:00:00	28	4	2013	5231703	5231703	HUMAN_OBSERVATION	CLO	EBIRD	OBS209857904				CC_BY_4_0		obsr424205			2023-01-24T14:58:48.805Z		CONTINENT_DERIVED_FROM_COORDINATES
964500406	4fa7b334-ce0d-4e88-aaae-2e0c138d049e	URN:catalog:CLO:EBIRD_CAN:OBS209883231	Animalia	Chordata	Aves	Passeriformes	Mimidae	Toxostoma	Toxostoma lecontei		SPECIES	Toxostoma lecontei Lawrence, 1851	Toxostoma lecontei		US	Desert NWR--Corn Creek (Field Station)	Nevada	PRESENT	1	e2e717bf-551a-4917-bdc9-4fa0f342c530	36.438797	-115.359566							2013-09-04T00:00:00	4	9	2013	5231703	5231703	HUMAN_OBSERVATION	CLO	EBIRD_CAN	OBS209883231				CC_BY_4_0		obsr364848			2023-01-24T15:15:42.082Z		CONTINENT_DERIVED_FROM_COORDINATES
964483346	4fa7b334-ce0d-4e88-aaae-2e0c138d049e	URN:catalog:CLO:EBIRD:OBS209920656	Animalia	Chordata	Aves	Passeriformes	Mimidae	Toxostoma	Toxostoma lecontei		SPECIES	Toxostoma lecontei Lawrence, 1851	Toxostoma lecontei		US	Sempra Ln4000, US-CA-Lucerne Valley - 34.6053x-116.8377 - Sep 5, 2013, 5:51	California	PRESENT	4	e2e717bf-551a-4917-bdc9-4fa0f342c530	34.605293	-116.837654							2013-09-05T00:00:00	5	9	2013	5231703	5231703	HUMAN_OBSERVATION	CLO	EBIRD	OBS209920656				CC_BY_4_0		obsr169621			2023-01-24T14:58:49.316Z		CONTINENT_DERIVED_FROM_COORDINATES
964403351	4fa7b334-ce0d-4e88-aaae-2e0c138d049e	URN:catalog:CLO:EBIRD:OBS209787165	Animalia	Chordata	Aves	Passeriformes	Mimidae	Toxostoma	Toxostoma lecontei		SPECIES	Toxostoma lecontei Lawrence, 1851	Toxostoma lecontei		US	Joshua Tree NP	California	PRESENT		e2e717bf-551a-4917-bdc9-4fa0f342c530	34.128567	-116.0386							2013-05-03T00:00:00	3	5	2013	5231703	5231703	HUMAN_OBSERVATION	CLO	EBIRD	OBS209787165				CC_BY_4_0		obsr412394			2023-01-24T15:10:15.302Z		CONTINENT_DERIVED_FROM_COORDINATES
964218766	4fa7b334-ce0d-4e88-aaae-2e0c138d049e	URN:catalog:CLO:EBIRD:OBS209634090	Animalia	Chordata	Aves	Passeriformes	Mimidae	Toxostoma	Toxostoma lecontei		SPECIES	Toxostoma lecontei Lawrence, 1851	Toxostoma lecontei		US	Baseline Rd & Salome Hwy Thrasher spot	Arizona	PRESENT	2	e2e717bf-551a-4917-bdc9-4fa0f342c530	33.377003	-112.771866							2013-09-02T00:00:00	2	9	2013	5231703	5231703	HUMAN_OBSERVATION	CLO	EBIRD	OBS209634090				CC_BY_4_0		obsr322442			2023-01-24T14:56:27.428Z		CONTINENT_DERIVED_FROM_COORDINATES
964174596	4fa7b334-ce0d-4e88-aaae-2e0c138d049e	URN:catalog:CLO:EBIRD:OBS209408721	Animalia	Chordata	Aves	Passeriformes	Mimidae	Toxostoma	Toxostoma lecontei		SPECIES	Toxostoma lecontei Lawrence, 1851	Toxostoma lecontei		US	China Lake NAWS--Sewage Ponds (restricted access)	California	PRESENT	1	e2e717bf-551a-4917-bdc9-4fa0f342c530	35.67222	-117.63834							2013-08-31T00:00:00	31	8	2013	5231703	5231703	HUMAN_OBSERVATION	CLO	EBIRD	OBS209408721				CC_BY_4_0		obsr234051			2023-01-24T14:56:33.645Z		CONTINENT_DERIVED_FROM_COORDINATES
963982849	4fa7b334-ce0d-4e88-aaae-2e0c138d049e	URN:catalog:CLO:EBIRD:OBS209208462	Animalia	Chordata	Aves	Passeriformes	Mimidae	Toxostoma	Toxostoma lecontei		SPECIES	Toxostoma lecontei Lawrence, 1851	Toxostoma lecontei		US	Piute Ponds (permit required)	California	PRESENT	1	e2e717bf-551a-4917-bdc9-4fa0f342c530	34.79012	-118.11818							2013-08-28T00:00:00	28	8	2013	5231703	5231703	HUMAN_OBSERVATION	CLO	EBIRD	OBS209208462				CC_BY_4_0		obsr199464			2023-01-24T14:56:36.057Z		CONTINENT_DERIVED_FROM_COORDINATES
963966807	4fa7b334-ce0d-4e88-aaae-2e0c138d049e	URN:catalog:CLO:EBIRD_MEX:OBS209195850	Animalia	Chordata	Aves	Passeriformes	Mimidae	Toxostoma	Toxostoma lecontei		SPECIES	Toxostoma lecontei Lawrence, 1851	Toxostoma lecontei		MX	Golfo de Santa Clara	Sonora	PRESENT		e2e717bf-551a-4917-bdc9-4fa0f342c530	31.682556	-114.49879							2010-03-15T00:00:00	15	3	2010	5231703	5231703	HUMAN_OBSERVATION	CLO	EBIRD_MEX	OBS209195850				CC_BY_4_0		obsr424205			2023-01-24T15:15:42.371Z		CONTINENT_DERIVED_FROM_COORDINATES
963909294	4fa7b334-ce0d-4e88-aaae-2e0c138d049e	URN:catalog:CLO:EBIRD:OBS209298000	Animalia	Chordata	Aves	Passeriformes	Mimidae	Toxostoma	Toxostoma lecontei		SPECIES	Toxostoma lecontei Lawrence, 1851	Toxostoma lecontei		US	China Lake NAWS--Sewage Ponds (restricted access)	California	PRESENT	1	e2e717bf-551a-4917-bdc9-4fa0f342c530	35.67222	-117.63834							2013-08-30T00:00:00	30	8	2013	5231703	5231703	HUMAN_OBSERVATION	CLO	EBIRD	OBS209298000				CC_BY_4_0		obsr234051			2023-01-24T15:16:45.152Z		CONTINENT_DERIVED_FROM_COORDINATES
963879981	4fa7b334-ce0d-4e88-aaae-2e0c138d049e	URN:catalog:CLO:EBIRD:OBS209124865	Animalia	Chordata	Aves	Passeriformes	Mimidae	Toxostoma	Toxostoma lecontei		SPECIES	Toxostoma lecontei Lawrence, 1851	Toxostoma lecontei		US	Piute Ponds	California	PRESENT	2	e2e717bf-551a-4917-bdc9-4fa0f342c530	34.79012	-118.11818							2013-08-26T00:00:00	26	8	2013	5231703	5231703	HUMAN_OBSERVATION	CLO	EBIRD	OBS209124865				CC_BY_4_0		obsr57194			2023-01-24T14:58:09.164Z		CONTINENT_DERIVED_FROM_COORDINATES
963853626	4fa7b334-ce0d-4e88-aaae-2e0c138d049e	URN:catalog:CLO:EBIRD:OBS209221980	Animalia	Chordata	Aves	Passeriformes	Mimidae	Toxostoma	Toxostoma lecontei		SPECIES	Toxostoma lecontei Lawrence, 1851	Toxostoma lecontei		US	Inyokern--South of Hwy 178	California	PRESENT	2	e2e717bf-551a-4917-bdc9-4fa0f342c530	35.63566	-117.80901							2013-08-20T00:00:00	20	8	2013	5231703	5231703	HUMAN_OBSERVATION	CLO	EBIRD	OBS209221980				CC_BY_4_0		obsr211392			2023-01-24T15:10:10.851Z		CONTINENT_DERIVED_FROM_COORDINATES
963776790	4fa7b334-ce0d-4e88-aaae-2e0c138d049e	URN:catalog:CLO:EBIRD:OBS208962804	Animalia	Chordata	Aves	Passeriformes	Mimidae	Toxostoma	Toxostoma lecontei		SPECIES	Toxostoma lecontei Lawrence, 1851	Toxostoma lecontei		MX	ESSA-MC	Baja California Sur	PRESENT	1	e2e717bf-551a-4917-bdc9-4fa0f342c530	27.525667	-114.06692							2013-03-25T00:00:00	25	3	2013	5231703	5231703	HUMAN_OBSERVATION	CLO	EBIRD	OBS208962804				CC_BY_4_0		obsr355246			2023-01-24T14:58:37.360Z		CONTINENT_DERIVED_FROM_COORDINATES
963739824	4fa7b334-ce0d-4e88-aaae-2e0c138d049e	URN:catalog:CLO:EBIRD_MEX:OBS209070891	Animalia	Chordata	Aves	Passeriformes	Mimidae	Toxostoma	Toxostoma lecontei		SPECIES	Toxostoma lecontei Lawrence, 1851	Toxostoma lecontei		MX	Pantano de Guerrero Negro (Baja California Sur)	Baja California Sur	PRESENT		e2e717bf-551a-4917-bdc9-4fa0f342c530	27.944613	-114.13181							2008-12-20T00:00:00	20	12	2008	5231703	5231703	HUMAN_OBSERVATION	CLO	EBIRD_MEX	OBS209070891				CC_BY_4_0		obsr424205			2023-01-24T14:58:16.546Z		CONTINENT_DERIVED_FROM_COORDINATES
963683037	4fa7b334-ce0d-4e88-aaae-2e0c138d049e	URN:catalog:CLO:EBIRD:OBS209101430	Animalia	Chordata	Aves	Passeriformes	Mimidae	Toxostoma	Toxostoma lecontei		SPECIES	Toxostoma lecontei Lawrence, 1851	Toxostoma lecontei		US	Piute Ponds	California	PRESENT	2	e2e717bf-551a-4917-bdc9-4fa0f342c530	34.79012	-118.11818							2013-08-26T00:00:00	26	8	2013	5231703	5231703	HUMAN_OBSERVATION	CLO	EBIRD	OBS209101430				CC_BY_4_0		obsr206500			2023-01-24T15:15:07.031Z		CONTINENT_DERIVED_FROM_COORDINATES
963665085	4fa7b334-ce0d-4e88-aaae-2e0c138d049e	URN:catalog:CLO:EBIRD:OBS209101050	Animalia	Chordata	Aves	Passeriformes	Mimidae	Toxostoma	Toxostoma lecontei		SPECIES	Toxostoma lecontei Lawrence, 1851	Toxostoma lecontei		US	Maricopa Desert	California	PRESENT	4	e2e717bf-551a-4917-bdc9-4fa0f342c530	35.078056	-119.4001							2013-08-24T00:00:00	24	8	2013	5231703	5231703	HUMAN_OBSERVATION	CLO	EBIRD	OBS209101050				CC_BY_4_0		obsr420487			2023-01-24T14:58:41.028Z		CONTINENT_DERIVED_FROM_COORDINATES
963628942	4fa7b334-ce0d-4e88-aaae-2e0c138d049e	URN:catalog:CLO:EBIRD:OBS208942059	Animalia	Chordata	Aves	Passeriformes	Mimidae	Toxostoma	Toxostoma lecontei		SPECIES	Toxostoma lecontei Lawrence, 1851	Toxostoma lecontei		US	Maricopa Desert	California	PRESENT	4	e2e717bf-551a-4917-bdc9-4fa0f342c530	35.078056	-119.4001							2013-08-24T00:00:00	24	8	2013	5231703	5231703	HUMAN_OBSERVATION	CLO	EBIRD	OBS208942059				CC_BY_4_0		obsr348336			2023-01-24T15:16:14.080Z		CONTINENT_DERIVED_FROM_COORDINATES
963590027	4fa7b334-ce0d-4e88-aaae-2e0c138d049e	URN:catalog:CLO:EBIRD:OBS208756702	Animalia	Chordata	Aves	Passeriformes	Mimidae	Toxostoma	Toxostoma lecontei		SPECIES	Toxostoma lecontei Lawrence, 1851	Toxostoma lecontei		US	Maricopa Desert	California	PRESENT	4	e2e717bf-551a-4917-bdc9-4fa0f342c530	35.078056	-119.4001							2013-08-24T00:00:00	24	8	2013	5231703	5231703	HUMAN_OBSERVATION	CLO	EBIRD	OBS208756702				CC_BY_4_0		obsr276156			2023-01-24T14:57:03.473Z		CONTINENT_DERIVED_FROM_COORDINATES
963558290	4fa7b334-ce0d-4e88-aaae-2e0c138d049e	URN:catalog:CLO:EBIRD:OBS208825453	Animalia	Chordata	Aves	Passeriformes	Mimidae	Toxostoma	Toxostoma lecontei		SPECIES	Toxostoma lecontei Lawrence, 1851	Toxostoma lecontei		US	China Lake NAWS--Sewage Ponds (restricted access)	California	PRESENT	1	e2e717bf-551a-4917-bdc9-4fa0f342c530	35.67222	-117.63834							2013-08-25T00:00:00	25	8	2013	5231703	5231703	HUMAN_OBSERVATION	CLO	EBIRD	OBS208825453				CC_BY_4_0		obsr234051			2023-01-24T14:58:08.906Z		CONTINENT_DERIVED_FROM_COORDINATES
963475659	4fa7b334-ce0d-4e88-aaae-2e0c138d049e	URN:catalog:CLO:EBIRD:OBS208900298	Animalia	Chordata	Aves	Passeriformes	Mimidae	Toxostoma	Toxostoma lecontei		SPECIES	Toxostoma lecontei Lawrence, 1851	Toxostoma lecontei		US	Baseline Rd & Salome Hwy Thrasher spot	Arizona	PRESENT	2	e2e717bf-551a-4917-bdc9-4fa0f342c530	33.377003	-112.771866							2008-02-25T00:00:00	25	2	2008	5231703	5231703	HUMAN_OBSERVATION	CLO	EBIRD	OBS208900298				CC_BY_4_0		obsr229446			2023-01-24T14:58:50.646Z		CONTINENT_DERIVED_FROM_COORDINATES
963447721	4fa7b334-ce0d-4e88-aaae-2e0c138d049e	URN:catalog:CLO:EBIRD:OBS208780566	Animalia	Chordata	Aves	Passeriformes	Mimidae	Toxostoma	Toxostoma lecontei		SPECIES	Toxostoma lecontei Lawrence, 1851	Toxostoma lecontei		US	Maricopa Desert	California	PRESENT	4	e2e717bf-551a-4917-bdc9-4fa0f342c530	35.078056	-119.4001							2013-08-24T00:00:00	24	8	2013	5231703	5231703	HUMAN_OBSERVATION	CLO	EBIRD	OBS208780566				CC_BY_4_0		obsr287371			2023-01-24T14:58:42.790Z		CONTINENT_DERIVED_FROM_COORDINATES
963326666	4fa7b334-ce0d-4e88-aaae-2e0c138d049e	URN:catalog:CLO:EBIRD:OBS209009250	Animalia	Chordata	Aves	Passeriformes	Mimidae	Toxostoma	Toxostoma lecontei		SPECIES	Toxostoma lecontei Lawrence, 1851	Toxostoma lecontei		US	Galileo Hill--Silver Saddle Ranch and Club	California	PRESENT	1	e2e717bf-551a-4917-bdc9-4fa0f342c530	35.219	-117.758							2013-08-17T00:00:00	17	8	2013	5231703	5231703	HUMAN_OBSERVATION	CLO	EBIRD	OBS209009250				CC_BY_4_0		obsr100605			2023-01-24T14:58:07.979Z		CONTINENT_DERIVED_FROM_COORDINATES
963212839	4fa7b334-ce0d-4e88-aaae-2e0c138d049e	URN:catalog:CLO:EBIRD:OBS208514610	Animalia	Chordata	Aves	Passeriformes	Mimidae	Toxostoma	Toxostoma lecontei		SPECIES	Toxostoma lecontei Lawrence, 1851	Toxostoma lecontei		US	China Lake NAWS--Sewage Ponds (restricted access)	California	PRESENT	2	e2e717bf-551a-4917-bdc9-4fa0f342c530	35.67222	-117.63834							2013-08-21T00:00:00	21	8	2013	5231703	5231703	HUMAN_OBSERVATION	CLO	EBIRD	OBS208514610				CC_BY_4_0		obsr206950			2023-01-24T15:15:49.419Z		CONTINENT_DERIVED_FROM_COORDINATES
963205396	4fa7b334-ce0d-4e88-aaae-2e0c138d049e	URN:catalog:CLO:EBIRD:OBS208511713	Animalia	Chordata	Aves	Passeriformes	Mimidae	Toxostoma	Toxostoma lecontei		SPECIES	Toxostoma lecontei Lawrence, 1851	Toxostoma lecontei		US	Borrego Springs--Old Springs Road OSP	California	PRESENT	2	e2e717bf-551a-4917-bdc9-4fa0f342c530	33.257797	-116.294							2006-01-10T00:00:00	10	1	2006	5231703	5231703	HUMAN_OBSERVATION	CLO	EBIRD	OBS208511713				CC_BY_4_0		obsr57052			2023-01-24T15:15:16.233Z		CONTINENT_DERIVED_FROM_COORDINATES
963191195	4fa7b334-ce0d-4e88-aaae-2e0c138d049e	URN:catalog:CLO:EBIRD:OBS208300493	Animalia	Chordata	Aves	Passeriformes	Mimidae	Toxostoma	Toxostoma lecontei		SPECIES	Toxostoma lecontei Lawrence, 1851	Toxostoma lecontei		US	Baseline and Salome Thrasher Spot	Arizona	PRESENT	2	e2e717bf-551a-4917-bdc9-4fa0f342c530	33.376804	-112.77101							2013-07-31T00:00:00	31	7	2013	5231703	5231703	HUMAN_OBSERVATION	CLO	EBIRD	OBS208300493				CC_BY_4_0		obsr108231			2023-01-24T14:57:05.613Z		CONTINENT_DERIVED_FROM_COORDINATES
963186776	4fa7b334-ce0d-4e88-aaae-2e0c138d049e	URN:catalog:CLO:EBIRD:OBS208313580	Animalia	Chordata	Aves	Passeriformes	Mimidae	Toxostoma	Toxostoma lecontei		SPECIES	Toxostoma lecontei Lawrence, 1851	Toxostoma lecontei		US	Petroleum Club Rd.	California	PRESENT	2	e2e717bf-551a-4917-bdc9-4fa0f342c530	35.084873	-119.397285							2013-08-07T00:00:00	7	8	2013	5231703	5231703	HUMAN_OBSERVATION	CLO	EBIRD	OBS208313580				CC_BY_4_0		obsr212174			2023-01-24T14:58:24.710Z		CONTINENT_DERIVED_FROM_COORDINATES
962959463	4fa7b334-ce0d-4e88-aaae-2e0c138d049e	URN:catalog:CLO:EBIRD:OBS208155443	Animalia	Chordata	Aves	Passeriformes	Mimidae	Toxostoma	Toxostoma lecontei		SPECIES	Toxostoma lecontei Lawrence, 1851	Toxostoma lecontei		US	Baseline Rd & Salome Hwy Thrasher spot	Arizona	PRESENT	1	e2e717bf-551a-4917-bdc9-4fa0f342c530	33.377003	-112.771866							2011-12-22T00:00:00	22	12	2011	5231703	5231703	HUMAN_OBSERVATION	CLO	EBIRD	OBS208155443				CC_BY_4_0		obsr233401			2023-01-24T15:15:52.351Z		CONTINENT_DERIVED_FROM_COORDINATES
962389654	4fa7b334-ce0d-4e88-aaae-2e0c138d049e	URN:catalog:CLO:EBIRD:OBS207524522	Animalia	Chordata	Aves	Passeriformes	Mimidae	Toxostoma	Toxostoma lecontei		SPECIES	Toxostoma lecontei Lawrence, 1851	Toxostoma lecontei		US	Joshua Tree NP-Black Rock Canyon Campground	California	PRESENT	2	e2e717bf-551a-4917-bdc9-4fa0f342c530	34.07309	-116.38987							2013-08-10T00:00:00	10	8	2013	5231703	5231703	HUMAN_OBSERVATION	CLO	EBIRD	OBS207524522				CC_BY_4_0		obsr122788			2023-01-24T14:58:36.526Z		CONTINENT_DERIVED_FROM_COORDINATES
962282350	4fa7b334-ce0d-4e88-aaae-2e0c138d049e	URN:catalog:CLO:EBIRD:OBS207402966	Animalia	Chordata	Aves	Passeriformes	Mimidae	Toxostoma	Toxostoma lecontei		SPECIES	Toxostoma lecontei Lawrence, 1851	Toxostoma lecontei		US	Joshua Tree NP-Black Rock Canyon Campground	California	PRESENT	2	e2e717bf-551a-4917-bdc9-4fa0f342c530	34.07309	-116.38987							2013-08-11T00:00:00	11	8	2013	5231703	5231703	HUMAN_OBSERVATION	CLO	EBIRD	OBS207402966				CC_BY_4_0		obsr122788			2023-01-24T14:58:05.171Z		CONTINENT_DERIVED_FROM_COORDINATES
962232122	4fa7b334-ce0d-4e88-aaae-2e0c138d049e	URN:catalog:CLO:EBIRD:OBS207494957	Animalia	Chordata	Aves	Passeriformes	Mimidae	Toxostoma	Toxostoma lecontei		SPECIES	Toxostoma lecontei Lawrence, 1851	Toxostoma lecontei		US	China Lake NAWS--Sewage Ponds (restricted access)	California	PRESENT	1	e2e717bf-551a-4917-bdc9-4fa0f342c530	35.67222	-117.63834							2013-08-11T00:00:00	11	8	2013	5231703	5231703	HUMAN_OBSERVATION	CLO	EBIRD	OBS207494957				CC_BY_4_0		obsr60422			2023-01-24T14:58:46.648Z		CONTINENT_DERIVED_FROM_COORDINATES
961969112	4fa7b334-ce0d-4e88-aaae-2e0c138d049e	URN:catalog:CLO:EBIRD:OBS207096074	Animalia	Chordata	Aves	Passeriformes	Mimidae	Toxostoma	Toxostoma lecontei		SPECIES	Toxostoma lecontei Lawrence, 1851	Toxostoma lecontei		US	China Lake NAWS--Sewage Ponds (restricted access)	California	PRESENT	1	e2e717bf-551a-4917-bdc9-4fa0f342c530	35.67222	-117.63834							2013-08-05T00:00:00	5	8	2013	5231703	5231703	HUMAN_OBSERVATION	CLO	EBIRD	OBS207096074				CC_BY_4_0		obsr206950			2023-01-24T14:58:38.833Z		CONTINENT_DERIVED_FROM_COORDINATES
961962542	4fa7b334-ce0d-4e88-aaae-2e0c138d049e	URN:catalog:CLO:EBIRD:OBS207096473	Animalia	Chordata	Aves	Passeriformes	Mimidae	Toxostoma	Toxostoma lecontei		SPECIES	Toxostoma lecontei Lawrence, 1851	Toxostoma lecontei		US	China Lake NAWS--Sewage Ponds (restricted access)	California	PRESENT	1	e2e717bf-551a-4917-bdc9-4fa0f342c530	35.67222	-117.63834							2013-08-08T00:00:00	8	8	2013	5231703	5231703	HUMAN_OBSERVATION	CLO	EBIRD	OBS207096473				CC_BY_4_0		obsr206950			2023-01-24T14:58:37.262Z		CONTINENT_DERIVED_FROM_COORDINATES
961567652	4fa7b334-ce0d-4e88-aaae-2e0c138d049e	URN:catalog:CLO:EBIRD:OBS206664195	Animalia	Chordata	Aves	Passeriformes	Mimidae	Toxostoma	Toxostoma lecontei		SPECIES	Toxostoma lecontei Lawrence, 1851	Toxostoma lecontei		US	Harper Dry Lake	California	PRESENT	1	e2e717bf-551a-4917-bdc9-4fa0f342c530	35.010677	-117.29282							2013-08-03T00:00:00	3	8	2013	5231703	5231703	HUMAN_OBSERVATION	CLO	EBIRD	OBS206664195				CC_BY_4_0		obsr54638			2023-01-24T15:10:11.328Z		CONTINENT_DERIVED_FROM_COORDINATES
961553625	4fa7b334-ce0d-4e88-aaae-2e0c138d049e	URN:catalog:CLO:EBIRD:OBS206663356	Animalia	Chordata	Aves	Passeriformes	Mimidae	Toxostoma	Toxostoma lecontei		SPECIES	Toxostoma lecontei Lawrence, 1851	Toxostoma lecontei		US	Harper Dry Lake	California	PRESENT	1	e2e717bf-551a-4917-bdc9-4fa0f342c530	35.010677	-117.29282							2013-08-03T00:00:00	3	8	2013	5231703	5231703	HUMAN_OBSERVATION	CLO	EBIRD	OBS206663356				CC_BY_4_0		obsr184473			2023-01-24T14:58:15.529Z		CONTINENT_DERIVED_FROM_COORDINATES
961491320	4fa7b334-ce0d-4e88-aaae-2e0c138d049e	URN:catalog:CLO:EBIRD:OBS206573215	Animalia	Chordata	Aves	Passeriformes	Mimidae	Toxostoma	Toxostoma lecontei		SPECIES	Toxostoma lecontei Lawrence, 1851	Toxostoma lecontei		US	Piute Ponds (permit required)	California	PRESENT	1	e2e717bf-551a-4917-bdc9-4fa0f342c530	34.79012	-118.11818							2013-07-27T00:00:00	27	7	2013	5231703	5231703	HUMAN_OBSERVATION	CLO	EBIRD	OBS206573215				CC_BY_4_0		obsr278475			2023-01-24T15:15:49.273Z		CONTINENT_DERIVED_FROM_COORDINATES
961442920	4fa7b334-ce0d-4e88-aaae-2e0c138d049e	URN:catalog:CLO:EBIRD:OBS206638294	Animalia	Chordata	Aves	Passeriformes	Mimidae	Toxostoma	Toxostoma lecontei		SPECIES	Toxostoma lecontei Lawrence, 1851	Toxostoma lecontei		US	Baseline Rd & Salome Hwy Thrasher spot	Arizona	PRESENT		e2e717bf-551a-4917-bdc9-4fa0f342c530	33.377003	-112.771866							1996-12-29T00:00:00	29	12	1996	5231703	5231703	HUMAN_OBSERVATION	CLO	EBIRD	OBS206638294				CC_BY_4_0		obsr336789			2023-01-24T15:15:39.024Z		CONTINENT_DERIVED_FROM_COORDINATES
961334161	4fa7b334-ce0d-4e88-aaae-2e0c138d049e	URN:catalog:CLO:EBIRD:OBS206562829	Animalia	Chordata	Aves	Passeriformes	Mimidae	Toxostoma	Toxostoma lecontei		SPECIES	Toxostoma lecontei Lawrence, 1851	Toxostoma lecontei		US	yucca valley	California	PRESENT	1	e2e717bf-551a-4917-bdc9-4fa0f342c530	34.102707	-116.47864							2013-08-02T00:00:00	2	8	2013	5231703	5231703	HUMAN_OBSERVATION	CLO	EBIRD	OBS206562829				CC_BY_4_0		obsr301265			2023-01-24T14:59:03.431Z		CONTINENT_DERIVED_FROM_COORDINATES
961256329	4fa7b334-ce0d-4e88-aaae-2e0c138d049e	URN:catalog:CLO:EBIRD:OBS206414768	Animalia	Chordata	Aves	Passeriformes	Mimidae	Toxostoma	Toxostoma lecontei		SPECIES	Toxostoma lecontei Lawrence, 1851	Toxostoma lecontei		US	China Lake NAWS--Sewage Ponds (restricted access)	California	PRESENT	1	e2e717bf-551a-4917-bdc9-4fa0f342c530	35.67222	-117.63834							2013-07-31T00:00:00	31	7	2013	5231703	5231703	HUMAN_OBSERVATION	CLO	EBIRD	OBS206414768				CC_BY_4_0		obsr206950			2023-01-24T15:10:29.376Z		CONTINENT_DERIVED_FROM_COORDINATES
961209484	4fa7b334-ce0d-4e88-aaae-2e0c138d049e	URN:catalog:CLO:EBIRD:OBS206230020	Animalia	Chordata	Aves	Passeriformes	Mimidae	Toxostoma	Toxostoma lecontei		SPECIES	Toxostoma lecontei Lawrence, 1851	Toxostoma lecontei		US	Inyokern	California	PRESENT	2	e2e717bf-551a-4917-bdc9-4fa0f342c530	35.6448	-117.8136							2009-05-03T00:00:00	3	5	2009	5231703	5231703	HUMAN_OBSERVATION	CLO	EBIRD	OBS206230020				CC_BY_4_0		obsr202398			2023-01-24T15:15:50.754Z		CONTINENT_DERIVED_FROM_COORDINATES
961035249	4fa7b334-ce0d-4e88-aaae-2e0c138d049e	URN:catalog:CLO:EBIRD:OBS206206663	Animalia	Chordata	Aves	Passeriformes	Mimidae	Toxostoma	Toxostoma lecontei		SPECIES	Toxostoma lecontei Lawrence, 1851	Toxostoma lecontei		US	Piute Ponds (permit required)	California	PRESENT		e2e717bf-551a-4917-bdc9-4fa0f342c530	34.79012	-118.11818							2013-07-27T00:00:00	27	7	2013	5231703	5231703	HUMAN_OBSERVATION	CLO	EBIRD	OBS206206663				CC_BY_4_0		obsr298024			2023-01-24T14:58:03.663Z		CONTINENT_DERIVED_FROM_COORDINATES
961032271	4fa7b334-ce0d-4e88-aaae-2e0c138d049e	URN:catalog:CLO:EBIRD:OBS206154741	Animalia	Chordata	Aves	Passeriformes	Mimidae	Toxostoma	Toxostoma lecontei		SPECIES	Toxostoma lecontei Lawrence, 1851	Toxostoma lecontei		US	Piute Ponds (permit required)	California	PRESENT	1	e2e717bf-551a-4917-bdc9-4fa0f342c530	34.79012	-118.11818							2013-07-27T00:00:00	27	7	2013	5231703	5231703	HUMAN_OBSERVATION	CLO	EBIRD	OBS206154741				CC_BY_4_0		obsr214695			2023-01-24T14:58:22.329Z		CONTINENT_DERIVED_FROM_COORDINATES
960984355	4fa7b334-ce0d-4e88-aaae-2e0c138d049e	URN:catalog:CLO:EBIRD:OBS205977831	Animalia	Chordata	Aves	Passeriformes	Mimidae	Toxostoma	Toxostoma lecontei		SPECIES	Toxostoma lecontei Lawrence, 1851	Toxostoma lecontei		US	Piute Ponds (permit required)	California	PRESENT	1	e2e717bf-551a-4917-bdc9-4fa0f342c530	34.79012	-118.11818							2013-07-27T00:00:00	27	7	2013	5231703	5231703	HUMAN_OBSERVATION	CLO	EBIRD	OBS205977831				CC_BY_4_0		obsr168285			2023-01-24T15:11:08.279Z		CONTINENT_DERIVED_FROM_COORDINATES
960933660	4fa7b334-ce0d-4e88-aaae-2e0c138d049e	URN:catalog:CLO:EBIRD:OBS206042939	Animalia	Chordata	Aves	Passeriformes	Mimidae	Toxostoma	Toxostoma lecontei		SPECIES	Toxostoma lecontei Lawrence, 1851	Toxostoma lecontei		US	Piute Ponds (permit required)	California	PRESENT	1	e2e717bf-551a-4917-bdc9-4fa0f342c530	34.79012	-118.11818							2013-07-28T00:00:00	28	7	2013	5231703	5231703	HUMAN_OBSERVATION	CLO	EBIRD	OBS206042939				CC_BY_4_0		obsr341599			2023-01-24T14:59:05.203Z		CONTINENT_DERIVED_FROM_COORDINATES
960883077	4fa7b334-ce0d-4e88-aaae-2e0c138d049e	URN:catalog:CLO:EBIRD:OBS206094450	Animalia	Chordata	Aves	Passeriformes	Mimidae	Toxostoma	Toxostoma lecontei		SPECIES	Toxostoma lecontei Lawrence, 1851	Toxostoma lecontei		US	Piute Ponds (permit required)	California	PRESENT	1	e2e717bf-551a-4917-bdc9-4fa0f342c530	34.79012	-118.11818							2013-07-28T00:00:00	28	7	2013	5231703	5231703	HUMAN_OBSERVATION	CLO	EBIRD	OBS206094450				CC_BY_4_0		obsr233693			2023-01-24T14:58:04.885Z		CONTINENT_DERIVED_FROM_COORDINATES
960854291	4fa7b334-ce0d-4e88-aaae-2e0c138d049e	URN:catalog:CLO:EBIRD:OBS205983441	Animalia	Chordata	Aves	Passeriformes	Mimidae	Toxostoma	Toxostoma lecontei		SPECIES	Toxostoma lecontei Lawrence, 1851	Toxostoma lecontei		US	Piute Ponds (permit required)	California	PRESENT	1	e2e717bf-551a-4917-bdc9-4fa0f342c530	34.79012	-118.11818							2013-07-27T00:00:00	27	7	2013	5231703	5231703	HUMAN_OBSERVATION	CLO	EBIRD	OBS205983441				CC_BY_4_0		obsr199646			2023-01-24T15:12:23.979Z		CONTINENT_DERIVED_FROM_COORDINATES
960757965	4fa7b334-ce0d-4e88-aaae-2e0c138d049e	URN:catalog:CLO:EBIRD:OBS205848868	Animalia	Chordata	Aves	Passeriformes	Mimidae	Toxostoma	Toxostoma lecontei		SPECIES	Toxostoma lecontei Lawrence, 1851	Toxostoma lecontei		US	US-NV-Las Vegas - 36.4034x-115.4278 - Jul 24, 2013, 8:22	Nevada	PRESENT	1	e2e717bf-551a-4917-bdc9-4fa0f342c530	36.403393	-115.42776							2013-07-24T00:00:00	24	7	2013	5231703	5231703	HUMAN_OBSERVATION	CLO	EBIRD	OBS205848868				CC_BY_4_0		obsr169621			2023-01-24T14:58:35.263Z		CONTINENT_DERIVED_FROM_COORDINATES
960664545	4fa7b334-ce0d-4e88-aaae-2e0c138d049e	URN:catalog:CLO:EBIRD:OBS205880346	Animalia	Chordata	Aves	Passeriformes	Mimidae	Toxostoma	Toxostoma lecontei		SPECIES	Toxostoma lecontei Lawrence, 1851	Toxostoma lecontei		US	Baseline Rd & Salome Hwy Thrasher spot	Arizona	PRESENT	2	e2e717bf-551a-4917-bdc9-4fa0f342c530	33.377003	-112.771866							2013-07-19T00:00:00	19	7	2013	5231703	5231703	HUMAN_OBSERVATION	CLO	EBIRD	OBS205880346				CC_BY_4_0		obsr223910			2023-01-24T15:15:49.479Z		CONTINENT_DERIVED_FROM_COORDINATES
960298373	4fa7b334-ce0d-4e88-aaae-2e0c138d049e	URN:catalog:CLO:EBIRD:OBS205290769	Animalia	Chordata	Aves	Passeriformes	Mimidae	Toxostoma	Toxostoma lecontei		SPECIES	Toxostoma lecontei Lawrence, 1851	Toxostoma lecontei		US	Baseline Rd & Salome Hwy Thrasher spot	Arizona	PRESENT		e2e717bf-551a-4917-bdc9-4fa0f342c530	33.377003	-112.771866							2003-02-17T00:00:00	17	2	2003	5231703	5231703	HUMAN_OBSERVATION	CLO	EBIRD	OBS205290769				CC_BY_4_0		obsr8984			2023-01-24T15:16:27.223Z		CONTINENT_DERIVED_FROM_COORDINATES
960241318	4fa7b334-ce0d-4e88-aaae-2e0c138d049e	URN:catalog:CLO:EBIRD:OBS205312029	Animalia	Chordata	Aves	Passeriformes	Mimidae	Toxostoma	Toxostoma lecontei		SPECIES	Toxostoma lecontei Lawrence, 1851	Toxostoma lecontei		US	ridge road yucca valley ca	California	PRESENT	2	e2e717bf-551a-4917-bdc9-4fa0f342c530	34.115143	-116.48672							2013-07-20T00:00:00	20	7	2013	5231703	5231703	HUMAN_OBSERVATION	CLO	EBIRD	OBS205312029				CC_BY_4_0		obsr418538			2023-01-24T15:15:13.015Z		CONTINENT_DERIVED_FROM_COORDINATES
959968354	4fa7b334-ce0d-4e88-aaae-2e0c138d049e	URN:catalog:CLO:EBIRD:OBS204981331	Animalia	Chordata	Aves	Passeriformes	Mimidae	Toxostoma	Toxostoma lecontei		SPECIES	Toxostoma lecontei Lawrence, 1851	Toxostoma lecontei		US	China Lake NAWS--Sewage Ponds (restricted access)	California	PRESENT	1	e2e717bf-551a-4917-bdc9-4fa0f342c530	35.67222	-117.63834							2013-07-17T00:00:00	17	7	2013	5231703	5231703	HUMAN_OBSERVATION	CLO	EBIRD	OBS204981331				CC_BY_4_0		obsr206950			2023-01-24T15:15:48.195Z		CONTINENT_DERIVED_FROM_COORDINATES
959521344	4fa7b334-ce0d-4e88-aaae-2e0c138d049e	URN:catalog:CLO:EBIRD:OBS204425757	Animalia	Chordata	Aves	Passeriformes	Mimidae	Toxostoma	Toxostoma lecontei		SPECIES	Toxostoma lecontei Lawrence, 1851	Toxostoma lecontei		US	SBD_Afton Canyon	California	PRESENT	2	e2e717bf-551a-4917-bdc9-4fa0f342c530	35.03595	-116.37654							2002-06-14T00:00:00	14	6	2002	5231703	5231703	HUMAN_OBSERVATION	CLO	EBIRD	OBS204425757				CC_BY_4_0		obsr86404			2023-01-24T14:58:44.872Z		CONTINENT_DERIVED_FROM_COORDINATES
959397137	4fa7b334-ce0d-4e88-aaae-2e0c138d049e	URN:catalog:CLO:EBIRD_TX:OBS204315904	Animalia	Chordata	Aves	Passeriformes	Mimidae	Toxostoma	Toxostoma lecontei		SPECIES	Toxostoma lecontei Lawrence, 1851	Toxostoma lecontei		US	Petroleum Club Rd.	California	PRESENT	2	e2e717bf-551a-4917-bdc9-4fa0f342c530	35.084873	-119.397285							2003-02-22T00:00:00	22	2	2003	5231703	5231703	HUMAN_OBSERVATION	CLO	EBIRD_TX	OBS204315904				CC_BY_4_0		obsr240264			2023-01-24T14:58:06.011Z		CONTINENT_DERIVED_FROM_COORDINATES
959317648	4fa7b334-ce0d-4e88-aaae-2e0c138d049e	URN:catalog:CLO:EBIRD:OBS204197883	Animalia	Chordata	Aves	Passeriformes	Mimidae	Toxostoma	Toxostoma lecontei		SPECIES	Toxostoma lecontei Lawrence, 1851	Toxostoma lecontei		US	China Lake NAWS--Sewage Ponds (restricted access)	California	PRESENT	2	e2e717bf-551a-4917-bdc9-4fa0f342c530	35.67222	-117.63834							2013-07-08T00:00:00	8	7	2013	5231703	5231703	HUMAN_OBSERVATION	CLO	EBIRD	OBS204197883				CC_BY_4_0		obsr206950			2023-01-24T14:58:50.564Z		CONTINENT_DERIVED_FROM_COORDINATES
959300979	4fa7b334-ce0d-4e88-aaae-2e0c138d049e	URN:catalog:CLO:EBIRD:OBS204420621	Animalia	Chordata	Aves	Passeriformes	Mimidae	Toxostoma	Toxostoma lecontei		SPECIES	Toxostoma lecontei Lawrence, 1851	Toxostoma lecontei		US	Carrizo Plain NM (use specific hotspots when available)	California	PRESENT	2	e2e717bf-551a-4917-bdc9-4fa0f342c530	35.155758	-119.81054							2012-11-10T00:00:00	10	11	2012	5231703	5231703	HUMAN_OBSERVATION	CLO	EBIRD	OBS204420621				CC_BY_4_0		obsr200421			2023-01-24T15:17:33.087Z		CONTINENT_DERIVED_FROM_COORDINATES
959300700	4fa7b334-ce0d-4e88-aaae-2e0c138d049e	URN:catalog:CLO:EBIRD:OBS204420243	Animalia	Chordata	Aves	Passeriformes	Mimidae	Toxostoma	Toxostoma lecontei		SPECIES	Toxostoma lecontei Lawrence, 1851	Toxostoma lecontei		US	Carrizo Plain NM (use specific hotspots when available)	California	PRESENT	2	e2e717bf-551a-4917-bdc9-4fa0f342c530	35.155758	-119.81054							2012-11-10T00:00:00	10	11	2012	5231703	5231703	HUMAN_OBSERVATION	CLO	EBIRD	OBS204420243				CC_BY_4_0		obsr325989			2023-01-24T14:58:13.752Z		CONTINENT_DERIVED_FROM_COORDINATES
959228873	4fa7b334-ce0d-4e88-aaae-2e0c138d049e	URN:catalog:CLO:EBIRD:OBS203795021	Animalia	Chordata	Aves	Passeriformes	Mimidae	Toxostoma	Toxostoma lecontei		SPECIES	Toxostoma lecontei Lawrence, 1851	Toxostoma lecontei		US	Joshua Tree NP-- Near residential area	California	PRESENT	1	e2e717bf-551a-4917-bdc9-4fa0f342c530	33.746227	-115.819954							2013-07-07T00:00:00	7	7	2013	5231703	5231703	HUMAN_OBSERVATION	CLO	EBIRD	OBS203795021				CC_BY_4_0		obsr208821			2023-01-24T15:16:13.860Z		CONTINENT_DERIVED_FROM_COORDINATES
959154059	4fa7b334-ce0d-4e88-aaae-2e0c138d049e	URN:catalog:CLO:EBIRD:OBS204166656	Animalia	Chordata	Aves	Passeriformes	Mimidae	Toxostoma	Toxostoma lecontei		SPECIES	Toxostoma lecontei Lawrence, 1851	Toxostoma lecontei		US	Palo Verde_33	Arizona	PRESENT	2	e2e717bf-551a-4917-bdc9-4fa0f342c530	33.263386	-112.834694							2010-01-14T00:00:00	14	1	2010	5231703	5231703	HUMAN_OBSERVATION	CLO	EBIRD	OBS204166656				CC_BY_4_0		obsr419054			2023-01-24T15:10:18.080Z		CONTINENT_DERIVED_FROM_COORDINATES
959153746	4fa7b334-ce0d-4e88-aaae-2e0c138d049e	URN:catalog:CLO:EBIRD:OBS204166850	Animalia	Chordata	Aves	Passeriformes	Mimidae	Toxostoma	Toxostoma lecontei		SPECIES	Toxostoma lecontei Lawrence, 1851	Toxostoma lecontei		US	Dateland_05	Arizona	PRESENT	1	e2e717bf-551a-4917-bdc9-4fa0f342c530	32.91516	-113.57093							2010-01-20T00:00:00	20	1	2010	5231703	5231703	HUMAN_OBSERVATION	CLO	EBIRD	OBS204166850				CC_BY_4_0		obsr419054			2023-01-24T14:58:59.374Z		CONTINENT_DERIVED_FROM_COORDINATES
959153720	4fa7b334-ce0d-4e88-aaae-2e0c138d049e	URN:catalog:CLO:EBIRD:OBS204166652	Animalia	Chordata	Aves	Passeriformes	Mimidae	Toxostoma	Toxostoma lecontei		SPECIES	Toxostoma lecontei Lawrence, 1851	Toxostoma lecontei		US	Palo Verde_31	Arizona	PRESENT	1	e2e717bf-551a-4917-bdc9-4fa0f342c530	33.260883	-112.819115							2010-01-14T00:00:00	14	1	2010	5231703	5231703	HUMAN_OBSERVATION	CLO	EBIRD	OBS204166652				CC_BY_4_0		obsr419054			2023-01-24T15:10:19.880Z		CONTINENT_DERIVED_FROM_COORDINATES
959153366	4fa7b334-ce0d-4e88-aaae-2e0c138d049e	URN:catalog:CLO:EBIRD:OBS204166845	Animalia	Chordata	Aves	Passeriformes	Mimidae	Toxostoma	Toxostoma lecontei		SPECIES	Toxostoma lecontei Lawrence, 1851	Toxostoma lecontei		US	Dateland_03	Arizona	PRESENT	1	e2e717bf-551a-4917-bdc9-4fa0f342c530	32.92206	-113.55631							2010-01-20T00:00:00	20	1	2010	5231703	5231703	HUMAN_OBSERVATION	CLO	EBIRD	OBS204166845				CC_BY_4_0		obsr419054			2023-01-24T15:15:53.616Z		CONTINENT_DERIVED_FROM_COORDINATES
959152315	4fa7b334-ce0d-4e88-aaae-2e0c138d049e	URN:catalog:CLO:EBIRD:OBS204166855	Animalia	Chordata	Aves	Passeriformes	Mimidae	Toxostoma	Toxostoma lecontei		SPECIES	Toxostoma lecontei Lawrence, 1851	Toxostoma lecontei		US	Dateland_07	Arizona	PRESENT	3	e2e717bf-551a-4917-bdc9-4fa0f342c530	32.908894	-113.58581							2010-01-20T00:00:00	20	1	2010	5231703	5231703	HUMAN_OBSERVATION	CLO	EBIRD	OBS204166855				CC_BY_4_0		obsr419054			2023-01-24T14:56:31.482Z		CONTINENT_DERIVED_FROM_COORDINATES
959150123	4fa7b334-ce0d-4e88-aaae-2e0c138d049e	URN:catalog:CLO:EBIRD:OBS206236957	Animalia	Chordata	Aves	Passeriformes	Mimidae	Toxostoma	Toxostoma lecontei		SPECIES	Toxostoma lecontei Lawrence, 1851	Toxostoma lecontei		US	Palo Verde_49	Arizona	PRESENT	2	e2e717bf-551a-4917-bdc9-4fa0f342c530	33.28754	-112.93957							2010-01-14T00:00:00	14	1	2010	5231703	5231703	HUMAN_OBSERVATION	CLO	EBIRD	OBS206236957				CC_BY_4_0		obsr419054			2023-01-24T15:16:11.706Z		CONTINENT_DERIVED_FROM_COORDINATES
959149917	4fa7b334-ce0d-4e88-aaae-2e0c138d049e	URN:catalog:CLO:EBIRD:OBS204167436	Animalia	Chordata	Aves	Passeriformes	Mimidae	Toxostoma	Toxostoma lecontei		SPECIES	Toxostoma lecontei Lawrence, 1851	Toxostoma lecontei		US	Alamo Res_39	Arizona	PRESENT	1	e2e717bf-551a-4917-bdc9-4fa0f342c530	34.05838	-113.55883							2010-02-01T00:00:00	1	2	2010	5231703	5231703	HUMAN_OBSERVATION	CLO	EBIRD	OBS204167436				CC_BY_4_0		obsr419054			2023-01-24T15:15:12.683Z		CONTINENT_DERIVED_FROM_COORDINATES
959149510	4fa7b334-ce0d-4e88-aaae-2e0c138d049e	URN:catalog:CLO:EBIRD:OBS204166875	Animalia	Chordata	Aves	Passeriformes	Mimidae	Toxostoma	Toxostoma lecontei		SPECIES	Toxostoma lecontei Lawrence, 1851	Toxostoma lecontei		US	Dateland_17	Arizona	PRESENT	1	e2e717bf-551a-4917-bdc9-4fa0f342c530	32.87594	-113.659584							2010-01-20T00:00:00	20	1	2010	5231703	5231703	HUMAN_OBSERVATION	CLO	EBIRD	OBS204166875				CC_BY_4_0		obsr419054			2023-01-24T14:58:00.856Z		CONTINENT_DERIVED_FROM_COORDINATES
959149414	4fa7b334-ce0d-4e88-aaae-2e0c138d049e	URN:catalog:CLO:EBIRD:OBS204167348	Animalia	Chordata	Aves	Passeriformes	Mimidae	Toxostoma	Toxostoma lecontei		SPECIES	Toxostoma lecontei Lawrence, 1851	Toxostoma lecontei		US	Mohawk Valley_43 [access permit required]	Arizona	PRESENT	3	e2e717bf-551a-4917-bdc9-4fa0f342c530	32.49195	-113.70107							2010-01-29T00:00:00	29	1	2010	5231703	5231703	HUMAN_OBSERVATION	CLO	EBIRD	OBS204167348				CC_BY_4_0		obsr419054			2023-01-24T14:58:00.864Z		CONTINENT_DERIVED_FROM_COORDINATES
959148036	4fa7b334-ce0d-4e88-aaae-2e0c138d049e	URN:catalog:CLO:EBIRD:OBS204167431	Animalia	Chordata	Aves	Passeriformes	Mimidae	Toxostoma	Toxostoma lecontei		SPECIES	Toxostoma lecontei Lawrence, 1851	Toxostoma lecontei		US	Alamo Res_37	Arizona	PRESENT	1	e2e717bf-551a-4917-bdc9-4fa0f342c530	34.072166	-113.555084							2010-02-01T00:00:00	1	2	2010	5231703	5231703	HUMAN_OBSERVATION	CLO	EBIRD	OBS204167431				CC_BY_4_0		obsr419054			2023-01-24T15:11:08.238Z		CONTINENT_DERIVED_FROM_COORDINATES
959146835	4fa7b334-ce0d-4e88-aaae-2e0c138d049e	URN:catalog:CLO:EBIRD:OBS204167315	Animalia	Chordata	Aves	Passeriformes	Mimidae	Toxostoma	Toxostoma lecontei		SPECIES	Toxostoma lecontei Lawrence, 1851	Toxostoma lecontei		US	Mohawk Valley_29 [access permit required]	Arizona	PRESENT	1	e2e717bf-551a-4917-bdc9-4fa0f342c530	32.558086	-113.72755							2010-01-29T00:00:00	29	1	2010	5231703	5231703	HUMAN_OBSERVATION	CLO	EBIRD	OBS204167315				CC_BY_4_0		obsr419054			2023-01-24T14:58:28.029Z		CONTINENT_DERIVED_FROM_COORDINATES
959146700	4fa7b334-ce0d-4e88-aaae-2e0c138d049e	URN:catalog:CLO:EBIRD:OBS204167314	Animalia	Chordata	Aves	Passeriformes	Mimidae	Toxostoma	Toxostoma lecontei		SPECIES	Toxostoma lecontei Lawrence, 1851	Toxostoma lecontei		US	Mohawk Valley_27 [access permit required]	Arizona	PRESENT	1	e2e717bf-551a-4917-bdc9-4fa0f342c530	32.568935	-113.737785							2010-01-29T00:00:00	29	1	2010	5231703	5231703	HUMAN_OBSERVATION	CLO	EBIRD	OBS204167314				CC_BY_4_0		obsr419054			2023-01-24T14:58:34.348Z		CONTINENT_DERIVED_FROM_COORDINATES
959146053	4fa7b334-ce0d-4e88-aaae-2e0c138d049e	URN:catalog:CLO:EBIRD:OBS204167296	Animalia	Chordata	Aves	Passeriformes	Mimidae	Toxostoma	Toxostoma lecontei		SPECIES	Toxostoma lecontei Lawrence, 1851	Toxostoma lecontei		US	Mohawk Valley_09 [access permit required]	Arizona	PRESENT	1	e2e717bf-551a-4917-bdc9-4fa0f342c530	32.668205	-113.83018							2010-01-29T00:00:00	29	1	2010	5231703	5231703	HUMAN_OBSERVATION	CLO	EBIRD	OBS204167296				CC_BY_4_0		obsr419054			2023-01-24T14:56:22.878Z		CONTINENT_DERIVED_FROM_COORDINATES
959145845	4fa7b334-ce0d-4e88-aaae-2e0c138d049e	URN:catalog:CLO:EBIRD:OBS204167293	Animalia	Chordata	Aves	Passeriformes	Mimidae	Toxostoma	Toxostoma lecontei		SPECIES	Toxostoma lecontei Lawrence, 1851	Toxostoma lecontei		US	Mohawk Valley_07 [access permit required]	Arizona	PRESENT	1	e2e717bf-551a-4917-bdc9-4fa0f342c530	32.67915	-113.84133							2010-01-29T00:00:00	29	1	2010	5231703	5231703	HUMAN_OBSERVATION	CLO	EBIRD	OBS204167293				CC_BY_4_0		obsr419054			2023-01-24T15:16:01.098Z		CONTINENT_DERIVED_FROM_COORDINATES
959142026	4fa7b334-ce0d-4e88-aaae-2e0c138d049e	URN:catalog:CLO:EBIRD:OBS204164420	Animalia	Chordata	Aves	Passeriformes	Mimidae	Toxostoma	Toxostoma lecontei		SPECIES	Toxostoma lecontei Lawrence, 1851	Toxostoma lecontei		US	China Lake NAWS--Sewage Ponds (restricted access)	California	PRESENT	1	e2e717bf-551a-4917-bdc9-4fa0f342c530	35.67222	-117.63834							2013-06-26T00:00:00	26	6	2013	5231703	5231703	HUMAN_OBSERVATION	CLO	EBIRD	OBS204164420				CC_BY_4_0		obsr60422			2023-01-24T15:16:09.299Z		CONTINENT_DERIVED_FROM_COORDINATES
959137662	4fa7b334-ce0d-4e88-aaae-2e0c138d049e	URN:catalog:CLO:EBIRD:OBS204165867	Animalia	Chordata	Aves	Passeriformes	Mimidae	Toxostoma	Toxostoma lecontei		SPECIES	Toxostoma lecontei Lawrence, 1851	Toxostoma lecontei		US	China Lake NAWS--Sewage Ponds (restricted access)	California	PRESENT	1	e2e717bf-551a-4917-bdc9-4fa0f342c530	35.67222	-117.63834							2013-07-03T00:00:00	3	7	2013	5231703	5231703	HUMAN_OBSERVATION	CLO	EBIRD	OBS204165867				CC_BY_4_0		obsr60422			2023-01-24T14:58:49.280Z		CONTINENT_DERIVED_FROM_COORDINATES
959137433	4fa7b334-ce0d-4e88-aaae-2e0c138d049e	URN:catalog:CLO:EBIRD:OBS204168401	Animalia	Chordata	Aves	Passeriformes	Mimidae	Toxostoma	Toxostoma lecontei		SPECIES	Toxostoma lecontei Lawrence, 1851	Toxostoma lecontei		US	San Cristobal_41 [NO PUBLIC ACCESS]	Arizona	PRESENT	1	e2e717bf-551a-4917-bdc9-4fa0f342c530	32.669884	-113.57573							2010-02-27T00:00:00	27	2	2010	5231703	5231703	HUMAN_OBSERVATION	CLO	EBIRD	OBS204168401				CC_BY_4_0		obsr419054			2023-01-24T15:11:49.234Z		CONTINENT_DERIVED_FROM_COORDINATES
959137162	4fa7b334-ce0d-4e88-aaae-2e0c138d049e	URN:catalog:CLO:EBIRD:OBS204168397	Animalia	Chordata	Aves	Passeriformes	Mimidae	Toxostoma	Toxostoma lecontei		SPECIES	Toxostoma lecontei Lawrence, 1851	Toxostoma lecontei		US	San Cristobal_39 [NO PUBLIC ACCESS]	Arizona	PRESENT	1	e2e717bf-551a-4917-bdc9-4fa0f342c530	32.66047	-113.563644							2010-02-27T00:00:00	27	2	2010	5231703	5231703	HUMAN_OBSERVATION	CLO	EBIRD	OBS204168397				CC_BY_4_0		obsr419054			2023-01-24T15:11:39.134Z		CONTINENT_DERIVED_FROM_COORDINATES
959136797	4fa7b334-ce0d-4e88-aaae-2e0c138d049e	URN:catalog:CLO:EBIRD:OBS204168379	Animalia	Chordata	Aves	Passeriformes	Mimidae	Toxostoma	Toxostoma lecontei		SPECIES	Toxostoma lecontei Lawrence, 1851	Toxostoma lecontei		US	San Cristobal_23 [NO PUBLIC ACCESS]	Arizona	PRESENT	2	e2e717bf-551a-4917-bdc9-4fa0f342c530	32.566505	-113.492294							2010-02-27T00:00:00	27	2	2010	5231703	5231703	HUMAN_OBSERVATION	CLO	EBIRD	OBS204168379				CC_BY_4_0		obsr419054			2023-01-24T14:58:03.751Z		CONTINENT_DERIVED_FROM_COORDINATES
959136664	4fa7b334-ce0d-4e88-aaae-2e0c138d049e	URN:catalog:CLO:EBIRD:OBS204168376	Animalia	Chordata	Aves	Passeriformes	Mimidae	Toxostoma	Toxostoma lecontei		SPECIES	Toxostoma lecontei Lawrence, 1851	Toxostoma lecontei		US	San Cristobal_15 [NO PUBLIC ACCESS]	Arizona	PRESENT	1	e2e717bf-551a-4917-bdc9-4fa0f342c530	32.511543	-113.47986							2010-02-27T00:00:00	27	2	2010	5231703	5231703	HUMAN_OBSERVATION	CLO	EBIRD	OBS204168376				CC_BY_4_0		obsr419054			2023-01-24T14:58:49.785Z		CONTINENT_DERIVED_FROM_COORDINATES
959134940	4fa7b334-ce0d-4e88-aaae-2e0c138d049e	URN:catalog:CLO:EBIRD:OBS204168390	Animalia	Chordata	Aves	Passeriformes	Mimidae	Toxostoma	Toxostoma lecontei		SPECIES	Toxostoma lecontei Lawrence, 1851	Toxostoma lecontei		US	San Cristobal_33 [NO PUBLIC ACCESS]	Arizona	PRESENT	1	e2e717bf-551a-4917-bdc9-4fa0f342c530	32.625526	-113.53615							2010-02-27T00:00:00	27	2	2010	5231703	5231703	HUMAN_OBSERVATION	CLO	EBIRD	OBS204168390				CC_BY_4_0		obsr419054			2023-01-24T14:56:53.609Z		CONTINENT_DERIVED_FROM_COORDINATES
959134812	4fa7b334-ce0d-4e88-aaae-2e0c138d049e	URN:catalog:CLO:EBIRD:OBS204168336	Animalia	Chordata	Aves	Passeriformes	Mimidae	Toxostoma	Toxostoma lecontei		SPECIES	Toxostoma lecontei Lawrence, 1851	Toxostoma lecontei		US	San Cristobal_01 [NO PUBLIC ACCESS]	Arizona	PRESENT	1	e2e717bf-551a-4917-bdc9-4fa0f342c530	32.46179	-113.40324							2010-02-27T00:00:00	27	2	2010	5231703	5231703	HUMAN_OBSERVATION	CLO	EBIRD	OBS204168336				CC_BY_4_0		obsr419054			2023-01-24T15:10:00.534Z		CONTINENT_DERIVED_FROM_COORDINATES
959133563	4fa7b334-ce0d-4e88-aaae-2e0c138d049e	URN:catalog:CLO:EBIRD:OBS204167127	Animalia	Chordata	Aves	Passeriformes	Mimidae	Toxostoma	Toxostoma lecontei		SPECIES	Toxostoma lecontei Lawrence, 1851	Toxostoma lecontei		US	Mohawk Valley_25 [access permit required]	Arizona	PRESENT	1	e2e717bf-551a-4917-bdc9-4fa0f342c530	32.579395	-113.748535							2010-01-29T00:00:00	29	1	2010	5231703	5231703	HUMAN_OBSERVATION	CLO	EBIRD	OBS204167127				CC_BY_4_0		obsr419054			2023-01-24T14:56:58.873Z		CONTINENT_DERIVED_FROM_COORDINATES
959133004	4fa7b334-ce0d-4e88-aaae-2e0c138d049e	URN:catalog:CLO:EBIRD:OBS204167115	Animalia	Chordata	Aves	Passeriformes	Mimidae	Toxostoma	Toxostoma lecontei		SPECIES	Toxostoma lecontei Lawrence, 1851	Toxostoma lecontei		US	Mohawk Valley_17 [access permit required]	Arizona	PRESENT	3	e2e717bf-551a-4917-bdc9-4fa0f342c530	32.62299	-113.790565							2010-01-29T00:00:00	29	1	2010	5231703	5231703	HUMAN_OBSERVATION	CLO	EBIRD	OBS204167115				CC_BY_4_0		obsr419054			2023-01-24T14:58:43.330Z		CONTINENT_DERIVED_FROM_COORDINATES
959132892	4fa7b334-ce0d-4e88-aaae-2e0c138d049e	URN:catalog:CLO:EBIRD:OBS204167112	Animalia	Chordata	Aves	Passeriformes	Mimidae	Toxostoma	Toxostoma lecontei		SPECIES	Toxostoma lecontei Lawrence, 1851	Toxostoma lecontei		US	Mohawk Valley_13 [access permit required]	Arizona	PRESENT	1	e2e717bf-551a-4917-bdc9-4fa0f342c530	32.644447	-113.81254							2010-01-29T00:00:00	29	1	2010	5231703	5231703	HUMAN_OBSERVATION	CLO	EBIRD	OBS204167112				CC_BY_4_0		obsr419054			2023-01-24T14:58:42.870Z		CONTINENT_DERIVED_FROM_COORDINATES
959132781	4fa7b334-ce0d-4e88-aaae-2e0c138d049e	URN:catalog:CLO:EBIRD:OBS204167109	Animalia	Chordata	Aves	Passeriformes	Mimidae	Toxostoma	Toxostoma lecontei		SPECIES	Toxostoma lecontei Lawrence, 1851	Toxostoma lecontei		US	Mohawk Valley_11 [access permit required]	Arizona	PRESENT	3	e2e717bf-551a-4917-bdc9-4fa0f342c530	32.656025	-113.82162							2010-01-29T00:00:00	29	1	2010	5231703	5231703	HUMAN_OBSERVATION	CLO	EBIRD	OBS204167109				CC_BY_4_0		obsr419054			2023-01-24T14:56:29.194Z		CONTINENT_DERIVED_FROM_COORDINATES
959103470	4fa7b334-ce0d-4e88-aaae-2e0c138d049e	URN:catalog:CLO:EBIRD:OBS204169389	Animalia	Chordata	Aves	Passeriformes	Mimidae	Toxostoma	Toxostoma lecontei		SPECIES	Toxostoma lecontei Lawrence, 1851	Toxostoma lecontei		US	San Cristobal_31 [NO PUBLIC ACCESS]	Arizona	PRESENT	1	e2e717bf-551a-4917-bdc9-4fa0f342c530	32.613445	-113.52678							2010-05-11T00:00:00	11	5	2010	5231703	5231703	HUMAN_OBSERVATION	CLO	EBIRD	OBS204169389				CC_BY_4_0		obsr419054			2023-01-24T15:19:38.327Z		CONTINENT_DERIVED_FROM_COORDINATES
959102866	4fa7b334-ce0d-4e88-aaae-2e0c138d049e	URN:catalog:CLO:EBIRD:OBS204169380	Animalia	Chordata	Aves	Passeriformes	Mimidae	Toxostoma	Toxostoma lecontei		SPECIES	Toxostoma lecontei Lawrence, 1851	Toxostoma lecontei		US	San Cristobal_25 [NO PUBLIC ACCESS]	Arizona	PRESENT	1	e2e717bf-551a-4917-bdc9-4fa0f342c530	32.580097	-113.496895							2010-05-11T00:00:00	11	5	2010	5231703	5231703	HUMAN_OBSERVATION	CLO	EBIRD	OBS204169380				CC_BY_4_0		obsr419054			2023-01-24T15:14:27.088Z		CONTINENT_DERIVED_FROM_COORDINATES
959102550	4fa7b334-ce0d-4e88-aaae-2e0c138d049e	URN:catalog:CLO:EBIRD:OBS204169376	Animalia	Chordata	Aves	Passeriformes	Mimidae	Toxostoma	Toxostoma lecontei		SPECIES	Toxostoma lecontei Lawrence, 1851	Toxostoma lecontei		US	San Cristobal_19 [NO PUBLIC ACCESS]	Arizona	PRESENT	1	e2e717bf-551a-4917-bdc9-4fa0f342c530	32.539528	-113.48459							2010-05-11T00:00:00	11	5	2010	5231703	5231703	HUMAN_OBSERVATION	CLO	EBIRD	OBS204169376				CC_BY_4_0		obsr419054			2023-01-24T14:58:38.789Z		CONTINENT_DERIVED_FROM_COORDINATES
959101698	4fa7b334-ce0d-4e88-aaae-2e0c138d049e	URN:catalog:CLO:EBIRD:OBS204169362	Animalia	Chordata	Aves	Passeriformes	Mimidae	Toxostoma	Toxostoma lecontei		SPECIES	Toxostoma lecontei Lawrence, 1851	Toxostoma lecontei		US	San Cristobal_03 [NO PUBLIC ACCESS]	Arizona	PRESENT	1	e2e717bf-551a-4917-bdc9-4fa0f342c530	32.467648	-113.41901							2010-05-11T00:00:00	11	5	2010	5231703	5231703	HUMAN_OBSERVATION	CLO	EBIRD	OBS204169362				CC_BY_4_0		obsr419054			2023-01-24T15:11:34.851Z		CONTINENT_DERIVED_FROM_COORDINATES
959101485	4fa7b334-ce0d-4e88-aaae-2e0c138d049e	URN:catalog:CLO:EBIRD:OBS204169359	Animalia	Chordata	Aves	Passeriformes	Mimidae	Toxostoma	Toxostoma lecontei		SPECIES	Toxostoma lecontei Lawrence, 1851	Toxostoma lecontei		US	San Cristobal_01 [NO PUBLIC ACCESS]	Arizona	PRESENT	2	e2e717bf-551a-4917-bdc9-4fa0f342c530	32.46179	-113.40324							2010-05-11T00:00:00	11	5	2010	5231703	5231703	HUMAN_OBSERVATION	CLO	EBIRD	OBS204169359				CC_BY_4_0		obsr419054			2023-01-24T15:16:09.643Z		CONTINENT_DERIVED_FROM_COORDINATES
959099616	4fa7b334-ce0d-4e88-aaae-2e0c138d049e	URN:catalog:CLO:EBIRD:OBS204169371	Animalia	Chordata	Aves	Passeriformes	Mimidae	Toxostoma	Toxostoma lecontei		SPECIES	Toxostoma lecontei Lawrence, 1851	Toxostoma lecontei		US	San Cristobal_11 [NO PUBLIC ACCESS]	Arizona	PRESENT	1	e2e717bf-551a-4917-bdc9-4fa0f342c530	32.484024	-113.47682							2010-05-11T00:00:00	11	5	2010	5231703	5231703	HUMAN_OBSERVATION	CLO	EBIRD	OBS204169371				CC_BY_4_0		obsr419054			2023-01-24T15:16:11.181Z		CONTINENT_DERIVED_FROM_COORDINATES
959098965	4fa7b334-ce0d-4e88-aaae-2e0c138d049e	URN:catalog:CLO:EBIRD:OBS204170940	Animalia	Chordata	Aves	Passeriformes	Mimidae	Toxostoma	Toxostoma lecontei		SPECIES	Toxostoma lecontei Lawrence, 1851	Toxostoma lecontei		US	Mohawk Valley_31 [access permit required]	Arizona	PRESENT	1	e2e717bf-551a-4917-bdc9-4fa0f342c530	32.54841	-113.715645							2010-04-30T00:00:00	30	4	2010	5231703	5231703	HUMAN_OBSERVATION	CLO	EBIRD	OBS204170940				CC_BY_4_0		obsr419054			2023-01-24T14:58:11.748Z		CONTINENT_DERIVED_FROM_COORDINATES
959098578	4fa7b334-ce0d-4e88-aaae-2e0c138d049e	URN:catalog:CLO:EBIRD:OBS204170934	Animalia	Chordata	Aves	Passeriformes	Mimidae	Toxostoma	Toxostoma lecontei		SPECIES	Toxostoma lecontei Lawrence, 1851	Toxostoma lecontei		US	Mohawk Valley_25 [access permit required]	Arizona	PRESENT	3	e2e717bf-551a-4917-bdc9-4fa0f342c530	32.579395	-113.748535							2010-04-30T00:00:00	30	4	2010	5231703	5231703	HUMAN_OBSERVATION	CLO	EBIRD	OBS204170934				CC_BY_4_0		obsr419054			2023-01-24T15:10:35.355Z		CONTINENT_DERIVED_FROM_COORDINATES
959098363	4fa7b334-ce0d-4e88-aaae-2e0c138d049e	URN:catalog:CLO:EBIRD:OBS204170929	Animalia	Chordata	Aves	Passeriformes	Mimidae	Toxostoma	Toxostoma lecontei		SPECIES	Toxostoma lecontei Lawrence, 1851	Toxostoma lecontei		US	Mohawk Valley_17 [access permit required]	Arizona	PRESENT	1	e2e717bf-551a-4917-bdc9-4fa0f342c530	32.62299	-113.790565							2010-04-30T00:00:00	30	4	2010	5231703	5231703	HUMAN_OBSERVATION	CLO	EBIRD	OBS204170929				CC_BY_4_0		obsr419054			2023-01-24T15:11:35.158Z		CONTINENT_DERIVED_FROM_COORDINATES
959098169	4fa7b334-ce0d-4e88-aaae-2e0c138d049e	URN:catalog:CLO:EBIRD:OBS204170926	Animalia	Chordata	Aves	Passeriformes	Mimidae	Toxostoma	Toxostoma lecontei		SPECIES	Toxostoma lecontei Lawrence, 1851	Toxostoma lecontei		US	Mohawk Valley_15 [access permit required]	Arizona	PRESENT	1	e2e717bf-551a-4917-bdc9-4fa0f342c530	32.633747	-113.80156							2010-04-30T00:00:00	30	4	2010	5231703	5231703	HUMAN_OBSERVATION	CLO	EBIRD	OBS204170926				CC_BY_4_0		obsr419054			2023-01-24T14:58:06.225Z		CONTINENT_DERIVED_FROM_COORDINATES
959090832	4fa7b334-ce0d-4e88-aaae-2e0c138d049e	URN:catalog:CLO:EBIRD:OBS204168798	Animalia	Chordata	Aves	Passeriformes	Mimidae	Toxostoma	Toxostoma lecontei		SPECIES	Toxostoma lecontei Lawrence, 1851	Toxostoma lecontei		US	Gila Bend_05	Arizona	PRESENT	1	e2e717bf-551a-4917-bdc9-4fa0f342c530	33.28726	-112.98488							2010-05-07T00:00:00	7	5	2010	5231703	5231703	HUMAN_OBSERVATION	CLO	EBIRD	OBS204168798				CC_BY_4_0		obsr419054			2023-01-24T15:12:45.704Z		CONTINENT_DERIVED_FROM_COORDINATES
959089668	4fa7b334-ce0d-4e88-aaae-2e0c138d049e	URN:catalog:CLO:EBIRD:OBS204169195	Animalia	Chordata	Aves	Passeriformes	Mimidae	Toxostoma	Toxostoma lecontei		SPECIES	Toxostoma lecontei Lawrence, 1851	Toxostoma lecontei		US	Dateland_15	Arizona	PRESENT	1	e2e717bf-551a-4917-bdc9-4fa0f342c530	32.882526	-113.645226							2010-05-10T00:00:00	10	5	2010	5231703	5231703	HUMAN_OBSERVATION	CLO	EBIRD	OBS204169195				CC_BY_4_0		obsr419054			2023-01-24T15:18:08.215Z		CONTINENT_DERIVED_FROM_COORDINATES
959089587	4fa7b334-ce0d-4e88-aaae-2e0c138d049e	URN:catalog:CLO:EBIRD:OBS204169202	Animalia	Chordata	Aves	Passeriformes	Mimidae	Toxostoma	Toxostoma lecontei		SPECIES	Toxostoma lecontei Lawrence, 1851	Toxostoma lecontei		US	Dateland_17	Arizona	PRESENT	1	e2e717bf-551a-4917-bdc9-4fa0f342c530	32.87594	-113.659584							2010-05-10T00:00:00	10	5	2010	5231703	5231703	HUMAN_OBSERVATION	CLO	EBIRD	OBS204169202				CC_BY_4_0		obsr419054			2023-01-24T15:11:07.296Z		CONTINENT_DERIVED_FROM_COORDINATES
959089302	4fa7b334-ce0d-4e88-aaae-2e0c138d049e	URN:catalog:CLO:EBIRD:OBS204169187	Animalia	Chordata	Aves	Passeriformes	Mimidae	Toxostoma	Toxostoma lecontei		SPECIES	Toxostoma lecontei Lawrence, 1851	Toxostoma lecontei		US	Dateland_13	Arizona	PRESENT	1	e2e717bf-551a-4917-bdc9-4fa0f342c530	32.888992	-113.6306							2010-05-10T00:00:00	10	5	2010	5231703	5231703	HUMAN_OBSERVATION	CLO	EBIRD	OBS204169187				CC_BY_4_0		obsr419054			2023-01-24T14:57:01.804Z		CONTINENT_DERIVED_FROM_COORDINATES
959084711	4fa7b334-ce0d-4e88-aaae-2e0c138d049e	URN:catalog:CLO:EBIRD:OBS204171071	Animalia	Chordata	Aves	Passeriformes	Mimidae	Toxostoma	Toxostoma lecontei		SPECIES	Toxostoma lecontei Lawrence, 1851	Toxostoma lecontei		US	Mohawk Valley_43 [access permit required]	Arizona	PRESENT	1	e2e717bf-551a-4917-bdc9-4fa0f342c530	32.49195	-113.70107							2010-04-30T00:00:00	30	4	2010	5231703	5231703	HUMAN_OBSERVATION	CLO	EBIRD	OBS204171071				CC_BY_4_0		obsr419054			2023-01-24T15:12:15.713Z		CONTINENT_DERIVED_FROM_COORDINATES
959069893	4fa7b334-ce0d-4e88-aaae-2e0c138d049e	URN:catalog:CLO:EBIRD:OBS204085343	Animalia	Chordata	Aves	Passeriformes	Mimidae	Toxostoma	Toxostoma lecontei		SPECIES	Toxostoma lecontei Lawrence, 1851	Toxostoma lecontei		US	Joshua Tree NP-- Near residential area	California	PRESENT	1	e2e717bf-551a-4917-bdc9-4fa0f342c530	33.746227	-115.819954							2013-07-07T00:00:00	7	7	2013	5231703	5231703	HUMAN_OBSERVATION	CLO	EBIRD	OBS204085343				CC_BY_4_0		obsr336757			2023-01-24T14:56:22.484Z		CONTINENT_DERIVED_FROM_COORDINATES
958795470	4fa7b334-ce0d-4e88-aaae-2e0c138d049e	URN:catalog:CLO:EBIRD:OBS203428001	Animalia	Chordata	Aves	Passeriformes	Mimidae	Toxostoma	Toxostoma lecontei		SPECIES	Toxostoma lecontei Lawrence, 1851	Toxostoma lecontei		US	Piute Ponds (permit required)	California	PRESENT	1	e2e717bf-551a-4917-bdc9-4fa0f342c530	34.79012	-118.11818							2013-07-03T00:00:00	3	7	2013	5231703	5231703	HUMAN_OBSERVATION	CLO	EBIRD	OBS203428001				CC_BY_4_0		obsr168285			2023-01-24T14:58:43.933Z		CONTINENT_DERIVED_FROM_COORDINATES
958764808	4fa7b334-ce0d-4e88-aaae-2e0c138d049e	URN:catalog:CLO:EBIRD:OBS203438330	Animalia	Chordata	Aves	Passeriformes	Mimidae	Toxostoma	Toxostoma lecontei		SPECIES	Toxostoma lecontei Lawrence, 1851	Toxostoma lecontei		US	Joshua Tree NP (please consider using a more specific hotspot)	California	PRESENT		e2e717bf-551a-4917-bdc9-4fa0f342c530	34.001488	-116.133835							1983-06-23T00:00:00	23	6	1983	5231703	5231703	HUMAN_OBSERVATION	CLO	EBIRD	OBS203438330				CC_BY_4_0		obsr252136			2023-01-24T15:17:15.215Z		CONTINENT_DERIVED_FROM_COORDINATES
958733812	4fa7b334-ce0d-4e88-aaae-2e0c138d049e	URN:catalog:CLO:EBIRD:OBS203465582	Animalia	Chordata	Aves	Passeriformes	Mimidae	Toxostoma	Toxostoma lecontei		SPECIES	Toxostoma lecontei Lawrence, 1851	Toxostoma lecontei		US	Desert NWR--Corn Creek (Field Station)	Nevada	PRESENT	1	e2e717bf-551a-4917-bdc9-4fa0f342c530	36.438797	-115.359566							2013-07-04T00:00:00	4	7	2013	5231703	5231703	HUMAN_OBSERVATION	CLO	EBIRD	OBS203465582				CC_BY_4_0		obsr220088			2023-01-24T14:56:31.619Z		CONTINENT_DERIVED_FROM_COORDINATES
958705624	4fa7b334-ce0d-4e88-aaae-2e0c138d049e	URN:catalog:CLO:EBIRD:OBS203306353	Animalia	Chordata	Aves	Passeriformes	Mimidae	Toxostoma	Toxostoma lecontei		SPECIES	Toxostoma lecontei Lawrence, 1851	Toxostoma lecontei		US	Indian Ranch ponds	California	PRESENT	1	e2e717bf-551a-4917-bdc9-4fa0f342c530	36.127617	-117.21691							1976-08-29T00:00:00	29	8	1976	5231703	5231703	HUMAN_OBSERVATION	CLO	EBIRD	OBS203306353				CC_BY_4_0		obsr30312			2023-01-24T14:56:31.480Z		CONTINENT_DERIVED_FROM_COORDINATES
958680511	4fa7b334-ce0d-4e88-aaae-2e0c138d049e	URN:catalog:CLO:EBIRD:OBS203386937	Animalia	Chordata	Aves	Passeriformes	Mimidae	Toxostoma	Toxostoma lecontei		SPECIES	Toxostoma lecontei Lawrence, 1851	Toxostoma lecontei		US	W. Maricopa Rd	Arizona	PRESENT	2	e2e717bf-551a-4917-bdc9-4fa0f342c530	33.029964	-112.32628							2013-04-25T00:00:00	25	4	2013	5231703	5231703	HUMAN_OBSERVATION	CLO	EBIRD	OBS203386937				CC_BY_4_0		obsr232260			2023-01-24T15:11:38.833Z		CONTINENT_DERIVED_FROM_COORDINATES
958674210	4fa7b334-ce0d-4e88-aaae-2e0c138d049e	URN:catalog:CLO:EBIRD:OBS203391877	Animalia	Chordata	Aves	Passeriformes	Mimidae	Toxostoma	Toxostoma lecontei		SPECIES	Toxostoma lecontei Lawrence, 1851	Toxostoma lecontei		US	Baseline Rd & Salome Hwy Thrasher spot	Arizona	PRESENT	2	e2e717bf-551a-4917-bdc9-4fa0f342c530	33.377003	-112.771866							2008-02-16T00:00:00	16	2	2008	5231703	5231703	HUMAN_OBSERVATION	CLO	EBIRD	OBS203391877				CC_BY_4_0		obsr230086			2023-01-24T14:58:48.025Z		CONTINENT_DERIVED_FROM_COORDINATES
958639016	4fa7b334-ce0d-4e88-aaae-2e0c138d049e	URN:catalog:CLO:EBIRD:OBS203157983	Animalia	Chordata	Aves	Passeriformes	Mimidae	Toxostoma	Toxostoma lecontei		SPECIES	Toxostoma lecontei Lawrence, 1851	Toxostoma lecontei		MX	Exportadora de Sal	Baja California Sur	PRESENT		e2e717bf-551a-4917-bdc9-4fa0f342c530	27.723753	-113.91999							2013-06-28T00:00:00	28	6	2013	5231703	5231703	HUMAN_OBSERVATION	CLO	EBIRD	OBS203157983				CC_BY_4_0		obsr320179			2023-01-24T15:15:47.980Z		CONTINENT_DERIVED_FROM_COORDINATES
958542105	4fa7b334-ce0d-4e88-aaae-2e0c138d049e	URN:catalog:CLO:EBIRD:OBS203271367	Animalia	Chordata	Aves	Passeriformes	Mimidae	Toxostoma	Toxostoma lecontei		SPECIES	Toxostoma lecontei Lawrence, 1851	Toxostoma lecontei		MX	Vizcaino Desert	Baja California Sur	PRESENT	2	e2e717bf-551a-4917-bdc9-4fa0f342c530	27.92728	-113.98603							2013-06-28T00:00:00	28	6	2013	5231703	5231703	HUMAN_OBSERVATION	CLO	EBIRD	OBS203271367				CC_BY_4_0		obsr325989			2023-01-24T15:11:38.737Z		CONTINENT_DERIVED_FROM_COORDINATES
958533834	4fa7b334-ce0d-4e88-aaae-2e0c138d049e	URN:catalog:CLO:EBIRD:OBS203272116	Animalia	Chordata	Aves	Passeriformes	Mimidae	Toxostoma	Toxostoma lecontei		SPECIES	Toxostoma lecontei Lawrence, 1851	Toxostoma lecontei		MX	Vizcaino Desert	Baja California Sur	PRESENT	2	e2e717bf-551a-4917-bdc9-4fa0f342c530	27.92728	-113.98603							2013-06-28T00:00:00	28	6	2013	5231703	5231703	HUMAN_OBSERVATION	CLO	EBIRD	OBS203272116				CC_BY_4_0		obsr200421			2023-01-24T15:10:35.040Z		CONTINENT_DERIVED_FROM_COORDINATES
958157930	4fa7b334-ce0d-4e88-aaae-2e0c138d049e	URN:catalog:CLO:EBIRD:OBS202809551	Animalia	Chordata	Aves	Passeriformes	Mimidae	Toxostoma	Toxostoma lecontei		SPECIES	Toxostoma lecontei Lawrence, 1851	Toxostoma lecontei		US	China Lake NAWS--Sewage Ponds (restricted access)	California	PRESENT	1	e2e717bf-551a-4917-bdc9-4fa0f342c530	35.67222	-117.63834							2013-06-28T00:00:00	28	6	2013	5231703	5231703	HUMAN_OBSERVATION	CLO	EBIRD	OBS202809551				CC_BY_4_0		obsr206950			2023-01-24T14:58:33.543Z		CONTINENT_DERIVED_FROM_COORDINATES
958056976	4fa7b334-ce0d-4e88-aaae-2e0c138d049e	URN:catalog:CLO:EBIRD:OBS202760984	Animalia	Chordata	Aves	Passeriformes	Mimidae	Toxostoma	Toxostoma lecontei		SPECIES	Toxostoma lecontei Lawrence, 1851	Toxostoma lecontei		MX	Laguna de Guerrero Negro	Baja California	PRESENT	2	e2e717bf-551a-4917-bdc9-4fa0f342c530	28.045422	-114.10419							2013-06-25T00:00:00	25	6	2013	5231703	5231703	HUMAN_OBSERVATION	CLO	EBIRD	OBS202760984				CC_BY_4_0		obsr320179			2023-01-24T14:57:58.073Z		CONTINENT_DERIVED_FROM_COORDINATES
957938962	4fa7b334-ce0d-4e88-aaae-2e0c138d049e	URN:catalog:CLO:EBIRD:OBS202449769	Animalia	Chordata	Aves	Passeriformes	Mimidae	Toxostoma	Toxostoma lecontei		SPECIES	Toxostoma lecontei Lawrence, 1851	Toxostoma lecontei		US	Panorama Rd.--E. of corral	California	PRESENT	2	e2e717bf-551a-4917-bdc9-4fa0f342c530	35.189934	-119.75526							2013-06-23T00:00:00	23	6	2013	5231703	5231703	HUMAN_OBSERVATION	CLO	EBIRD	OBS202449769				CC_BY_4_0		obsr352884			2023-01-24T15:12:41.951Z		CONTINENT_DERIVED_FROM_COORDINATES
957905369	4fa7b334-ce0d-4e88-aaae-2e0c138d049e	URN:catalog:CLO:EBIRD:OBS202660769	Animalia	Chordata	Aves	Passeriformes	Mimidae	Toxostoma	Toxostoma lecontei		SPECIES	Toxostoma lecontei Lawrence, 1851	Toxostoma lecontei		US	Inyokern--Middlemiss	California	PRESENT	1	e2e717bf-551a-4917-bdc9-4fa0f342c530	35.70689	-117.84822							2005-10-12T00:00:00	12	10	2005	5231703	5231703	HUMAN_OBSERVATION	CLO	EBIRD	OBS202660769				CC_BY_4_0		obsr206950			2023-01-24T15:16:31.797Z		CONTINENT_DERIVED_FROM_COORDINATES
957817594	4fa7b334-ce0d-4e88-aaae-2e0c138d049e	URN:catalog:CLO:EBIRD:OBS202345020	Animalia	Chordata	Aves	Passeriformes	Mimidae	Toxostoma	Toxostoma lecontei		SPECIES	Toxostoma lecontei Lawrence, 1851	Toxostoma lecontei		US	Baseline Rd & Salome Hwy Thrasher spot	Arizona	PRESENT	4	e2e717bf-551a-4917-bdc9-4fa0f342c530	33.377003	-112.771866							2013-06-16T00:00:00	16	6	2013	5231703	5231703	HUMAN_OBSERVATION	CLO	EBIRD	OBS202345020				CC_BY_4_0		obsr321577			2023-01-24T15:16:31.590Z		CONTINENT_DERIVED_FROM_COORDINATES
957696843	4fa7b334-ce0d-4e88-aaae-2e0c138d049e	URN:catalog:CLO:EBIRD:OBS202433587	Animalia	Chordata	Aves	Passeriformes	Mimidae	Toxostoma	Toxostoma lecontei		SPECIES	Toxostoma lecontei Lawrence, 1851	Toxostoma lecontei		US	Warm Springs Natural Area	Nevada	PRESENT	1	e2e717bf-551a-4917-bdc9-4fa0f342c530	36.711864	-114.71417							2013-06-06T00:00:00	6	6	2013	5231703	5231703	HUMAN_OBSERVATION	CLO	EBIRD	OBS202433587				CC_BY_4_0		obsr417560			2023-01-24T15:11:49.534Z		CONTINENT_DERIVED_FROM_COORDINATES
957534627	4fa7b334-ce0d-4e88-aaae-2e0c138d049e	URN:catalog:CLO:EBIRD:OBS202193237	Animalia	Chordata	Aves	Passeriformes	Mimidae	Toxostoma	Toxostoma lecontei		SPECIES	Toxostoma lecontei Lawrence, 1851	Toxostoma lecontei		US	Baseline Rd & Salome Hwy Thrasher spot	Arizona	PRESENT	4	e2e717bf-551a-4917-bdc9-4fa0f342c530	33.377003	-112.771866							2013-06-16T00:00:00	16	6	2013	5231703	5231703	HUMAN_OBSERVATION	CLO	EBIRD	OBS202193237				CC_BY_4_0		obsr227469			2023-01-24T15:12:34.555Z		CONTINENT_DERIVED_FROM_COORDINATES
957532809	4fa7b334-ce0d-4e88-aaae-2e0c138d049e	URN:catalog:CLO:EBIRD:OBS202028043	Animalia	Chordata	Aves	Passeriformes	Mimidae	Toxostoma	Toxostoma lecontei		SPECIES	Toxostoma lecontei Lawrence, 1851	Toxostoma lecontei		US	China Lake NAWS--Sewage Ponds (restricted access)	California	PRESENT	2	e2e717bf-551a-4917-bdc9-4fa0f342c530	35.67222	-117.63834							2013-06-18T00:00:00	18	6	2013	5231703	5231703	HUMAN_OBSERVATION	CLO	EBIRD	OBS202028043				CC_BY_4_0		obsr206950			2023-01-24T14:58:04.647Z		CONTINENT_DERIVED_FROM_COORDINATES
957356888	4fa7b334-ce0d-4e88-aaae-2e0c138d049e	URN:catalog:CLO:EBIRD:OBS202454083	Animalia	Chordata	Aves	Passeriformes	Mimidae	Toxostoma	Toxostoma lecontei		SPECIES	Toxostoma lecontei Lawrence, 1851	Toxostoma lecontei		US	Maricopa Desert	California	PRESENT	1	e2e717bf-551a-4917-bdc9-4fa0f342c530	35.078056	-119.4001							1983-09-12T00:00:00	12	9	1983	5231703	5231703	HUMAN_OBSERVATION	CLO	EBIRD	OBS202454083				CC_BY_4_0		obsr235642			2023-01-24T14:58:07.745Z		CONTINENT_DERIVED_FROM_COORDINATES
956920617	4fa7b334-ce0d-4e88-aaae-2e0c138d049e	URN:catalog:CLO:EBIRD:OBS201392586	Animalia	Chordata	Aves	Passeriformes	Mimidae	Toxostoma	Toxostoma lecontei		SPECIES	Toxostoma lecontei Lawrence, 1851	Toxostoma lecontei		US	Baseline Rd & Salome Hwy Thrasher spot	Arizona	PRESENT	4	e2e717bf-551a-4917-bdc9-4fa0f342c530	33.377003	-112.771866							2013-05-30T00:00:00	30	5	2013	5231703	5231703	HUMAN_OBSERVATION	CLO	EBIRD	OBS201392586				CC_BY_4_0		obsr158761			2023-01-24T15:16:06.686Z		CONTINENT_DERIVED_FROM_COORDINATES
956871456	4fa7b334-ce0d-4e88-aaae-2e0c138d049e	URN:catalog:CLO:EBIRD:OBS201452873	Animalia	Chordata	Aves	Passeriformes	Mimidae	Toxostoma	Toxostoma lecontei		SPECIES	Toxostoma lecontei Lawrence, 1851	Toxostoma lecontei		US	China Lake NAWS--Sewage Ponds (restricted access)	California	PRESENT	2	e2e717bf-551a-4917-bdc9-4fa0f342c530	35.67222	-117.63834							2013-06-14T00:00:00	14	6	2013	5231703	5231703	HUMAN_OBSERVATION	CLO	EBIRD	OBS201452873				CC_BY_4_0		obsr60422			2023-01-24T15:15:36.782Z		CONTINENT_DERIVED_FROM_COORDINATES
956813295	4fa7b334-ce0d-4e88-aaae-2e0c138d049e	URN:catalog:CLO:EBIRD:OBS201224083	Animalia	Chordata	Aves	Passeriformes	Mimidae	Toxostoma	Toxostoma lecontei		SPECIES	Toxostoma lecontei Lawrence, 1851	Toxostoma lecontei		US	Division Creek	California	PRESENT	1	e2e717bf-551a-4917-bdc9-4fa0f342c530	36.935898	-118.32413							2013-06-11T00:00:00	11	6	2013	5231703	5231703	HUMAN_OBSERVATION	CLO	EBIRD	OBS201224083				CC_BY_4_0		obsr140586			2023-01-24T14:58:38.249Z		CONTINENT_DERIVED_FROM_COORDINATES
956771758	4fa7b334-ce0d-4e88-aaae-2e0c138d049e	URN:catalog:CLO:EBIRD:OBS201323083	Animalia	Chordata	Aves	Passeriformes	Mimidae	Toxostoma	Toxostoma lecontei		SPECIES	Toxostoma lecontei Lawrence, 1851	Toxostoma lecontei		US	China Lake NAWS--Sewage Ponds (restricted access)	California	PRESENT	2	e2e717bf-551a-4917-bdc9-4fa0f342c530	35.67222	-117.63834							2013-06-12T00:00:00	12	6	2013	5231703	5231703	HUMAN_OBSERVATION	CLO	EBIRD	OBS201323083				CC_BY_4_0		obsr206950			2023-01-24T15:10:26.356Z		CONTINENT_DERIVED_FROM_COORDINATES
956735002	4fa7b334-ce0d-4e88-aaae-2e0c138d049e	URN:catalog:CLO:EBIRD:OBS201179995	Animalia	Chordata	Aves	Passeriformes	Mimidae	Toxostoma	Toxostoma lecontei		SPECIES	Toxostoma lecontei Lawrence, 1851	Toxostoma lecontei		US	Division Creek	California	PRESENT	1	e2e717bf-551a-4917-bdc9-4fa0f342c530	36.935898	-118.32413							2013-06-11T00:00:00	11	6	2013	5231703	5231703	HUMAN_OBSERVATION	CLO	EBIRD	OBS201179995				CC_BY_4_0		obsr204942			2023-01-24T14:57:57.066Z		CONTINENT_DERIVED_FROM_COORDINATES
956712293	4fa7b334-ce0d-4e88-aaae-2e0c138d049e	URN:catalog:CLO:EBIRD:OBS201352924	Animalia	Chordata	Aves	Passeriformes	Mimidae	Toxostoma	Toxostoma lecontei		SPECIES	Toxostoma lecontei Lawrence, 1851	Toxostoma lecontei		US	Baseline Rd & Salome Hwy Thrasher spot	Arizona	PRESENT		e2e717bf-551a-4917-bdc9-4fa0f342c530	33.377003	-112.771866							2005-02-19T00:00:00	19	2	2005	5231703	5231703	HUMAN_OBSERVATION	CLO	EBIRD	OBS201352924				CC_BY_4_0		obsr253508			2023-01-24T14:58:13.339Z		CONTINENT_DERIVED_FROM_COORDINATES
956560386	4fa7b334-ce0d-4e88-aaae-2e0c138d049e	URN:catalog:CLO:EBIRD:OBS200956200	Animalia	Chordata	Aves	Passeriformes	Mimidae	Toxostoma	Toxostoma lecontei		SPECIES	Toxostoma lecontei Lawrence, 1851	Toxostoma lecontei		US	Thrasher Spot	Arizona	PRESENT	1	e2e717bf-551a-4917-bdc9-4fa0f342c530	33.375805	-112.77127							2013-06-09T00:00:00	9	6	2013	5231703	5231703	HUMAN_OBSERVATION	CLO	EBIRD	OBS200956200				CC_BY_4_0		obsr289354			2023-01-24T15:14:21.314Z		CONTINENT_DERIVED_FROM_COORDINATES
956486720	4fa7b334-ce0d-4e88-aaae-2e0c138d049e	URN:catalog:CLO:EBIRD:OBS200977344	Animalia	Chordata	Aves	Passeriformes	Mimidae	Toxostoma	Toxostoma lecontei		SPECIES	Toxostoma lecontei Lawrence, 1851	Toxostoma lecontei		US	Jawbone Canyon Rd.	California	PRESENT		e2e717bf-551a-4917-bdc9-4fa0f342c530	35.31665	-118.076096							2013-04-24T00:00:00	24	4	2013	5231703	5231703	HUMAN_OBSERVATION	CLO	EBIRD	OBS200977344				CC_BY_4_0		obsr130953			2023-01-24T15:16:37.760Z		CONTINENT_DERIVED_FROM_COORDINATES
956468790	4fa7b334-ce0d-4e88-aaae-2e0c138d049e	URN:catalog:CLO:EBIRD:OBS201034673	Animalia	Chordata	Aves	Passeriformes	Mimidae	Toxostoma	Toxostoma lecontei		SPECIES	Toxostoma lecontei Lawrence, 1851	Toxostoma lecontei		US	China Lake NAWS--Sewage Ponds (restricted access)	California	PRESENT	1	e2e717bf-551a-4917-bdc9-4fa0f342c530	35.67222	-117.63834							2013-06-05T00:00:00	5	6	2013	5231703	5231703	HUMAN_OBSERVATION	CLO	EBIRD	OBS201034673				CC_BY_4_0		obsr206950			2023-01-24T14:58:03.265Z		CONTINENT_DERIVED_FROM_COORDINATES
956401653	4fa7b334-ce0d-4e88-aaae-2e0c138d049e	URN:catalog:CLO:EBIRD:OBS200888760	Animalia	Chordata	Aves	Passeriformes	Mimidae	Toxostoma	Toxostoma lecontei		SPECIES	Toxostoma lecontei Lawrence, 1851	Toxostoma lecontei		US	Lone Pine Narrow Gauge Rd.	California	PRESENT	1	e2e717bf-551a-4917-bdc9-4fa0f342c530	36.618904	-118.035995							1993-02-13T00:00:00	13	2	1993	5231703	5231703	HUMAN_OBSERVATION	CLO	EBIRD	OBS200888760				CC_BY_4_0		obsr140586			2023-01-24T14:57:57.097Z		CONTINENT_DERIVED_FROM_COORDINATES
956390169	4fa7b334-ce0d-4e88-aaae-2e0c138d049e	URN:catalog:CLO:EBIRD:OBS200864231	Animalia	Chordata	Aves	Passeriformes	Mimidae	Toxostoma	Toxostoma lecontei		SPECIES	Toxostoma lecontei Lawrence, 1851	Toxostoma lecontei		US	Jawbone Canyon Rd.	California	PRESENT		e2e717bf-551a-4917-bdc9-4fa0f342c530	35.31665	-118.076096							2005-04-23T00:00:00	23	4	2005	5231703	5231703	HUMAN_OBSERVATION	CLO	EBIRD	OBS200864231				CC_BY_4_0		obsr92733			2023-01-24T14:57:57.028Z		CONTINENT_DERIVED_FROM_COORDINATES
956368613	4fa7b334-ce0d-4e88-aaae-2e0c138d049e	URN:catalog:CLO:EBIRD:OBS200864305	Animalia	Chordata	Aves	Passeriformes	Mimidae	Toxostoma	Toxostoma lecontei		SPECIES	Toxostoma lecontei Lawrence, 1851	Toxostoma lecontei		US	Petroleum Club Rd.	California	PRESENT		e2e717bf-551a-4917-bdc9-4fa0f342c530	35.084873	-119.397285							2013-03-15T00:00:00	15	3	2013	5231703	5231703	HUMAN_OBSERVATION	CLO	EBIRD	OBS200864305				CC_BY_4_0		obsr92733			2023-01-24T15:11:19.508Z		CONTINENT_DERIVED_FROM_COORDINATES
956335279	4fa7b334-ce0d-4e88-aaae-2e0c138d049e	URN:catalog:CLO:EBIRD:OBS200924134	Animalia	Chordata	Aves	Passeriformes	Mimidae	Toxostoma	Toxostoma lecontei		SPECIES	Toxostoma lecontei Lawrence, 1851	Toxostoma lecontei		US	33.7459x-115.8189 - Jun 9, 2013, 16:04	California	PRESENT	1	e2e717bf-551a-4917-bdc9-4fa0f342c530	33.745945	-115.81895							2013-06-09T00:00:00	9	6	2013	5231703	5231703	HUMAN_OBSERVATION	CLO	EBIRD	OBS200924134				CC_BY_4_0		obsr19726			2023-01-24T15:15:45.543Z		CONTINENT_DERIVED_FROM_COORDINATES
956305222	4fa7b334-ce0d-4e88-aaae-2e0c138d049e	URN:catalog:CLO:EBIRD:OBS200924222	Animalia	Chordata	Aves	Passeriformes	Mimidae	Toxostoma	Toxostoma lecontei		SPECIES	Toxostoma lecontei Lawrence, 1851	Toxostoma lecontei		US	33.7459x-115.8189 - Jun 9, 2013, 16:04	California	PRESENT	1	e2e717bf-551a-4917-bdc9-4fa0f342c530	33.745945	-115.81895							2013-06-09T00:00:00	9	6	2013	5231703	5231703	HUMAN_OBSERVATION	CLO	EBIRD	OBS200924222				CC_BY_4_0		obsr19726			2023-01-24T14:56:51.660Z		CONTINENT_DERIVED_FROM_COORDINATES
956300162	4fa7b334-ce0d-4e88-aaae-2e0c138d049e	URN:catalog:CLO:EBIRD:OBS200919303	Animalia	Chordata	Aves	Passeriformes	Mimidae	Toxostoma	Toxostoma lecontei		SPECIES	Toxostoma lecontei Lawrence, 1851	Toxostoma lecontei		US	Maricopa Desert	California	PRESENT		e2e717bf-551a-4917-bdc9-4fa0f342c530	35.078056	-119.4001							1986-07-25T00:00:00	25	7	1986	5231703	5231703	HUMAN_OBSERVATION	CLO	EBIRD	OBS200919303				CC_BY_4_0		obsr414780			2023-01-24T15:16:13.166Z		CONTINENT_DERIVED_FROM_COORDINATES
956298768	4fa7b334-ce0d-4e88-aaae-2e0c138d049e	URN:catalog:CLO:EBIRD:OBS200823912	Animalia	Chordata	Aves	Passeriformes	Mimidae	Toxostoma	Toxostoma lecontei		SPECIES	Toxostoma lecontei Lawrence, 1851	Toxostoma lecontei		US	US-AZ-Tempe-316 S 52nd St	Arizona	PRESENT	1	e2e717bf-551a-4917-bdc9-4fa0f342c530	33.376125	-112.77228							2013-06-09T00:00:00	9	6	2013	5231703	5231703	HUMAN_OBSERVATION	CLO	EBIRD	OBS200823912				CC_BY_4_0		obsr195795			2023-01-24T15:15:08.509Z		CONTINENT_DERIVED_FROM_COORDINATES
956170975	4fa7b334-ce0d-4e88-aaae-2e0c138d049e	URN:catalog:CLO:EBIRD:OBS200686441	Animalia	Chordata	Aves	Passeriformes	Mimidae	Toxostoma	Toxostoma lecontei		SPECIES	Toxostoma lecontei Lawrence, 1851	Toxostoma lecontei		US	Lone Pine Narrow Gauge Rd.	California	PRESENT	1	e2e717bf-551a-4917-bdc9-4fa0f342c530	36.618904	-118.035995							1993-02-13T00:00:00	13	2	1993	5231703	5231703	HUMAN_OBSERVATION	CLO	EBIRD	OBS200686441				CC_BY_4_0		obsr204942			2023-01-24T14:56:51.379Z		CONTINENT_DERIVED_FROM_COORDINATES
956118790	4fa7b334-ce0d-4e88-aaae-2e0c138d049e	URN:catalog:CLO:EBIRD:OBS200716706	Animalia	Chordata	Aves	Passeriformes	Mimidae	Toxostoma	Toxostoma lecontei		SPECIES	Toxostoma lecontei Lawrence, 1851	Toxostoma lecontei		US	Joshua Tree NP--Cottonwood Spring	California	PRESENT	3	e2e717bf-551a-4917-bdc9-4fa0f342c530	33.736515	-115.80982							2013-05-26T00:00:00	26	5	2013	5231703	5231703	HUMAN_OBSERVATION	CLO	EBIRD	OBS200716706				CC_BY_4_0		obsr319794			2023-01-24T15:19:34.627Z		CONTINENT_DERIVED_FROM_COORDINATES
956002394	4fa7b334-ce0d-4e88-aaae-2e0c138d049e	URN:catalog:CLO:EBIRD:OBS200297388	Animalia	Chordata	Aves	Passeriformes	Mimidae	Toxostoma	Toxostoma lecontei		SPECIES	Toxostoma lecontei Lawrence, 1851	Toxostoma lecontei		US	China Lake NAWS--Sewage Ponds (restricted access)	California	PRESENT	1	e2e717bf-551a-4917-bdc9-4fa0f342c530	35.67222	-117.63834							2013-06-03T00:00:00	3	6	2013	5231703	5231703	HUMAN_OBSERVATION	CLO	EBIRD	OBS200297388				CC_BY_4_0		obsr206950			2023-01-24T14:58:36.540Z		CONTINENT_DERIVED_FROM_COORDINATES
955914676	4fa7b334-ce0d-4e88-aaae-2e0c138d049e	URN:catalog:CLO:EBIRD:OBS200412359	Animalia	Chordata	Aves	Passeriformes	Mimidae	Toxostoma	Toxostoma lecontei		SPECIES	Toxostoma lecontei Lawrence, 1851	Toxostoma lecontei		US	Joshua Tree NP	California	PRESENT		e2e717bf-551a-4917-bdc9-4fa0f342c530	34.128567	-116.0386							2013-05-03T00:00:00	3	5	2013	5231703	5231703	HUMAN_OBSERVATION	CLO	EBIRD	OBS200412359				CC_BY_4_0		obsr247272			2023-01-24T14:58:54.995Z		CONTINENT_DERIVED_FROM_COORDINATES
955817131	4fa7b334-ce0d-4e88-aaae-2e0c138d049e	URN:catalog:CLO:EBIRD:OBS200056428	Animalia	Chordata	Aves	Passeriformes	Mimidae	Toxostoma	Toxostoma lecontei		SPECIES	Toxostoma lecontei Lawrence, 1851	Toxostoma lecontei		US	Indian Wells Canyon	California	PRESENT	1	e2e717bf-551a-4917-bdc9-4fa0f342c530	35.69331	-117.93039							2013-05-23T00:00:00	23	5	2013	5231703	5231703	HUMAN_OBSERVATION	CLO	EBIRD	OBS200056428				CC_BY_4_0		obsr352054			2023-01-24T15:15:58.447Z		CONTINENT_DERIVED_FROM_COORDINATES
955616610	4fa7b334-ce0d-4e88-aaae-2e0c138d049e	URN:catalog:CLO:EBIRD:OBS199837556	Animalia	Chordata	Aves	Passeriformes	Mimidae	Toxostoma	Toxostoma lecontei		SPECIES	Toxostoma lecontei Lawrence, 1851	Toxostoma lecontei		US	Desert NWR--Corn Creek (Field Station)	Nevada	PRESENT	1	e2e717bf-551a-4917-bdc9-4fa0f342c530	36.438797	-115.359566							2013-06-02T00:00:00	2	6	2013	5231703	5231703	HUMAN_OBSERVATION	CLO	EBIRD	OBS199837556				CC_BY_4_0		obsr116637			2023-01-24T14:56:28.257Z		CONTINENT_DERIVED_FROM_COORDINATES
955608034	4fa7b334-ce0d-4e88-aaae-2e0c138d049e	URN:catalog:CLO:EBIRD:OBS199844335	Animalia	Chordata	Aves	Passeriformes	Mimidae	Toxostoma	Toxostoma lecontei		SPECIES	Toxostoma lecontei Lawrence, 1851	Toxostoma lecontei		US	Antelope Valley--117th St. E at Ave. I - tree row	California	PRESENT	1	e2e717bf-551a-4917-bdc9-4fa0f342c530	34.701717	-117.92072							2013-06-01T00:00:00	1	6	2013	5231703	5231703	HUMAN_OBSERVATION	CLO	EBIRD	OBS199844335				CC_BY_4_0		obsr131538			2023-01-24T14:56:57.213Z		CONTINENT_DERIVED_FROM_COORDINATES
955555870	4fa7b334-ce0d-4e88-aaae-2e0c138d049e	URN:catalog:CLO:EBIRD:OBS199756186	Animalia	Chordata	Aves	Passeriformes	Mimidae	Toxostoma	Toxostoma lecontei		SPECIES	Toxostoma lecontei Lawrence, 1851	Toxostoma lecontei		US	Fish Slough	California	PRESENT	2	e2e717bf-551a-4917-bdc9-4fa0f342c530	37.517067	-118.40062							2013-06-01T00:00:00	1	6	2013	5231703	5231703	HUMAN_OBSERVATION	CLO	EBIRD	OBS199756186				CC_BY_4_0		obsr140586			2023-01-24T15:16:56.406Z		CONTINENT_DERIVED_FROM_COORDINATES
955539716	4fa7b334-ce0d-4e88-aaae-2e0c138d049e	URN:catalog:CLO:EBIRD:OBS199754193	Animalia	Chordata	Aves	Passeriformes	Mimidae	Toxostoma	Toxostoma lecontei		SPECIES	Toxostoma lecontei Lawrence, 1851	Toxostoma lecontei		US	Fish Slough	California	PRESENT	2	e2e717bf-551a-4917-bdc9-4fa0f342c530	37.517067	-118.40062							2013-06-01T00:00:00	1	6	2013	5231703	5231703	HUMAN_OBSERVATION	CLO	EBIRD	OBS199754193				CC_BY_4_0		obsr204942			2023-01-24T15:17:28.298Z		CONTINENT_DERIVED_FROM_COORDINATES
955433689	4fa7b334-ce0d-4e88-aaae-2e0c138d049e	URN:catalog:CLO:EBIRD:OBS199592508	Animalia	Chordata	Aves	Passeriformes	Mimidae	Toxostoma	Toxostoma lecontei		SPECIES	Toxostoma lecontei Lawrence, 1851	Toxostoma lecontei		US	Antelope Valley--117th St. E at Ave. I - tree row	California	PRESENT	1	e2e717bf-551a-4917-bdc9-4fa0f342c530	34.701717	-117.92072							2013-05-31T00:00:00	31	5	2013	5231703	5231703	HUMAN_OBSERVATION	CLO	EBIRD	OBS199592508				CC_BY_4_0		obsr270826			2023-01-24T14:58:30.929Z		CONTINENT_DERIVED_FROM_COORDINATES
955315777	4fa7b334-ce0d-4e88-aaae-2e0c138d049e	URN:catalog:CLO:EBIRD:OBS199725037	Animalia	Chordata	Aves	Passeriformes	Mimidae	Toxostoma	Toxostoma lecontei		SPECIES	Toxostoma lecontei Lawrence, 1851	Toxostoma lecontei		US	Excelsior Mine Rd.	California	PRESENT	2	e2e717bf-551a-4917-bdc9-4fa0f342c530	35.697803	-115.78268							2013-05-31T00:00:00	31	5	2013	5231703	5231703	HUMAN_OBSERVATION	CLO	EBIRD	OBS199725037				CC_BY_4_0		obsr207288			2023-01-24T15:16:12.569Z		CONTINENT_DERIVED_FROM_COORDINATES
955310477	4fa7b334-ce0d-4e88-aaae-2e0c138d049e	URN:catalog:CLO:EBIRD:OBS199713962	Animalia	Chordata	Aves	Passeriformes	Mimidae	Toxostoma	Toxostoma lecontei		SPECIES	Toxostoma lecontei Lawrence, 1851	Toxostoma lecontei		US	Jawbone Canyon Rd.	California	PRESENT	1	e2e717bf-551a-4917-bdc9-4fa0f342c530	35.31665	-118.076096							2012-06-12T00:00:00	12	6	2012	5231703	5231703	HUMAN_OBSERVATION	CLO	EBIRD	OBS199713962				CC_BY_4_0		obsr289886			2023-01-24T15:15:47.262Z		CONTINENT_DERIVED_FROM_COORDINATES
955280601	4fa7b334-ce0d-4e88-aaae-2e0c138d049e	URN:catalog:CLO:EBIRD:OBS199604907	Animalia	Chordata	Aves	Passeriformes	Mimidae	Toxostoma	Toxostoma lecontei		SPECIES	Toxostoma lecontei Lawrence, 1851	Toxostoma lecontei		US	Indian Wells Canyon	California	PRESENT	1	e2e717bf-551a-4917-bdc9-4fa0f342c530	35.69331	-117.93039							2013-05-23T00:00:00	23	5	2013	5231703	5231703	HUMAN_OBSERVATION	CLO	EBIRD	OBS199604907				CC_BY_4_0		obsr346281			2023-01-24T15:19:33.380Z		CONTINENT_DERIVED_FROM_COORDINATES
955107997	4fa7b334-ce0d-4e88-aaae-2e0c138d049e	URN:catalog:CLO:EBIRD_MEX:OBS199386477	Animalia	Chordata	Aves	Passeriformes	Mimidae	Toxostoma	Toxostoma lecontei		SPECIES	Toxostoma lecontei Lawrence, 1851	Toxostoma lecontei		MX	Guerrero Negro	Baja California Sur	PRESENT	1	e2e717bf-551a-4917-bdc9-4fa0f342c530	27.812357	-114.402695							2013-05-27T00:00:00	27	5	2013	5231703	5231703	HUMAN_OBSERVATION	CLO	EBIRD_MEX	OBS199386477				CC_BY_4_0		obsr142364			2023-01-24T15:15:46.054Z		CONTINENT_DERIVED_FROM_COORDINATES
954790523	4fa7b334-ce0d-4e88-aaae-2e0c138d049e	URN:catalog:CLO:EBIRD:OBS199018477	Animalia	Chordata	Aves	Passeriformes	Mimidae	Toxostoma	Toxostoma lecontei		SPECIES	Toxostoma lecontei Lawrence, 1851	Toxostoma lecontei		US	Pioneertown	California	PRESENT	1	e2e717bf-551a-4917-bdc9-4fa0f342c530	34.15798	-116.49722							2013-05-25T00:00:00	25	5	2013	5231703	5231703	HUMAN_OBSERVATION	CLO	EBIRD	OBS199018477				CC_BY_4_0		obsr223536			2023-01-24T15:10:09.155Z		CONTINENT_DERIVED_FROM_COORDINATES
954700734	4fa7b334-ce0d-4e88-aaae-2e0c138d049e	URN:catalog:CLO:EBIRD:OBS198971786	Animalia	Chordata	Aves	Passeriformes	Mimidae	Toxostoma	Toxostoma lecontei		SPECIES	Toxostoma lecontei Lawrence, 1851	Toxostoma lecontei		US	Pioneertown	California	PRESENT	1	e2e717bf-551a-4917-bdc9-4fa0f342c530	34.15798	-116.49722							2013-05-25T00:00:00	25	5	2013	5231703	5231703	HUMAN_OBSERVATION	CLO	EBIRD	OBS198971786				CC_BY_4_0		obsr33505			2023-01-24T15:16:04.164Z		CONTINENT_DERIVED_FROM_COORDINATES
954653333	4fa7b334-ce0d-4e88-aaae-2e0c138d049e	URN:catalog:CLO:EBIRD:OBS198908372	Animalia	Chordata	Aves	Passeriformes	Mimidae	Toxostoma	Toxostoma lecontei		SPECIES	Toxostoma lecontei Lawrence, 1851	Toxostoma lecontei		US	Antelope Valley--117th St. E at Ave. I - tree row	California	PRESENT	2	e2e717bf-551a-4917-bdc9-4fa0f342c530	34.701717	-117.92072							2013-05-26T00:00:00	26	5	2013	5231703	5231703	HUMAN_OBSERVATION	CLO	EBIRD	OBS198908372				CC_BY_4_0		obsr29050			2023-01-24T14:58:29.126Z		CONTINENT_DERIVED_FROM_COORDINATES
954587249	4fa7b334-ce0d-4e88-aaae-2e0c138d049e	URN:catalog:CLO:EBIRD:OBS198820204	Animalia	Chordata	Aves	Passeriformes	Mimidae	Toxostoma	Toxostoma lecontei		SPECIES	Toxostoma lecontei Lawrence, 1851	Toxostoma lecontei		US	China Lake NAWS--Sewage Ponds (restricted access)	California	PRESENT	1	e2e717bf-551a-4917-bdc9-4fa0f342c530	35.67222	-117.63834							2013-05-26T00:00:00	26	5	2013	5231703	5231703	HUMAN_OBSERVATION	CLO	EBIRD	OBS198820204				CC_BY_4_0		obsr234051			2023-01-24T15:15:53.844Z		CONTINENT_DERIVED_FROM_COORDINATES
954439832	4fa7b334-ce0d-4e88-aaae-2e0c138d049e	URN:catalog:CLO:EBIRD:OBS198561080	Animalia	Chordata	Aves	Passeriformes	Mimidae	Toxostoma	Toxostoma lecontei		SPECIES	Toxostoma lecontei Lawrence, 1851	Toxostoma lecontei		US	China Lake NAWS--Sewage Ponds (restricted access)	California	PRESENT	2	e2e717bf-551a-4917-bdc9-4fa0f342c530	35.67222	-117.63834							2013-05-21T00:00:00	21	5	2013	5231703	5231703	HUMAN_OBSERVATION	CLO	EBIRD	OBS198561080				CC_BY_4_0		obsr206950			2023-01-24T14:58:02.271Z		CONTINENT_DERIVED_FROM_COORDINATES
954435474	4fa7b334-ce0d-4e88-aaae-2e0c138d049e	URN:catalog:CLO:EBIRD:OBS198572725	Animalia	Chordata	Aves	Passeriformes	Mimidae	Toxostoma	Toxostoma lecontei		SPECIES	Toxostoma lecontei Lawrence, 1851	Toxostoma lecontei		US	Baseline Rd & Salome Hwy Thrasher spot	Arizona	PRESENT	4	e2e717bf-551a-4917-bdc9-4fa0f342c530	33.377003	-112.771866							2013-05-24T00:00:00	24	5	2013	5231703	5231703	HUMAN_OBSERVATION	CLO	EBIRD	OBS198572725				CC_BY_4_0		obsr347740			2023-01-24T15:16:05.438Z		CONTINENT_DERIVED_FROM_COORDINATES
954416190	4fa7b334-ce0d-4e88-aaae-2e0c138d049e	URN:catalog:CLO:EBIRD:OBS198557828	Animalia	Chordata	Aves	Passeriformes	Mimidae	Toxostoma	Toxostoma lecontei		SPECIES	Toxostoma lecontei Lawrence, 1851	Toxostoma lecontei		US	Baseline Rd & Salome Hwy Thrasher spot	Arizona	PRESENT	4	e2e717bf-551a-4917-bdc9-4fa0f342c530	33.377003	-112.771866							2013-05-24T00:00:00	24	5	2013	5231703	5231703	HUMAN_OBSERVATION	CLO	EBIRD	OBS198557828				CC_BY_4_0		obsr128366			2023-01-24T15:16:55.673Z		CONTINENT_DERIVED_FROM_COORDINATES
954318745	4fa7b334-ce0d-4e88-aaae-2e0c138d049e	URN:catalog:CLO:EBIRD:OBS198553905	Animalia	Chordata	Aves	Passeriformes	Mimidae	Toxostoma	Toxostoma lecontei		SPECIES	Toxostoma lecontei Lawrence, 1851	Toxostoma lecontei		US	Baseline Rd & Salome Hwy Thrasher spot	Arizona	PRESENT	4	e2e717bf-551a-4917-bdc9-4fa0f342c530	33.377003	-112.771866							2013-05-24T00:00:00	24	5	2013	5231703	5231703	HUMAN_OBSERVATION	CLO	EBIRD	OBS198553905				CC_BY_4_0		obsr129978			2023-01-24T14:58:34.302Z		CONTINENT_DERIVED_FROM_COORDINATES
954295730	4fa7b334-ce0d-4e88-aaae-2e0c138d049e	URN:catalog:CLO:EBIRD:OBS198545444	Animalia	Chordata	Aves	Passeriformes	Mimidae	Toxostoma	Toxostoma lecontei		SPECIES	Toxostoma lecontei Lawrence, 1851	Toxostoma lecontei		US	Harper Dry Lake	California	PRESENT	2	e2e717bf-551a-4917-bdc9-4fa0f342c530	35.010677	-117.29282							2013-05-24T00:00:00	24	5	2013	5231703	5231703	HUMAN_OBSERVATION	CLO	EBIRD	OBS198545444				CC_BY_4_0		obsr99046			2023-01-24T15:16:06.082Z		CONTINENT_DERIVED_FROM_COORDINATES
954160510	4fa7b334-ce0d-4e88-aaae-2e0c138d049e	URN:catalog:CLO:EBIRD:OBS198227469	Animalia	Chordata	Aves	Passeriformes	Mimidae	Toxostoma	Toxostoma lecontei		SPECIES	Toxostoma lecontei Lawrence, 1851	Toxostoma lecontei		US	South of Stoval - Restricted Area	Arizona	PRESENT	3	e2e717bf-551a-4917-bdc9-4fa0f342c530	32.754807	-113.64132							2013-05-22T00:00:00	22	5	2013	5231703	5231703	HUMAN_OBSERVATION	CLO	EBIRD	OBS198227469				CC_BY_4_0		obsr166496			2023-01-24T15:15:45.319Z		CONTINENT_DERIVED_FROM_COORDINATES
954136030	4fa7b334-ce0d-4e88-aaae-2e0c138d049e	URN:catalog:CLO:EBIRD:OBS198241575	Animalia	Chordata	Aves	Passeriformes	Mimidae	Toxostoma	Toxostoma lecontei		SPECIES	Toxostoma lecontei Lawrence, 1851	Toxostoma lecontei		US	excelsior mine road 35.7142x-115.8011 - May 22, 2013, 12:05 PM	California	PRESENT	2	e2e717bf-551a-4917-bdc9-4fa0f342c530	35.71417	-115.80114							2013-05-22T00:00:00	22	5	2013	5231703	5231703	HUMAN_OBSERVATION	CLO	EBIRD	OBS198241575				CC_BY_4_0		obsr123137			2023-01-24T14:58:29.170Z		CONTINENT_DERIVED_FROM_COORDINATES
954119451	4fa7b334-ce0d-4e88-aaae-2e0c138d049e	URN:catalog:CLO:EBIRD:OBS198310746	Animalia	Chordata	Aves	Passeriformes	Mimidae	Toxostoma	Toxostoma lecontei		SPECIES	Toxostoma lecontei Lawrence, 1851	Toxostoma lecontei		US	Borrego Springs--Mesquite Bosque	California	PRESENT	1	e2e717bf-551a-4917-bdc9-4fa0f342c530	33.235176	-116.319725							2003-04-14T00:00:00	14	4	2003	5231703	5231703	HUMAN_OBSERVATION	CLO	EBIRD	OBS198310746				CC_BY_4_0		obsr199119			2023-01-24T14:58:08.886Z		CONTINENT_DERIVED_FROM_COORDINATES
954106404	4fa7b334-ce0d-4e88-aaae-2e0c138d049e	URN:catalog:CLO:EBIRD:OBS198267491	Animalia	Chordata	Aves	Passeriformes	Mimidae	Toxostoma	Toxostoma lecontei		SPECIES	Toxostoma lecontei Lawrence, 1851	Toxostoma lecontei		US	road to pachalka 35.4808x-115.6703 - May 22, 2013, 12:39 PM	California	PRESENT	2	e2e717bf-551a-4917-bdc9-4fa0f342c530	35.480755	-115.670334							2013-05-22T00:00:00	22	5	2013	5231703	5231703	HUMAN_OBSERVATION	CLO	EBIRD	OBS198267491				CC_BY_4_0		obsr123137			2023-01-24T15:12:12.158Z		CONTINENT_DERIVED_FROM_COORDINATES
953771253	4fa7b334-ce0d-4e88-aaae-2e0c138d049e	URN:catalog:CLO:EBIRD:OBS197987676	Animalia	Chordata	Aves	Passeriformes	Mimidae	Toxostoma	Toxostoma lecontei		SPECIES	Toxostoma lecontei Lawrence, 1851	Toxostoma lecontei		US	Baseline Rd & Salome Hwy Thrasher spot	Arizona	PRESENT	4	e2e717bf-551a-4917-bdc9-4fa0f342c530	33.377003	-112.771866							2013-02-23T00:00:00	23	2	2013	5231703	5231703	HUMAN_OBSERVATION	CLO	EBIRD	OBS197987676				CC_BY_4_0		obsr329767			2023-01-24T15:16:12.787Z		CONTINENT_DERIVED_FROM_COORDINATES
953694106	4fa7b334-ce0d-4e88-aaae-2e0c138d049e	URN:catalog:CLO:EBIRD:OBS197890025	Animalia	Chordata	Aves	Passeriformes	Mimidae	Toxostoma	Toxostoma lecontei		SPECIES	Toxostoma lecontei Lawrence, 1851	Toxostoma lecontei		US	Death Valley area	California	PRESENT		e2e717bf-551a-4917-bdc9-4fa0f342c530	36.497272	-117.043396							1997-04-09T00:00:00	9	4	1997	5231703	5231703	HUMAN_OBSERVATION	CLO	EBIRD	OBS197890025				CC_BY_4_0		obsr230544			2023-01-24T14:56:25.893Z		CONTINENT_DERIVED_FROM_COORDINATES
953686701	4fa7b334-ce0d-4e88-aaae-2e0c138d049e	URN:catalog:CLO:EBIRD:OBS197887820	Animalia	Chordata	Aves	Passeriformes	Mimidae	Toxostoma	Toxostoma lecontei		SPECIES	Toxostoma lecontei Lawrence, 1851	Toxostoma lecontei		US	Baseline Rd & Salome Hwy Thrasher spot	Arizona	PRESENT	4	e2e717bf-551a-4917-bdc9-4fa0f342c530	33.377003	-112.771866							2013-02-23T00:00:00	23	2	2013	5231703	5231703	HUMAN_OBSERVATION	CLO	EBIRD	OBS197887820				CC_BY_4_0		obsr163369			2023-01-24T14:58:34.708Z		CONTINENT_DERIVED_FROM_COORDINATES
953477942	4fa7b334-ce0d-4e88-aaae-2e0c138d049e	URN:catalog:CLO:EBIRD:OBS197621911	Animalia	Chordata	Aves	Passeriformes	Mimidae	Toxostoma	Toxostoma lecontei		SPECIES	Toxostoma lecontei Lawrence, 1851	Toxostoma lecontei		US	Joshua Tree NP--Jumbo Rocks Campground	California	PRESENT	2	e2e717bf-551a-4917-bdc9-4fa0f342c530	33.99207	-116.063576							2013-05-18T00:00:00	18	5	2013	5231703	5231703	HUMAN_OBSERVATION	CLO	EBIRD	OBS197621911				CC_BY_4_0		obsr110959			2023-01-24T15:16:11.247Z		CONTINENT_DERIVED_FROM_COORDINATES
953475719	4fa7b334-ce0d-4e88-aaae-2e0c138d049e	URN:catalog:CLO:EBIRD:OBS197637699	Animalia	Chordata	Aves	Passeriformes	Mimidae	Toxostoma	Toxostoma lecontei		SPECIES	Toxostoma lecontei Lawrence, 1851	Toxostoma lecontei		US	Kelbaker Road and Interstate 40, Ca.	California	PRESENT	2	e2e717bf-551a-4917-bdc9-4fa0f342c530	34.737663	-115.67299							2013-05-19T00:00:00	19	5	2013	5231703	5231703	HUMAN_OBSERVATION	CLO	EBIRD	OBS197637699				CC_BY_4_0		obsr153343			2023-01-24T14:57:59.851Z		CONTINENT_DERIVED_FROM_COORDINATES
953444060	4fa7b334-ce0d-4e88-aaae-2e0c138d049e	URN:catalog:CLO:EBIRD:OBS197478813	Animalia	Chordata	Aves	Passeriformes	Mimidae	Toxostoma	Toxostoma lecontei		SPECIES	Toxostoma lecontei Lawrence, 1851	Toxostoma lecontei		US	Borrego Springs--Old Springs Road OSP	California	PRESENT	1	e2e717bf-551a-4917-bdc9-4fa0f342c530	33.257797	-116.294							2013-05-18T00:00:00	18	5	2013	5231703	5231703	HUMAN_OBSERVATION	CLO	EBIRD	OBS197478813				CC_BY_4_0		obsr89742			2023-01-24T15:14:31.076Z		CONTINENT_DERIVED_FROM_COORDINATES
953255593	4fa7b334-ce0d-4e88-aaae-2e0c138d049e	URN:catalog:CLO:EBIRD:OBS197210446	Animalia	Chordata	Aves	Passeriformes	Mimidae	Toxostoma	Toxostoma lecontei		SPECIES	Toxostoma lecontei Lawrence, 1851	Toxostoma lecontei		US	China Lake NAWS--Sewage Ponds (restricted access)	California	PRESENT	2	e2e717bf-551a-4917-bdc9-4fa0f342c530	35.67222	-117.63834							2013-05-15T00:00:00	15	5	2013	5231703	5231703	HUMAN_OBSERVATION	CLO	EBIRD	OBS197210446				CC_BY_4_0		obsr206950			2023-01-24T15:11:46.210Z		CONTINENT_DERIVED_FROM_COORDINATES
953212560	4fa7b334-ce0d-4e88-aaae-2e0c138d049e	URN:catalog:CLO:EBIRD:OBS197267222	Animalia	Chordata	Aves	Passeriformes	Mimidae	Toxostoma	Toxostoma lecontei		SPECIES	Toxostoma lecontei Lawrence, 1851	Toxostoma lecontei		US	China Lake NAWS--Sewage Ponds (restricted access)	California	PRESENT	3	e2e717bf-551a-4917-bdc9-4fa0f342c530	35.67222	-117.63834							2013-05-17T00:00:00	17	5	2013	5231703	5231703	HUMAN_OBSERVATION	CLO	EBIRD	OBS197267222				CC_BY_4_0		obsr206950			2023-01-24T15:14:58.700Z		CONTINENT_DERIVED_FROM_COORDINATES
953075451	4fa7b334-ce0d-4e88-aaae-2e0c138d049e	URN:catalog:CLO:EBIRD:OBS197004342	Animalia	Chordata	Aves	Passeriformes	Mimidae	Toxostoma	Toxostoma lecontei		SPECIES	Toxostoma lecontei Lawrence, 1851	Toxostoma lecontei		US	Cow Heaven Canyon	California	PRESENT	2	e2e717bf-551a-4917-bdc9-4fa0f342c530	35.616444	-118.02531							2013-05-11T00:00:00	11	5	2013	5231703	5231703	HUMAN_OBSERVATION	CLO	EBIRD	OBS197004342				CC_BY_4_0		obsr352054			2023-01-24T14:56:17.657Z		CONTINENT_DERIVED_FROM_COORDINATES
952837517	4fa7b334-ce0d-4e88-aaae-2e0c138d049e	URN:catalog:CLO:EBIRD:OBS196847027	Animalia	Chordata	Aves	Passeriformes	Mimidae	Toxostoma	Toxostoma lecontei		SPECIES	Toxostoma lecontei Lawrence, 1851	Toxostoma lecontei		US	Home	California	PRESENT	1	e2e717bf-551a-4917-bdc9-4fa0f342c530	34.2532	-116.43044							2013-05-15T00:00:00	15	5	2013	5231703	5231703	HUMAN_OBSERVATION	CLO	EBIRD	OBS196847027				CC_BY_4_0		obsr337903			2023-01-24T15:12:06.186Z		CONTINENT_DERIVED_FROM_COORDINATES
952578056	4fa7b334-ce0d-4e88-aaae-2e0c138d049e	URN:catalog:CLO:EBIRD:OBS196528078	Animalia	Chordata	Aves	Passeriformes	Mimidae	Toxostoma	Toxostoma lecontei		SPECIES	Toxostoma lecontei Lawrence, 1851	Toxostoma lecontei		US	Petroleum Club Rd.	California	PRESENT	5	e2e717bf-551a-4917-bdc9-4fa0f342c530	35.084873	-119.397285							1992-04-15T00:00:00	15	4	1992	5231703	5231703	HUMAN_OBSERVATION	CLO	EBIRD	OBS196528078				CC_BY_4_0		obsr219351			2023-01-24T15:14:30.271Z		CONTINENT_DERIVED_FROM_COORDINATES
952560934	4fa7b334-ce0d-4e88-aaae-2e0c138d049e	URN:catalog:CLO:EBIRD:OBS196524744	Animalia	Chordata	Aves	Passeriformes	Mimidae	Toxostoma	Toxostoma lecontei		SPECIES	Toxostoma lecontei Lawrence, 1851	Toxostoma lecontei		US	Joshua Tree NP--Cottonwood Spring	California	PRESENT	1	e2e717bf-551a-4917-bdc9-4fa0f342c530	33.736515	-115.80982							2013-05-13T00:00:00	13	5	2013	5231703	5231703	HUMAN_OBSERVATION	CLO	EBIRD	OBS196524744				CC_BY_4_0		obsr239248			2023-01-24T15:10:22.270Z		CONTINENT_DERIVED_FROM_COORDINATES
952128887	4fa7b334-ce0d-4e88-aaae-2e0c138d049e	URN:catalog:CLO:EBIRD:OBS196174922	Animalia	Chordata	Aves	Passeriformes	Mimidae	Toxostoma	Toxostoma lecontei		SPECIES	Toxostoma lecontei Lawrence, 1851	Toxostoma lecontei		US	Jawbone Canyon Rd.	California	PRESENT	2	e2e717bf-551a-4917-bdc9-4fa0f342c530	35.31665	-118.076096							2013-04-24T00:00:00	24	4	2013	5231703	5231703	HUMAN_OBSERVATION	CLO	EBIRD	OBS196174922				CC_BY_4_0		obsr201422			2023-01-24T15:16:12.307Z		CONTINENT_DERIVED_FROM_COORDINATES
951935610	4fa7b334-ce0d-4e88-aaae-2e0c138d049e	URN:catalog:CLO:EBIRD:OBS196050348	Animalia	Chordata	Aves	Passeriformes	Mimidae	Toxostoma	Toxostoma lecontei		SPECIES	Toxostoma lecontei Lawrence, 1851	Toxostoma lecontei		US	Cow Heaven Canyon	California	PRESENT	2	e2e717bf-551a-4917-bdc9-4fa0f342c530	35.616444	-118.02531							2013-05-11T00:00:00	11	5	2013	5231703	5231703	HUMAN_OBSERVATION	CLO	EBIRD	OBS196050348				CC_BY_4_0		obsr130033			2023-01-24T14:56:24.295Z		CONTINENT_DERIVED_FROM_COORDINATES
951934066	4fa7b334-ce0d-4e88-aaae-2e0c138d049e	URN:catalog:CLO:EBIRD:OBS195916274	Animalia	Chordata	Aves	Passeriformes	Mimidae	Toxostoma	Toxostoma lecontei		SPECIES	Toxostoma lecontei Lawrence, 1851	Toxostoma lecontei		US	Cow Heaven Canyon	California	PRESENT	2	e2e717bf-551a-4917-bdc9-4fa0f342c530	35.616444	-118.02531							2013-05-11T00:00:00	11	5	2013	5231703	5231703	HUMAN_OBSERVATION	CLO	EBIRD	OBS195916274				CC_BY_4_0		obsr346281			2023-01-24T15:12:29.904Z		CONTINENT_DERIVED_FROM_COORDINATES
951590892	4fa7b334-ce0d-4e88-aaae-2e0c138d049e	URN:catalog:CLO:EBIRD:OBS195609890	Animalia	Chordata	Aves	Passeriformes	Mimidae	Toxostoma	Toxostoma lecontei		SPECIES	Toxostoma lecontei Lawrence, 1851	Toxostoma lecontei		US	Socal Pipeline Row, US-CA-Needles - 34.8801x-114.7569 - May 9, 2013, 8:53	California	PRESENT	1	e2e717bf-551a-4917-bdc9-4fa0f342c530	34.880093	-114.756874							2013-05-09T00:00:00	9	5	2013	5231703	5231703	HUMAN_OBSERVATION	CLO	EBIRD	OBS195609890				CC_BY_4_0		obsr169621			2023-01-24T14:58:07.173Z		CONTINENT_DERIVED_FROM_COORDINATES
951368615	4fa7b334-ce0d-4e88-aaae-2e0c138d049e	URN:catalog:CLO:EBIRD:OBS195440293	Animalia	Chordata	Aves	Passeriformes	Mimidae	Toxostoma	Toxostoma lecontei		SPECIES	Toxostoma lecontei Lawrence, 1851	Toxostoma lecontei		US	Mojave Preserve between Goffs and V-4, US-CA - 34.8979x-115.1739 - May 3, 2013, 11:53	California	PRESENT	4	e2e717bf-551a-4917-bdc9-4fa0f342c530	34.897865	-115.173874							2013-05-03T00:00:00	3	5	2013	5231703	5231703	HUMAN_OBSERVATION	CLO	EBIRD	OBS195440293				CC_BY_4_0		obsr169621			2023-01-24T15:11:22.118Z		CONTINENT_DERIVED_FROM_COORDINATES
951368179	4fa7b334-ce0d-4e88-aaae-2e0c138d049e	URN:catalog:CLO:EBIRD:OBS195440378	Animalia	Chordata	Aves	Passeriformes	Mimidae	Toxostoma	Toxostoma lecontei		SPECIES	Toxostoma lecontei Lawrence, 1851	Toxostoma lecontei		US	Mt Springs Rd US-CA - 34.8721x-115.0591 - Apr 17, 2013, 8:48	California	PRESENT	3	e2e717bf-551a-4917-bdc9-4fa0f342c530	34.872112	-115.05909							2013-05-03T00:00:00	3	5	2013	5231703	5231703	HUMAN_OBSERVATION	CLO	EBIRD	OBS195440378				CC_BY_4_0		obsr169621			2023-01-24T14:56:24.267Z		CONTINENT_DERIVED_FROM_COORDINATES
951059172	4fa7b334-ce0d-4e88-aaae-2e0c138d049e	URN:catalog:CLO:EBIRD:OBS194921020	Animalia	Chordata	Aves	Passeriformes	Mimidae	Toxostoma	Toxostoma lecontei		SPECIES	Toxostoma lecontei Lawrence, 1851	Toxostoma lecontei		US	Borrego Springs--Old Springs Road OSP	California	PRESENT	2	e2e717bf-551a-4917-bdc9-4fa0f342c530	33.257797	-116.294							2013-05-05T00:00:00	5	5	2013	5231703	5231703	HUMAN_OBSERVATION	CLO	EBIRD	OBS194921020				CC_BY_4_0		obsr44100			2023-01-24T14:58:03.851Z		CONTINENT_DERIVED_FROM_COORDINATES
951004695	4fa7b334-ce0d-4e88-aaae-2e0c138d049e	URN:catalog:CLO:EBIRD:OBS194970133	Animalia	Chordata	Aves	Passeriformes	Mimidae	Toxostoma	Toxostoma lecontei		SPECIES	Toxostoma lecontei Lawrence, 1851	Toxostoma lecontei		US	Borrego Springs--Old Springs Road OSP	California	PRESENT	2	e2e717bf-551a-4917-bdc9-4fa0f342c530	33.257797	-116.294							2013-05-05T00:00:00	5	5	2013	5231703	5231703	HUMAN_OBSERVATION	CLO	EBIRD	OBS194970133				CC_BY_4_0		obsr221160			2023-01-24T15:15:47.281Z		CONTINENT_DERIVED_FROM_COORDINATES
950891699	4fa7b334-ce0d-4e88-aaae-2e0c138d049e	URN:catalog:CLO:EBIRD:OBS194844182	Animalia	Chordata	Aves	Passeriformes	Mimidae	Toxostoma	Toxostoma lecontei		SPECIES	Toxostoma lecontei Lawrence, 1851	Toxostoma lecontei		US	Jawbone Canyon Rd(2)	California	PRESENT	2	e2e717bf-551a-4917-bdc9-4fa0f342c530	35.315678	-118.054756							2013-04-24T00:00:00	24	4	2013	5231703	5231703	HUMAN_OBSERVATION	CLO	EBIRD	OBS194844182				CC_BY_4_0		obsr97838			2023-01-24T15:17:27.423Z		CONTINENT_DERIVED_FROM_COORDINATES
950555319	4fa7b334-ce0d-4e88-aaae-2e0c138d049e	URN:catalog:CLO:EBIRD:OBS194578494	Animalia	Chordata	Aves	Passeriformes	Mimidae	Toxostoma	Toxostoma lecontei		SPECIES	Toxostoma lecontei Lawrence, 1851	Toxostoma lecontei		US	Borrego Springs--Old Springs Road OSP	California	PRESENT	2	e2e717bf-551a-4917-bdc9-4fa0f342c530	33.257797	-116.294							2013-05-05T00:00:00	5	5	2013	5231703	5231703	HUMAN_OBSERVATION	CLO	EBIRD	OBS194578494				CC_BY_4_0		obsr92999			2023-01-24T14:58:01.677Z		CONTINENT_DERIVED_FROM_COORDINATES
950418211	4fa7b334-ce0d-4e88-aaae-2e0c138d049e	URN:catalog:CLO:EBIRD:OBS194341654	Animalia	Chordata	Aves	Passeriformes	Mimidae	Toxostoma	Toxostoma lecontei		SPECIES	Toxostoma lecontei Lawrence, 1851	Toxostoma lecontei		US	Harper Dry Lake	California	PRESENT	1	e2e717bf-551a-4917-bdc9-4fa0f342c530	35.010677	-117.29282							2013-04-26T00:00:00	26	4	2013	5231703	5231703	HUMAN_OBSERVATION	CLO	EBIRD	OBS194341654				CC_BY_4_0		obsr99046			2023-01-24T14:58:17.842Z		CONTINENT_DERIVED_FROM_COORDINATES
950288285	4fa7b334-ce0d-4e88-aaae-2e0c138d049e	URN:catalog:CLO:EBIRD:OBS194016580	Animalia	Chordata	Aves	Passeriformes	Mimidae	Toxostoma	Toxostoma lecontei		SPECIES	Toxostoma lecontei Lawrence, 1851	Toxostoma lecontei		US	Gato Montes- Lower Joshuas	California	PRESENT	1	e2e717bf-551a-4917-bdc9-4fa0f342c530	34.869877	-118.603935							2013-04-28T00:00:00	28	4	2013	5231703	5231703	HUMAN_OBSERVATION	CLO	EBIRD	OBS194016580				CC_BY_4_0		obsr291112			2023-01-24T15:15:12.611Z		CONTINENT_DERIVED_FROM_COORDINATES
950164590	4fa7b334-ce0d-4e88-aaae-2e0c138d049e	URN:catalog:CLO:EBIRD:OBS194147503	Animalia	Chordata	Aves	Passeriformes	Mimidae	Toxostoma	Toxostoma lecontei		SPECIES	Toxostoma lecontei Lawrence, 1851	Toxostoma lecontei		US	Taft	California	PRESENT	2	e2e717bf-551a-4917-bdc9-4fa0f342c530	35.14324	-119.45949							2013-04-25T00:00:00	25	4	2013	5231703	5231703	HUMAN_OBSERVATION	CLO	EBIRD	OBS194147503				CC_BY_4_0		obsr207922			2023-01-24T15:15:33.157Z		CONTINENT_DERIVED_FROM_COORDINATES
949981936	4fa7b334-ce0d-4e88-aaae-2e0c138d049e	URN:catalog:CLO:EBIRD:OBS193756323	Animalia	Chordata	Aves	Passeriformes	Mimidae	Toxostoma	Toxostoma lecontei		SPECIES	Toxostoma lecontei Lawrence, 1851	Toxostoma lecontei		US	Lone Pine Visitor Center	California	PRESENT	1	e2e717bf-551a-4917-bdc9-4fa0f342c530	36.60199	-118.06157							2013-04-20T00:00:00	20	4	2013	5231703	5231703	HUMAN_OBSERVATION	CLO	EBIRD	OBS193756323				CC_BY_4_0		obsr295607			2023-01-24T14:58:29.832Z		CONTINENT_DERIVED_FROM_COORDINATES
949777185	4fa7b334-ce0d-4e88-aaae-2e0c138d049e	URN:catalog:CLO:EBIRD:OBS193543792	Animalia	Chordata	Aves	Passeriformes	Mimidae	Toxostoma	Toxostoma lecontei		SPECIES	Toxostoma lecontei Lawrence, 1851	Toxostoma lecontei		US	Jawbone Canyon Rd(2)	California	PRESENT	2	e2e717bf-551a-4917-bdc9-4fa0f342c530	35.315678	-118.054756							2013-04-24T00:00:00	24	4	2013	5231703	5231703	HUMAN_OBSERVATION	CLO	EBIRD	OBS193543792				CC_BY_4_0		obsr228635			2023-01-24T14:58:29.240Z		CONTINENT_DERIVED_FROM_COORDINATES
949717640	4fa7b334-ce0d-4e88-aaae-2e0c138d049e	URN:catalog:CLO:EBIRD:OBS193586850	Animalia	Chordata	Aves	Passeriformes	Mimidae	Toxostoma	Toxostoma lecontei		SPECIES	Toxostoma lecontei Lawrence, 1851	Toxostoma lecontei		US	Jawbone Canyon Rd(2)	California	PRESENT	2	e2e717bf-551a-4917-bdc9-4fa0f342c530	35.315678	-118.054756							2013-04-24T00:00:00	24	4	2013	5231703	5231703	HUMAN_OBSERVATION	CLO	EBIRD	OBS193586850				CC_BY_4_0		obsr276800			2023-01-24T15:11:31.656Z		CONTINENT_DERIVED_FROM_COORDINATES
949616805	4fa7b334-ce0d-4e88-aaae-2e0c138d049e	URN:catalog:CLO:EBIRD:OBS193500266	Animalia	Chordata	Aves	Passeriformes	Mimidae	Toxostoma	Toxostoma lecontei		SPECIES	Toxostoma lecontei Lawrence, 1851	Toxostoma lecontei		US	Joshua Tree NP--Jumbo Rocks Campground	California	PRESENT	2	e2e717bf-551a-4917-bdc9-4fa0f342c530	33.99207	-116.063576							2013-04-25T00:00:00	25	4	2013	5231703	5231703	HUMAN_OBSERVATION	CLO	EBIRD	OBS193500266				CC_BY_4_0		obsr227877			2023-01-24T14:58:34.470Z		CONTINENT_DERIVED_FROM_COORDINATES
949578047	4fa7b334-ce0d-4e88-aaae-2e0c138d049e	URN:catalog:CLO:EBIRD:OBS193414522	Animalia	Chordata	Aves	Passeriformes	Mimidae	Toxostoma	Toxostoma lecontei		SPECIES	Toxostoma lecontei Lawrence, 1851	Toxostoma lecontei		MX	El Golfo de Santa Clara	Sonora	PRESENT		e2e717bf-551a-4917-bdc9-4fa0f342c530	31.669561	-114.46211							2013-04-28T00:00:00	28	4	2013	5231703	5231703	HUMAN_OBSERVATION	CLO	EBIRD	OBS193414522				CC_BY_4_0		obsr320179			2023-01-24T14:57:50.295Z		CONTINENT_DERIVED_FROM_COORDINATES
949312665	4fa7b334-ce0d-4e88-aaae-2e0c138d049e	URN:catalog:CLO:EBIRD:OBS193056382	Animalia	Chordata	Aves	Passeriformes	Mimidae	Toxostoma	Toxostoma lecontei		SPECIES	Toxostoma lecontei Lawrence, 1851	Toxostoma lecontei		US	Borrego Springs--Old Springs Road OSP	California	PRESENT	2	e2e717bf-551a-4917-bdc9-4fa0f342c530	33.257797	-116.294							2013-04-27T00:00:00	27	4	2013	5231703	5231703	HUMAN_OBSERVATION	CLO	EBIRD	OBS193056382				CC_BY_4_0		obsr110959			2023-01-24T14:58:30.798Z		CONTINENT_DERIVED_FROM_COORDINATES
949288419	4fa7b334-ce0d-4e88-aaae-2e0c138d049e	URN:catalog:CLO:EBIRD:OBS193060730	Animalia	Chordata	Aves	Passeriformes	Mimidae	Toxostoma	Toxostoma lecontei		SPECIES	Toxostoma lecontei Lawrence, 1851	Toxostoma lecontei		US	Borrego Springs--Old Springs Road OSP	California	PRESENT	2	e2e717bf-551a-4917-bdc9-4fa0f342c530	33.257797	-116.294							2013-04-27T00:00:00	27	4	2013	5231703	5231703	HUMAN_OBSERVATION	CLO	EBIRD	OBS193060730				CC_BY_4_0		obsr268335			2023-01-24T14:58:36.784Z		CONTINENT_DERIVED_FROM_COORDINATES
948879839	4fa7b334-ce0d-4e88-aaae-2e0c138d049e	URN:catalog:CLO:EBIRD:OBS192643990	Animalia	Chordata	Aves	Passeriformes	Mimidae	Toxostoma	Toxostoma lecontei		SPECIES	Toxostoma lecontei Lawrence, 1851	Toxostoma lecontei		US	Western Joshuas	California	PRESENT	2	e2e717bf-551a-4917-bdc9-4fa0f342c530	34.86181	-118.626144							2013-04-13T00:00:00	13	4	2013	5231703	5231703	HUMAN_OBSERVATION	CLO	EBIRD	OBS192643990				CC_BY_4_0		obsr291112			2023-01-24T15:12:37.015Z		CONTINENT_DERIVED_FROM_COORDINATES
948875140	4fa7b334-ce0d-4e88-aaae-2e0c138d049e	URN:catalog:CLO:EBIRD:OBS192624560	Animalia	Chordata	Aves	Passeriformes	Mimidae	Toxostoma	Toxostoma lecontei		SPECIES	Toxostoma lecontei Lawrence, 1851	Toxostoma lecontei		US	Desert NWR--Corn Creek (Entrance Rd.)	Nevada	PRESENT	1	e2e717bf-551a-4917-bdc9-4fa0f342c530	36.432606	-115.38348							2013-04-25T00:00:00	25	4	2013	5231703	5231703	HUMAN_OBSERVATION	CLO	EBIRD	OBS192624560				CC_BY_4_0		obsr39702			2023-01-24T15:16:10.052Z		CONTINENT_DERIVED_FROM_COORDINATES
948716644	4fa7b334-ce0d-4e88-aaae-2e0c138d049e	URN:catalog:CLO:EBIRD:OBS192347773	Animalia	Chordata	Aves	Passeriformes	Mimidae	Toxostoma	Toxostoma lecontei		SPECIES	Toxostoma lecontei Lawrence, 1851	Toxostoma lecontei		US	Baseline Rd & Salome Hwy Thrasher spot	Arizona	PRESENT	1	e2e717bf-551a-4917-bdc9-4fa0f342c530	33.377003	-112.771866							2008-02-28T00:00:00	28	2	2008	5231703	5231703	HUMAN_OBSERVATION	CLO	EBIRD	OBS192347773				CC_BY_4_0		obsr399103			2023-01-24T14:58:47.881Z		CONTINENT_DERIVED_FROM_COORDINATES
948638152	4fa7b334-ce0d-4e88-aaae-2e0c138d049e	URN:catalog:CLO:EBIRD:OBS192447953	Animalia	Chordata	Aves	Passeriformes	Mimidae	Toxostoma	Toxostoma lecontei		SPECIES	Toxostoma lecontei Lawrence, 1851	Toxostoma lecontei		US	Eastern Sierra Interagency Center, Lone Pine, CA	California	PRESENT	2	e2e717bf-551a-4917-bdc9-4fa0f342c530	36.578552	-118.054855							2013-04-18T00:00:00	18	4	2013	5231703	5231703	HUMAN_OBSERVATION	CLO	EBIRD	OBS192447953				CC_BY_4_0		obsr218158			2023-01-24T15:16:05.772Z		CONTINENT_DERIVED_FROM_COORDINATES
948598053	4fa7b334-ce0d-4e88-aaae-2e0c138d049e	URN:catalog:CLO:EBIRD:OBS192299649	Animalia	Chordata	Aves	Passeriformes	Mimidae	Toxostoma	Toxostoma lecontei		SPECIES	Toxostoma lecontei Lawrence, 1851	Toxostoma lecontei		US	Antelope Valley--10th St. E at Blackbird Ln.	California	PRESENT	1	e2e717bf-551a-4917-bdc9-4fa0f342c530	34.608574	-118.11294							1996-03-20T00:00:00	20	3	1996	5231703	5231703	HUMAN_OBSERVATION	CLO	EBIRD	OBS192299649				CC_BY_4_0		obsr319794			2023-01-24T14:58:27.693Z		CONTINENT_DERIVED_FROM_COORDINATES
948593692	4fa7b334-ce0d-4e88-aaae-2e0c138d049e	URN:catalog:CLO:EBIRD:OBS192478238	Animalia	Chordata	Aves	Passeriformes	Mimidae	Toxostoma	Toxostoma lecontei		SPECIES	Toxostoma lecontei Lawrence, 1851	Toxostoma lecontei		US	Powerline Rd.	California	PRESENT	1	e2e717bf-551a-4917-bdc9-4fa0f342c530	34.996113	-117.35802							2013-04-17T00:00:00	17	4	2013	5231703	5231703	HUMAN_OBSERVATION	CLO	EBIRD	OBS192478238				CC_BY_4_0		obsr221425			2023-01-24T15:17:02.458Z		CONTINENT_DERIVED_FROM_COORDINATES
948557713	4fa7b334-ce0d-4e88-aaae-2e0c138d049e	URN:catalog:CLO:EBIRD:OBS192381734	Animalia	Chordata	Aves	Passeriformes	Mimidae	Toxostoma	Toxostoma lecontei		SPECIES	Toxostoma lecontei Lawrence, 1851	Toxostoma lecontei		US	South of Dateland - Restricted Area	Arizona	PRESENT	2	e2e717bf-551a-4917-bdc9-4fa0f342c530	32.7073	-113.64896							2013-04-16T00:00:00	16	4	2013	5231703	5231703	HUMAN_OBSERVATION	CLO	EBIRD	OBS192381734				CC_BY_4_0		obsr166496			2023-01-24T15:15:05.695Z		CONTINENT_DERIVED_FROM_COORDINATES
948550322	4fa7b334-ce0d-4e88-aaae-2e0c138d049e	URN:catalog:CLO:EBIRD:OBS192368054	Animalia	Chordata	Aves	Passeriformes	Mimidae	Toxostoma	Toxostoma lecontei		SPECIES	Toxostoma lecontei Lawrence, 1851	Toxostoma lecontei		US	Borrego Springs--Old Springs Road OSP	California	PRESENT	1	e2e717bf-551a-4917-bdc9-4fa0f342c530	33.257797	-116.294							2013-03-02T00:00:00	2	3	2013	5231703	5231703	HUMAN_OBSERVATION	CLO	EBIRD	OBS192368054				CC_BY_4_0		obsr401105			2023-01-24T15:16:16.474Z		CONTINENT_DERIVED_FROM_COORDINATES
948130459	4fa7b334-ce0d-4e88-aaae-2e0c138d049e	URN:catalog:CLO:EBIRD:OBS191906695	Animalia	Chordata	Aves	Passeriformes	Mimidae	Toxostoma	Toxostoma lecontei		SPECIES	Toxostoma lecontei Lawrence, 1851	Toxostoma lecontei		US	Warm Springs Road	California	PRESENT	1	e2e717bf-551a-4917-bdc9-4fa0f342c530	37.32526	-118.314							1994-10-16T00:00:00	16	10	1994	5231703	5231703	HUMAN_OBSERVATION	CLO	EBIRD	OBS191906695				CC_BY_4_0		obsr140586			2023-01-24T15:17:22.154Z		CONTINENT_DERIVED_FROM_COORDINATES
948064406	4fa7b334-ce0d-4e88-aaae-2e0c138d049e	URN:catalog:CLO:EBIRD:OBS191785009	Animalia	Chordata	Aves	Passeriformes	Mimidae	Toxostoma	Toxostoma lecontei		SPECIES	Toxostoma lecontei Lawrence, 1851	Toxostoma lecontei		US	Warm Springs Road	California	PRESENT	1	e2e717bf-551a-4917-bdc9-4fa0f342c530	37.32526	-118.314							1994-10-16T00:00:00	16	10	1994	5231703	5231703	HUMAN_OBSERVATION	CLO	EBIRD	OBS191785009				CC_BY_4_0		obsr204942			2023-01-24T15:19:24.850Z		CONTINENT_DERIVED_FROM_COORDINATES
947970373	4fa7b334-ce0d-4e88-aaae-2e0c138d049e	URN:catalog:CLO:EBIRD:OBS191741267	Animalia	Chordata	Aves	Passeriformes	Mimidae	Toxostoma	Toxostoma lecontei		SPECIES	Toxostoma lecontei Lawrence, 1851	Toxostoma lecontei		US	CA-Lone Pine, Eastern Sierra Interagency Center	California	PRESENT	1	e2e717bf-551a-4917-bdc9-4fa0f342c530	36.57823	-118.05595							2013-04-20T00:00:00	20	4	2013	5231703	5231703	HUMAN_OBSERVATION	CLO	EBIRD	OBS191741267				CC_BY_4_0		obsr200980			2023-01-24T15:16:16.049Z		CONTINENT_DERIVED_FROM_COORDINATES
947742363	4fa7b334-ce0d-4e88-aaae-2e0c138d049e	URN:catalog:CLO:EBIRD:OBS191296950	Animalia	Chordata	Aves	Passeriformes	Mimidae	Toxostoma	Toxostoma lecontei		SPECIES	Toxostoma lecontei Lawrence, 1851	Toxostoma lecontei		US	Baseline Rd & Salome Hwy Thrasher spot	Arizona	PRESENT	2	e2e717bf-551a-4917-bdc9-4fa0f342c530	33.377003	-112.771866							2013-03-14T00:00:00	14	3	2013	5231703	5231703	HUMAN_OBSERVATION	CLO	EBIRD	OBS191296950				CC_BY_4_0		obsr165045			2023-01-24T15:10:00.798Z		CONTINENT_DERIVED_FROM_COORDINATES
947501914	4fa7b334-ce0d-4e88-aaae-2e0c138d049e	URN:catalog:CLO:EBIRD:OBS191123758	Animalia	Chordata	Aves	Passeriformes	Mimidae	Toxostoma	Toxostoma lecontei		SPECIES	Toxostoma lecontei Lawrence, 1851	Toxostoma lecontei		US	Baseline Rd & Salome Hwy Thrasher spot	Arizona	PRESENT	1	e2e717bf-551a-4917-bdc9-4fa0f342c530	33.377003	-112.771866							2013-04-11T00:00:00	11	4	2013	5231703	5231703	HUMAN_OBSERVATION	CLO	EBIRD	OBS191123758				CC_BY_4_0		obsr201044			2023-01-24T15:11:30.234Z		CONTINENT_DERIVED_FROM_COORDINATES
947319189	4fa7b334-ce0d-4e88-aaae-2e0c138d049e	URN:catalog:CLO:EBIRD:OBS190945894	Animalia	Chordata	Aves	Passeriformes	Mimidae	Toxostoma	Toxostoma lecontei		SPECIES	Toxostoma lecontei Lawrence, 1851	Toxostoma lecontei		US	China Lake NAWS--Sewage Ponds (restricted access)	California	PRESENT	1	e2e717bf-551a-4917-bdc9-4fa0f342c530	35.67222	-117.63834							2013-04-11T00:00:00	11	4	2013	5231703	5231703	HUMAN_OBSERVATION	CLO	EBIRD	OBS190945894				CC_BY_4_0		obsr60422			2023-01-24T15:16:05.276Z		CONTINENT_DERIVED_FROM_COORDINATES
947032886	4fa7b334-ce0d-4e88-aaae-2e0c138d049e	URN:catalog:CLO:EBIRD:OBS190780337	Animalia	Chordata	Aves	Passeriformes	Mimidae	Toxostoma	Toxostoma lecontei		SPECIES	Toxostoma lecontei Lawrence, 1851	Toxostoma lecontei		US	Mojave National Preserve-- Kelbaker Road	California	PRESENT	4	e2e717bf-551a-4917-bdc9-4fa0f342c530	34.727795	-115.6772							2013-04-14T00:00:00	14	4	2013	5231703	5231703	HUMAN_OBSERVATION	CLO	EBIRD	OBS190780337				CC_BY_4_0		obsr227469			2023-01-24T14:57:15.016Z		CONTINENT_DERIVED_FROM_COORDINATES
947021319	4fa7b334-ce0d-4e88-aaae-2e0c138d049e	URN:catalog:CLO:EBIRD:OBS190595371	Animalia	Chordata	Aves	Passeriformes	Mimidae	Toxostoma	Toxostoma lecontei		SPECIES	Toxostoma lecontei Lawrence, 1851	Toxostoma lecontei		US	Mojave National Preserve-- Kelbaker Road	California	PRESENT	4	e2e717bf-551a-4917-bdc9-4fa0f342c530	34.727795	-115.6772							2013-04-14T00:00:00	14	4	2013	5231703	5231703	HUMAN_OBSERVATION	CLO	EBIRD	OBS190595371				CC_BY_4_0		obsr116637			2023-01-24T14:56:45.472Z		CONTINENT_DERIVED_FROM_COORDINATES
947005697	4fa7b334-ce0d-4e88-aaae-2e0c138d049e	URN:catalog:CLO:EBIRD:OBS190780327	Animalia	Chordata	Aves	Passeriformes	Mimidae	Toxostoma	Toxostoma lecontei		SPECIES	Toxostoma lecontei Lawrence, 1851	Toxostoma lecontei		US	Mojave National Preserve--Black Canyon Rd south of Hole-in-Wall	California	PRESENT	1	e2e717bf-551a-4917-bdc9-4fa0f342c530	35.02318	-115.38623							2013-04-14T00:00:00	14	4	2013	5231703	5231703	HUMAN_OBSERVATION	CLO	EBIRD	OBS190780327				CC_BY_4_0		obsr227469			2023-01-24T14:56:16.800Z		CONTINENT_DERIVED_FROM_COORDINATES
946966207	4fa7b334-ce0d-4e88-aaae-2e0c138d049e	URN:catalog:CLO:EBIRD:OBS190628885	Animalia	Chordata	Aves	Passeriformes	Mimidae	Toxostoma	Toxostoma lecontei		SPECIES	Toxostoma lecontei Lawrence, 1851	Toxostoma lecontei		US	Baseline Rd & Salome Hwy Thrasher spot	Arizona	PRESENT	1	e2e717bf-551a-4917-bdc9-4fa0f342c530	33.377003	-112.771866							2013-04-13T00:00:00	13	4	2013	5231703	5231703	HUMAN_OBSERVATION	CLO	EBIRD	OBS190628885				CC_BY_4_0		obsr44684			2023-01-24T14:57:52.863Z		CONTINENT_DERIVED_FROM_COORDINATES
946949975	4fa7b334-ce0d-4e88-aaae-2e0c138d049e	URN:catalog:CLO:EBIRD:OBS190625959	Animalia	Chordata	Aves	Passeriformes	Mimidae	Toxostoma	Toxostoma lecontei		SPECIES	Toxostoma lecontei Lawrence, 1851	Toxostoma lecontei		US	Eastern Sierra Headquarters	California	PRESENT	1	e2e717bf-551a-4917-bdc9-4fa0f342c530	36.575974	-118.05308							2013-04-13T00:00:00	13	4	2013	5231703	5231703	HUMAN_OBSERVATION	CLO	EBIRD	OBS190625959				CC_BY_4_0		obsr260675			2023-01-24T15:10:25.783Z		CONTINENT_DERIVED_FROM_COORDINATES
946939179	4fa7b334-ce0d-4e88-aaae-2e0c138d049e	URN:catalog:CLO:EBIRD:OBS190568702	Animalia	Chordata	Aves	Passeriformes	Mimidae	Toxostoma	Toxostoma lecontei		SPECIES	Toxostoma lecontei Lawrence, 1851	Toxostoma lecontei		US	Mojave National Preserve--Black Canyon Rd south of Hole-in-Wall	California	PRESENT	1	e2e717bf-551a-4917-bdc9-4fa0f342c530	35.02318	-115.38623							2013-04-14T00:00:00	14	4	2013	5231703	5231703	HUMAN_OBSERVATION	CLO	EBIRD	OBS190568702				CC_BY_4_0		obsr116637			2023-01-24T14:58:42.295Z		CONTINENT_DERIVED_FROM_COORDINATES
946765108	4fa7b334-ce0d-4e88-aaae-2e0c138d049e	URN:catalog:CLO:EBIRD:OBS190529964	Animalia	Chordata	Aves	Passeriformes	Mimidae	Toxostoma	Toxostoma lecontei		SPECIES	Toxostoma lecontei Lawrence, 1851	Toxostoma lecontei		US	Petroleum Club Rd.	California	PRESENT	4	e2e717bf-551a-4917-bdc9-4fa0f342c530	35.084873	-119.397285							1987-08-04T00:00:00	4	8	1987	5231703	5231703	HUMAN_OBSERVATION	CLO	EBIRD	OBS190529964				CC_BY_4_0		obsr230086			2023-01-24T15:11:29.950Z		CONTINENT_DERIVED_FROM_COORDINATES
946571379	4fa7b334-ce0d-4e88-aaae-2e0c138d049e	URN:catalog:CLO:EBIRD:OBS190189691	Animalia	Chordata	Aves	Passeriformes	Mimidae	Toxostoma	Toxostoma lecontei		SPECIES	Toxostoma lecontei Lawrence, 1851	Toxostoma lecontei		US	Baseline Rd & Salome Hwy Thrasher spot	Arizona	PRESENT	1	e2e717bf-551a-4917-bdc9-4fa0f342c530	33.377003	-112.771866							2013-04-02T00:00:00	2	4	2013	5231703	5231703	HUMAN_OBSERVATION	CLO	EBIRD	OBS190189691				CC_BY_4_0		obsr171915			2023-01-24T15:16:06.338Z		CONTINENT_DERIVED_FROM_COORDINATES
946454234	4fa7b334-ce0d-4e88-aaae-2e0c138d049e	URN:catalog:CLO:EBIRD:OBS190022833	Animalia	Chordata	Aves	Passeriformes	Mimidae	Toxostoma	Toxostoma lecontei		SPECIES	Toxostoma lecontei Lawrence, 1851	Toxostoma lecontei		US	Petroleum Club Rd.	California	PRESENT	2	e2e717bf-551a-4917-bdc9-4fa0f342c530	35.084873	-119.397285							2013-04-10T00:00:00	10	4	2013	5231703	5231703	HUMAN_OBSERVATION	CLO	EBIRD	OBS190022833				CC_BY_4_0		obsr27993			2023-01-24T15:15:29.114Z		CONTINENT_DERIVED_FROM_COORDINATES
946430889	4fa7b334-ce0d-4e88-aaae-2e0c138d049e	URN:catalog:CLO:EBIRD:OBS190053795	Animalia	Chordata	Aves	Passeriformes	Mimidae	Toxostoma	Toxostoma lecontei		SPECIES	Toxostoma lecontei Lawrence, 1851	Toxostoma lecontei		US	Komatke area	Arizona	PRESENT	1	e2e717bf-551a-4917-bdc9-4fa0f342c530	33.2806	-112.18346							1973-05-26T00:00:00	26	5	1973	5231703	5231703	HUMAN_OBSERVATION	CLO	EBIRD	OBS190053795				CC_BY_4_0		obsr229717			2023-01-24T14:56:20.088Z		CONTINENT_DERIVED_FROM_COORDINATES
946369474	4fa7b334-ce0d-4e88-aaae-2e0c138d049e	URN:catalog:CLO:EBIRD:OBS190094012	Animalia	Chordata	Aves	Passeriformes	Mimidae	Toxostoma	Toxostoma lecontei		SPECIES	Toxostoma lecontei Lawrence, 1851	Toxostoma lecontei		US	Grapevine Cyn (N end, in NV)	Nevada	PRESENT	1	e2e717bf-551a-4917-bdc9-4fa0f342c530	37.075516	-117.270676							1979-05-29T00:00:00	29	5	1979	5231703	5231703	HUMAN_OBSERVATION	CLO	EBIRD	OBS190094012				CC_BY_4_0		obsr107968			2023-01-24T15:15:03.060Z		CONTINENT_DERIVED_FROM_COORDINATES
946349517	4fa7b334-ce0d-4e88-aaae-2e0c138d049e	URN:catalog:CLO:EBIRD:OBS189961677	Animalia	Chordata	Aves	Passeriformes	Mimidae	Toxostoma	Toxostoma lecontei		SPECIES	Toxostoma lecontei Lawrence, 1851	Toxostoma lecontei		US	Joshua Tree NP--Barker Dam area	California	PRESENT	3	e2e717bf-551a-4917-bdc9-4fa0f342c530	34.0309	-116.1463							1978-04-23T00:00:00	23	4	1978	5231703	5231703	HUMAN_OBSERVATION	CLO	EBIRD	OBS189961677				CC_BY_4_0		obsr107968			2023-01-24T14:57:58.109Z		CONTINENT_DERIVED_FROM_COORDINATES
946273110	4fa7b334-ce0d-4e88-aaae-2e0c138d049e	URN:catalog:CLO:EBIRD:OBS189813440	Animalia	Chordata	Aves	Passeriformes	Mimidae	Toxostoma	Toxostoma lecontei		SPECIES	Toxostoma lecontei Lawrence, 1851	Toxostoma lecontei		US	South of Dateland - Restricted Area	Arizona	PRESENT	5	e2e717bf-551a-4917-bdc9-4fa0f342c530	32.707775	-113.6491							2013-04-09T00:00:00	9	4	2013	5231703	5231703	HUMAN_OBSERVATION	CLO	EBIRD	OBS189813440				CC_BY_4_0		obsr166496			2023-01-24T14:58:27.372Z		CONTINENT_DERIVED_FROM_COORDINATES
946178275	4fa7b334-ce0d-4e88-aaae-2e0c138d049e	URN:catalog:CLO:EBIRD:OBS189738232	Animalia	Chordata	Aves	Passeriformes	Mimidae	Toxostoma	Toxostoma lecontei		SPECIES	Toxostoma lecontei Lawrence, 1851	Toxostoma lecontei		US	US-AZ-Buckeye-3071-3171 S Powers Butte Rd	Arizona	PRESENT	2	e2e717bf-551a-4917-bdc9-4fa0f342c530	33.430702	-112.73441							2013-03-04T00:00:00	4	3	2013	5231703	5231703	HUMAN_OBSERVATION	CLO	EBIRD	OBS189738232				CC_BY_4_0		obsr187813			2023-01-24T15:19:23.184Z		CONTINENT_DERIVED_FROM_COORDINATES
945611941	4fa7b334-ce0d-4e88-aaae-2e0c138d049e	URN:catalog:CLO:EBIRD:OBS188935633	Animalia	Chordata	Aves	Passeriformes	Mimidae	Toxostoma	Toxostoma lecontei		SPECIES	Toxostoma lecontei Lawrence, 1851	Toxostoma lecontei		US	Baseline Rd & Salome Hwy Thrasher spot	Arizona	PRESENT	2	e2e717bf-551a-4917-bdc9-4fa0f342c530	33.377003	-112.771866							2013-04-04T00:00:00	4	4	2013	5231703	5231703	HUMAN_OBSERVATION	CLO	EBIRD	OBS188935633				CC_BY_4_0		obsr328967			2023-01-24T15:10:09.046Z		CONTINENT_DERIVED_FROM_COORDINATES
945407618	4fa7b334-ce0d-4e88-aaae-2e0c138d049e	URN:catalog:CLO:EBIRD:OBS188811588	Animalia	Chordata	Aves	Passeriformes	Mimidae	Toxostoma	Toxostoma lecontei		SPECIES	Toxostoma lecontei Lawrence, 1851	Toxostoma lecontei		US	Joshua Tree NP--Black Rock Campground	California	PRESENT	1	e2e717bf-551a-4917-bdc9-4fa0f342c530	34.07388	-116.39063							2013-04-02T00:00:00	2	4	2013	5231703	5231703	HUMAN_OBSERVATION	CLO	EBIRD	OBS188811588				CC_BY_4_0		obsr321790			2023-01-24T15:15:03.426Z		CONTINENT_DERIVED_FROM_COORDINATES
945360538	4fa7b334-ce0d-4e88-aaae-2e0c138d049e	URN:catalog:CLO:EBIRD:OBS188724077	Animalia	Chordata	Aves	Passeriformes	Mimidae	Toxostoma	Toxostoma lecontei		SPECIES	Toxostoma lecontei Lawrence, 1851	Toxostoma lecontei		US	South of Dateland - Restricted Area	Arizona	PRESENT	2	e2e717bf-551a-4917-bdc9-4fa0f342c530	32.73228	-113.62846							2013-04-03T00:00:00	3	4	2013	5231703	5231703	HUMAN_OBSERVATION	CLO	EBIRD	OBS188724077				CC_BY_4_0		obsr166496			2023-01-24T14:56:48.619Z		CONTINENT_DERIVED_FROM_COORDINATES
945355904	4fa7b334-ce0d-4e88-aaae-2e0c138d049e	URN:catalog:CLO:EBIRD:OBS188724106	Animalia	Chordata	Aves	Passeriformes	Mimidae	Toxostoma	Toxostoma lecontei		SPECIES	Toxostoma lecontei Lawrence, 1851	Toxostoma lecontei		US	South of Dateland - Restricted Area	Arizona	PRESENT	7	e2e717bf-551a-4917-bdc9-4fa0f342c530	32.73306	-113.66307							2013-03-27T00:00:00	27	3	2013	5231703	5231703	HUMAN_OBSERVATION	CLO	EBIRD	OBS188724106				CC_BY_4_0		obsr166496			2023-01-24T15:15:58.209Z		CONTINENT_DERIVED_FROM_COORDINATES
945252347	4fa7b334-ce0d-4e88-aaae-2e0c138d049e	URN:catalog:CLO:EBIRD:OBS188592992	Animalia	Chordata	Aves	Passeriformes	Mimidae	Toxostoma	Toxostoma lecontei		SPECIES	Toxostoma lecontei Lawrence, 1851	Toxostoma lecontei		US	Baseline Rd & Salome Hwy Thrasher spot	Arizona	PRESENT	3	e2e717bf-551a-4917-bdc9-4fa0f342c530	33.377003	-112.771866							2013-04-02T00:00:00	2	4	2013	5231703	5231703	HUMAN_OBSERVATION	CLO	EBIRD	OBS188592992				CC_BY_4_0		obsr88008			2023-01-24T14:56:10.404Z		CONTINENT_DERIVED_FROM_COORDINATES
945005949	4fa7b334-ce0d-4e88-aaae-2e0c138d049e	URN:catalog:CLO:EBIRD:OBS188168875	Animalia	Chordata	Aves	Passeriformes	Mimidae	Toxostoma	Toxostoma lecontei		SPECIES	Toxostoma lecontei Lawrence, 1851	Toxostoma lecontei		US	Anza-Borrego Desert SP--Clark Dry Lake	California	PRESENT	1	e2e717bf-551a-4917-bdc9-4fa0f342c530	33.33555	-116.281876							2013-03-30T00:00:00	30	3	2013	5231703	5231703	HUMAN_OBSERVATION	CLO	EBIRD	OBS188168875				CC_BY_4_0		obsr116502			2023-01-24T14:58:11.266Z		CONTINENT_DERIVED_FROM_COORDINATES
945005330	4fa7b334-ce0d-4e88-aaae-2e0c138d049e	URN:catalog:CLO:EBIRD:OBS188177276	Animalia	Chordata	Aves	Passeriformes	Mimidae	Toxostoma	Toxostoma lecontei		SPECIES	Toxostoma lecontei Lawrence, 1851	Toxostoma lecontei		US	Baseline Rd & Salome Hwy Thrasher spot	Arizona	PRESENT	2	e2e717bf-551a-4917-bdc9-4fa0f342c530	33.377003	-112.771866							2013-03-28T00:00:00	28	3	2013	5231703	5231703	HUMAN_OBSERVATION	CLO	EBIRD	OBS188177276				CC_BY_4_0		obsr200994			2023-01-24T15:16:02.241Z		CONTINENT_DERIVED_FROM_COORDINATES
944872829	4fa7b334-ce0d-4e88-aaae-2e0c138d049e	URN:catalog:CLO:EBIRD:OBS188145193	Animalia	Chordata	Aves	Passeriformes	Mimidae	Toxostoma	Toxostoma lecontei		SPECIES	Toxostoma lecontei Lawrence, 1851	Toxostoma lecontei		US	Anza-Borrego Desert SP--Clark Dry Lake	California	PRESENT	1	e2e717bf-551a-4917-bdc9-4fa0f342c530	33.33555	-116.281876							2013-03-30T00:00:00	30	3	2013	5231703	5231703	HUMAN_OBSERVATION	CLO	EBIRD	OBS188145193				CC_BY_4_0		obsr91638			2023-01-24T14:58:02.730Z		CONTINENT_DERIVED_FROM_COORDINATES
944713035	4fa7b334-ce0d-4e88-aaae-2e0c138d049e	URN:catalog:CLO:EBIRD:OBS188027008	Animalia	Chordata	Aves	Passeriformes	Mimidae	Toxostoma	Toxostoma lecontei		SPECIES	Toxostoma lecontei Lawrence, 1851	Toxostoma lecontei		US	Baseline Rd & Salome Hwy Thrasher spot	Arizona	PRESENT	1	e2e717bf-551a-4917-bdc9-4fa0f342c530	33.377003	-112.771866							2013-03-26T00:00:00	26	3	2013	5231703	5231703	HUMAN_OBSERVATION	CLO	EBIRD	OBS188027008				CC_BY_4_0		obsr168302			2023-01-24T14:57:53.760Z		CONTINENT_DERIVED_FROM_COORDINATES
944460999	4fa7b334-ce0d-4e88-aaae-2e0c138d049e	URN:catalog:CLO:EBIRD:OBS187673679	Animalia	Chordata	Aves	Passeriformes	Mimidae	Toxostoma	Toxostoma lecontei		SPECIES	Toxostoma lecontei Lawrence, 1851	Toxostoma lecontei		US	Owens Lake--westside delta ponds	California	PRESENT	1	e2e717bf-551a-4917-bdc9-4fa0f342c530	36.507843	-117.97617							2011-04-16T00:00:00	16	4	2011	5231703	5231703	HUMAN_OBSERVATION	CLO	EBIRD	OBS187673679				CC_BY_4_0		obsr260675			2023-01-24T15:15:36.702Z		CONTINENT_DERIVED_FROM_COORDINATES
944453291	4fa7b334-ce0d-4e88-aaae-2e0c138d049e	URN:catalog:CLO:EBIRD:OBS187595987	Animalia	Chordata	Aves	Passeriformes	Mimidae	Toxostoma	Toxostoma lecontei		SPECIES	Toxostoma lecontei Lawrence, 1851	Toxostoma lecontei		US	San Cris	Arizona	PRESENT	2	e2e717bf-551a-4917-bdc9-4fa0f342c530	32.746166	-113.67275							2013-03-19T00:00:00	19	3	2013	5231703	5231703	HUMAN_OBSERVATION	CLO	EBIRD	OBS187595987				CC_BY_4_0		obsr166496			2023-01-24T14:57:54.892Z		CONTINENT_DERIVED_FROM_COORDINATES
944450520	4fa7b334-ce0d-4e88-aaae-2e0c138d049e	URN:catalog:CLO:EBIRD:OBS187588128	Animalia	Chordata	Aves	Passeriformes	Mimidae	Toxostoma	Toxostoma lecontei		SPECIES	Toxostoma lecontei Lawrence, 1851	Toxostoma lecontei		US	Anza-Borrego Desert SP--Clark Dry Lake	California	PRESENT	1	e2e717bf-551a-4917-bdc9-4fa0f342c530	33.33555	-116.281876							2013-03-14T00:00:00	14	3	2013	5231703	5231703	HUMAN_OBSERVATION	CLO	EBIRD	OBS187588128				CC_BY_4_0		obsr291949			2023-01-24T14:57:13.076Z		CONTINENT_DERIVED_FROM_COORDINATES
944449372	4fa7b334-ce0d-4e88-aaae-2e0c138d049e	URN:catalog:CLO:EBIRD:OBS187587913	Animalia	Chordata	Aves	Passeriformes	Mimidae	Toxostoma	Toxostoma lecontei		SPECIES	Toxostoma lecontei Lawrence, 1851	Toxostoma lecontei		US	Borrego Springs--Old Springs Road OSP	California	PRESENT	1	e2e717bf-551a-4917-bdc9-4fa0f342c530	33.257797	-116.294							2013-03-14T00:00:00	14	3	2013	5231703	5231703	HUMAN_OBSERVATION	CLO	EBIRD	OBS187587913				CC_BY_4_0		obsr291949			2023-01-24T14:57:56.976Z		CONTINENT_DERIVED_FROM_COORDINATES
944363953	4fa7b334-ce0d-4e88-aaae-2e0c138d049e	URN:catalog:CLO:EBIRD:OBS187457933	Animalia	Chordata	Aves	Passeriformes	Mimidae	Toxostoma	Toxostoma lecontei		SPECIES	Toxostoma lecontei Lawrence, 1851	Toxostoma lecontei		US	CA - PTS Farm	California	PRESENT	1	e2e717bf-551a-4917-bdc9-4fa0f342c530	35.264824	-118.19246							2013-03-25T00:00:00	25	3	2013	5231703	5231703	HUMAN_OBSERVATION	CLO	EBIRD	OBS187457933				CC_BY_4_0		obsr276876			2023-01-24T14:56:42.422Z		CONTINENT_DERIVED_FROM_COORDINATES
944237181	4fa7b334-ce0d-4e88-aaae-2e0c138d049e	URN:catalog:CLO:EBIRD:OBS187111492	Animalia	Chordata	Aves	Passeriformes	Mimidae	Toxostoma	Toxostoma lecontei		SPECIES	Toxostoma lecontei Lawrence, 1851	Toxostoma lecontei		US	Anza-Borrego Desert SP--Clark Dry Lake	California	PRESENT	1	e2e717bf-551a-4917-bdc9-4fa0f342c530	33.33555	-116.281876							2013-03-21T00:00:00	21	3	2013	5231703	5231703	HUMAN_OBSERVATION	CLO	EBIRD	OBS187111492				CC_BY_4_0		obsr48573			2023-01-24T14:56:18.132Z		CONTINENT_DERIVED_FROM_COORDINATES
944203786	4fa7b334-ce0d-4e88-aaae-2e0c138d049e	URN:catalog:CLO:EBIRD:OBS187180961	Animalia	Chordata	Aves	Passeriformes	Mimidae	Toxostoma	Toxostoma lecontei		SPECIES	Toxostoma lecontei Lawrence, 1851	Toxostoma lecontei		US	Tonopah, Papago Freeway	Arizona	PRESENT		e2e717bf-551a-4917-bdc9-4fa0f342c530	33.47133	-112.83676							2013-03-24T00:00:00	24	3	2013	5231703	5231703	HUMAN_OBSERVATION	CLO	EBIRD	OBS187180961				CC_BY_4_0		obsr182643			2023-01-24T15:15:56.922Z		CONTINENT_DERIVED_FROM_COORDINATES
944171786	4fa7b334-ce0d-4e88-aaae-2e0c138d049e	URN:catalog:CLO:EBIRD:OBS187209933	Animalia	Chordata	Aves	Passeriformes	Mimidae	Toxostoma	Toxostoma lecontei		SPECIES	Toxostoma lecontei Lawrence, 1851	Toxostoma lecontei		US	Baseline Rd & Salome Hwy Thrasher spot	Arizona	PRESENT	1	e2e717bf-551a-4917-bdc9-4fa0f342c530	33.377003	-112.771866							2013-03-24T00:00:00	24	3	2013	5231703	5231703	HUMAN_OBSERVATION	CLO	EBIRD	OBS187209933				CC_BY_4_0		obsr119686			2023-01-24T14:58:22.378Z		CONTINENT_DERIVED_FROM_COORDINATES
944088053	4fa7b334-ce0d-4e88-aaae-2e0c138d049e	URN:catalog:CLO:EBIRD:OBS187144039	Animalia	Chordata	Aves	Passeriformes	Mimidae	Toxostoma	Toxostoma lecontei		SPECIES	Toxostoma lecontei Lawrence, 1851	Toxostoma lecontei		US	Baseline Rd & Salome Hwy Thrasher spot	Arizona	PRESENT	3	e2e717bf-551a-4917-bdc9-4fa0f342c530	33.377003	-112.771866							2009-03-07T00:00:00	7	3	2009	5231703	5231703	HUMAN_OBSERVATION	CLO	EBIRD	OBS187144039				CC_BY_4_0		obsr40728			2023-01-24T15:12:30.322Z		CONTINENT_DERIVED_FROM_COORDINATES
943827809	4fa7b334-ce0d-4e88-aaae-2e0c138d049e	URN:catalog:CLO:EBIRD:OBS186650533	Animalia	Chordata	Aves	Passeriformes	Mimidae	Toxostoma	Toxostoma lecontei		SPECIES	Toxostoma lecontei Lawrence, 1851	Toxostoma lecontei		US	Desert Hot Springs	California	PRESENT	1	e2e717bf-551a-4917-bdc9-4fa0f342c530	33.96415	-116.48975							1983-12-31T00:00:00	31	12	1983	5231703	5231703	HUMAN_OBSERVATION	CLO	EBIRD	OBS186650533				CC_BY_4_0		obsr397073			2023-01-24T15:10:00.545Z		CONTINENT_DERIVED_FROM_COORDINATES
943822293	4fa7b334-ce0d-4e88-aaae-2e0c138d049e	URN:catalog:CLO:EBIRD:OBS186635935	Animalia	Chordata	Aves	Passeriformes	Mimidae	Toxostoma	Toxostoma lecontei		SPECIES	Toxostoma lecontei Lawrence, 1851	Toxostoma lecontei		US	US-CA-Borrego Springs-1554-1838 Co Hwy S22	California	PRESENT	2	e2e717bf-551a-4917-bdc9-4fa0f342c530	33.270737	-116.31929							2013-02-28T00:00:00	28	2	2013	5231703	5231703	HUMAN_OBSERVATION	CLO	EBIRD	OBS186635935				CC_BY_4_0		obsr189679			2023-01-24T14:58:31.005Z		CONTINENT_DERIVED_FROM_COORDINATES
943749638	4fa7b334-ce0d-4e88-aaae-2e0c138d049e	URN:catalog:CLO:EBIRD:OBS186766590	Animalia	Chordata	Aves	Passeriformes	Mimidae	Toxostoma	Toxostoma lecontei		SPECIES	Toxostoma lecontei Lawrence, 1851	Toxostoma lecontei		US	Baseline Rd & Salome Hwy Thrasher spot	Arizona	PRESENT	1	e2e717bf-551a-4917-bdc9-4fa0f342c530	33.377003	-112.771866							2013-03-20T00:00:00	20	3	2013	5231703	5231703	HUMAN_OBSERVATION	CLO	EBIRD	OBS186766590				CC_BY_4_0		obsr39702			2023-01-24T15:11:39.466Z		CONTINENT_DERIVED_FROM_COORDINATES
943664249	4fa7b334-ce0d-4e88-aaae-2e0c138d049e	URN:catalog:CLO:EBIRD:OBS186676872	Animalia	Chordata	Aves	Passeriformes	Mimidae	Toxostoma	Toxostoma lecontei		SPECIES	Toxostoma lecontei Lawrence, 1851	Toxostoma lecontei		US	Corn Spring	California	PRESENT	1	e2e717bf-551a-4917-bdc9-4fa0f342c530	33.62611	-115.32517							2013-03-20T00:00:00	20	3	2013	5231703	5231703	HUMAN_OBSERVATION	CLO	EBIRD	OBS186676872				CC_BY_4_0		obsr116637			2023-01-24T14:57:51.871Z		CONTINENT_DERIVED_FROM_COORDINATES
943662339	4fa7b334-ce0d-4e88-aaae-2e0c138d049e	URN:catalog:CLO:EBIRD:OBS186600955	Animalia	Chordata	Aves	Passeriformes	Mimidae	Toxostoma	Toxostoma lecontei		SPECIES	Toxostoma lecontei Lawrence, 1851	Toxostoma lecontei		US	Anza-Borrego Desert SP--Clark Dry Lake	California	PRESENT	2	e2e717bf-551a-4917-bdc9-4fa0f342c530	33.33555	-116.281876							2013-03-20T00:00:00	20	3	2013	5231703	5231703	HUMAN_OBSERVATION	CLO	EBIRD	OBS186600955				CC_BY_4_0		obsr51274			2023-01-24T15:16:41.234Z		CONTINENT_DERIVED_FROM_COORDINATES
943642800	4fa7b334-ce0d-4e88-aaae-2e0c138d049e	URN:catalog:CLO:EBIRD:OBS186392581	Animalia	Chordata	Aves	Passeriformes	Mimidae	Toxostoma	Toxostoma lecontei		SPECIES	Toxostoma lecontei Lawrence, 1851	Toxostoma lecontei		US	Baseline Rd & Salome Hwy Thrasher spot	Arizona	PRESENT	2	e2e717bf-551a-4917-bdc9-4fa0f342c530	33.377003	-112.771866							2013-03-17T00:00:00	17	3	2013	5231703	5231703	HUMAN_OBSERVATION	CLO	EBIRD	OBS186392581				CC_BY_4_0		obsr120623			2023-01-24T15:11:28.582Z		CONTINENT_DERIVED_FROM_COORDINATES
943610240	4fa7b334-ce0d-4e88-aaae-2e0c138d049e	URN:catalog:CLO:EBIRD_TX:OBS186433956	Animalia	Chordata	Aves	Passeriformes	Mimidae	Toxostoma	Toxostoma lecontei		SPECIES	Toxostoma lecontei Lawrence, 1851	Toxostoma lecontei		US	Antelope Valley -- 30th to 100th St E & Avenues I, J and K	California	PRESENT	1	e2e717bf-551a-4917-bdc9-4fa0f342c530	34.677265	-118.07316							2005-12-17T00:00:00	17	12	2005	5231703	5231703	HUMAN_OBSERVATION	CLO	EBIRD_TX	OBS186433956				CC_BY_4_0		obsr240264			2023-01-24T14:58:31.002Z		CONTINENT_DERIVED_FROM_COORDINATES
943595604	4fa7b334-ce0d-4e88-aaae-2e0c138d049e	URN:catalog:CLO:EBIRD:OBS186483785	Animalia	Chordata	Aves	Passeriformes	Mimidae	Toxostoma	Toxostoma lecontei		SPECIES	Toxostoma lecontei Lawrence, 1851	Toxostoma lecontei		US	San Cris	Arizona	PRESENT	9	e2e717bf-551a-4917-bdc9-4fa0f342c530	32.746166	-113.67275							2013-03-19T00:00:00	19	3	2013	5231703	5231703	HUMAN_OBSERVATION	CLO	EBIRD	OBS186483785				CC_BY_4_0		obsr166496			2023-01-24T15:16:15.315Z		CONTINENT_DERIVED_FROM_COORDINATES
943462874	4fa7b334-ce0d-4e88-aaae-2e0c138d049e	URN:catalog:CLO:EBIRD:OBS186419850	Animalia	Chordata	Aves	Passeriformes	Mimidae	Toxostoma	Toxostoma lecontei		SPECIES	Toxostoma lecontei Lawrence, 1851	Toxostoma lecontei		US	Edison T'line, Gen Petroleum Rd., segment 10	California	PRESENT	3	e2e717bf-551a-4917-bdc9-4fa0f342c530	34.921688	-118.3582							2013-02-27T00:00:00	27	2	2013	5231703	5231703	HUMAN_OBSERVATION	CLO	EBIRD	OBS186419850				CC_BY_4_0		obsr29050			2023-01-24T15:15:51.058Z		CONTINENT_DERIVED_FROM_COORDINATES
943396495	4fa7b334-ce0d-4e88-aaae-2e0c138d049e	URN:catalog:CLO:EBIRD:OBS186201817	Animalia	Chordata	Aves	Passeriformes	Mimidae	Toxostoma	Toxostoma lecontei		SPECIES	Toxostoma lecontei Lawrence, 1851	Toxostoma lecontei		US	Borrego Springs--Old Springs Road OSP	California	PRESENT	2	e2e717bf-551a-4917-bdc9-4fa0f342c530	33.257797	-116.294							2012-11-28T00:00:00	28	11	2012	5231703	5231703	HUMAN_OBSERVATION	CLO	EBIRD	OBS186201817				CC_BY_4_0		obsr29573			2023-01-24T15:11:15.495Z		CONTINENT_DERIVED_FROM_COORDINATES
943384559	4fa7b334-ce0d-4e88-aaae-2e0c138d049e	URN:catalog:CLO:EBIRD:OBS186191371	Animalia	Chordata	Aves	Passeriformes	Mimidae	Toxostoma	Toxostoma lecontei		SPECIES	Toxostoma lecontei Lawrence, 1851	Toxostoma lecontei		US	Baseline Rd & Salome Hwy Thrasher spot	Arizona	PRESENT	2	e2e717bf-551a-4917-bdc9-4fa0f342c530	33.377003	-112.771866							2013-03-16T00:00:00	16	3	2013	5231703	5231703	HUMAN_OBSERVATION	CLO	EBIRD	OBS186191371				CC_BY_4_0		obsr289354			2023-01-24T14:58:25.847Z		CONTINENT_DERIVED_FROM_COORDINATES
943355425	4fa7b334-ce0d-4e88-aaae-2e0c138d049e	URN:catalog:CLO:EBIRD:OBS186243937	Animalia	Chordata	Aves	Passeriformes	Mimidae	Toxostoma	Toxostoma lecontei		SPECIES	Toxostoma lecontei Lawrence, 1851	Toxostoma lecontei		US	SLO_Carrizo_P1:11 & P3:41-47	California	PRESENT	2	e2e717bf-551a-4917-bdc9-4fa0f342c530	35.145195	-119.66763							2013-03-03T00:00:00	3	3	2013	5231703	5231703	HUMAN_OBSERVATION	CLO	EBIRD	OBS186243937				CC_BY_4_0		obsr86404			2023-01-24T15:19:19.906Z		CONTINENT_DERIVED_FROM_COORDINATES
943338411	4fa7b334-ce0d-4e88-aaae-2e0c138d049e	URN:catalog:CLO:EBIRD:OBS186239229	Animalia	Chordata	Aves	Passeriformes	Mimidae	Toxostoma	Toxostoma lecontei		SPECIES	Toxostoma lecontei Lawrence, 1851	Toxostoma lecontei		US	SLO_Carrizo_P3:48-55	California	PRESENT	2	e2e717bf-551a-4917-bdc9-4fa0f342c530	35.131947	-119.64856							2013-03-02T00:00:00	2	3	2013	5231703	5231703	HUMAN_OBSERVATION	CLO	EBIRD	OBS186239229				CC_BY_4_0		obsr86404			2023-01-24T15:18:07.086Z		CONTINENT_DERIVED_FROM_COORDINATES
943118649	4fa7b334-ce0d-4e88-aaae-2e0c138d049e	URN:catalog:CLO:EBIRD:OBS185833322	Animalia	Chordata	Aves	Passeriformes	Mimidae	Toxostoma	Toxostoma lecontei		SPECIES	Toxostoma lecontei Lawrence, 1851	Toxostoma lecontei		US	Baseline Rd & Salome Hwy Thrasher spot	Arizona	PRESENT	3	e2e717bf-551a-4917-bdc9-4fa0f342c530	33.377003	-112.771866							2013-03-14T00:00:00	14	3	2013	5231703	5231703	HUMAN_OBSERVATION	CLO	EBIRD	OBS185833322				CC_BY_4_0		obsr140386			2023-01-24T15:11:58.503Z		CONTINENT_DERIVED_FROM_COORDINATES
943017348	4fa7b334-ce0d-4e88-aaae-2e0c138d049e	URN:catalog:CLO:EBIRD:OBS185699186	Animalia	Chordata	Aves	Passeriformes	Mimidae	Toxostoma	Toxostoma lecontei		SPECIES	Toxostoma lecontei Lawrence, 1851	Toxostoma lecontei		US	Borrego Springs--Old Springs Road OSP	California	PRESENT	1	e2e717bf-551a-4917-bdc9-4fa0f342c530	33.257797	-116.294							2013-03-14T00:00:00	14	3	2013	5231703	5231703	HUMAN_OBSERVATION	CLO	EBIRD	OBS185699186				CC_BY_4_0		obsr116637			2023-01-24T14:57:50.354Z		CONTINENT_DERIVED_FROM_COORDINATES
943000347	4fa7b334-ce0d-4e88-aaae-2e0c138d049e	URN:catalog:CLO:EBIRD:OBS185723827	Animalia	Chordata	Aves	Passeriformes	Mimidae	Toxostoma	Toxostoma lecontei		SPECIES	Toxostoma lecontei Lawrence, 1851	Toxostoma lecontei		US	Anza-Borrego Desert SP--Clark Dry Lake	California	PRESENT	1	e2e717bf-551a-4917-bdc9-4fa0f342c530	33.33555	-116.281876							2013-03-14T00:00:00	14	3	2013	5231703	5231703	HUMAN_OBSERVATION	CLO	EBIRD	OBS185723827				CC_BY_4_0		obsr116637			2023-01-24T14:58:18.870Z		CONTINENT_DERIVED_FROM_COORDINATES
942934407	4fa7b334-ce0d-4e88-aaae-2e0c138d049e	URN:catalog:CLO:EBIRD:OBS185773880	Animalia	Chordata	Aves	Passeriformes	Mimidae	Toxostoma	Toxostoma lecontei		SPECIES	Toxostoma lecontei Lawrence, 1851	Toxostoma lecontei		US	Taft, Petroleum Club Rd., Kern Co, CA	California	PRESENT	1	e2e717bf-551a-4917-bdc9-4fa0f342c530	35.083885	-119.39886							2013-03-10T00:00:00	10	3	2013	5231703	5231703	HUMAN_OBSERVATION	CLO	EBIRD	OBS185773880				CC_BY_4_0		obsr132936			2023-01-24T15:10:54.982Z		CONTINENT_DERIVED_FROM_COORDINATES
942627673	4fa7b334-ce0d-4e88-aaae-2e0c138d049e	URN:catalog:CLO:EBIRD:OBS185086676	Animalia	Chordata	Aves	Passeriformes	Mimidae	Toxostoma	Toxostoma lecontei		SPECIES	Toxostoma lecontei Lawrence, 1851	Toxostoma lecontei		US	Harper Lake and area	California	PRESENT	2	e2e717bf-551a-4917-bdc9-4fa0f342c530	35.07619	-117.23511							2013-03-09T00:00:00	9	3	2013	5231703	5231703	HUMAN_OBSERVATION	CLO	EBIRD	OBS185086676				CC_BY_4_0		obsr167609			2023-01-24T15:15:42.461Z		CONTINENT_DERIVED_FROM_COORDINATES
942555446	4fa7b334-ce0d-4e88-aaae-2e0c138d049e	URN:catalog:CLO:EBIRD:OBS185178440	Animalia	Chordata	Aves	Passeriformes	Mimidae	Toxostoma	Toxostoma lecontei		SPECIES	Toxostoma lecontei Lawrence, 1851	Toxostoma lecontei		US	SLO_Carrizo_P1:12-15	California	PRESENT	1	e2e717bf-551a-4917-bdc9-4fa0f342c530	35.11331	-119.63748							2013-02-26T00:00:00	26	2	2013	5231703	5231703	HUMAN_OBSERVATION	CLO	EBIRD	OBS185178440				CC_BY_4_0		obsr86404			2023-01-24T14:57:55.643Z		CONTINENT_DERIVED_FROM_COORDINATES
942539822	4fa7b334-ce0d-4e88-aaae-2e0c138d049e	URN:catalog:CLO:EBIRD:OBS185219966	Animalia	Chordata	Aves	Passeriformes	Mimidae	Toxostoma	Toxostoma lecontei		SPECIES	Toxostoma lecontei Lawrence, 1851	Toxostoma lecontei		US	SLO_Carrizo_Random LCTH sighting 2013	California	PRESENT	1	e2e717bf-551a-4917-bdc9-4fa0f342c530	35.106804	-119.60609							2013-03-01T00:00:00	1	3	2013	5231703	5231703	HUMAN_OBSERVATION	CLO	EBIRD	OBS185219966				CC_BY_4_0		obsr86404			2023-01-24T15:11:27.146Z		CONTINENT_DERIVED_FROM_COORDINATES
942531048	4fa7b334-ce0d-4e88-aaae-2e0c138d049e	URN:catalog:CLO:EBIRD:OBS185223320	Animalia	Chordata	Aves	Passeriformes	Mimidae	Toxostoma	Toxostoma lecontei		SPECIES	Toxostoma lecontei Lawrence, 1851	Toxostoma lecontei		US	SLO_Carrizo_P1:2-4 & P3:7-8	California	PRESENT	4	e2e717bf-551a-4917-bdc9-4fa0f342c530	35.243744	-119.79305							2013-02-28T00:00:00	28	2	2013	5231703	5231703	HUMAN_OBSERVATION	CLO	EBIRD	OBS185223320				CC_BY_4_0		obsr86404			2023-01-24T14:58:07.852Z		CONTINENT_DERIVED_FROM_COORDINATES
942342895	4fa7b334-ce0d-4e88-aaae-2e0c138d049e	URN:catalog:CLO:EBIRD:OBS184982523	Animalia	Chordata	Aves	Passeriformes	Mimidae	Toxostoma	Toxostoma lecontei		SPECIES	Toxostoma lecontei Lawrence, 1851	Toxostoma lecontei		US	Algodones Dunes 09 Garden of Eden	California	PRESENT	1	e2e717bf-551a-4917-bdc9-4fa0f342c530	32.924416	-114.989914							2013-03-09T00:00:00	9	3	2013	5231703	5231703	HUMAN_OBSERVATION	CLO	EBIRD	OBS184982523				CC_BY_4_0		obsr92649			2023-01-24T14:57:53.672Z		CONTINENT_DERIVED_FROM_COORDINATES
942255045	4fa7b334-ce0d-4e88-aaae-2e0c138d049e	URN:catalog:CLO:EBIRD:OBS184836627	Animalia	Chordata	Aves	Passeriformes	Mimidae	Toxostoma	Toxostoma lecontei		SPECIES	Toxostoma lecontei Lawrence, 1851	Toxostoma lecontei		US	Baseline Rd & Salome Hwy Thrasher spot	Arizona	PRESENT	2	e2e717bf-551a-4917-bdc9-4fa0f342c530	33.377003	-112.771866							2013-03-06T00:00:00	6	3	2013	5231703	5231703	HUMAN_OBSERVATION	CLO	EBIRD	OBS184836627				CC_BY_4_0		obsr165935			2023-01-24T15:11:23.585Z		CONTINENT_DERIVED_FROM_COORDINATES
942120877	4fa7b334-ce0d-4e88-aaae-2e0c138d049e	URN:catalog:CLO:EBIRD:OBS184574742	Animalia	Chordata	Aves	Passeriformes	Mimidae	Toxostoma	Toxostoma lecontei		SPECIES	Toxostoma lecontei Lawrence, 1851	Toxostoma lecontei		US	Borrego Springs--Old Springs Road OSP	California	PRESENT	1	e2e717bf-551a-4917-bdc9-4fa0f342c530	33.257797	-116.294							2013-03-04T00:00:00	4	3	2013	5231703	5231703	HUMAN_OBSERVATION	CLO	EBIRD	OBS184574742				CC_BY_4_0		obsr160195			2023-01-24T15:11:26.801Z		CONTINENT_DERIVED_FROM_COORDINATES
941967964	4fa7b334-ce0d-4e88-aaae-2e0c138d049e	URN:catalog:CLO:EBIRD:OBS184491995	Animalia	Chordata	Aves	Passeriformes	Mimidae	Toxostoma	Toxostoma lecontei		SPECIES	Toxostoma lecontei Lawrence, 1851	Toxostoma lecontei		US	Baseline Rd & Salome Hwy Thrasher spot	Arizona	PRESENT		e2e717bf-551a-4917-bdc9-4fa0f342c530	33.377003	-112.771866							2005-02-19T00:00:00	19	2	2005	5231703	5231703	HUMAN_OBSERVATION	CLO	EBIRD	OBS184491995				CC_BY_4_0		obsr327971			2023-01-24T15:15:21.737Z		CONTINENT_DERIVED_FROM_COORDINATES
941762616	4fa7b334-ce0d-4e88-aaae-2e0c138d049e	URN:catalog:CLO:EBIRD:OBS184245573	Animalia	Chordata	Aves	Passeriformes	Mimidae	Toxostoma	Toxostoma lecontei		SPECIES	Toxostoma lecontei Lawrence, 1851	Toxostoma lecontei		US	Painted Rock Dam (restricted access)	Arizona	PRESENT	1	e2e717bf-551a-4917-bdc9-4fa0f342c530	33.078396	-113.02183							1998-12-27T00:00:00	27	12	1998	5231703	5231703	HUMAN_OBSERVATION	CLO	EBIRD	OBS184245573				CC_BY_4_0		obsr59502			2023-01-24T14:58:06.557Z		CONTINENT_DERIVED_FROM_COORDINATES
941757726	4fa7b334-ce0d-4e88-aaae-2e0c138d049e	URN:catalog:CLO:EBIRD:OBS184255127	Animalia	Chordata	Aves	Passeriformes	Mimidae	Toxostoma	Toxostoma lecontei		SPECIES	Toxostoma lecontei Lawrence, 1851	Toxostoma lecontei		US	Harper Dry Lake	California	PRESENT	3	e2e717bf-551a-4917-bdc9-4fa0f342c530	35.010677	-117.29282							2011-06-15T00:00:00	15	6	2011	5231703	5231703	HUMAN_OBSERVATION	CLO	EBIRD	OBS184255127				CC_BY_4_0		obsr142799			2023-01-24T14:57:52.358Z		CONTINENT_DERIVED_FROM_COORDINATES
941746676	4fa7b334-ce0d-4e88-aaae-2e0c138d049e	URN:catalog:CLO:EBIRD:OBS184257912	Animalia	Chordata	Aves	Passeriformes	Mimidae	Toxostoma	Toxostoma lecontei		SPECIES	Toxostoma lecontei Lawrence, 1851	Toxostoma lecontei		US	Borrego Springs--Old Springs Road OSP	California	PRESENT	2	e2e717bf-551a-4917-bdc9-4fa0f342c530	33.257797	-116.294							2013-03-02T00:00:00	2	3	2013	5231703	5231703	HUMAN_OBSERVATION	CLO	EBIRD	OBS184257912				CC_BY_4_0		obsr331083			2023-01-24T15:11:06.077Z		CONTINENT_DERIVED_FROM_COORDINATES
941608619	4fa7b334-ce0d-4e88-aaae-2e0c138d049e	URN:catalog:CLO:EBIRD:OBS183909489	Animalia	Chordata	Aves	Passeriformes	Mimidae	Toxostoma	Toxostoma lecontei		SPECIES	Toxostoma lecontei Lawrence, 1851	Toxostoma lecontei		US	US-CA-Borrego Springs-1554-1838 Co Hwy S22	California	PRESENT	2	e2e717bf-551a-4917-bdc9-4fa0f342c530	33.270737	-116.31929							2013-02-28T00:00:00	28	2	2013	5231703	5231703	HUMAN_OBSERVATION	CLO	EBIRD	OBS183909489				CC_BY_4_0		obsr396530			2023-01-24T15:15:38.897Z		CONTINENT_DERIVED_FROM_COORDINATES
941581362	4fa7b334-ce0d-4e88-aaae-2e0c138d049e	URN:catalog:CLO:EBIRD:OBS183992517	Animalia	Chordata	Aves	Passeriformes	Mimidae	Toxostoma	Toxostoma lecontei		SPECIES	Toxostoma lecontei Lawrence, 1851	Toxostoma lecontei		US	Borrego Springs--Old Springs Road OSP	California	PRESENT	1	e2e717bf-551a-4917-bdc9-4fa0f342c530	33.257797	-116.294							2013-03-02T00:00:00	2	3	2013	5231703	5231703	HUMAN_OBSERVATION	CLO	EBIRD	OBS183992517				CC_BY_4_0		obsr213707			2023-01-24T15:15:25.784Z		CONTINENT_DERIVED_FROM_COORDINATES
941537784	4fa7b334-ce0d-4e88-aaae-2e0c138d049e	URN:catalog:CLO:EBIRD:OBS183839339	Animalia	Chordata	Aves	Passeriformes	Mimidae	Toxostoma	Toxostoma lecontei		SPECIES	Toxostoma lecontei Lawrence, 1851	Toxostoma lecontei		US	Short Canyon	California	PRESENT	1	e2e717bf-551a-4917-bdc9-4fa0f342c530	35.71192	-117.91539							2013-03-01T00:00:00	1	3	2013	5231703	5231703	HUMAN_OBSERVATION	CLO	EBIRD	OBS183839339				CC_BY_4_0		obsr234051			2023-01-24T15:10:53.854Z		CONTINENT_DERIVED_FROM_COORDINATES
941386970	4fa7b334-ce0d-4e88-aaae-2e0c138d049e	URN:catalog:CLO:EBIRD:OBS183729874	Animalia	Chordata	Aves	Passeriformes	Mimidae	Toxostoma	Toxostoma lecontei		SPECIES	Toxostoma lecontei Lawrence, 1851	Toxostoma lecontei		US	US-CA-Borrego Springs Dump Rd	California	PRESENT	1	e2e717bf-551a-4917-bdc9-4fa0f342c530	33.257523	-116.29466							2013-02-28T00:00:00	28	2	2013	5231703	5231703	HUMAN_OBSERVATION	CLO	EBIRD	OBS183729874				CC_BY_4_0		obsr175835			2023-01-24T15:11:24.717Z		CONTINENT_DERIVED_FROM_COORDINATES
941364984	4fa7b334-ce0d-4e88-aaae-2e0c138d049e	URN:catalog:CLO:EBIRD:OBS183791217	Animalia	Chordata	Aves	Passeriformes	Mimidae	Toxostoma	Toxostoma lecontei		SPECIES	Toxostoma lecontei Lawrence, 1851	Toxostoma lecontei		US	US-CA-Borrego Springs-1554-1838 Co Hwy S22	California	PRESENT	2	e2e717bf-551a-4917-bdc9-4fa0f342c530	33.270737	-116.31929							2013-02-28T00:00:00	28	2	2013	5231703	5231703	HUMAN_OBSERVATION	CLO	EBIRD	OBS183791217				CC_BY_4_0		obsr146276			2023-01-24T15:15:58.801Z		CONTINENT_DERIVED_FROM_COORDINATES
941362101	4fa7b334-ce0d-4e88-aaae-2e0c138d049e	URN:catalog:CLO:EBIRD:OBS183789945	Animalia	Chordata	Aves	Passeriformes	Mimidae	Toxostoma	Toxostoma lecontei		SPECIES	Toxostoma lecontei Lawrence, 1851	Toxostoma lecontei		US	Baseline Rd & Salome Hwy Thrasher spot	Arizona	PRESENT	2	e2e717bf-551a-4917-bdc9-4fa0f342c530	33.377003	-112.771866							2013-02-26T00:00:00	26	2	2013	5231703	5231703	HUMAN_OBSERVATION	CLO	EBIRD	OBS183789945				CC_BY_4_0		obsr348876			2023-01-24T14:57:52.502Z		CONTINENT_DERIVED_FROM_COORDINATES
941352269	4fa7b334-ce0d-4e88-aaae-2e0c138d049e	URN:catalog:CLO:EBIRD:OBS183772610	Animalia	Chordata	Aves	Passeriformes	Mimidae	Toxostoma	Toxostoma lecontei		SPECIES	Toxostoma lecontei Lawrence, 1851	Toxostoma lecontei		MX	Rancho Percebu	Baja California	PRESENT		e2e717bf-551a-4917-bdc9-4fa0f342c530	30.816357	-114.70198							2008-04-20T00:00:00	20	4	2008	5231703	5231703	HUMAN_OBSERVATION	CLO	EBIRD	OBS183772610				CC_BY_4_0		obsr19726			2023-01-24T15:15:00.265Z		CONTINENT_DERIVED_FROM_COORDINATES
941307702	4fa7b334-ce0d-4e88-aaae-2e0c138d049e	URN:catalog:CLO:EBIRD:OBS183807697	Animalia	Chordata	Aves	Passeriformes	Mimidae	Toxostoma	Toxostoma lecontei		SPECIES	Toxostoma lecontei Lawrence, 1851	Toxostoma lecontei		US	Baseline Rd & Salome Hwy Thrasher spot	Arizona	PRESENT	1	e2e717bf-551a-4917-bdc9-4fa0f342c530	33.377003	-112.771866							2013-02-28T00:00:00	28	2	2013	5231703	5231703	HUMAN_OBSERVATION	CLO	EBIRD	OBS183807697				CC_BY_4_0		obsr234138			2023-01-24T15:10:00.948Z		CONTINENT_DERIVED_FROM_COORDINATES
941097750	4fa7b334-ce0d-4e88-aaae-2e0c138d049e	URN:catalog:CLO:EBIRD:OBS183573780	Animalia	Chordata	Aves	Passeriformes	Mimidae	Toxostoma	Toxostoma lecontei		SPECIES	Toxostoma lecontei Lawrence, 1851	Toxostoma lecontei		MX	Sonora: Pinacate Biosphere Reserve 1km S of Rte 2 at km73	Sonora	PRESENT	1	e2e717bf-551a-4917-bdc9-4fa0f342c530	32.042057	-113.560265							2013-02-25T00:00:00	25	2	2013	5231703	5231703	HUMAN_OBSERVATION	CLO	EBIRD	OBS183573780				CC_BY_4_0		obsr241375			2023-01-24T14:56:41.483Z		CONTINENT_DERIVED_FROM_COORDINATES
940938861	4fa7b334-ce0d-4e88-aaae-2e0c138d049e	URN:catalog:CLO:EBIRD:OBS183088237	Animalia	Chordata	Aves	Passeriformes	Mimidae	Toxostoma	Toxostoma lecontei		SPECIES	Toxostoma lecontei Lawrence, 1851	Toxostoma lecontei		US	Baseline Rd & Salome Hwy Thrasher spot	Arizona	PRESENT	2	e2e717bf-551a-4917-bdc9-4fa0f342c530	33.377003	-112.771866							2013-02-23T00:00:00	23	2	2013	5231703	5231703	HUMAN_OBSERVATION	CLO	EBIRD	OBS183088237				CC_BY_4_0		obsr112150			2023-01-24T14:58:27.257Z		CONTINENT_DERIVED_FROM_COORDINATES
940921297	4fa7b334-ce0d-4e88-aaae-2e0c138d049e	URN:catalog:CLO:EBIRD:OBS183088735	Animalia	Chordata	Aves	Passeriformes	Mimidae	Toxostoma	Toxostoma lecontei		SPECIES	Toxostoma lecontei Lawrence, 1851	Toxostoma lecontei		US	Baseline Rd & Salome Hwy Thrasher spot	Arizona	PRESENT	1	e2e717bf-551a-4917-bdc9-4fa0f342c530	33.377003	-112.771866							2013-02-23T00:00:00	23	2	2013	5231703	5231703	HUMAN_OBSERVATION	CLO	EBIRD	OBS183088735				CC_BY_4_0		obsr310353			2023-01-24T15:12:01.986Z		CONTINENT_DERIVED_FROM_COORDINATES
940920551	4fa7b334-ce0d-4e88-aaae-2e0c138d049e	URN:catalog:CLO:EBIRD:OBS183097056	Animalia	Chordata	Aves	Passeriformes	Mimidae	Toxostoma	Toxostoma lecontei		SPECIES	Toxostoma lecontei Lawrence, 1851	Toxostoma lecontei		US	Baseline Rd & Salome Hwy Thrasher spot	Arizona	PRESENT	3	e2e717bf-551a-4917-bdc9-4fa0f342c530	33.377003	-112.771866							2013-02-23T00:00:00	23	2	2013	5231703	5231703	HUMAN_OBSERVATION	CLO	EBIRD	OBS183097056				CC_BY_4_0		obsr355251			2023-01-24T14:58:16.789Z		CONTINENT_DERIVED_FROM_COORDINATES
940914256	4fa7b334-ce0d-4e88-aaae-2e0c138d049e	URN:catalog:CLO:EBIRD:OBS183302682	Animalia	Chordata	Aves	Passeriformes	Mimidae	Toxostoma	Toxostoma lecontei		SPECIES	Toxostoma lecontei Lawrence, 1851	Toxostoma lecontei		US	Carrizo Plain - Soda Lake Road along San Andreas Fault	California	PRESENT	4	e2e717bf-551a-4917-bdc9-4fa0f342c530	35.04858	-119.57633							2013-02-02T00:00:00	2	2	2013	5231703	5231703	HUMAN_OBSERVATION	CLO	EBIRD	OBS183302682				CC_BY_4_0		obsr283412			2023-01-24T15:15:58.866Z		CONTINENT_DERIVED_FROM_COORDINATES
940746867	4fa7b334-ce0d-4e88-aaae-2e0c138d049e	URN:catalog:CLO:EBIRD:OBS183048528	Animalia	Chordata	Aves	Passeriformes	Mimidae	Toxostoma	Toxostoma lecontei		SPECIES	Toxostoma lecontei Lawrence, 1851	Toxostoma lecontei		US	Maricopa Desert	California	PRESENT		e2e717bf-551a-4917-bdc9-4fa0f342c530	35.078056	-119.4001							2003-09-16T00:00:00	16	9	2003	5231703	5231703	HUMAN_OBSERVATION	CLO	EBIRD	OBS183048528				CC_BY_4_0		obsr228041			2023-01-24T15:11:24.776Z		CONTINENT_DERIVED_FROM_COORDINATES
940742632	4fa7b334-ce0d-4e88-aaae-2e0c138d049e	URN:catalog:CLO:EBIRD:OBS183042677	Animalia	Chordata	Aves	Passeriformes	Mimidae	Toxostoma	Toxostoma lecontei		SPECIES	Toxostoma lecontei Lawrence, 1851	Toxostoma lecontei		US	Baseline Rd & Salome Hwy Thrasher spot	Arizona	PRESENT	2	e2e717bf-551a-4917-bdc9-4fa0f342c530	33.377003	-112.771866							2013-02-23T00:00:00	23	2	2013	5231703	5231703	HUMAN_OBSERVATION	CLO	EBIRD	OBS183042677				CC_BY_4_0		obsr289354			2023-01-24T14:57:54.101Z		CONTINENT_DERIVED_FROM_COORDINATES
940738028	4fa7b334-ce0d-4e88-aaae-2e0c138d049e	URN:catalog:CLO:EBIRD:OBS183033857	Animalia	Chordata	Aves	Passeriformes	Mimidae	Toxostoma	Toxostoma lecontei		SPECIES	Toxostoma lecontei Lawrence, 1851	Toxostoma lecontei		US	Baseline Rd & Salome Hwy Thrasher spot	Arizona	PRESENT	1	e2e717bf-551a-4917-bdc9-4fa0f342c530	33.377003	-112.771866							2013-02-23T00:00:00	23	2	2013	5231703	5231703	HUMAN_OBSERVATION	CLO	EBIRD	OBS183033857				CC_BY_4_0		obsr306156			2023-01-24T14:58:05.225Z		CONTINENT_DERIVED_FROM_COORDINATES
940734363	4fa7b334-ce0d-4e88-aaae-2e0c138d049e	URN:catalog:CLO:EBIRD:OBS182851709	Animalia	Chordata	Aves	Passeriformes	Mimidae	Toxostoma	Toxostoma lecontei		SPECIES	Toxostoma lecontei Lawrence, 1851	Toxostoma lecontei		US	Desert NWR--Corn Creek (Field Station)	Nevada	PRESENT	2	e2e717bf-551a-4917-bdc9-4fa0f342c530	36.438797	-115.359566							2013-02-11T00:00:00	11	2	2013	5231703	5231703	HUMAN_OBSERVATION	CLO	EBIRD	OBS182851709				CC_BY_4_0		obsr108906			2023-01-24T14:58:10.950Z		CONTINENT_DERIVED_FROM_COORDINATES
940687030	4fa7b334-ce0d-4e88-aaae-2e0c138d049e	URN:catalog:CLO:EBIRD:OBS182965285	Animalia	Chordata	Aves	Passeriformes	Mimidae	Toxostoma	Toxostoma lecontei		SPECIES	Toxostoma lecontei Lawrence, 1851	Toxostoma lecontei		US	Independence, Goodale Road	California	PRESENT	2	e2e717bf-551a-4917-bdc9-4fa0f342c530	36.9797	-118.24201							2013-02-21T00:00:00	21	2	2013	5231703	5231703	HUMAN_OBSERVATION	CLO	EBIRD	OBS182965285				CC_BY_4_0		obsr54305			2023-01-24T14:58:38.293Z		CONTINENT_DERIVED_FROM_COORDINATES
940684604	4fa7b334-ce0d-4e88-aaae-2e0c138d049e	URN:catalog:CLO:EBIRD:OBS182964447	Animalia	Chordata	Aves	Passeriformes	Mimidae	Toxostoma	Toxostoma lecontei		SPECIES	Toxostoma lecontei Lawrence, 1851	Toxostoma lecontei		US	Baseline Rd & Salome Hwy Thrasher spot	Arizona	PRESENT	3	e2e717bf-551a-4917-bdc9-4fa0f342c530	33.377003	-112.771866							2013-02-10T00:00:00	10	2	2013	5231703	5231703	HUMAN_OBSERVATION	CLO	EBIRD	OBS182964447				CC_BY_4_0		obsr102197			2023-01-24T14:56:11.831Z		CONTINENT_DERIVED_FROM_COORDINATES
940671982	4fa7b334-ce0d-4e88-aaae-2e0c138d049e	URN:catalog:CLO:EBIRD_NJ:OBS182953632	Animalia	Chordata	Aves	Passeriformes	Mimidae	Toxostoma	Toxostoma lecontei		SPECIES	Toxostoma lecontei Lawrence, 1851	Toxostoma lecontei		US	Baseline Rd & Salome Hwy Thrasher spot	Arizona	PRESENT	2	e2e717bf-551a-4917-bdc9-4fa0f342c530	33.377003	-112.771866							2013-02-22T00:00:00	22	2	2013	5231703	5231703	HUMAN_OBSERVATION	CLO	EBIRD_NJ	OBS182953632				CC_BY_4_0		obsr165045			2023-01-24T14:57:52.805Z		CONTINENT_DERIVED_FROM_COORDINATES
940666685	4fa7b334-ce0d-4e88-aaae-2e0c138d049e	URN:catalog:CLO:EBIRD:OBS182965451	Animalia	Chordata	Aves	Passeriformes	Mimidae	Toxostoma	Toxostoma lecontei		SPECIES	Toxostoma lecontei Lawrence, 1851	Toxostoma lecontei		US	Fish Slough	California	PRESENT	2	e2e717bf-551a-4917-bdc9-4fa0f342c530	37.517067	-118.40062							2013-02-21T00:00:00	21	2	2013	5231703	5231703	HUMAN_OBSERVATION	CLO	EBIRD	OBS182965451				CC_BY_4_0		obsr54305			2023-01-24T14:56:42.616Z		CONTINENT_DERIVED_FROM_COORDINATES
940643363	4fa7b334-ce0d-4e88-aaae-2e0c138d049e	URN:catalog:CLO:EBIRD:OBS182673887	Animalia	Chordata	Aves	Passeriformes	Mimidae	Toxostoma	Toxostoma lecontei		SPECIES	Toxostoma lecontei Lawrence, 1851	Toxostoma lecontei		MX	ESSA-MC	Baja California Sur	PRESENT	1	e2e717bf-551a-4917-bdc9-4fa0f342c530	27.525667	-114.06692							2012-03-02T00:00:00	2	3	2012	5231703	5231703	HUMAN_OBSERVATION	CLO	EBIRD	OBS182673887				CC_BY_4_0		obsr355246			2023-01-24T14:58:29.997Z		CONTINENT_DERIVED_FROM_COORDINATES
940639357	4fa7b334-ce0d-4e88-aaae-2e0c138d049e	URN:catalog:CLO:EBIRD:OBS182672608	Animalia	Chordata	Aves	Passeriformes	Mimidae	Toxostoma	Toxostoma lecontei		SPECIES	Toxostoma lecontei Lawrence, 1851	Toxostoma lecontei		MX	ESSA-MC	Baja California Sur	PRESENT	1	e2e717bf-551a-4917-bdc9-4fa0f342c530	27.525667	-114.06692							2011-08-09T00:00:00	9	8	2011	5231703	5231703	HUMAN_OBSERVATION	CLO	EBIRD	OBS182672608				CC_BY_4_0		obsr355246			2023-01-24T15:16:03.949Z		CONTINENT_DERIVED_FROM_COORDINATES
940638227	4fa7b334-ce0d-4e88-aaae-2e0c138d049e	URN:catalog:CLO:EBIRD:OBS182673216	Animalia	Chordata	Aves	Passeriformes	Mimidae	Toxostoma	Toxostoma lecontei		SPECIES	Toxostoma lecontei Lawrence, 1851	Toxostoma lecontei		MX	ESSA-MC	Baja California Sur	PRESENT	1	e2e717bf-551a-4917-bdc9-4fa0f342c530	27.525667	-114.06692							2010-05-12T00:00:00	12	5	2010	5231703	5231703	HUMAN_OBSERVATION	CLO	EBIRD	OBS182673216				CC_BY_4_0		obsr355246			2023-01-24T14:58:27.968Z		CONTINENT_DERIVED_FROM_COORDINATES
940635595	4fa7b334-ce0d-4e88-aaae-2e0c138d049e	URN:catalog:CLO:EBIRD:OBS182674366	Animalia	Chordata	Aves	Passeriformes	Mimidae	Toxostoma	Toxostoma lecontei		SPECIES	Toxostoma lecontei Lawrence, 1851	Toxostoma lecontei		MX	ESSA-MC	Baja California Sur	PRESENT	2	e2e717bf-551a-4917-bdc9-4fa0f342c530	27.525667	-114.06692							2012-10-04T00:00:00	4	10	2012	5231703	5231703	HUMAN_OBSERVATION	CLO	EBIRD	OBS182674366				CC_BY_4_0		obsr355246			2023-01-24T15:19:17.446Z		CONTINENT_DERIVED_FROM_COORDINATES
940631717	4fa7b334-ce0d-4e88-aaae-2e0c138d049e	URN:catalog:CLO:EBIRD:OBS182673041	Animalia	Chordata	Aves	Passeriformes	Mimidae	Toxostoma	Toxostoma lecontei		SPECIES	Toxostoma lecontei Lawrence, 1851	Toxostoma lecontei		MX	ESSA-MC	Baja California Sur	PRESENT	1	e2e717bf-551a-4917-bdc9-4fa0f342c530	27.525667	-114.06692							2011-12-11T00:00:00	11	12	2011	5231703	5231703	HUMAN_OBSERVATION	CLO	EBIRD	OBS182673041				CC_BY_4_0		obsr355246			2023-01-24T15:10:19.406Z		CONTINENT_DERIVED_FROM_COORDINATES
940630661	4fa7b334-ce0d-4e88-aaae-2e0c138d049e	URN:catalog:CLO:EBIRD:OBS182673650	Animalia	Chordata	Aves	Passeriformes	Mimidae	Toxostoma	Toxostoma lecontei		SPECIES	Toxostoma lecontei Lawrence, 1851	Toxostoma lecontei		MX	ESSA-MC	Baja California Sur	PRESENT	1	e2e717bf-551a-4917-bdc9-4fa0f342c530	27.525667	-114.06692							2012-07-01T00:00:00	1	7	2012	5231703	5231703	HUMAN_OBSERVATION	CLO	EBIRD	OBS182673650				CC_BY_4_0		obsr355246			2023-01-24T14:57:51.317Z		CONTINENT_DERIVED_FROM_COORDINATES
940628000	4fa7b334-ce0d-4e88-aaae-2e0c138d049e	URN:catalog:CLO:EBIRD:OBS182672410	Animalia	Chordata	Aves	Passeriformes	Mimidae	Toxostoma	Toxostoma lecontei		SPECIES	Toxostoma lecontei Lawrence, 1851	Toxostoma lecontei		MX	ESSA-MC	Baja California Sur	PRESENT	1	e2e717bf-551a-4917-bdc9-4fa0f342c530	27.525667	-114.06692							2011-11-08T00:00:00	8	11	2011	5231703	5231703	HUMAN_OBSERVATION	CLO	EBIRD	OBS182672410				CC_BY_4_0		obsr355246			2023-01-24T15:11:25.486Z		CONTINENT_DERIVED_FROM_COORDINATES
940616710	4fa7b334-ce0d-4e88-aaae-2e0c138d049e	URN:catalog:CLO:EBIRD:OBS182670398	Animalia	Chordata	Aves	Passeriformes	Mimidae	Toxostoma	Toxostoma lecontei		SPECIES	Toxostoma lecontei Lawrence, 1851	Toxostoma lecontei		US	Carrizo Plain NM--Elkhorn Rd. lone juniper	California	PRESENT	1	e2e717bf-551a-4917-bdc9-4fa0f342c530	35.224712	-119.74584							2011-04-17T00:00:00	17	4	2011	5231703	5231703	HUMAN_OBSERVATION	CLO	EBIRD	OBS182670398				CC_BY_4_0		obsr238932			2023-01-24T14:57:59.502Z		CONTINENT_DERIVED_FROM_COORDINATES
940615089	4fa7b334-ce0d-4e88-aaae-2e0c138d049e	URN:catalog:CLO:EBIRD:OBS182672784	Animalia	Chordata	Aves	Passeriformes	Mimidae	Toxostoma	Toxostoma lecontei		SPECIES	Toxostoma lecontei Lawrence, 1851	Toxostoma lecontei		MX	ESSA-MC	Baja California Sur	PRESENT	1	e2e717bf-551a-4917-bdc9-4fa0f342c530	27.525667	-114.06692							2011-07-10T00:00:00	10	7	2011	5231703	5231703	HUMAN_OBSERVATION	CLO	EBIRD	OBS182672784				CC_BY_4_0		obsr355246			2023-01-24T14:56:57.444Z		CONTINENT_DERIVED_FROM_COORDINATES
940596116	4fa7b334-ce0d-4e88-aaae-2e0c138d049e	URN:catalog:CLO:EBIRD:OBS182749825	Animalia	Chordata	Aves	Passeriformes	Mimidae	Toxostoma	Toxostoma lecontei		SPECIES	Toxostoma lecontei Lawrence, 1851	Toxostoma lecontei		US	Independence, Goodale Road	California	PRESENT	2	e2e717bf-551a-4917-bdc9-4fa0f342c530	36.9797	-118.24201							2013-02-21T00:00:00	21	2	2013	5231703	5231703	HUMAN_OBSERVATION	CLO	EBIRD	OBS182749825				CC_BY_4_0		obsr133316			2023-01-24T14:58:38.113Z		CONTINENT_DERIVED_FROM_COORDINATES
940558678	4fa7b334-ce0d-4e88-aaae-2e0c138d049e	URN:catalog:CLO:EBIRD:OBS182799436	Animalia	Chordata	Aves	Passeriformes	Mimidae	Toxostoma	Toxostoma lecontei		SPECIES	Toxostoma lecontei Lawrence, 1851	Toxostoma lecontei		US	Fish Slough	California	PRESENT	2	e2e717bf-551a-4917-bdc9-4fa0f342c530	37.517067	-118.40062							2013-02-21T00:00:00	21	2	2013	5231703	5231703	HUMAN_OBSERVATION	CLO	EBIRD	OBS182799436				CC_BY_4_0		obsr133316			2023-01-24T15:16:20.757Z		CONTINENT_DERIVED_FROM_COORDINATES
940519140	4fa7b334-ce0d-4e88-aaae-2e0c138d049e	URN:catalog:CLO:EBIRD:OBS182842022	Animalia	Chordata	Aves	Passeriformes	Mimidae	Toxostoma	Toxostoma lecontei		SPECIES	Toxostoma lecontei Lawrence, 1851	Toxostoma lecontei		US	Hemispheric Dome	California	PRESENT	1	e2e717bf-551a-4917-bdc9-4fa0f342c530	35.63109	-117.85988							2013-02-21T00:00:00	21	2	2013	5231703	5231703	HUMAN_OBSERVATION	CLO	EBIRD	OBS182842022				CC_BY_4_0		obsr293242			2023-01-24T15:16:04.757Z		CONTINENT_DERIVED_FROM_COORDINATES
940297395	4fa7b334-ce0d-4e88-aaae-2e0c138d049e	URN:catalog:CLO:EBIRD:OBS182578379	Animalia	Chordata	Aves	Passeriformes	Mimidae	Toxostoma	Toxostoma lecontei		SPECIES	Toxostoma lecontei Lawrence, 1851	Toxostoma lecontei		US	Baseline Rd & Salome Hwy Thrasher spot	Arizona	PRESENT	2	e2e717bf-551a-4917-bdc9-4fa0f342c530	33.377003	-112.771866							2013-02-12T00:00:00	12	2	2013	5231703	5231703	HUMAN_OBSERVATION	CLO	EBIRD	OBS182578379				CC_BY_4_0		obsr60335			2023-01-24T14:58:22.377Z		CONTINENT_DERIVED_FROM_COORDINATES
940272074	4fa7b334-ce0d-4e88-aaae-2e0c138d049e	URN:catalog:CLO:EBIRD:OBS182405683	Animalia	Chordata	Aves	Passeriformes	Mimidae	Toxostoma	Toxostoma lecontei		SPECIES	Toxostoma lecontei Lawrence, 1851	Toxostoma lecontei		US	Borrego Springs--Old Springs Road OSP	California	PRESENT	1	e2e717bf-551a-4917-bdc9-4fa0f342c530	33.257797	-116.294							2013-02-18T00:00:00	18	2	2013	5231703	5231703	HUMAN_OBSERVATION	CLO	EBIRD	OBS182405683				CC_BY_4_0		obsr160195			2023-01-24T14:58:23.529Z		CONTINENT_DERIVED_FROM_COORDINATES
940247302	4fa7b334-ce0d-4e88-aaae-2e0c138d049e	URN:catalog:CLO:EBIRD:OBS182422521	Animalia	Chordata	Aves	Passeriformes	Mimidae	Toxostoma	Toxostoma lecontei		SPECIES	Toxostoma lecontei Lawrence, 1851	Toxostoma lecontei		US	Borrego Springs--Old Springs Road OSP	California	PRESENT	1	e2e717bf-551a-4917-bdc9-4fa0f342c530	33.257797	-116.294							2013-02-18T00:00:00	18	2	2013	5231703	5231703	HUMAN_OBSERVATION	CLO	EBIRD	OBS182422521				CC_BY_4_0		obsr190253			2023-01-24T14:58:39.068Z		CONTINENT_DERIVED_FROM_COORDINATES
940062330	4fa7b334-ce0d-4e88-aaae-2e0c138d049e	URN:catalog:CLO:EBIRD:OBS182201005	Animalia	Chordata	Aves	Passeriformes	Mimidae	Toxostoma	Toxostoma lecontei		SPECIES	Toxostoma lecontei Lawrence, 1851	Toxostoma lecontei		US	Nebeker Ranch	California	PRESENT	1	e2e717bf-551a-4917-bdc9-4fa0f342c530	34.799744	-118.23503							2013-02-18T00:00:00	18	2	2013	5231703	5231703	HUMAN_OBSERVATION	CLO	EBIRD	OBS182201005				CC_BY_4_0		obsr21348			2023-01-24T15:11:56.482Z		CONTINENT_DERIVED_FROM_COORDINATES
939975944	4fa7b334-ce0d-4e88-aaae-2e0c138d049e	URN:catalog:CLO:EBIRD:OBS182085129	Animalia	Chordata	Aves	Passeriformes	Mimidae	Toxostoma	Toxostoma lecontei		SPECIES	Toxostoma lecontei Lawrence, 1851	Toxostoma lecontei		MX	Oasis Oeste de Guerrero Negro	Baja California Sur	PRESENT	3	e2e717bf-551a-4917-bdc9-4fa0f342c530	27.9668	-114.07636							2013-02-17T00:00:00	17	2	2013	5231703	5231703	HUMAN_OBSERVATION	CLO	EBIRD	OBS182085129				CC_BY_4_0		obsr320179			2023-01-24T14:57:52.713Z		CONTINENT_DERIVED_FROM_COORDINATES
939928229	4fa7b334-ce0d-4e88-aaae-2e0c138d049e	URN:catalog:CLO:EBIRD:OBS182137804	Animalia	Chordata	Aves	Passeriformes	Mimidae	Toxostoma	Toxostoma lecontei		SPECIES	Toxostoma lecontei Lawrence, 1851	Toxostoma lecontei		US	Baseline Rd & Salome Hwy Thrasher spot	Arizona	PRESENT	2	e2e717bf-551a-4917-bdc9-4fa0f342c530	33.377003	-112.771866							2013-02-17T00:00:00	17	2	2013	5231703	5231703	HUMAN_OBSERVATION	CLO	EBIRD	OBS182137804				CC_BY_4_0		obsr198755			2023-01-24T14:57:40.566Z		CONTINENT_DERIVED_FROM_COORDINATES
939908344	4fa7b334-ce0d-4e88-aaae-2e0c138d049e	URN:catalog:CLO:EBIRD:OBS182032851	Animalia	Chordata	Aves	Passeriformes	Mimidae	Toxostoma	Toxostoma lecontei		SPECIES	Toxostoma lecontei Lawrence, 1851	Toxostoma lecontei		US	Baseline Rd & Salome Hwy Thrasher spot	Arizona	PRESENT	2	e2e717bf-551a-4917-bdc9-4fa0f342c530	33.377003	-112.771866							2013-02-18T00:00:00	18	2	2013	5231703	5231703	HUMAN_OBSERVATION	CLO	EBIRD	OBS182032851				CC_BY_4_0		obsr292847			2023-01-24T14:58:29.441Z		CONTINENT_DERIVED_FROM_COORDINATES
939538298	4fa7b334-ce0d-4e88-aaae-2e0c138d049e	URN:catalog:CLO:EBIRD:OBS181497859	Animalia	Chordata	Aves	Passeriformes	Mimidae	Toxostoma	Toxostoma lecontei		SPECIES	Toxostoma lecontei Lawrence, 1851	Toxostoma lecontei		US	Antelope Valley--W Ave. B at 60th St. W	California	PRESENT	1	e2e717bf-551a-4917-bdc9-4fa0f342c530	34.80436	-118.23092							2013-02-16T00:00:00	16	2	2013	5231703	5231703	HUMAN_OBSERVATION	CLO	EBIRD	OBS181497859				CC_BY_4_0		obsr7255			2023-01-24T15:16:42.169Z		CONTINENT_DERIVED_FROM_COORDINATES
939531604	4fa7b334-ce0d-4e88-aaae-2e0c138d049e	URN:catalog:CLO:EBIRD:OBS181495138	Animalia	Chordata	Aves	Passeriformes	Mimidae	Toxostoma	Toxostoma lecontei		SPECIES	Toxostoma lecontei Lawrence, 1851	Toxostoma lecontei		US	Baseline Rd & Salome Hwy Thrasher spot	Arizona	PRESENT	2	e2e717bf-551a-4917-bdc9-4fa0f342c530	33.377003	-112.771866							2013-02-16T00:00:00	16	2	2013	5231703	5231703	HUMAN_OBSERVATION	CLO	EBIRD	OBS181495138				CC_BY_4_0		obsr343581			2023-01-24T15:15:57.375Z		CONTINENT_DERIVED_FROM_COORDINATES
939464726	4fa7b334-ce0d-4e88-aaae-2e0c138d049e	URN:catalog:CLO:EBIRD:OBS181523159	Animalia	Chordata	Aves	Passeriformes	Mimidae	Toxostoma	Toxostoma lecontei		SPECIES	Toxostoma lecontei Lawrence, 1851	Toxostoma lecontei		US	Baseline Rd & Salome Hwy Thrasher spot	Arizona	PRESENT	2	e2e717bf-551a-4917-bdc9-4fa0f342c530	33.377003	-112.771866							2013-02-17T00:00:00	17	2	2013	5231703	5231703	HUMAN_OBSERVATION	CLO	EBIRD	OBS181523159				CC_BY_4_0		obsr376563			2023-01-24T15:12:29.629Z		CONTINENT_DERIVED_FROM_COORDINATES
939445230	4fa7b334-ce0d-4e88-aaae-2e0c138d049e	URN:catalog:CLO:EBIRD:OBS181326825	Animalia	Chordata	Aves	Passeriformes	Mimidae	Toxostoma	Toxostoma lecontei		SPECIES	Toxostoma lecontei Lawrence, 1851	Toxostoma lecontei		MX	Guerrero Negro Desierto	Baja California Sur	PRESENT		e2e717bf-551a-4917-bdc9-4fa0f342c530	27.962223	-114.08028							2013-02-16T00:00:00	16	2	2013	5231703	5231703	HUMAN_OBSERVATION	CLO	EBIRD	OBS181326825				CC_BY_4_0		obsr320158			2023-01-24T15:15:18.134Z		CONTINENT_DERIVED_FROM_COORDINATES
939358168	4fa7b334-ce0d-4e88-aaae-2e0c138d049e	URN:catalog:CLO:EBIRD:OBS181439853	Animalia	Chordata	Aves	Passeriformes	Mimidae	Toxostoma	Toxostoma lecontei		SPECIES	Toxostoma lecontei Lawrence, 1851	Toxostoma lecontei		US	Baseline Rd & Salome Hwy Thrasher spot	Arizona	PRESENT	2	e2e717bf-551a-4917-bdc9-4fa0f342c530	33.377003	-112.771866							2013-02-16T00:00:00	16	2	2013	5231703	5231703	HUMAN_OBSERVATION	CLO	EBIRD	OBS181439853				CC_BY_4_0		obsr131919			2023-01-24T14:57:59.112Z		CONTINENT_DERIVED_FROM_COORDINATES
938988926	4fa7b334-ce0d-4e88-aaae-2e0c138d049e	URN:catalog:CLO:EBIRD:OBS180957683	Animalia	Chordata	Aves	Passeriformes	Mimidae	Toxostoma	Toxostoma lecontei		SPECIES	Toxostoma lecontei Lawrence, 1851	Toxostoma lecontei		US	Piute Ponds (permit required)	California	PRESENT	1	e2e717bf-551a-4917-bdc9-4fa0f342c530	34.79012	-118.11818							1992-09-05T00:00:00	5	9	1992	5231703	5231703	HUMAN_OBSERVATION	CLO	EBIRD	OBS180957683				CC_BY_4_0		obsr209334			2023-01-24T15:11:36.417Z		CONTINENT_DERIVED_FROM_COORDINATES
938931686	4fa7b334-ce0d-4e88-aaae-2e0c138d049e	URN:catalog:CLO:EBIRD:OBS180784969	Animalia	Chordata	Aves	Passeriformes	Mimidae	Toxostoma	Toxostoma lecontei		SPECIES	Toxostoma lecontei Lawrence, 1851	Toxostoma lecontei		US	Tonopah, 34101-34367 West Baseline Road	Arizona	PRESENT	2	e2e717bf-551a-4917-bdc9-4fa0f342c530	33.37669	-112.7733							2013-02-13T00:00:00	13	2	2013	5231703	5231703	HUMAN_OBSERVATION	CLO	EBIRD	OBS180784969				CC_BY_4_0		obsr155468			2023-01-24T14:58:21.297Z		CONTINENT_DERIVED_FROM_COORDINATES
938875260	4fa7b334-ce0d-4e88-aaae-2e0c138d049e	URN:catalog:CLO:EBIRD:OBS180617492	Animalia	Chordata	Aves	Passeriformes	Mimidae	Toxostoma	Toxostoma lecontei		SPECIES	Toxostoma lecontei Lawrence, 1851	Toxostoma lecontei		US	Petroleum Club Rd.	California	PRESENT	2	e2e717bf-551a-4917-bdc9-4fa0f342c530	35.084873	-119.397285							2013-02-11T00:00:00	11	2	2013	5231703	5231703	HUMAN_OBSERVATION	CLO	EBIRD	OBS180617492				CC_BY_4_0		obsr292835			2023-01-24T15:09:55.823Z		CONTINENT_DERIVED_FROM_COORDINATES
938793621	4fa7b334-ce0d-4e88-aaae-2e0c138d049e	URN:catalog:CLO:EBIRD:OBS180703024	Animalia	Chordata	Aves	Passeriformes	Mimidae	Toxostoma	Toxostoma lecontei		SPECIES	Toxostoma lecontei Lawrence, 1851	Toxostoma lecontei		US	Baseline Rd & Salome Hwy Thrasher spot	Arizona	PRESENT	2	e2e717bf-551a-4917-bdc9-4fa0f342c530	33.377003	-112.771866							2013-02-12T00:00:00	12	2	2013	5231703	5231703	HUMAN_OBSERVATION	CLO	EBIRD	OBS180703024				CC_BY_4_0		obsr176135			2023-01-24T14:56:37.585Z		CONTINENT_DERIVED_FROM_COORDINATES
938754563	4fa7b334-ce0d-4e88-aaae-2e0c138d049e	URN:catalog:CLO:EBIRD:OBS180539390	Animalia	Chordata	Aves	Passeriformes	Mimidae	Toxostoma	Toxostoma lecontei		SPECIES	Toxostoma lecontei Lawrence, 1851	Toxostoma lecontei		US	k&kjt	California	PRESENT	1	e2e717bf-551a-4917-bdc9-4fa0f342c530	34.221455	-116.35002							2013-02-04T00:00:00	4	2	2013	5231703	5231703	HUMAN_OBSERVATION	CLO	EBIRD	OBS180539390				CC_BY_4_0		obsr358880			2023-01-24T14:58:32.478Z		CONTINENT_DERIVED_FROM_COORDINATES
938741373	4fa7b334-ce0d-4e88-aaae-2e0c138d049e	URN:catalog:CLO:EBIRD:OBS180530357	Animalia	Chordata	Aves	Passeriformes	Mimidae	Toxostoma	Toxostoma lecontei		SPECIES	Toxostoma lecontei Lawrence, 1851	Toxostoma lecontei		US	Antelope Valley--W Ave. B at 60th St. W	California	PRESENT	1	e2e717bf-551a-4917-bdc9-4fa0f342c530	34.80436	-118.23092							2013-02-10T00:00:00	10	2	2013	5231703	5231703	HUMAN_OBSERVATION	CLO	EBIRD	OBS180530357				CC_BY_4_0		obsr199620			2023-01-24T14:56:13.840Z		CONTINENT_DERIVED_FROM_COORDINATES
938728285	4fa7b334-ce0d-4e88-aaae-2e0c138d049e	URN:catalog:CLO:EBIRD:OBS180525939	Animalia	Chordata	Aves	Passeriformes	Mimidae	Toxostoma	Toxostoma lecontei		SPECIES	Toxostoma lecontei Lawrence, 1851	Toxostoma lecontei		US	Antelope Valley--W Ave. B at 60th St. W	California	PRESENT	1	e2e717bf-551a-4917-bdc9-4fa0f342c530	34.80436	-118.23092							2013-02-10T00:00:00	10	2	2013	5231703	5231703	HUMAN_OBSERVATION	CLO	EBIRD	OBS180525939				CC_BY_4_0		obsr203281			2023-01-24T14:58:23.425Z		CONTINENT_DERIVED_FROM_COORDINATES
938598096	4fa7b334-ce0d-4e88-aaae-2e0c138d049e	URN:catalog:CLO:EBIRD:OBS180466541	Animalia	Chordata	Aves	Passeriformes	Mimidae	Toxostoma	Toxostoma lecontei		SPECIES	Toxostoma lecontei Lawrence, 1851	Toxostoma lecontei		US	Antelope Valley--W Ave. B at 60th St. W	California	PRESENT	1	e2e717bf-551a-4917-bdc9-4fa0f342c530	34.80436	-118.23092							2013-02-10T00:00:00	10	2	2013	5231703	5231703	HUMAN_OBSERVATION	CLO	EBIRD	OBS180466541				CC_BY_4_0		obsr123794			2023-01-24T14:58:26.775Z		CONTINENT_DERIVED_FROM_COORDINATES
938581511	4fa7b334-ce0d-4e88-aaae-2e0c138d049e	URN:catalog:CLO:EBIRD:OBS180430937	Animalia	Chordata	Aves	Passeriformes	Mimidae	Toxostoma	Toxostoma lecontei		SPECIES	Toxostoma lecontei Lawrence, 1851	Toxostoma lecontei		US	Antelope Valley--W Ave. B at 60th St. W	California	PRESENT	1	e2e717bf-551a-4917-bdc9-4fa0f342c530	34.80436	-118.23092							2013-02-10T00:00:00	10	2	2013	5231703	5231703	HUMAN_OBSERVATION	CLO	EBIRD	OBS180430937				CC_BY_4_0		obsr203566			2023-01-24T15:15:51.964Z		CONTINENT_DERIVED_FROM_COORDINATES
938548497	4fa7b334-ce0d-4e88-aaae-2e0c138d049e	URN:catalog:CLO:EBIRD:OBS180490949	Animalia	Chordata	Aves	Passeriformes	Mimidae	Toxostoma	Toxostoma lecontei		SPECIES	Toxostoma lecontei Lawrence, 1851	Toxostoma lecontei		US	Antelope Valley--W Ave. B at 60th St. W	California	PRESENT	1	e2e717bf-551a-4917-bdc9-4fa0f342c530	34.80436	-118.23092							2013-02-10T00:00:00	10	2	2013	5231703	5231703	HUMAN_OBSERVATION	CLO	EBIRD	OBS180490949				CC_BY_4_0		obsr193892			2023-01-24T15:16:02.847Z		CONTINENT_DERIVED_FROM_COORDINATES
938545627	4fa7b334-ce0d-4e88-aaae-2e0c138d049e	URN:catalog:CLO:EBIRD:OBS180271566	Animalia	Chordata	Aves	Passeriformes	Mimidae	Toxostoma	Toxostoma lecontei		SPECIES	Toxostoma lecontei Lawrence, 1851	Toxostoma lecontei		US	Short Canyon	California	PRESENT	2	e2e717bf-551a-4917-bdc9-4fa0f342c530	35.71188	-117.91565							2013-02-09T00:00:00	9	2	2013	5231703	5231703	HUMAN_OBSERVATION	CLO	EBIRD	OBS180271566				CC_BY_4_0		obsr206950			2023-01-24T15:14:59.016Z		CONTINENT_DERIVED_FROM_COORDINATES
938522105	4fa7b334-ce0d-4e88-aaae-2e0c138d049e	URN:catalog:CLO:EBIRD:OBS180363736	Animalia	Chordata	Aves	Passeriformes	Mimidae	Toxostoma	Toxostoma lecontei		SPECIES	Toxostoma lecontei Lawrence, 1851	Toxostoma lecontei		US	Baseline Rd & Salome Hwy Thrasher spot	Arizona	PRESENT	2	e2e717bf-551a-4917-bdc9-4fa0f342c530	33.377003	-112.771866							2013-02-10T00:00:00	10	2	2013	5231703	5231703	HUMAN_OBSERVATION	CLO	EBIRD	OBS180363736				CC_BY_4_0		obsr289354			2023-01-24T14:58:13.941Z		CONTINENT_DERIVED_FROM_COORDINATES
938427985	4fa7b334-ce0d-4e88-aaae-2e0c138d049e	URN:catalog:CLO:EBIRD:OBS180164328	Animalia	Chordata	Aves	Passeriformes	Mimidae	Toxostoma	Toxostoma lecontei		SPECIES	Toxostoma lecontei Lawrence, 1851	Toxostoma lecontei		US	Baseline Rd & Salome Hwy Thrasher spot	Arizona	PRESENT	1	e2e717bf-551a-4917-bdc9-4fa0f342c530	33.377003	-112.771866							2013-02-08T00:00:00	8	2	2013	5231703	5231703	HUMAN_OBSERVATION	CLO	EBIRD	OBS180164328				CC_BY_4_0		obsr112150			2023-01-24T14:57:53.346Z		CONTINENT_DERIVED_FROM_COORDINATES
938240440	4fa7b334-ce0d-4e88-aaae-2e0c138d049e	URN:catalog:CLO:EBIRD:OBS179894594	Animalia	Chordata	Aves	Passeriformes	Mimidae	Toxostoma	Toxostoma lecontei		SPECIES	Toxostoma lecontei Lawrence, 1851	Toxostoma lecontei		US	Lucy Gray Mts -- south	California	PRESENT	1	e2e717bf-551a-4917-bdc9-4fa0f342c530	35.51224	-115.29112							2013-01-25T00:00:00	25	1	2013	5231703	5231703	HUMAN_OBSERVATION	CLO	EBIRD	OBS179894594				CC_BY_4_0		obsr93553			2023-01-24T14:56:41.308Z		CONTINENT_DERIVED_FROM_COORDINATES
938033954	4fa7b334-ce0d-4e88-aaae-2e0c138d049e	URN:catalog:CLO:EBIRD:OBS179621347	Animalia	Chordata	Aves	Passeriformes	Mimidae	Toxostoma	Toxostoma lecontei		SPECIES	Toxostoma lecontei Lawrence, 1851	Toxostoma lecontei		US	Borrego Springs--Old Springs Road OSP	California	PRESENT	2	e2e717bf-551a-4917-bdc9-4fa0f342c530	33.257797	-116.294							2013-01-31T00:00:00	31	1	2013	5231703	5231703	HUMAN_OBSERVATION	CLO	EBIRD	OBS179621347				CC_BY_4_0		obsr218757			2023-01-24T14:58:21.945Z		CONTINENT_DERIVED_FROM_COORDINATES
937971767	4fa7b334-ce0d-4e88-aaae-2e0c138d049e	URN:catalog:CLO:EBIRD:OBS179714133	Animalia	Chordata	Aves	Passeriformes	Mimidae	Toxostoma	Toxostoma lecontei		SPECIES	Toxostoma lecontei Lawrence, 1851	Toxostoma lecontei		US	Lucy Grey Mts. -- Foothills	Nevada	PRESENT	1	e2e717bf-551a-4917-bdc9-4fa0f342c530	35.631348	-115.33001							2013-02-04T00:00:00	4	2	2013	5231703	5231703	HUMAN_OBSERVATION	CLO	EBIRD	OBS179714133				CC_BY_4_0		obsr93553			2023-01-24T15:15:54.577Z		CONTINENT_DERIVED_FROM_COORDINATES
937929444	4fa7b334-ce0d-4e88-aaae-2e0c138d049e	URN:catalog:CLO:EBIRD:OBS179722144	Animalia	Chordata	Aves	Passeriformes	Mimidae	Toxostoma	Toxostoma lecontei		SPECIES	Toxostoma lecontei Lawrence, 1851	Toxostoma lecontei		US	Dry Wash by road	California	PRESENT	1	e2e717bf-551a-4917-bdc9-4fa0f342c530	34.00742	-116.106606							1996-04-26T00:00:00	26	4	1996	5231703	5231703	HUMAN_OBSERVATION	CLO	EBIRD	OBS179722144				CC_BY_4_0		obsr146276			2023-01-24T14:58:10.051Z		CONTINENT_DERIVED_FROM_COORDINATES
937822868	4fa7b334-ce0d-4e88-aaae-2e0c138d049e	URN:catalog:CLO:EBIRD:OBS179304128	Animalia	Chordata	Aves	Passeriformes	Mimidae	Toxostoma	Toxostoma lecontei		SPECIES	Toxostoma lecontei Lawrence, 1851	Toxostoma lecontei		US	Fish Slough	California	PRESENT	2	e2e717bf-551a-4917-bdc9-4fa0f342c530	37.517067	-118.40062							2013-02-02T00:00:00	2	2	2013	5231703	5231703	HUMAN_OBSERVATION	CLO	EBIRD	OBS179304128				CC_BY_4_0		obsr206950			2023-01-24T15:14:55.884Z		CONTINENT_DERIVED_FROM_COORDINATES
937817716	4fa7b334-ce0d-4e88-aaae-2e0c138d049e	URN:catalog:CLO:EBIRD:OBS179376397	Animalia	Chordata	Aves	Passeriformes	Mimidae	Toxostoma	Toxostoma lecontei		SPECIES	Toxostoma lecontei Lawrence, 1851	Toxostoma lecontei		US	Carrizo Plain - Soda Lake Road along San Andreas Fault	California	PRESENT	4	e2e717bf-551a-4917-bdc9-4fa0f342c530	35.04858	-119.57633							2013-02-02T00:00:00	2	2	2013	5231703	5231703	HUMAN_OBSERVATION	CLO	EBIRD	OBS179376397				CC_BY_4_0		obsr136597			2023-01-24T15:15:29.575Z		CONTINENT_DERIVED_FROM_COORDINATES
937809459	4fa7b334-ce0d-4e88-aaae-2e0c138d049e	URN:catalog:CLO:EBIRD:OBS179390654	Animalia	Chordata	Aves	Passeriformes	Mimidae	Toxostoma	Toxostoma lecontei		SPECIES	Toxostoma lecontei Lawrence, 1851	Toxostoma lecontei		US	Fish Slough	California	PRESENT	2	e2e717bf-551a-4917-bdc9-4fa0f342c530	37.517067	-118.40062							2013-02-02T00:00:00	2	2	2013	5231703	5231703	HUMAN_OBSERVATION	CLO	EBIRD	OBS179390654				CC_BY_4_0		obsr149349			2023-01-24T15:15:54.657Z		CONTINENT_DERIVED_FROM_COORDINATES
937788156	4fa7b334-ce0d-4e88-aaae-2e0c138d049e	URN:catalog:CLO:EBIRD:OBS179388612	Animalia	Chordata	Aves	Passeriformes	Mimidae	Toxostoma	Toxostoma lecontei		SPECIES	Toxostoma lecontei Lawrence, 1851	Toxostoma lecontei		US	Wintersburg Road	Arizona	PRESENT	2	e2e717bf-551a-4917-bdc9-4fa0f342c530	33.475185	-112.8678							2013-02-02T00:00:00	2	2	2013	5231703	5231703	HUMAN_OBSERVATION	CLO	EBIRD	OBS179388612				CC_BY_4_0		obsr177076			2023-01-24T15:17:53.438Z		CONTINENT_DERIVED_FROM_COORDINATES
937773253	4fa7b334-ce0d-4e88-aaae-2e0c138d049e	URN:catalog:CLO:EBIRD:OBS179419275	Animalia	Chordata	Aves	Passeriformes	Mimidae	Toxostoma	Toxostoma lecontei		SPECIES	Toxostoma lecontei Lawrence, 1851	Toxostoma lecontei		US	Warm Springs Road	California	PRESENT	1	e2e717bf-551a-4917-bdc9-4fa0f342c530	37.32526	-118.314							1994-03-26T00:00:00	26	3	1994	5231703	5231703	HUMAN_OBSERVATION	CLO	EBIRD	OBS179419275				CC_BY_4_0		obsr140586			2023-01-24T15:11:13.803Z		CONTINENT_DERIVED_FROM_COORDINATES
937639346	4fa7b334-ce0d-4e88-aaae-2e0c138d049e	URN:catalog:CLO:EBIRD:OBS179042639	Animalia	Chordata	Aves	Passeriformes	Mimidae	Toxostoma	Toxostoma lecontei		SPECIES	Toxostoma lecontei Lawrence, 1851	Toxostoma lecontei		US	Piute Ponds (permit required)	California	PRESENT	1	e2e717bf-551a-4917-bdc9-4fa0f342c530	34.79012	-118.11818							2013-01-31T00:00:00	31	1	2013	5231703	5231703	HUMAN_OBSERVATION	CLO	EBIRD	OBS179042639				CC_BY_4_0		obsr184473			2023-01-24T15:15:34.569Z		CONTINENT_DERIVED_FROM_COORDINATES
937618380	4fa7b334-ce0d-4e88-aaae-2e0c138d049e	URN:catalog:CLO:EBIRD:OBS179113383	Animalia	Chordata	Aves	Passeriformes	Mimidae	Toxostoma	Toxostoma lecontei		SPECIES	Toxostoma lecontei Lawrence, 1851	Toxostoma lecontei		US	Warm Springs Road	California	PRESENT	1	e2e717bf-551a-4917-bdc9-4fa0f342c530	37.32526	-118.314							1994-03-26T00:00:00	26	3	1994	5231703	5231703	HUMAN_OBSERVATION	CLO	EBIRD	OBS179113383				CC_BY_4_0		obsr204942			2023-01-24T15:15:28.226Z		CONTINENT_DERIVED_FROM_COORDINATES
937603583	4fa7b334-ce0d-4e88-aaae-2e0c138d049e	URN:catalog:CLO:EBIRD:OBS179114145	Animalia	Chordata	Aves	Passeriformes	Mimidae	Toxostoma	Toxostoma lecontei		SPECIES	Toxostoma lecontei Lawrence, 1851	Toxostoma lecontei		US	Fish Slough	California	PRESENT	1	e2e717bf-551a-4917-bdc9-4fa0f342c530	37.517067	-118.40062							2009-05-27T00:00:00	27	5	2009	5231703	5231703	HUMAN_OBSERVATION	CLO	EBIRD	OBS179114145				CC_BY_4_0		obsr175273			2023-01-24T14:58:28.121Z		CONTINENT_DERIVED_FROM_COORDINATES
937472281	4fa7b334-ce0d-4e88-aaae-2e0c138d049e	URN:catalog:CLO:EBIRD:OBS179023733	Animalia	Chordata	Aves	Passeriformes	Mimidae	Toxostoma	Toxostoma lecontei		SPECIES	Toxostoma lecontei Lawrence, 1851	Toxostoma lecontei		US	Piute Ponds (permit required)	California	PRESENT	2	e2e717bf-551a-4917-bdc9-4fa0f342c530	34.79012	-118.11818							2013-01-31T00:00:00	31	1	2013	5231703	5231703	HUMAN_OBSERVATION	CLO	EBIRD	OBS179023733				CC_BY_4_0		obsr168285			2023-01-24T15:11:13.250Z		CONTINENT_DERIVED_FROM_COORDINATES
937451555	4fa7b334-ce0d-4e88-aaae-2e0c138d049e	URN:catalog:CLO:EBIRD:OBS178803013	Animalia	Chordata	Aves	Passeriformes	Mimidae	Toxostoma	Toxostoma lecontei		SPECIES	Toxostoma lecontei Lawrence, 1851	Toxostoma lecontei		US	Baseline Rd & Salome Hwy Thrasher spot	Arizona	PRESENT		e2e717bf-551a-4917-bdc9-4fa0f342c530	33.377003	-112.771866							2000-03-10T00:00:00	10	3	2000	5231703	5231703	HUMAN_OBSERVATION	CLO	EBIRD	OBS178803013				CC_BY_4_0		obsr176986			2023-01-24T15:15:56.125Z		CONTINENT_DERIVED_FROM_COORDINATES
937440947	4fa7b334-ce0d-4e88-aaae-2e0c138d049e	URN:catalog:CLO:EBIRD_CAN:OBS178807785	Animalia	Chordata	Aves	Passeriformes	Mimidae	Toxostoma	Toxostoma lecontei		SPECIES	Toxostoma lecontei Lawrence, 1851	Toxostoma lecontei		US	Baseline Rd & Salome Hwy Thrasher spot	Arizona	PRESENT	3	e2e717bf-551a-4917-bdc9-4fa0f342c530	33.377003	-112.771866							2013-01-29T00:00:00	29	1	2013	5231703	5231703	HUMAN_OBSERVATION	CLO	EBIRD_CAN	OBS178807785				CC_BY_4_0		obsr195649			2023-01-24T15:10:23.316Z		CONTINENT_DERIVED_FROM_COORDINATES
937424726	4fa7b334-ce0d-4e88-aaae-2e0c138d049e	URN:catalog:CLO:EBIRD:OBS178789346	Animalia	Chordata	Aves	Passeriformes	Mimidae	Toxostoma	Toxostoma lecontei		SPECIES	Toxostoma lecontei Lawrence, 1851	Toxostoma lecontei		US	Baseline Rd & Salome Hwy Thrasher spot	Arizona	PRESENT	2	e2e717bf-551a-4917-bdc9-4fa0f342c530	33.377003	-112.771866							2013-01-27T00:00:00	27	1	2013	5231703	5231703	HUMAN_OBSERVATION	CLO	EBIRD	OBS178789346				CC_BY_4_0		obsr131455			2023-01-24T15:16:03.267Z		CONTINENT_DERIVED_FROM_COORDINATES
937309339	4fa7b334-ce0d-4e88-aaae-2e0c138d049e	URN:catalog:CLO:EBIRD:OBS178837515	Animalia	Chordata	Aves	Passeriformes	Mimidae	Toxostoma	Toxostoma lecontei		SPECIES	Toxostoma lecontei Lawrence, 1851	Toxostoma lecontei		US	Baseline Rd & Salome Hwy Thrasher spot	Arizona	PRESENT	1	e2e717bf-551a-4917-bdc9-4fa0f342c530	33.377003	-112.771866							2008-01-25T00:00:00	25	1	2008	5231703	5231703	HUMAN_OBSERVATION	CLO	EBIRD	OBS178837515				CC_BY_4_0		obsr103949			2023-01-24T15:12:08.364Z		CONTINENT_DERIVED_FROM_COORDINATES
937275310	4fa7b334-ce0d-4e88-aaae-2e0c138d049e	URN:catalog:CLO:EBIRD:OBS178778091	Animalia	Chordata	Aves	Passeriformes	Mimidae	Toxostoma	Toxostoma lecontei		SPECIES	Toxostoma lecontei Lawrence, 1851	Toxostoma lecontei		US	Baseline Rd & Salome Hwy Thrasher spot	Arizona	PRESENT	2	e2e717bf-551a-4917-bdc9-4fa0f342c530	33.377003	-112.771866							2013-01-27T00:00:00	27	1	2013	5231703	5231703	HUMAN_OBSERVATION	CLO	EBIRD	OBS178778091				CC_BY_4_0		obsr103949			2023-01-24T14:58:20.116Z		CONTINENT_DERIVED_FROM_COORDINATES
937240968	4fa7b334-ce0d-4e88-aaae-2e0c138d049e	URN:catalog:CLO:EBIRD:OBS178504442	Animalia	Chordata	Aves	Passeriformes	Mimidae	Toxostoma	Toxostoma lecontei		SPECIES	Toxostoma lecontei Lawrence, 1851	Toxostoma lecontei		US	SLO/Carrizo/Panorama Pit	California	PRESENT	1	e2e717bf-551a-4917-bdc9-4fa0f342c530	35.187576	-119.73684							2013-01-27T00:00:00	27	1	2013	5231703	5231703	HUMAN_OBSERVATION	CLO	EBIRD	OBS178504442				CC_BY_4_0		obsr38892			2023-01-24T15:15:53.928Z		CONTINENT_DERIVED_FROM_COORDINATES
937187276	4fa7b334-ce0d-4e88-aaae-2e0c138d049e	URN:catalog:CLO:EBIRD:OBS178596251	Animalia	Chordata	Aves	Passeriformes	Mimidae	Toxostoma	Toxostoma lecontei		SPECIES	Toxostoma lecontei Lawrence, 1851	Toxostoma lecontei		US	Baseline Rd & Salome Hwy Thrasher spot	Arizona	PRESENT	1	e2e717bf-551a-4917-bdc9-4fa0f342c530	33.377003	-112.771866							2011-04-18T00:00:00	18	4	2011	5231703	5231703	HUMAN_OBSERVATION	CLO	EBIRD	OBS178596251				CC_BY_4_0		obsr134087			2023-01-24T15:15:57.047Z		CONTINENT_DERIVED_FROM_COORDINATES
937094431	4fa7b334-ce0d-4e88-aaae-2e0c138d049e	URN:catalog:CLO:EBIRD:OBS178528476	Animalia	Chordata	Aves	Passeriformes	Mimidae	Toxostoma	Toxostoma lecontei		SPECIES	Toxostoma lecontei Lawrence, 1851	Toxostoma lecontei		US	Baseline Rd & Salome Hwy Thrasher spot	Arizona	PRESENT	1	e2e717bf-551a-4917-bdc9-4fa0f342c530	33.377003	-112.771866							2013-01-27T00:00:00	27	1	2013	5231703	5231703	HUMAN_OBSERVATION	CLO	EBIRD	OBS178528476				CC_BY_4_0		obsr127114			2023-01-24T15:16:35.748Z		CONTINENT_DERIVED_FROM_COORDINATES
937045714	4fa7b334-ce0d-4e88-aaae-2e0c138d049e	URN:catalog:CLO:EBIRD:OBS178251851	Animalia	Chordata	Aves	Passeriformes	Mimidae	Toxostoma	Toxostoma lecontei		SPECIES	Toxostoma lecontei Lawrence, 1851	Toxostoma lecontei		US	Baseline Rd & Salome Hwy Thrasher spot	Arizona	PRESENT	2	e2e717bf-551a-4917-bdc9-4fa0f342c530	33.377003	-112.771866							2013-01-25T00:00:00	25	1	2013	5231703	5231703	HUMAN_OBSERVATION	CLO	EBIRD	OBS178251851				CC_BY_4_0		obsr28559			2023-01-24T14:58:11.570Z		CONTINENT_DERIVED_FROM_COORDINATES
937019704	4fa7b334-ce0d-4e88-aaae-2e0c138d049e	URN:catalog:CLO:EBIRD:OBS178308014	Animalia	Chordata	Aves	Passeriformes	Mimidae	Toxostoma	Toxostoma lecontei		SPECIES	Toxostoma lecontei Lawrence, 1851	Toxostoma lecontei		US	Algodones Dunes 09 Garden of Eden	California	PRESENT	6	e2e717bf-551a-4917-bdc9-4fa0f342c530	32.924416	-114.989914							2013-01-26T00:00:00	26	1	2013	5231703	5231703	HUMAN_OBSERVATION	CLO	EBIRD	OBS178308014				CC_BY_4_0		obsr92649			2023-01-24T14:58:10.556Z		CONTINENT_DERIVED_FROM_COORDINATES
937003142	4fa7b334-ce0d-4e88-aaae-2e0c138d049e	URN:catalog:CLO:EBIRD:OBS178333741	Animalia	Chordata	Aves	Passeriformes	Mimidae	Toxostoma	Toxostoma lecontei		SPECIES	Toxostoma lecontei Lawrence, 1851	Toxostoma lecontei		US	Nebecker ranch W ave B and 60th W	California	PRESENT	1	e2e717bf-551a-4917-bdc9-4fa0f342c530	34.805275	-118.22868							2013-01-26T00:00:00	26	1	2013	5231703	5231703	HUMAN_OBSERVATION	CLO	EBIRD	OBS178333741				CC_BY_4_0		obsr199620			2023-01-24T15:15:47.160Z		CONTINENT_DERIVED_FROM_COORDINATES
936990414	4fa7b334-ce0d-4e88-aaae-2e0c138d049e	URN:catalog:CLO:EBIRD:OBS178346697	Animalia	Chordata	Aves	Passeriformes	Mimidae	Toxostoma	Toxostoma lecontei		SPECIES	Toxostoma lecontei Lawrence, 1851	Toxostoma lecontei		US	Algodones Dunes 09 Garden of Eden	California	PRESENT	6	e2e717bf-551a-4917-bdc9-4fa0f342c530	32.924416	-114.989914							2013-01-26T00:00:00	26	1	2013	5231703	5231703	HUMAN_OBSERVATION	CLO	EBIRD	OBS178346697				CC_BY_4_0		obsr184473			2023-01-24T14:57:45.780Z		CONTINENT_DERIVED_FROM_COORDINATES
936984396	4fa7b334-ce0d-4e88-aaae-2e0c138d049e	URN:catalog:CLO:EBIRD:OBS178347838	Animalia	Chordata	Aves	Passeriformes	Mimidae	Toxostoma	Toxostoma lecontei		SPECIES	Toxostoma lecontei Lawrence, 1851	Toxostoma lecontei		US	Algodones Dunes 09 Garden of Eden	California	PRESENT	6	e2e717bf-551a-4917-bdc9-4fa0f342c530	32.924416	-114.989914							2013-01-26T00:00:00	26	1	2013	5231703	5231703	HUMAN_OBSERVATION	CLO	EBIRD	OBS178347838				CC_BY_4_0		obsr116637			2023-01-24T14:58:33.530Z		CONTINENT_DERIVED_FROM_COORDINATES
936769604	4fa7b334-ce0d-4e88-aaae-2e0c138d049e	URN:catalog:CLO:EBIRD:OBS178125687	Animalia	Chordata	Aves	Passeriformes	Mimidae	Toxostoma	Toxostoma lecontei		SPECIES	Toxostoma lecontei Lawrence, 1851	Toxostoma lecontei		US	Petroleum Club Rd.	California	PRESENT	1	e2e717bf-551a-4917-bdc9-4fa0f342c530	35.084873	-119.397285							2013-01-24T00:00:00	24	1	2013	5231703	5231703	HUMAN_OBSERVATION	CLO	EBIRD	OBS178125687				CC_BY_4_0		obsr91229			2023-01-24T14:58:21.577Z		CONTINENT_DERIVED_FROM_COORDINATES
936758542	4fa7b334-ce0d-4e88-aaae-2e0c138d049e	URN:catalog:CLO:EBIRD:OBS177899326	Animalia	Chordata	Aves	Passeriformes	Mimidae	Toxostoma	Toxostoma lecontei		SPECIES	Toxostoma lecontei Lawrence, 1851	Toxostoma lecontei		US	Baseline Rd & Salome Hwy Thrasher spot	Arizona	PRESENT	1	e2e717bf-551a-4917-bdc9-4fa0f342c530	33.377003	-112.771866							2013-01-23T00:00:00	23	1	2013	5231703	5231703	HUMAN_OBSERVATION	CLO	EBIRD	OBS177899326				CC_BY_4_0		obsr103682			2023-01-24T14:57:51.434Z		CONTINENT_DERIVED_FROM_COORDINATES
936758434	4fa7b334-ce0d-4e88-aaae-2e0c138d049e	URN:catalog:CLO:EBIRD:OBS178136563	Animalia	Chordata	Aves	Passeriformes	Mimidae	Toxostoma	Toxostoma lecontei		SPECIES	Toxostoma lecontei Lawrence, 1851	Toxostoma lecontei		US	Desert NWR--Corn Creek (Field Station)	Nevada	PRESENT	1	e2e717bf-551a-4917-bdc9-4fa0f342c530	36.438797	-115.359566							2010-03-27T00:00:00	27	3	2010	5231703	5231703	HUMAN_OBSERVATION	CLO	EBIRD	OBS178136563				CC_BY_4_0		obsr252606			2023-01-24T15:15:56.334Z		CONTINENT_DERIVED_FROM_COORDINATES
936710927	4fa7b334-ce0d-4e88-aaae-2e0c138d049e	URN:catalog:CLO:EBIRD:OBS178154485	Animalia	Chordata	Aves	Passeriformes	Mimidae	Toxostoma	Toxostoma lecontei		SPECIES	Toxostoma lecontei Lawrence, 1851	Toxostoma lecontei		US	US-CA-Kern--Valley Acres--Buena Vista Hills	California	PRESENT	1	e2e717bf-551a-4917-bdc9-4fa0f342c530	35.185833	-119.37547							2013-01-25T00:00:00	25	1	2013	5231703	5231703	HUMAN_OBSERVATION	CLO	EBIRD	OBS178154485				CC_BY_4_0		obsr103797			2023-01-24T15:15:35.021Z		CONTINENT_DERIVED_FROM_COORDINATES
936708375	4fa7b334-ce0d-4e88-aaae-2e0c138d049e	URN:catalog:CLO:EBIRD:OBS178157657	Animalia	Chordata	Aves	Passeriformes	Mimidae	Toxostoma	Toxostoma lecontei		SPECIES	Toxostoma lecontei Lawrence, 1851	Toxostoma lecontei		US	US-CA-Kern--Valley Acres	California	PRESENT	1	e2e717bf-551a-4917-bdc9-4fa0f342c530	35.20748	-119.40828							2013-01-25T00:00:00	25	1	2013	5231703	5231703	HUMAN_OBSERVATION	CLO	EBIRD	OBS178157657				CC_BY_4_0		obsr103797			2023-01-24T14:58:20.545Z		CONTINENT_DERIVED_FROM_COORDINATES
936559000	4fa7b334-ce0d-4e88-aaae-2e0c138d049e	URN:catalog:CLO:EBIRD:OBS177847901	Animalia	Chordata	Aves	Passeriformes	Mimidae	Toxostoma	Toxostoma lecontei		SPECIES	Toxostoma lecontei Lawrence, 1851	Toxostoma lecontei		US	Petroleum Club Rd.	California	PRESENT	1	e2e717bf-551a-4917-bdc9-4fa0f342c530	35.084873	-119.397285							2010-09-13T00:00:00	13	9	2010	5231703	5231703	HUMAN_OBSERVATION	CLO	EBIRD	OBS177847901				CC_BY_4_0		obsr347082			2023-01-24T15:16:44.001Z		CONTINENT_DERIVED_FROM_COORDINATES
936526814	4fa7b334-ce0d-4e88-aaae-2e0c138d049e	URN:catalog:CLO:EBIRD:OBS177881843	Animalia	Chordata	Aves	Passeriformes	Mimidae	Toxostoma	Toxostoma lecontei		SPECIES	Toxostoma lecontei Lawrence, 1851	Toxostoma lecontei		US	Elkhorn Grade Road and Golden Cat Road, Maricopa, CA	California	PRESENT	2	e2e717bf-551a-4917-bdc9-4fa0f342c530	35.048462	-119.43169							2013-01-19T00:00:00	19	1	2013	5231703	5231703	HUMAN_OBSERVATION	CLO	EBIRD	OBS177881843				CC_BY_4_0		obsr227023			2023-01-24T14:58:18.634Z		CONTINENT_DERIVED_FROM_COORDINATES
936422381	4fa7b334-ce0d-4e88-aaae-2e0c138d049e	URN:catalog:CLO:EBIRD:OBS177532730	Animalia	Chordata	Aves	Passeriformes	Mimidae	Toxostoma	Toxostoma lecontei		SPECIES	Toxostoma lecontei Lawrence, 1851	Toxostoma lecontei		US	Baseline Rd & Salome Hwy Thrasher spot	Arizona	PRESENT	1	e2e717bf-551a-4917-bdc9-4fa0f342c530	33.377003	-112.771866							2013-01-20T00:00:00	20	1	2013	5231703	5231703	HUMAN_OBSERVATION	CLO	EBIRD	OBS177532730				CC_BY_4_0		obsr273349			2023-01-24T14:58:00.933Z		CONTINENT_DERIVED_FROM_COORDINATES
936372623	4fa7b334-ce0d-4e88-aaae-2e0c138d049e	URN:catalog:CLO:EBIRD:OBS177581004	Animalia	Chordata	Aves	Passeriformes	Mimidae	Toxostoma	Toxostoma lecontei		SPECIES	Toxostoma lecontei Lawrence, 1851	Toxostoma lecontei		US	Baseline Rd & Salome Hwy Thrasher spot	Arizona	PRESENT	4	e2e717bf-551a-4917-bdc9-4fa0f342c530	33.377003	-112.771866							2013-01-20T00:00:00	20	1	2013	5231703	5231703	HUMAN_OBSERVATION	CLO	EBIRD	OBS177581004				CC_BY_4_0		obsr289354			2023-01-24T14:56:04.470Z		CONTINENT_DERIVED_FROM_COORDINATES
936205796	4fa7b334-ce0d-4e88-aaae-2e0c138d049e	URN:catalog:CLO:EBIRD:OBS177308318	Animalia	Chordata	Aves	Passeriformes	Mimidae	Toxostoma	Toxostoma lecontei		SPECIES	Toxostoma lecontei Lawrence, 1851	Toxostoma lecontei		US	Baseline Rd & Salome Hwy Thrasher spot	Arizona	PRESENT	2	e2e717bf-551a-4917-bdc9-4fa0f342c530	33.377003	-112.771866							2013-01-19T00:00:00	19	1	2013	5231703	5231703	HUMAN_OBSERVATION	CLO	EBIRD	OBS177308318				CC_BY_4_0		obsr169965			2023-01-24T15:09:53.158Z		CONTINENT_DERIVED_FROM_COORDINATES
936135527	4fa7b334-ce0d-4e88-aaae-2e0c138d049e	URN:catalog:CLO:EBIRD:OBS177357381	Animalia	Chordata	Aves	Passeriformes	Mimidae	Toxostoma	Toxostoma lecontei		SPECIES	Toxostoma lecontei Lawrence, 1851	Toxostoma lecontei		US	Petroleum Club Rd.	California	PRESENT	2	e2e717bf-551a-4917-bdc9-4fa0f342c530	35.084873	-119.397285							2013-01-19T00:00:00	19	1	2013	5231703	5231703	HUMAN_OBSERVATION	CLO	EBIRD	OBS177357381				CC_BY_4_0		obsr103797			2023-01-24T14:57:57.155Z		CONTINENT_DERIVED_FROM_COORDINATES
936112418	4fa7b334-ce0d-4e88-aaae-2e0c138d049e	URN:catalog:CLO:EBIRD:OBS177363784	Animalia	Chordata	Aves	Passeriformes	Mimidae	Toxostoma	Toxostoma lecontei		SPECIES	Toxostoma lecontei Lawrence, 1851	Toxostoma lecontei		US	Antelope Valley--Ave. K at 60th St. E	California	PRESENT	1	e2e717bf-551a-4917-bdc9-4fa0f342c530	34.674442	-118.02183							2013-01-19T00:00:00	19	1	2013	5231703	5231703	HUMAN_OBSERVATION	CLO	EBIRD	OBS177363784				CC_BY_4_0		obsr215656			2023-01-24T15:15:10.818Z		CONTINENT_DERIVED_FROM_COORDINATES
936051864	4fa7b334-ce0d-4e88-aaae-2e0c138d049e	URN:catalog:CLO:EBIRD:OBS176924038	Animalia	Chordata	Aves	Passeriformes	Mimidae	Toxostoma	Toxostoma lecontei		SPECIES	Toxostoma lecontei Lawrence, 1851	Toxostoma lecontei		US	Joshua Tree NP (please consider using a more specific hotspot)	California	PRESENT	1	e2e717bf-551a-4917-bdc9-4fa0f342c530	34.001488	-116.133835							2005-03-08T00:00:00	8	3	2005	5231703	5231703	HUMAN_OBSERVATION	CLO	EBIRD	OBS176924038				CC_BY_4_0		obsr206514			2023-01-24T14:57:54.132Z		CONTINENT_DERIVED_FROM_COORDINATES
935958955	4fa7b334-ce0d-4e88-aaae-2e0c138d049e	URN:catalog:CLO:EBIRD:OBS176836208	Animalia	Chordata	Aves	Passeriformes	Mimidae	Toxostoma	Toxostoma lecontei		SPECIES	Toxostoma lecontei Lawrence, 1851	Toxostoma lecontei		US	Baseline Rd & Salome Hwy Thrasher spot	Arizona	PRESENT	1	e2e717bf-551a-4917-bdc9-4fa0f342c530	33.377003	-112.771866							2013-01-15T00:00:00	15	1	2013	5231703	5231703	HUMAN_OBSERVATION	CLO	EBIRD	OBS176836208				CC_BY_4_0		obsr253508			2023-01-24T14:56:04.867Z		CONTINENT_DERIVED_FROM_COORDINATES
935819843	4fa7b334-ce0d-4e88-aaae-2e0c138d049e	URN:catalog:CLO:EBIRD:OBS176715685	Animalia	Chordata	Aves	Passeriformes	Mimidae	Toxostoma	Toxostoma lecontei		SPECIES	Toxostoma lecontei Lawrence, 1851	Toxostoma lecontei		US	Baseline Rd & Salome Hwy Thrasher spot	Arizona	PRESENT	2	e2e717bf-551a-4917-bdc9-4fa0f342c530	33.377003	-112.771866							2013-01-14T00:00:00	14	1	2013	5231703	5231703	HUMAN_OBSERVATION	CLO	EBIRD	OBS176715685				CC_BY_4_0		obsr297705			2023-01-24T14:58:29.483Z		CONTINENT_DERIVED_FROM_COORDINATES
935548557	4fa7b334-ce0d-4e88-aaae-2e0c138d049e	URN:catalog:CLO:EBIRD:OBS199604994	Animalia	Chordata	Aves	Passeriformes	Mimidae	Toxostoma	Toxostoma lecontei		SPECIES	Toxostoma lecontei Lawrence, 1851	Toxostoma lecontei		US	Indian Wells Canyon	California	PRESENT	1	e2e717bf-551a-4917-bdc9-4fa0f342c530	35.69331	-117.93039							2013-01-13T00:00:00	13	1	2013	5231703	5231703	HUMAN_OBSERVATION	CLO	EBIRD	OBS199604994				CC_BY_4_0		obsr346281			2023-01-24T14:58:35.579Z		CONTINENT_DERIVED_FROM_COORDINATES
935431645	4fa7b334-ce0d-4e88-aaae-2e0c138d049e	URN:catalog:CLO:EBIRD:OBS176178080	Animalia	Chordata	Aves	Passeriformes	Mimidae	Toxostoma	Toxostoma lecontei		SPECIES	Toxostoma lecontei Lawrence, 1851	Toxostoma lecontei		US	China Lake NAWS--Sewage Ponds (restricted access)	California	PRESENT	1	e2e717bf-551a-4917-bdc9-4fa0f342c530	35.67222	-117.63834							2013-01-10T00:00:00	10	1	2013	5231703	5231703	HUMAN_OBSERVATION	CLO	EBIRD	OBS176178080				CC_BY_4_0		obsr60422			2023-01-24T14:56:34.550Z		CONTINENT_DERIVED_FROM_COORDINATES
935430156	4fa7b334-ce0d-4e88-aaae-2e0c138d049e	URN:catalog:CLO:EBIRD:OBS176234715	Animalia	Chordata	Aves	Passeriformes	Mimidae	Toxostoma	Toxostoma lecontei		SPECIES	Toxostoma lecontei Lawrence, 1851	Toxostoma lecontei		US	US-NV - 35.7037x-115.3050 - Jan 11, 2013, 9:12 PM	Nevada	PRESENT	1	e2e717bf-551a-4917-bdc9-4fa0f342c530	35.703663	-115.305046							2013-01-11T00:00:00	11	1	2013	5231703	5231703	HUMAN_OBSERVATION	CLO	EBIRD	OBS176234715				CC_BY_4_0		obsr333792			2023-01-24T15:11:22.016Z		CONTINENT_DERIVED_FROM_COORDINATES
935176055	4fa7b334-ce0d-4e88-aaae-2e0c138d049e	URN:catalog:CLO:EBIRD:OBS176041242	Animalia	Chordata	Aves	Passeriformes	Mimidae	Toxostoma	Toxostoma lecontei		SPECIES	Toxostoma lecontei Lawrence, 1851	Toxostoma lecontei		US	Baseline Rd & Salome Hwy Thrasher spot	Arizona	PRESENT	2	e2e717bf-551a-4917-bdc9-4fa0f342c530	33.377003	-112.771866							2013-01-08T00:00:00	8	1	2013	5231703	5231703	HUMAN_OBSERVATION	CLO	EBIRD	OBS176041242				CC_BY_4_0		obsr283769			2023-01-24T15:11:19.813Z		CONTINENT_DERIVED_FROM_COORDINATES
935174102	4fa7b334-ce0d-4e88-aaae-2e0c138d049e	URN:catalog:CLO:EBIRD:OBS176054835	Animalia	Chordata	Aves	Passeriformes	Mimidae	Toxostoma	Toxostoma lecontei		SPECIES	Toxostoma lecontei Lawrence, 1851	Toxostoma lecontei		US	Joshua Tree NP--Lost Palms Oasis	California	PRESENT	1	e2e717bf-551a-4917-bdc9-4fa0f342c530	33.71273	-115.76265							2012-12-31T00:00:00	31	12	2012	5231703	5231703	HUMAN_OBSERVATION	CLO	EBIRD	OBS176054835				CC_BY_4_0		obsr328948			2023-01-24T14:58:26.866Z		CONTINENT_DERIVED_FROM_COORDINATES
935157474	4fa7b334-ce0d-4e88-aaae-2e0c138d049e	URN:catalog:CLO:EBIRD:OBS176047803	Animalia	Chordata	Aves	Passeriformes	Mimidae	Toxostoma	Toxostoma lecontei		SPECIES	Toxostoma lecontei Lawrence, 1851	Toxostoma lecontei		US	Joshua Tree NP--Lost Palms Oasis	California	PRESENT	1	e2e717bf-551a-4917-bdc9-4fa0f342c530	33.71273	-115.76265							2012-12-31T00:00:00	31	12	2012	5231703	5231703	HUMAN_OBSERVATION	CLO	EBIRD	OBS176047803				CC_BY_4_0		obsr244206			2023-01-24T15:16:38.994Z		CONTINENT_DERIVED_FROM_COORDINATES
935081413	4fa7b334-ce0d-4e88-aaae-2e0c138d049e	URN:catalog:CLO:EBIRD:OBS175908595	Animalia	Chordata	Aves	Passeriformes	Mimidae	Toxostoma	Toxostoma lecontei		SPECIES	Toxostoma lecontei Lawrence, 1851	Toxostoma lecontei		US	Kofa NWR--Alamo Wash	Arizona	PRESENT	1	e2e717bf-551a-4917-bdc9-4fa0f342c530	33.49442	-113.8743							2013-01-06T00:00:00	6	1	2013	5231703	5231703	HUMAN_OBSERVATION	CLO	EBIRD	OBS175908595				CC_BY_4_0		obsr166496			2023-01-24T14:56:11.042Z		CONTINENT_DERIVED_FROM_COORDINATES
934906563	4fa7b334-ce0d-4e88-aaae-2e0c138d049e	URN:catalog:CLO:EBIRD:OBS175709976	Animalia	Chordata	Aves	Passeriformes	Mimidae	Toxostoma	Toxostoma lecontei		SPECIES	Toxostoma lecontei Lawrence, 1851	Toxostoma lecontei		US	Carrizo Plain, San Luis Obispo, CA	California	PRESENT		e2e717bf-551a-4917-bdc9-4fa0f342c530	35.090786	-119.73515							2008-03-14T00:00:00	14	3	2008	5231703	5231703	HUMAN_OBSERVATION	CLO	EBIRD	OBS175709976				CC_BY_4_0		obsr290024			2023-01-24T14:57:46.498Z		CONTINENT_DERIVED_FROM_COORDINATES
934875879	4fa7b334-ce0d-4e88-aaae-2e0c138d049e	URN:catalog:CLO:EBIRD:OBS175631387	Animalia	Chordata	Aves	Passeriformes	Mimidae	Toxostoma	Toxostoma lecontei		SPECIES	Toxostoma lecontei Lawrence, 1851	Toxostoma lecontei		US	Borrego Springs--Old Springs Road OSP	California	PRESENT	2	e2e717bf-551a-4917-bdc9-4fa0f342c530	33.257797	-116.294							2007-04-21T00:00:00	21	4	2007	5231703	5231703	HUMAN_OBSERVATION	CLO	EBIRD	OBS175631387				CC_BY_4_0		obsr39009			2023-01-24T15:15:19.141Z		CONTINENT_DERIVED_FROM_COORDINATES
934857266	4fa7b334-ce0d-4e88-aaae-2e0c138d049e	URN:catalog:CLO:EBIRD:OBS175409449	Animalia	Chordata	Aves	Passeriformes	Mimidae	Toxostoma	Toxostoma lecontei		SPECIES	Toxostoma lecontei Lawrence, 1851	Toxostoma lecontei		US	Mystery location.. Louise	California	PRESENT		e2e717bf-551a-4917-bdc9-4fa0f342c530	35.61006	-117.76027							2011-06-20T00:00:00	20	6	2011	5231703	5231703	HUMAN_OBSERVATION	CLO	EBIRD	OBS175409449				CC_BY_4_0		obsr168076			2023-01-24T15:16:17.469Z		CONTINENT_DERIVED_FROM_COORDINATES
934706681	4fa7b334-ce0d-4e88-aaae-2e0c138d049e	URN:catalog:CLO:EBIRD:OBS175443980	Animalia	Chordata	Aves	Passeriformes	Mimidae	Toxostoma	Toxostoma lecontei		SPECIES	Toxostoma lecontei Lawrence, 1851	Toxostoma lecontei		US	Piute Ponds (permit required)	California	PRESENT	1	e2e717bf-551a-4917-bdc9-4fa0f342c530	34.79012	-118.11818							2013-01-05T00:00:00	5	1	2013	5231703	5231703	HUMAN_OBSERVATION	CLO	EBIRD	OBS175443980				CC_BY_4_0		obsr147419			2023-01-24T15:14:44.902Z		CONTINENT_DERIVED_FROM_COORDINATES
934661814	4fa7b334-ce0d-4e88-aaae-2e0c138d049e	URN:catalog:CLO:EBIRD:OBS175386643	Animalia	Chordata	Aves	Passeriformes	Mimidae	Toxostoma	Toxostoma lecontei		SPECIES	Toxostoma lecontei Lawrence, 1851	Toxostoma lecontei		US	Borrego Springs--Old Springs Road OSP	California	PRESENT	2	e2e717bf-551a-4917-bdc9-4fa0f342c530	33.257797	-116.294							2013-01-05T00:00:00	5	1	2013	5231703	5231703	HUMAN_OBSERVATION	CLO	EBIRD	OBS175386643				CC_BY_4_0		obsr92649			2023-01-24T15:17:06.244Z		CONTINENT_DERIVED_FROM_COORDINATES
934282588	4fa7b334-ce0d-4e88-aaae-2e0c138d049e	URN:catalog:CLO:EBIRD:OBS174989824	Animalia	Chordata	Aves	Passeriformes	Mimidae	Toxostoma	Toxostoma lecontei		SPECIES	Toxostoma lecontei Lawrence, 1851	Toxostoma lecontei		US	China Lake NAWS--Sewage Ponds (restricted access)	California	PRESENT	1	e2e717bf-551a-4917-bdc9-4fa0f342c530	35.67222	-117.63834							2013-01-02T00:00:00	2	1	2013	5231703	5231703	HUMAN_OBSERVATION	CLO	EBIRD	OBS174989824				CC_BY_4_0		obsr206950			2023-01-24T15:12:21.428Z		CONTINENT_DERIVED_FROM_COORDINATES
934277125	4fa7b334-ce0d-4e88-aaae-2e0c138d049e	URN:catalog:CLO:EBIRD:OBS174903536	Animalia	Chordata	Aves	Passeriformes	Mimidae	Toxostoma	Toxostoma lecontei		SPECIES	Toxostoma lecontei Lawrence, 1851	Toxostoma lecontei		US	China Lake NAWS--Sewage Ponds (restricted access)	California	PRESENT	2	e2e717bf-551a-4917-bdc9-4fa0f342c530	35.67222	-117.63834							2013-01-03T00:00:00	3	1	2013	5231703	5231703	HUMAN_OBSERVATION	CLO	EBIRD	OBS174903536				CC_BY_4_0		obsr60422			2023-01-24T14:57:58.796Z		CONTINENT_DERIVED_FROM_COORDINATES
934105520	4fa7b334-ce0d-4e88-aaae-2e0c138d049e	URN:catalog:CLO:EBIRD:OBS174811542	Animalia	Chordata	Aves	Passeriformes	Mimidae	Toxostoma	Toxostoma lecontei		SPECIES	Toxostoma lecontei Lawrence, 1851	Toxostoma lecontei		US	Piute Ponds (permit required)	California	PRESENT	4	e2e717bf-551a-4917-bdc9-4fa0f342c530	34.79012	-118.11818							2012-11-17T00:00:00	17	11	2012	5231703	5231703	HUMAN_OBSERVATION	CLO	EBIRD	OBS174811542				CC_BY_4_0		obsr166733			2023-01-24T14:58:27.479Z		CONTINENT_DERIVED_FROM_COORDINATES
934015291	4fa7b334-ce0d-4e88-aaae-2e0c138d049e	URN:catalog:CLO:EBIRD:OBS174536562	Animalia	Chordata	Aves	Passeriformes	Mimidae	Toxostoma	Toxostoma lecontei		SPECIES	Toxostoma lecontei Lawrence, 1851	Toxostoma lecontei		US	Butterbredt Spring	California	PRESENT		e2e717bf-551a-4917-bdc9-4fa0f342c530	35.38177	-118.11333							2005-06-19T00:00:00	19	6	2005	5231703	5231703	HUMAN_OBSERVATION	CLO	EBIRD	OBS174536562				CC_BY_4_0		obsr321305			2023-01-24T15:16:04.516Z		CONTINENT_DERIVED_FROM_COORDINATES
933929287	4fa7b334-ce0d-4e88-aaae-2e0c138d049e	URN:catalog:CLO:EBIRD:OBS219723761	Animalia	Chordata	Aves	Passeriformes	Mimidae	Toxostoma	Toxostoma lecontei		SPECIES	Toxostoma lecontei Lawrence, 1851	Toxostoma lecontei		US	Antelope Valley--110th St. E at E Ave. I	California	PRESENT	1	e2e717bf-551a-4917-bdc9-4fa0f342c530	34.704433	-117.93377							2012-12-16T00:00:00	16	12	2012	5231703	5231703	HUMAN_OBSERVATION	CLO	EBIRD	OBS219723761				CC_BY_4_0		obsr321790			2023-01-24T15:10:35.586Z		CONTINENT_DERIVED_FROM_COORDINATES
933890733	4fa7b334-ce0d-4e88-aaae-2e0c138d049e	URN:catalog:CLO:EBIRD:OBS16284971	Animalia	Chordata	Aves	Passeriformes	Mimidae	Toxostoma	Toxostoma lecontei		SPECIES	Toxostoma lecontei Lawrence, 1851	Toxostoma lecontei		US	Apple Valley	California	PRESENT	1	e2e717bf-551a-4917-bdc9-4fa0f342c530	34.5008	-117.18588							2003-12-21T00:00:00	21	12	2003	5231703	5231703	HUMAN_OBSERVATION	CLO	EBIRD	OBS16284971				CC_BY_4_0		obsr27006			2023-01-24T14:54:40.447Z		CONTINENT_DERIVED_FROM_COORDINATES
933795930	4fa7b334-ce0d-4e88-aaae-2e0c138d049e	URN:catalog:CLO:EBIRD:OBS212910614	Animalia	Chordata	Aves	Passeriformes	Mimidae	Toxostoma	Toxostoma lecontei		SPECIES	Toxostoma lecontei Lawrence, 1851	Toxostoma lecontei		US	Kern Valley Vulture Watch Site	California	PRESENT	1	e2e717bf-551a-4917-bdc9-4fa0f342c530	35.61571	-118.251686							1998-09-26T00:00:00	26	9	1998	5231703	5231703	HUMAN_OBSERVATION	CLO	EBIRD	OBS212910614				CC_BY_4_0		obsr341066			2023-01-24T14:59:10.748Z		CONTINENT_DERIVED_FROM_COORDINATES
933795485	4fa7b334-ce0d-4e88-aaae-2e0c138d049e	URN:catalog:CLO:EBIRD:OBS212931176	Animalia	Chordata	Aves	Passeriformes	Mimidae	Toxostoma	Toxostoma lecontei		SPECIES	Toxostoma lecontei Lawrence, 1851	Toxostoma lecontei		US	Kern Valley Vulture Watch Site	California	PRESENT		e2e717bf-551a-4917-bdc9-4fa0f342c530	35.61571	-118.251686							1998-10-11T00:00:00	11	10	1998	5231703	5231703	HUMAN_OBSERVATION	CLO	EBIRD	OBS212931176				CC_BY_4_0		obsr341066			2023-01-24T15:15:53.724Z		CONTINENT_DERIVED_FROM_COORDINATES
933795343	4fa7b334-ce0d-4e88-aaae-2e0c138d049e	URN:catalog:CLO:EBIRD:OBS212901034	Animalia	Chordata	Aves	Passeriformes	Mimidae	Toxostoma	Toxostoma lecontei		SPECIES	Toxostoma lecontei Lawrence, 1851	Toxostoma lecontei		US	Kern Valley Vulture Watch Site	California	PRESENT	1	e2e717bf-551a-4917-bdc9-4fa0f342c530	35.61571	-118.251686							1998-09-17T00:00:00	17	9	1998	5231703	5231703	HUMAN_OBSERVATION	CLO	EBIRD	OBS212901034				CC_BY_4_0		obsr341066			2023-01-24T15:10:19.978Z		CONTINENT_DERIVED_FROM_COORDINATES
933794798	4fa7b334-ce0d-4e88-aaae-2e0c138d049e	URN:catalog:CLO:EBIRD:OBS212930405	Animalia	Chordata	Aves	Passeriformes	Mimidae	Toxostoma	Toxostoma lecontei		SPECIES	Toxostoma lecontei Lawrence, 1851	Toxostoma lecontei		US	Kern Valley Vulture Watch Site	California	PRESENT	1	e2e717bf-551a-4917-bdc9-4fa0f342c530	35.61571	-118.251686							1998-10-10T00:00:00	10	10	1998	5231703	5231703	HUMAN_OBSERVATION	CLO	EBIRD	OBS212930405				CC_BY_4_0		obsr341066			2023-01-24T15:10:43.841Z		CONTINENT_DERIVED_FROM_COORDINATES
933451455	4fa7b334-ce0d-4e88-aaae-2e0c138d049e	URN:catalog:CLO:EBIRD:OBS157112188	Animalia	Chordata	Aves	Passeriformes	Mimidae	Toxostoma	Toxostoma lecontei		SPECIES	Toxostoma lecontei Lawrence, 1851	Toxostoma lecontei		US	Ocotillo	California	PRESENT	2	e2e717bf-551a-4917-bdc9-4fa0f342c530	32.73866	-115.99385							2012-06-24T00:00:00	24	6	2012	5231703	5231703	HUMAN_OBSERVATION	CLO	EBIRD	OBS157112188				CC_BY_4_0		obsr18468			2023-01-24T14:55:54.592Z		CONTINENT_DERIVED_FROM_COORDINATES
910360010	39f021d5-240c-445d-b62f-33bfed94938d	urn:catalog:OMNH:Egg:2996	Animalia	Chordata	Aves	Passeriformes	Mimidae	Toxostoma	Toxostoma lecontei		SPECIES	Toxostoma lecontei Lawrence, 1851			US	Near Lost Hills	California	PRESENT	3	609765e0-4ce8-11db-b80e-b8a03c50a862	35.630579	-119.689703	8046.0						1931-05-30T00:00:00	30	5	1931	5231703	5231703	PRESERVED_SPECIMEN	OMNH	Egg	2996				CC0_1_0		A. P. Marshall			2023-01-24T16:27:24.829Z		OCCURRENCE_STATUS_INFERRED_FROM_INDIVIDUAL_COUNT;INSTITUTION_MATCH_FUZZY;COLLECTION_MATCH_FUZZY
899953323	50c9509d-22c7-4a22-a47d-8c48425ef4a7	http://www.inaturalist.org/observations/580746	Animalia	Chordata	Aves	Passeriformes	Mimidae	Toxostoma	Toxostoma lecontei		SPECIES	Toxostoma lecontei Lawrence, 1851	Toxostoma lecontei		US		California	PRESENT		28eb1a3f-1c15-4a95-931a-4af90ecb574d	33.25913	-116.29892	145.0						2014-03-23T08:44:16	23	3	2014	5231703	5231703	HUMAN_OBSERVATION	iNaturalist	Observations	580746		BJ Stacey	2014-03-24T14:47:34	CC_BY_NC_4_0	BJ Stacey	BJ Stacey			2023-02-13T15:59:43.543Z		CONTINENT_DERIVED_FROM_COORDINATES
897115874	abcaccad-9e01-4b2a-b493-32531cbed32a	http://arctos.database.museum/guid/UWYMV:Bird:770?seid=1909855	Animalia	Chordata	Aves	Passeriformes	Mimidae	Toxostoma	Toxostoma lecontei	lecontei	SUBSPECIES	Toxostoma lecontei lecontei	Toxostoma lecontei lecontei		US	Morongo Valley	California	PRESENT		50576fe5-7883-495d-9089-b5dcf5e56098	34.04694	-116.58	3036.0						1896-05-21T00:00:00	21	5	1896	9668775	5231703	PRESERVED_SPECIMEN	UWYMV	Bird	UWYMV:Bird:770		James M. Maley	2013-01-17T00:00:00	CC0_1_0		Collector(s): Edmund Heller			2023-01-28T17:15:34.811Z		GEODETIC_DATUM_ASSUMED_WGS84;CONTINENT_DERIVED_FROM_COORDINATES;INSTITUTION_MATCH_FUZZY;COLLECTION_MATCH_FUZZY
896558606	9ce52ff6-01b6-44a2-b617-9bc2ee8e8cd1	http://arctos.database.museum/guid/MVZ:Egg:93?seid=977206	Animalia	Chordata	Aves	Passeriformes	Mimidae	Toxostoma	Toxostoma lecontei	lecontei	SUBSPECIES	Toxostoma lecontei lecontei	Toxostoma lecontei lecontei		US	Coyote Well 5 mi SE	California	PRESENT		8edbbde0-055e-11d8-b850-b8a03c50a862	32.687322	-115.8853728	2012.0						1909-03-31T00:00:00	31	3	1909	9668775	5231703	PRESERVED_SPECIMEN	MVZ	Egg	MVZ:Egg:93		Museum of Vertebrate Zoology, University of California, Berkeley	1999-01-27T00:00:00	CC0_1_0		Collector(s): Frank Stephens			2023-01-26T23:36:10.817Z	StillImage	COORDINATE_REPROJECTED;CONTINENT_DERIVED_FROM_COORDINATES;TYPE_STATUS_INVALID;INSTITUTION_MATCH_FUZZY;COLLECTION_MATCH_FUZZY
896555653	9ce52ff6-01b6-44a2-b617-9bc2ee8e8cd1	http://arctos.database.museum/guid/MVZ:Egg:6565?seid=1076675	Animalia	Chordata	Aves	Passeriformes	Mimidae	Toxostoma	Toxostoma lecontei	lecontei	SUBSPECIES	Toxostoma lecontei lecontei	Toxostoma lecontei lecontei		US	Palm Springs	California	PRESENT		8edbbde0-055e-11d8-b850-b8a03c50a862	33.8299843	-116.5445987	8608.0						1920-03-14T00:00:00	14	3	1920	9668775	5231703	PRESERVED_SPECIMEN	MVZ	Egg	MVZ:Egg:6565		Museum of Vertebrate Zoology, University of California, Berkeley	1999-01-27T00:00:00	CC0_1_0		Collector(s): W. D. Laliece			2023-01-26T23:36:11.956Z	StillImage	COORDINATE_REPROJECTED;CONTINENT_DERIVED_FROM_COORDINATES;TYPE_STATUS_INVALID;INSTITUTION_MATCH_FUZZY;COLLECTION_MATCH_FUZZY
896553613	9ce52ff6-01b6-44a2-b617-9bc2ee8e8cd1	http://arctos.database.museum/guid/MVZ:Egg:4823?seid=512417	Animalia	Chordata	Aves	Passeriformes	Mimidae	Toxostoma	Toxostoma lecontei	lecontei	SUBSPECIES	Toxostoma lecontei lecontei	Toxostoma lecontei lecontei		US	Palm Springs	California	PRESENT		8edbbde0-055e-11d8-b850-b8a03c50a862	33.8299843	-116.5445987	8608.0						1921-02-28T00:00:00	28	2	1921	9668775	5231703	PRESERVED_SPECIMEN	MVZ	Egg	MVZ:Egg:4823		Museum of Vertebrate Zoology, University of California, Berkeley	1999-01-27T00:00:00	CC0_1_0		Collector(s): I. D. Nokes			2023-01-26T23:36:14.583Z	StillImage	COORDINATE_REPROJECTED;CONTINENT_DERIVED_FROM_COORDINATES;TYPE_STATUS_INVALID;INSTITUTION_MATCH_FUZZY;COLLECTION_MATCH_FUZZY
896553219	9ce52ff6-01b6-44a2-b617-9bc2ee8e8cd1	http://arctos.database.museum/guid/MVZ:Egg:4019?seid=362925	Animalia	Chordata	Aves	Passeriformes	Mimidae	Toxostoma	Toxostoma lecontei	lecontei	SUBSPECIES	Toxostoma lecontei lecontei	Toxostoma lecontei lecontei		US	Palm Springs	California	PRESENT		8edbbde0-055e-11d8-b850-b8a03c50a862	33.8299843	-116.5445987	8608.0						1923-03-25T00:00:00	25	3	1923	9668775	5231703	PRESERVED_SPECIMEN	MVZ	Egg	MVZ:Egg:4019		Museum of Vertebrate Zoology, University of California, Berkeley	1999-01-27T00:00:00	CC0_1_0		Collector(s): Alden H. Miller			2023-01-26T23:36:16.650Z	StillImage	COORDINATE_REPROJECTED;CONTINENT_DERIVED_FROM_COORDINATES;TYPE_STATUS_INVALID;INSTITUTION_MATCH_FUZZY;COLLECTION_MATCH_FUZZY
896553194	9ce52ff6-01b6-44a2-b617-9bc2ee8e8cd1	http://arctos.database.museum/guid/MVZ:Egg:4018?seid=434081	Animalia	Chordata	Aves	Passeriformes	Mimidae	Toxostoma	Toxostoma lecontei	lecontei	SUBSPECIES	Toxostoma lecontei lecontei	Toxostoma lecontei lecontei		US	Palm Springs	California	PRESENT		8edbbde0-055e-11d8-b850-b8a03c50a862	33.8299843	-116.5445987	8608.0						1920-04-02T00:00:00	2	4	1920	9668775	5231703	PRESERVED_SPECIMEN	MVZ	Egg	MVZ:Egg:4018		Museum of Vertebrate Zoology, University of California, Berkeley	1999-01-27T00:00:00	CC0_1_0		Collector(s): Alden H. Miller			2023-01-26T23:36:10.694Z	StillImage	COORDINATE_REPROJECTED;CONTINENT_DERIVED_FROM_COORDINATES;TYPE_STATUS_INVALID;INSTITUTION_MATCH_FUZZY;COLLECTION_MATCH_FUZZY
896551750	9ce52ff6-01b6-44a2-b617-9bc2ee8e8cd1	http://arctos.database.museum/guid/MVZ:Egg:3003?seid=58644	Animalia	Chordata	Aves	Passeriformes	Mimidae	Toxostoma	Toxostoma lecontei	lecontei	SUBSPECIES	Toxostoma lecontei lecontei	Toxostoma lecontei lecontei		US	Palm Springs 2.5 mi SE	California	PRESENT		8edbbde0-055e-11d8-b850-b8a03c50a862	33.8005664	-116.5009024	1609.0						1920-02-21T00:00:00	21	2	1920	9668775	5231703	PRESERVED_SPECIMEN	MVZ	Egg	MVZ:Egg:3003		Museum of Vertebrate Zoology, University of California, Berkeley	1999-01-27T00:00:00	CC0_1_0		Collector(s): John Sparhawk Appleton			2023-01-26T23:36:10.872Z	StillImage	COORDINATE_ROUNDED;COORDINATE_REPROJECTED;CONTINENT_DERIVED_FROM_COORDINATES;TYPE_STATUS_INVALID;INSTITUTION_MATCH_FUZZY;COLLECTION_MATCH_FUZZY
896551465	9ce52ff6-01b6-44a2-b617-9bc2ee8e8cd1	http://arctos.database.museum/guid/MVZ:Egg:2420?seid=673677	Animalia	Chordata	Aves	Passeriformes	Mimidae	Toxostoma	Toxostoma lecontei	lecontei	SUBSPECIES	Toxostoma lecontei lecontei	Toxostoma lecontei lecontei		US	McKittrick 2 mi E	California	PRESENT		8edbbde0-055e-11d8-b850-b8a03c50a862	35.3055897	-119.589014			305.0	0.0			1932-02-24T00:00:00	24	2	1932	9668775	5231703	PRESERVED_SPECIMEN	MVZ	Egg	MVZ:Egg:2420		Museum of Vertebrate Zoology, University of California, Berkeley	1999-01-27T00:00:00	CC0_1_0		Collector(s): Ward C. Russell			2023-01-26T23:36:10.443Z	StillImage	COORDINATE_REPROJECTED;CONTINENT_DERIVED_FROM_COORDINATES;TYPE_STATUS_INVALID;INSTITUTION_MATCH_FUZZY;COLLECTION_MATCH_FUZZY
896551423	9ce52ff6-01b6-44a2-b617-9bc2ee8e8cd1	http://arctos.database.museum/guid/MVZ:Egg:2419?seid=959181	Animalia	Chordata	Aves	Passeriformes	Mimidae	Toxostoma	Toxostoma lecontei	lecontei	SUBSPECIES	Toxostoma lecontei lecontei	Toxostoma lecontei lecontei		US	McKittrick 2 mi E	California	PRESENT		8edbbde0-055e-11d8-b850-b8a03c50a862	35.3055897	-119.589014			305.0	0.0			1932-02-24T00:00:00	24	2	1932	9668775	5231703	PRESERVED_SPECIMEN	MVZ	Egg	MVZ:Egg:2419		Museum of Vertebrate Zoology, University of California, Berkeley	1999-01-27T00:00:00	CC0_1_0		Collector(s): Ward C. Russell			2023-01-26T23:36:11.059Z	StillImage	COORDINATE_REPROJECTED;CONTINENT_DERIVED_FROM_COORDINATES;TYPE_STATUS_INVALID;INSTITUTION_MATCH_FUZZY;COLLECTION_MATCH_FUZZY
896551407	9ce52ff6-01b6-44a2-b617-9bc2ee8e8cd1	http://arctos.database.museum/guid/MVZ:Egg:2418?seid=53694	Animalia	Chordata	Aves	Passeriformes	Mimidae	Toxostoma	Toxostoma lecontei	lecontei	SUBSPECIES	Toxostoma lecontei lecontei	Toxostoma lecontei lecontei		US	McKittrick 2 mi E	California	PRESENT		8edbbde0-055e-11d8-b850-b8a03c50a862	35.3055897	-119.589014			305.0	0.0			1932-02-24T00:00:00	24	2	1932	9668775	5231703	PRESERVED_SPECIMEN	MVZ	Egg	MVZ:Egg:2418		Museum of Vertebrate Zoology, University of California, Berkeley	1999-01-27T00:00:00	CC0_1_0		Collector(s): Joseph Grinnell			2023-01-26T23:36:09.390Z	StillImage	COORDINATE_REPROJECTED;CONTINENT_DERIVED_FROM_COORDINATES;TYPE_STATUS_INVALID;INSTITUTION_MATCH_FUZZY;COLLECTION_MATCH_FUZZY
896551389	9ce52ff6-01b6-44a2-b617-9bc2ee8e8cd1	http://arctos.database.museum/guid/MVZ:Egg:2417?seid=281551	Animalia	Chordata	Aves	Passeriformes	Mimidae	Toxostoma	Toxostoma lecontei	lecontei	SUBSPECIES	Toxostoma lecontei lecontei	Toxostoma lecontei lecontei		US	McKittrick 2 mi E	California	PRESENT		8edbbde0-055e-11d8-b850-b8a03c50a862	35.3055897	-119.589014			305.0	0.0			1932-02-24T00:00:00	24	2	1932	9668775	5231703	PRESERVED_SPECIMEN	MVZ	Egg	MVZ:Egg:2417		Museum of Vertebrate Zoology, University of California, Berkeley	1999-01-27T00:00:00	CC0_1_0		Collector(s): Joseph Grinnell, Ward C. Russell			2023-01-26T23:36:16.258Z	StillImage	COORDINATE_REPROJECTED;CONTINENT_DERIVED_FROM_COORDINATES;TYPE_STATUS_INVALID;INSTITUTION_MATCH_FUZZY;COLLECTION_MATCH_FUZZY
896550770	9ce52ff6-01b6-44a2-b617-9bc2ee8e8cd1	http://arctos.database.museum/guid/MVZ:Egg:1630?seid=714451	Animalia	Chordata	Aves	Passeriformes	Mimidae	Toxostoma	Toxostoma lecontei	lecontei	SUBSPECIES	Toxostoma lecontei lecontei	Toxostoma lecontei lecontei		US	Palm Springs ca. 3 mi E	California	PRESENT		8edbbde0-055e-11d8-b850-b8a03c50a862	33.8289458	-116.469581	1609.0						1916-02-10T00:00:00	10	2	1916	9668775	5231703	PRESERVED_SPECIMEN	MVZ	Egg	MVZ:Egg:1630		Museum of Vertebrate Zoology, University of California, Berkeley	1999-01-27T00:00:00	CC0_1_0		Collector(s): Harry S. Swarth			2023-01-26T23:36:14.578Z	StillImage	COORDINATE_ROUNDED;COORDINATE_REPROJECTED;CONTINENT_DERIVED_FROM_COORDINATES;TYPE_STATUS_INVALID;INSTITUTION_MATCH_FUZZY;COLLECTION_MATCH_FUZZY
896549638	9ce52ff6-01b6-44a2-b617-9bc2ee8e8cd1	http://arctos.database.museum/guid/MVZ:Egg:14453?seid=2035082	Animalia	Chordata	Aves	Passeriformes	Mimidae	Toxostoma	Toxostoma lecontei	lecontei	SUBSPECIES	Toxostoma lecontei lecontei	Toxostoma lecontei lecontei		US	near McKittrick	California	PRESENT		8edbbde0-055e-11d8-b850-b8a03c50a862	35.295473	-119.627506	2883.0						1956-03-24T00:00:00	24	3	1956	9668775	5231703	PRESERVED_SPECIMEN	MVZ	Egg	MVZ:Egg:14453		Kristina Y. Fialko	2013-02-28T00:00:00	CC0_1_0		Collector(s): Prentis T. Burtis Jr.			2023-01-26T23:36:13.566Z	StillImage	CONTINENT_DERIVED_FROM_COORDINATES;INSTITUTION_MATCH_FUZZY;COLLECTION_MATCH_FUZZY
896545152	9ce52ff6-01b6-44a2-b617-9bc2ee8e8cd1	http://arctos.database.museum/guid/MVZ:Egg:10047?seid=1083302	Animalia	Chordata	Aves	Passeriformes	Mimidae	Toxostoma	Toxostoma lecontei	lecontei	SUBSPECIES	Toxostoma lecontei lecontei	Toxostoma lecontei lecontei		US	Casa Grande Valley, N of Casa Grande	Arizona	PRESENT		8edbbde0-055e-11d8-b850-b8a03c50a862	33.0427369	-111.7475782	17878.0						1920-04-05T00:00:00	5	4	1920	9668775	5231703	PRESERVED_SPECIMEN	MVZ	Egg	MVZ:Egg:10047		Museum of Vertebrate Zoology, University of California, Berkeley	1999-01-27T00:00:00	CC0_1_0		Collector(s): Milton S. Ray			2023-01-26T23:36:15.124Z	StillImage	COORDINATE_REPROJECTED;CONTINENT_DERIVED_FROM_COORDINATES;TYPE_STATUS_INVALID;INSTITUTION_MATCH_FUZZY;COLLECTION_MATCH_FUZZY
896545137	9ce52ff6-01b6-44a2-b617-9bc2ee8e8cd1	http://arctos.database.museum/guid/MVZ:Egg:10046?seid=557778	Animalia	Chordata	Aves	Passeriformes	Mimidae	Toxostoma	Toxostoma lecontei	lecontei	SUBSPECIES	Toxostoma lecontei lecontei	Toxostoma lecontei lecontei		US	SW of Blackwater, near Papago Village	Arizona	PRESENT		8edbbde0-055e-11d8-b850-b8a03c50a862	32.9772394	-111.6463753	9664.0						1923-04-15T00:00:00	15	4	1923	9668775	5231703	PRESERVED_SPECIMEN	MVZ	Egg	MVZ:Egg:10046		Museum of Vertebrate Zoology, University of California, Berkeley	1999-01-27T00:00:00	CC0_1_0		Collector(s): Milton S. Ray			2023-01-26T23:36:16.841Z	StillImage	COORDINATE_REPROJECTED;CONTINENT_DERIVED_FROM_COORDINATES;TYPE_STATUS_INVALID;INSTITUTION_MATCH_FUZZY;COLLECTION_MATCH_FUZZY
896545120	9ce52ff6-01b6-44a2-b617-9bc2ee8e8cd1	http://arctos.database.museum/guid/MVZ:Egg:10045?seid=1522839	Animalia	Chordata	Aves	Passeriformes	Mimidae	Toxostoma	Toxostoma lecontei	lecontei	SUBSPECIES	Toxostoma lecontei lecontei	Toxostoma lecontei lecontei		US	SW of Blackwater, near Papago Village	Arizona	PRESENT		8edbbde0-055e-11d8-b850-b8a03c50a862	32.9772394	-111.6463753	9664.0						1920-04-05T00:00:00	5	4	1920	9668775	5231703	PRESERVED_SPECIMEN	MVZ	Egg	MVZ:Egg:10045		Museum of Vertebrate Zoology, University of California, Berkeley	1999-01-27T00:00:00	CC0_1_0		Collector(s): Milton S. Ray			2023-01-26T23:36:14.995Z	StillImage	COORDINATE_REPROJECTED;CONTINENT_DERIVED_FROM_COORDINATES;TYPE_STATUS_INVALID;INSTITUTION_MATCH_FUZZY;COLLECTION_MATCH_FUZZY
896545107	9ce52ff6-01b6-44a2-b617-9bc2ee8e8cd1	http://arctos.database.museum/guid/MVZ:Egg:10044?seid=1336390	Animalia	Chordata	Aves	Passeriformes	Mimidae	Toxostoma	Toxostoma lecontei	lecontei	SUBSPECIES	Toxostoma lecontei lecontei	Toxostoma lecontei lecontei		US	SW of Blackwater, near Papago Village	Arizona	PRESENT		8edbbde0-055e-11d8-b850-b8a03c50a862	32.9772394	-111.6463753	9664.0						1920-04-05T00:00:00	5	4	1920	9668775	5231703	PRESERVED_SPECIMEN	MVZ	Egg	MVZ:Egg:10044		Museum of Vertebrate Zoology, University of California, Berkeley	1999-01-27T00:00:00	CC0_1_0		Collector(s): Milton S. Ray			2023-01-26T23:36:16.473Z	StillImage	COORDINATE_REPROJECTED;CONTINENT_DERIVED_FROM_COORDINATES;TYPE_STATUS_INVALID;INSTITUTION_MATCH_FUZZY;COLLECTION_MATCH_FUZZY
896545094	9ce52ff6-01b6-44a2-b617-9bc2ee8e8cd1	http://arctos.database.museum/guid/MVZ:Egg:10043?seid=104826	Animalia	Chordata	Aves	Passeriformes	Mimidae	Toxostoma	Toxostoma lecontei	lecontei	SUBSPECIES	Toxostoma lecontei lecontei	Toxostoma lecontei lecontei		US	Blackwater SW of, near Mt. Pass	Arizona	PRESENT		8edbbde0-055e-11d8-b850-b8a03c50a862	33.0129382	-111.6842765	1302.0						1920-04-01T00:00:00	1	4	1920	9668775	5231703	PRESERVED_SPECIMEN	MVZ	Egg	MVZ:Egg:10043		Museum of Vertebrate Zoology, University of California, Berkeley	1999-01-27T00:00:00	CC0_1_0		Collector(s): Milton S. Ray			2023-01-26T23:36:16.347Z	StillImage	COORDINATE_REPROJECTED;CONTINENT_DERIVED_FROM_COORDINATES;TYPE_STATUS_INVALID;INSTITUTION_MATCH_FUZZY;COLLECTION_MATCH_FUZZY
896545078	9ce52ff6-01b6-44a2-b617-9bc2ee8e8cd1	http://arctos.database.museum/guid/MVZ:Egg:10042?seid=753110	Animalia	Chordata	Aves	Passeriformes	Mimidae	Toxostoma	Toxostoma lecontei	lecontei	SUBSPECIES	Toxostoma lecontei lecontei	Toxostoma lecontei lecontei		US	Blackwater SW of, near Mt. Pass	Arizona	PRESENT		8edbbde0-055e-11d8-b850-b8a03c50a862	33.0129382	-111.6842765	1302.0						1920-04-01T00:00:00	1	4	1920	9668775	5231703	PRESERVED_SPECIMEN	MVZ	Egg	MVZ:Egg:10042		Museum of Vertebrate Zoology, University of California, Berkeley	1999-01-27T00:00:00	CC0_1_0		Collector(s): Milton S. Ray			2023-01-26T23:36:17.491Z	StillImage	COORDINATE_REPROJECTED;CONTINENT_DERIVED_FROM_COORDINATES;TYPE_STATUS_INVALID;INSTITUTION_MATCH_FUZZY;COLLECTION_MATCH_FUZZY
896545067	9ce52ff6-01b6-44a2-b617-9bc2ee8e8cd1	http://arctos.database.museum/guid/MVZ:Egg:10041?seid=947604	Animalia	Chordata	Aves	Passeriformes	Mimidae	Toxostoma	Toxostoma lecontei	lecontei	SUBSPECIES	Toxostoma lecontei lecontei	Toxostoma lecontei lecontei		US	Palm Springs	California	PRESENT		8edbbde0-055e-11d8-b850-b8a03c50a862	33.8299843	-116.5445987	8608.0						1927-02-13T00:00:00	13	2	1927	9668775	5231703	PRESERVED_SPECIMEN	MVZ	Egg	MVZ:Egg:10041		Museum of Vertebrate Zoology, University of California, Berkeley	1999-01-27T00:00:00	CC0_1_0		Collector(s): Wilson C. Hanna			2023-01-26T23:36:16.839Z	StillImage	COORDINATE_REPROJECTED;CONTINENT_DERIVED_FROM_COORDINATES;TYPE_STATUS_INVALID;INSTITUTION_MATCH_FUZZY;COLLECTION_MATCH_FUZZY
896545056	9ce52ff6-01b6-44a2-b617-9bc2ee8e8cd1	http://arctos.database.museum/guid/MVZ:Egg:10040?seid=1330738	Animalia	Chordata	Aves	Passeriformes	Mimidae	Toxostoma	Toxostoma lecontei	lecontei	SUBSPECIES	Toxostoma lecontei lecontei	Toxostoma lecontei lecontei		US	Lost Hills	California	PRESENT		8edbbde0-055e-11d8-b850-b8a03c50a862	35.6162199	-119.6895928	805.0						1932-04-02T00:00:00	2	4	1932	9668775	5231703	PRESERVED_SPECIMEN	MVZ	Egg	MVZ:Egg:10040		Museum of Vertebrate Zoology, University of California, Berkeley	1999-01-27T00:00:00	CC0_1_0		Collector(s): F. T. Truesdale			2023-01-26T23:36:11.799Z	StillImage	COORDINATE_REPROJECTED;CONTINENT_DERIVED_FROM_COORDINATES;TYPE_STATUS_INVALID;INSTITUTION_MATCH_FUZZY;COLLECTION_MATCH_FUZZY
896542518	62ad511d-d298-4fd7-80e7-f5d5bd32299e	http://arctos.database.museum/guid/MVZObs:Bird:287?seid=1358818	Animalia	Chordata	Aves	Passeriformes	Mimidae	Toxostoma	Toxostoma lecontei	lecontei	SUBSPECIES	Toxostoma lecontei lecontei	Toxostoma lecontei lecontei		US	5 mi S and 4.5 mi E Bishop, Owens Valley	California	PRESENT		8edbbde0-055e-11d8-b850-b8a03c50a862	37.2927491	-118.3137109	7454.0		1219.0	0.0			1991-05-22T00:00:00	22	5	1991	9668775	5231703	HUMAN_OBSERVATION	MVZ	Bird	MVZObs:Bird:287		Erika J. Brock	2018-04-30T00:00:00	CC0_1_0		Collector(s): Ned K. Johnson			2023-01-26T23:51:30.774Z	Sound	COORDINATE_ROUNDED;COORDINATE_REPROJECTED;CONTINENT_DERIVED_FROM_COORDINATES
896540135	e3b959d6-fcbe-4a28-a166-e4a807c340a0	http://arctos.database.museum/guid/MVZ:Bird:9935?seid=1684864	Animalia	Chordata	Aves	Passeriformes	Mimidae	Toxostoma	Toxostoma lecontei	lecontei	SUBSPECIES	Toxostoma lecontei lecontei	Toxostoma lecontei lecontei		US	Palm Springs	California	PRESENT		8edbbde0-055e-11d8-b850-b8a03c50a862	33.8299843	-116.5445987	8608.0						1896-03-08T00:00:00	8	3	1896	9668775	5231703	PRESERVED_SPECIMEN	MVZ	Bird	MVZ:Bird:9935		Museum of Vertebrate Zoology, University of California, Berkeley	1999-01-27T00:00:00	CC0_1_0		Collector(s): Harry S. Swarth			2023-01-28T17:19:38.530Z		COORDINATE_REPROJECTED;CONTINENT_DERIVED_FROM_COORDINATES;INSTITUTION_MATCH_FUZZY;COLLECTION_MATCH_FUZZY
896534010	e3b959d6-fcbe-4a28-a166-e4a807c340a0	http://arctos.database.museum/guid/MVZ:Bird:93552?seid=1128516	Animalia	Chordata	Aves	Passeriformes	Mimidae	Toxostoma	Toxostoma lecontei	lecontei	SUBSPECIES	Toxostoma lecontei lecontei	Toxostoma lecontei lecontei		US	Cottonwood Spring	California	PRESENT		8edbbde0-055e-11d8-b850-b8a03c50a862	33.7369758	-115.8094997	805.0		1067.0	0.0			1945-05-17T00:00:00	17	5	1945	9668775	5231703	PRESERVED_SPECIMEN	MVZ	Bird	MVZ:Bird:93552	5414	Museum of Vertebrate Zoology, University of California, Berkeley	1999-01-27T00:00:00	CC0_1_0		Collector(s): Alden H. Miller			2023-01-28T17:19:43.683Z		COORDINATE_REPROJECTED;CONTINENT_DERIVED_FROM_COORDINATES;INSTITUTION_MATCH_FUZZY;COLLECTION_MATCH_FUZZY
896533979	e3b959d6-fcbe-4a28-a166-e4a807c340a0	http://arctos.database.museum/guid/MVZ:Bird:93551?seid=1214203	Animalia	Chordata	Aves	Passeriformes	Mimidae	Toxostoma	Toxostoma lecontei	lecontei	SUBSPECIES	Toxostoma lecontei lecontei	Toxostoma lecontei lecontei		US	Cottonwood Spring	California	PRESENT		8edbbde0-055e-11d8-b850-b8a03c50a862	33.7369758	-115.8094997	805.0		1067.0	0.0			1945-05-17T00:00:00	17	5	1945	9668775	5231703	PRESERVED_SPECIMEN	MVZ	Bird	MVZ:Bird:93551	5408	Museum of Vertebrate Zoology, University of California, Berkeley	1999-01-27T00:00:00	CC0_1_0		Collector(s): Alden H. Miller			2023-01-28T17:19:43.590Z		COORDINATE_REPROJECTED;CONTINENT_DERIVED_FROM_COORDINATES;INSTITUTION_MATCH_FUZZY;COLLECTION_MATCH_FUZZY
896531732	e3b959d6-fcbe-4a28-a166-e4a807c340a0	http://arctos.database.museum/guid/MVZ:Bird:92253?seid=1162948	Animalia	Chordata	Aves	Passeriformes	Mimidae	Toxostoma	Toxostoma lecontei	lecontei	SUBSPECIES	Toxostoma lecontei lecontei	Toxostoma lecontei lecontei		US	Taft	California	PRESENT		8edbbde0-055e-11d8-b850-b8a03c50a862	35.142254	-119.4569532	2803.0						1934-12-25T00:00:00	25	12	1934	9668775	5231703	PRESERVED_SPECIMEN	MVZ	Bird	MVZ:Bird:92253	258	Museum of Vertebrate Zoology, University of California, Berkeley	1999-01-27T00:00:00	CC0_1_0		Collector(s): Rollo H. Beck			2023-01-28T17:19:58.981Z		COORDINATE_ROUNDED;COORDINATE_REPROJECTED;CONTINENT_DERIVED_FROM_COORDINATES;INSTITUTION_MATCH_FUZZY;COLLECTION_MATCH_FUZZY
896530492	e3b959d6-fcbe-4a28-a166-e4a807c340a0	http://arctos.database.museum/guid/MVZ:Bird:91021?seid=455756	Animalia	Chordata	Aves	Passeriformes	Mimidae	Toxostoma	Toxostoma lecontei	lecontei	SUBSPECIES	Toxostoma lecontei lecontei	Toxostoma lecontei lecontei		US	Taft	California	PRESENT		8edbbde0-055e-11d8-b850-b8a03c50a862	35.142254	-119.4569532	2803.0						1940-02-14T00:00:00	14	2	1940	9668775	5231703	PRESERVED_SPECIMEN	MVZ	Bird	MVZ:Bird:91021	1950	Museum of Vertebrate Zoology, University of California, Berkeley	1999-01-27T00:00:00	CC0_1_0		Collector(s): Rollo H. Beck			2023-01-28T17:19:53.702Z		COORDINATE_ROUNDED;COORDINATE_REPROJECTED;CONTINENT_DERIVED_FROM_COORDINATES;INSTITUTION_MATCH_FUZZY;COLLECTION_MATCH_FUZZY
896530483	e3b959d6-fcbe-4a28-a166-e4a807c340a0	http://arctos.database.museum/guid/MVZ:Bird:91020?seid=1656767	Animalia	Chordata	Aves	Passeriformes	Mimidae	Toxostoma	Toxostoma lecontei	lecontei	SUBSPECIES	Toxostoma lecontei lecontei	Toxostoma lecontei lecontei		US	Taft	California	PRESENT		8edbbde0-055e-11d8-b850-b8a03c50a862	35.142254	-119.4569532	2803.0						1934-12-25T00:00:00	25	12	1934	9668775	5231703	PRESERVED_SPECIMEN	MVZ	Bird	MVZ:Bird:91020	259	Museum of Vertebrate Zoology, University of California, Berkeley	1999-01-27T00:00:00	CC0_1_0		Collector(s): Rollo H. Beck			2023-01-28T17:19:58.837Z		COORDINATE_ROUNDED;COORDINATE_REPROJECTED;CONTINENT_DERIVED_FROM_COORDINATES;INSTITUTION_MATCH_FUZZY;COLLECTION_MATCH_FUZZY
896529461	e3b959d6-fcbe-4a28-a166-e4a807c340a0	http://arctos.database.museum/guid/MVZ:Bird:89775?seid=1236780	Animalia	Chordata	Aves	Passeriformes	Mimidae	Toxostoma	Toxostoma lecontei	lecontei	SUBSPECIES	Toxostoma lecontei lecontei	Toxostoma lecontei lecontei		US	Coalinga, 9 mi E	California	PRESENT		8edbbde0-055e-11d8-b850-b8a03c50a862	36.1364968	-120.2245079	3621.0		198.0	0.0			1944-08-13T00:00:00	13	8	1944	9668775	5231703	PRESERVED_SPECIMEN	MVZ	Bird	MVZ:Bird:89775	4854	Museum of Vertebrate Zoology, University of California, Berkeley	1999-01-27T00:00:00	CC0_1_0		Collector(s): Alden H. Miller			2023-01-28T17:19:44.298Z		COORDINATE_REPROJECTED;CONTINENT_DERIVED_FROM_COORDINATES;INSTITUTION_MATCH_FUZZY;COLLECTION_MATCH_FUZZY
[truncated: 14,228 more rows]
