# Supplementary material for: Mapping species of greatest conservation need and solar energy potential in the arid Southwest for future sustainable development
Source: PeerJ. 2025 Jan 2;13:e18568. doi: 10.7717/peerj.18568 (PMC11700496; doi:10.7717/peerj.18568)
Supplement: Supplemental Information 1 [file peerj-13-18568-s001.zip › Raw data/Species Occurrences/0285674-220831081235567.csv]

gbifID	datasetKey	occurrenceID	kingdom	phylum	class	order	family	genus	species	infraspecificEpithet	taxonRank	scientificName	verbatimScientificName	verbatimScientificNameAuthorship	countryCode	locality	stateProvince	occurrenceStatus	individualCount	publishingOrgKey	decimalLatitude	decimalLongitude	coordinateUncertaintyInMeters	coordinatePrecision	elevation	elevationAccuracy	depth	depthAccuracy	eventDate	day	month	year	taxonKey	speciesKey	basisOfRecord	institutionCode	collectionCode	catalogNumber	recordNumber	identifiedBy	dateIdentified	license	rightsHolder	recordedBy	typeStatus	establishmentMeans	lastInterpreted	mediaType	issue
93047735	b929f23d-290f-4e85-8f17-764c55b3b284	65e48efc-9097-4ff9-b96f-e58d0408a228	Animalia	Chordata	Testudines		Testudinidae	Gopherus	Gopherus agassizii		SPECIES	Gopherus agassizii (Cooper, 1861)	Gopherus agassizi		US	7 mi (by road) ESE of Barstow (Daggett Dunes)		PRESENT		90cc71b0-055b-11d8-b84e-b8a03c50a862													2441814	2441814	PRESERVED_SPECIMEN	BPBM	Herp-BPBM	5943	Collector Number: --			CC0_1_0	Bernice Pauahi Bishop Museum	H J McGinnis			2023-01-24T23:26:36.525Z		TAXON_MATCH_FUZZY;TYPE_STATUS_INVALID;COLLECTION_MATCH_NONE;INSTITUTION_MATCH_FUZZY
93047122	b929f23d-290f-4e85-8f17-764c55b3b284	0955dec9-0192-41c6-a445-a8789731ba9c	Animalia	Chordata	Testudines		Testudinidae	Gopherus	Gopherus agassizii		SPECIES	Gopherus agassizii (Cooper, 1861)	Gopherus agassizi		US	12 mi (by road) ESE of Newberry		PRESENT		90cc71b0-055b-11d8-b84e-b8a03c50a862													2441814	2441814	PRESERVED_SPECIMEN	BPBM	Herp-BPBM	5918	Collector Number: ACZ 1846	A C Ziegler		CC0_1_0	Bernice Pauahi Bishop Museum	A C Ziegler			2023-01-24T23:19:49.602Z		TAXON_MATCH_FUZZY;TYPE_STATUS_INVALID;COLLECTION_MATCH_NONE;INSTITUTION_MATCH_FUZZY
923913306	50c9509d-22c7-4a22-a47d-8c48425ef4a7	http://www.inaturalist.org/observations/686188	Animalia	Chordata	Testudines		Testudinidae	Gopherus	Gopherus agassizii		SPECIES	Gopherus agassizii (Cooper, 1861)	Gopherus agassizii		US		California	PRESENT		28eb1a3f-1c15-4a95-931a-4af90ecb574d	35.172332	-115.751307	28734.0						2014-05-16T08:42:30	16	5	2014	2441814	2441814	HUMAN_OBSERVATION	iNaturalist	Observations	686188		Paulette Loubet	2014-05-19T22:30:57	CC_BY_NC_4_0	Paulette Loubet	Paulette Loubet			2023-02-13T16:08:40.849Z	StillImage	COORDINATE_ROUNDED;CONTINENT_DERIVED_FROM_COORDINATES
923908473	50c9509d-22c7-4a22-a47d-8c48425ef4a7	http://www.inaturalist.org/observations/38274	Animalia	Chordata	Testudines		Testudinidae	Gopherus	Gopherus agassizii		SPECIES	Gopherus agassizii (Cooper, 1861)	Gopherus agassizii		US		Arizona	PRESENT		28eb1a3f-1c15-4a95-931a-4af90ecb574d	34.901795	-114.116363	28748.0						2011-03-30T15:00:40	30	3	2011	2441814	2441814	HUMAN_OBSERVATION	iNaturalist	Observations	38274		bryanto	2011-11-05T18:14:39	CC_BY_NC_4_0	bryanto	bryanto			2023-02-13T16:08:40.404Z		COORDINATE_ROUNDED;CONTINENT_DERIVED_FROM_COORDINATES
911505466	50c9509d-22c7-4a22-a47d-8c48425ef4a7	http://www.inaturalist.org/observations/721178	Animalia	Chordata	Testudines		Testudinidae	Gopherus	Gopherus agassizii		SPECIES	Gopherus agassizii (Cooper, 1861)	Gopherus agassizii		US		California	PRESENT		28eb1a3f-1c15-4a95-931a-4af90ecb574d	35.482908	-117.777106	28677.0						2010-10-16T17:45:00	16	10	2010	2441814	2441814	HUMAN_OBSERVATION	iNaturalist	Observations	721178		Greg Watson	2014-06-06T23:34:50	CC_BY_NC_4_0	Greg Watson	Greg Watson			2023-02-13T15:59:43.427Z	StillImage	COORDINATE_ROUNDED;CONTINENT_DERIVED_FROM_COORDINATES
911505446	50c9509d-22c7-4a22-a47d-8c48425ef4a7	http://www.inaturalist.org/observations/721162	Animalia	Chordata	Testudines		Testudinidae	Gopherus	Gopherus agassizii		SPECIES	Gopherus agassizii (Cooper, 1861)	Gopherus agassizii		US		California	PRESENT		28eb1a3f-1c15-4a95-931a-4af90ecb574d	35.057493	-117.972189	28734.0						2014-05-09T00:00:00	9	5	2014	2441814	2441814	HUMAN_OBSERVATION	iNaturalist	Observations	721162		shworthi	2014-06-06T23:21:08	CC_BY_NC_4_0	shworthi	shworthi			2023-02-13T15:59:42.332Z	StillImage	COORDINATE_ROUNDED;CONTINENT_DERIVED_FROM_COORDINATES
911505439	50c9509d-22c7-4a22-a47d-8c48425ef4a7	http://www.inaturalist.org/observations/721185	Animalia	Chordata	Testudines		Testudinidae	Gopherus	Gopherus agassizii		SPECIES	Gopherus agassizii (Cooper, 1861)	Gopherus agassizii		US		California	PRESENT		28eb1a3f-1c15-4a95-931a-4af90ecb574d	34.992769	-115.706428	28762.0						2014-05-10T00:00:00	10	5	2014	2441814	2441814	HUMAN_OBSERVATION	iNaturalist	Observations	721185		shworthi	2014-06-06T23:43:25	CC_BY_NC_4_0	shworthi	shworthi			2023-02-13T15:59:43.859Z	StillImage	COORDINATE_ROUNDED;CONTINENT_DERIVED_FROM_COORDINATES
911504163	50c9509d-22c7-4a22-a47d-8c48425ef4a7	http://www.inaturalist.org/observations/717093	Animalia	Chordata	Testudines		Testudinidae	Gopherus	Gopherus agassizii		SPECIES	Gopherus agassizii (Cooper, 1861)	Gopherus agassizii		US		California	PRESENT		28eb1a3f-1c15-4a95-931a-4af90ecb574d	34.98702	-116.921698	28762.0						2014-03-14T10:14:10	14	3	2014	2441814	2441814	HUMAN_OBSERVATION	iNaturalist	Observations	717093		chicomysterio	2014-06-04T17:02:49	CC_BY_NC_4_0	chicomysterio	chicomysterio			2023-02-13T15:59:42.601Z	StillImage	COORDINATE_ROUNDED;CONTINENT_DERIVED_FROM_COORDINATES
911503841	50c9509d-22c7-4a22-a47d-8c48425ef4a7	http://www.inaturalist.org/observations/716182	Animalia	Chordata	Testudines		Testudinidae	Gopherus	Gopherus agassizii		SPECIES	Gopherus agassizii (Cooper, 1861)	Gopherus agassizii		US		California	PRESENT		28eb1a3f-1c15-4a95-931a-4af90ecb574d	34.960702	-115.887053	28762.0						2014-05-10T00:00:00	10	5	2014	2441814	2441814	HUMAN_OBSERVATION	iNaturalist	Observations	716182		caitrindoles	2014-06-04T02:34:43	CC_BY_NC_4_0	caitrindoles	caitrindoles			2023-02-13T15:59:41.830Z	StillImage	COORDINATE_ROUNDED;CONTINENT_DERIVED_FROM_COORDINATES
911498001	50c9509d-22c7-4a22-a47d-8c48425ef4a7	http://www.inaturalist.org/observations/698658	Animalia	Chordata	Testudines		Testudinidae	Gopherus	Gopherus agassizii		SPECIES	Gopherus agassizii (Cooper, 1861)	Gopherus agassizii		US		California	PRESENT		28eb1a3f-1c15-4a95-931a-4af90ecb574d	34.769236	-115.032835	28790.0						2014-05-21T11:23:20	21	5	2014	2441814	2441814	HUMAN_OBSERVATION	iNaturalist	Observations	698658		Haley	2014-05-26T04:39:05	CC_BY_NC_4_0	Haley	Haley			2023-02-13T15:59:44.668Z	StillImage	COORDINATE_ROUNDED;CONTINENT_DERIVED_FROM_COORDINATES
910497278	50c9509d-22c7-4a22-a47d-8c48425ef4a7	http://www.inaturalist.org/observations/673265	Animalia	Chordata	Testudines		Testudinidae	Gopherus	Gopherus agassizii		SPECIES	Gopherus agassizii (Cooper, 1861)	Gopherus agassizii		US		California	PRESENT		28eb1a3f-1c15-4a95-931a-4af90ecb574d	34.93218	-115.644881	28748.0						2014-05-10T00:00:00	10	5	2014	2441814	2441814	HUMAN_OBSERVATION	iNaturalist	Observations	673265		ksmith53	2014-05-12T02:57:49	CC_BY_NC_4_0	ksmith53	ksmith53			2023-02-13T16:08:41.935Z	StillImage	COORDINATE_ROUNDED;CONTINENT_DERIVED_FROM_COORDINATES
910496488	50c9509d-22c7-4a22-a47d-8c48425ef4a7	http://www.inaturalist.org/observations/671120	Animalia	Chordata	Testudines		Testudinidae	Gopherus	Gopherus agassizii		SPECIES	Gopherus agassizii (Cooper, 1861)	Gopherus agassizii		US		California	PRESENT		28eb1a3f-1c15-4a95-931a-4af90ecb574d	35.098665	-117.88552	28720.0						2014-05-09T14:32:25	9	5	2014	2441814	2441814	HUMAN_OBSERVATION	iNaturalist	Observations	671120		gracedavis	2014-05-11T00:36:38	CC_BY_NC_4_0	gracedavis	gracedavis			2023-02-13T16:08:54.692Z	StillImage	COORDINATE_ROUNDED;CONTINENT_DERIVED_FROM_COORDINATES
910496458	50c9509d-22c7-4a22-a47d-8c48425ef4a7	http://www.inaturalist.org/observations/671117	Animalia	Chordata	Testudines		Testudinidae	Gopherus	Gopherus agassizii		SPECIES	Gopherus agassizii (Cooper, 1861)	Gopherus agassizii		US		California	PRESENT		28eb1a3f-1c15-4a95-931a-4af90ecb574d	34.911734	-115.671585	28762.0						2014-05-10T10:06:28	10	5	2014	2441814	2441814	HUMAN_OBSERVATION	iNaturalist	Observations	671117		gracedavis	2014-05-11T00:36:36	CC_BY_NC_4_0	gracedavis	gracedavis			2023-02-13T16:08:51.341Z	StillImage	COORDINATE_ROUNDED;CONTINENT_DERIVED_FROM_COORDINATES
910494284	50c9509d-22c7-4a22-a47d-8c48425ef4a7	http://www.inaturalist.org/observations/664186	Animalia	Chordata	Testudines		Testudinidae	Gopherus	Gopherus agassizii		SPECIES	Gopherus agassizii (Cooper, 1861)	Gopherus agassizii		US		California	PRESENT		28eb1a3f-1c15-4a95-931a-4af90ecb574d	34.751177	-116.844411	28790.0						2014-05-03T16:17:35	3	5	2014	2441814	2441814	HUMAN_OBSERVATION	iNaturalist	Observations	664186		blash	2014-05-06T22:34:28	CC_BY_NC_4_0	blash	blash			2023-02-13T16:08:52.145Z	StillImage	COORDINATE_ROUNDED;CONTINENT_DERIVED_FROM_COORDINATES
910493547	50c9509d-22c7-4a22-a47d-8c48425ef4a7	http://www.inaturalist.org/observations/662412	Animalia	Chordata	Testudines		Testudinidae	Gopherus	Gopherus agassizii		SPECIES	Gopherus agassizii (Cooper, 1861)	Gopherus agassizii		US		California	PRESENT		28eb1a3f-1c15-4a95-931a-4af90ecb574d	35.06839	-115.649091	253353.0						2014-05-03T00:00:00	3	5	2014	2441814	2441814	HUMAN_OBSERVATION	iNaturalist	Observations	662412		Zack Abbey	2014-05-06T18:59:31	CC_BY_NC_4_0	bikash	bikash			2023-02-13T15:59:43.396Z	StillImage	COORDINATE_ROUNDED;CONTINENT_DERIVED_FROM_COORDINATES
910493453	50c9509d-22c7-4a22-a47d-8c48425ef4a7	http://www.inaturalist.org/observations/660662	Animalia	Chordata	Testudines		Testudinidae	Gopherus	Gopherus agassizii		SPECIES	Gopherus agassizii (Cooper, 1861)	Gopherus agassizii		US		California	PRESENT		28eb1a3f-1c15-4a95-931a-4af90ecb574d	34.806022	-116.917553	28762.0						2014-05-03T15:41:43	3	5	2014	2441814	2441814	HUMAN_OBSERVATION	iNaturalist	Observations	660662		ignaciov29	2014-05-05T06:49:27	CC_BY_NC_4_0	ignaciov29	ignaciov29			2023-02-13T15:59:43.222Z	StillImage	COORDINATE_ROUNDED;CONTINENT_DERIVED_FROM_COORDINATES
899977995	50c9509d-22c7-4a22-a47d-8c48425ef4a7	http://www.inaturalist.org/observations/651509	Animalia	Chordata	Testudines		Testudinidae	Gopherus	Gopherus agassizii		SPECIES	Gopherus agassizii (Cooper, 1861)	Gopherus agassizii		US		California	PRESENT		28eb1a3f-1c15-4a95-931a-4af90ecb574d	35.562032	-115.283831	28677.0						2014-04-20T10:03:52	20	4	2014	2441814	2441814	HUMAN_OBSERVATION	iNaturalist	Observations	651509		Chris Patnaude	2014-05-01T05:21:42	CC_BY_NC_4_0	Chris Patnaude	Chris Patnaude			2023-02-13T16:08:54.711Z	StillImage	COORDINATE_ROUNDED;CONTINENT_DERIVED_FROM_COORDINATES
899977990	50c9509d-22c7-4a22-a47d-8c48425ef4a7	http://www.inaturalist.org/observations/651522	Animalia	Chordata	Testudines		Testudinidae	Gopherus	Gopherus agassizii		SPECIES	Gopherus agassizii (Cooper, 1861)	Gopherus agassizii		US		California	PRESENT		28eb1a3f-1c15-4a95-931a-4af90ecb574d	35.540828	-115.216203	28677.0						2014-04-20T10:15:25	20	4	2014	2441814	2441814	HUMAN_OBSERVATION	iNaturalist	Observations	651522		Chris Patnaude	2014-05-01T05:24:37	CC_BY_NC_4_0	Chris Patnaude	Chris Patnaude			2023-02-13T16:08:52.109Z	StillImage	COORDINATE_ROUNDED;CONTINENT_DERIVED_FROM_COORDINATES
899969297	50c9509d-22c7-4a22-a47d-8c48425ef4a7	http://www.inaturalist.org/observations/627957	Animalia	Chordata	Testudines		Testudinidae	Gopherus	Gopherus agassizii		SPECIES	Gopherus agassizii (Cooper, 1861)	Gopherus agassizii		US		California	PRESENT		28eb1a3f-1c15-4a95-931a-4af90ecb574d	34.825852	-116.695723	28762.0						2014-04-16T11:48:16	16	4	2014	2441814	2441814	HUMAN_OBSERVATION	iNaturalist	Observations	627957		Tony Iwane	2014-04-17T01:10:51	CC0_1_0	Tony Iwane	Tony Iwane			2023-02-13T15:59:42.639Z	StillImage	COORDINATE_ROUNDED;CONTINENT_DERIVED_FROM_COORDINATES
899964479	50c9509d-22c7-4a22-a47d-8c48425ef4a7	http://www.inaturalist.org/observations/613969	Animalia	Chordata	Testudines		Testudinidae	Gopherus	Gopherus agassizii		SPECIES	Gopherus agassizii (Cooper, 1861)	Gopherus agassizii		US		California	PRESENT		28eb1a3f-1c15-4a95-931a-4af90ecb574d	33.887835	-116.512624	28902.0						2014-03-29T00:00:00	29	3	2014	2441814	2441814	HUMAN_OBSERVATION	iNaturalist	Observations	613969		Stephanie Taylor	2014-04-08T21:30:54	CC_BY_NC_4_0	Stephanie Taylor	Stephanie Taylor			2023-02-13T15:59:42.707Z	StillImage	COORDINATE_ROUNDED;CONTINENT_DERIVED_FROM_COORDINATES
899936272	50c9509d-22c7-4a22-a47d-8c48425ef4a7	http://www.inaturalist.org/observations/38273	Animalia	Chordata	Testudines		Testudinidae	Gopherus	Gopherus agassizii		SPECIES	Gopherus agassizii (Cooper, 1861)	Gopherus agassizii		US		Utah	PRESENT		28eb1a3f-1c15-4a95-931a-4af90ecb574d	37.130755	-113.961696	28447.0						2010-05-07T15:59:16	7	5	2010	2441814	2441814	HUMAN_OBSERVATION	iNaturalist	Observations	38273		bryanto	2011-11-05T18:08:53	CC_BY_NC_4_0	bryanto	bryanto			2023-02-13T16:08:40.351Z		COORDINATE_ROUNDED;CONTINENT_DERIVED_FROM_COORDINATES
894778216	ad0d4b56-c620-45a5-9152-7a0da3bd48e8	urn:catalog:OMNH:Reptiles:43874	Animalia	Chordata	Testudines		Testudinidae	Gopherus	Gopherus agassizii		SPECIES	Gopherus agassizii (Cooper, 1861)	Gopherus agassizii		US		Nevada	PRESENT		609765e0-4ce8-11db-b80e-b8a03c50a862													2441814	2441814	PRESERVED_SPECIMEN	OMNH	Reptiles	43874.0				CC0_1_0		Fenton R. Kay			2023-01-25T08:16:25.476Z		INSTITUTION_MATCH_FUZZY;COLLECTION_MATCH_FUZZY
894774214	ad0d4b56-c620-45a5-9152-7a0da3bd48e8	urn:catalog:OMNH:Reptiles:40075	Animalia	Chordata	Testudines		Testudinidae	Gopherus	Gopherus agassizii		SPECIES	Gopherus agassizii (Cooper, 1861)	Gopherus agassizii			No data		PRESENT		609765e0-4ce8-11db-b80e-b8a03c50a862													2441814	2441814	PRESERVED_SPECIMEN	OMNH	Reptiles	40075.0				CC0_1_0					2023-01-25T08:16:27.462Z		INSTITUTION_MATCH_FUZZY;COLLECTION_MATCH_FUZZY
894774191	ad0d4b56-c620-45a5-9152-7a0da3bd48e8	urn:catalog:OMNH:Reptiles:40074	Animalia	Chordata	Testudines		Testudinidae	Gopherus	Gopherus agassizii		SPECIES	Gopherus agassizii (Cooper, 1861)	Gopherus agassizii			No data		PRESENT		609765e0-4ce8-11db-b80e-b8a03c50a862													2441814	2441814	PRESERVED_SPECIMEN	OMNH	Reptiles	40074.0				CC0_1_0					2023-01-25T08:16:27.463Z		INSTITUTION_MATCH_FUZZY;COLLECTION_MATCH_FUZZY
894774167	ad0d4b56-c620-45a5-9152-7a0da3bd48e8	urn:catalog:OMNH:Reptiles:40073	Animalia	Chordata	Testudines		Testudinidae	Gopherus	Gopherus agassizii		SPECIES	Gopherus agassizii (Cooper, 1861)	Gopherus agassizii			No data		PRESENT		609765e0-4ce8-11db-b80e-b8a03c50a862													2441814	2441814	PRESERVED_SPECIMEN	OMNH	Reptiles	40073.0				CC0_1_0					2023-01-25T08:16:27.463Z		INSTITUTION_MATCH_FUZZY;COLLECTION_MATCH_FUZZY
894774139	ad0d4b56-c620-45a5-9152-7a0da3bd48e8	urn:catalog:OMNH:Reptiles:40072	Animalia	Chordata	Testudines		Testudinidae	Gopherus	Gopherus agassizii		SPECIES	Gopherus agassizii (Cooper, 1861)	Gopherus agassizii			No data		PRESENT		609765e0-4ce8-11db-b80e-b8a03c50a862													2441814	2441814	PRESERVED_SPECIMEN	OMNH	Reptiles	40072.0				CC0_1_0					2023-01-25T08:16:27.463Z		INSTITUTION_MATCH_FUZZY;COLLECTION_MATCH_FUZZY
891720647	50c9509d-22c7-4a22-a47d-8c48425ef4a7	http://www.inaturalist.org/observations/351000	Animalia	Chordata	Testudines		Testudinidae	Gopherus	Gopherus agassizii		SPECIES	Gopherus agassizii (Cooper, 1861)	Gopherus agassizii		US		California	PRESENT		28eb1a3f-1c15-4a95-931a-4af90ecb574d	35.191286	-115.216038	42336.0						2005-04-02T00:00:00	2	4	2005	2441814	2441814	HUMAN_OBSERVATION	iNaturalist	Observations	351000		John Sullivan	2013-07-30T04:01:04	CC_BY_4_0	John Sullivan	John Sullivan			2023-02-13T15:59:42.483Z	StillImage	COORDINATE_ROUNDED;CONTINENT_DERIVED_FROM_COORDINATES
891715815	50c9509d-22c7-4a22-a47d-8c48425ef4a7	http://www.inaturalist.org/observations/337592	Animalia	Chordata	Testudines		Testudinidae	Gopherus	Gopherus agassizii		SPECIES	Gopherus agassizii (Cooper, 1861)	Gopherus agassizii		US		California	PRESENT		28eb1a3f-1c15-4a95-931a-4af90ecb574d	35.158819	-117.748578	28720.0						2012-04-27T00:00:00	27	4	2012	2441814	2441814	HUMAN_OBSERVATION	iNaturalist	Observations	337592		Jess	2013-07-18T23:15:53	CC_BY_NC_4_0	Jess	Jess			2023-02-13T16:08:35.523Z	StillImage	COORDINATE_ROUNDED;CONTINENT_DERIVED_FROM_COORDINATES
891715372	50c9509d-22c7-4a22-a47d-8c48425ef4a7	http://www.inaturalist.org/observations/336094	Animalia	Chordata	Testudines		Testudinidae	Gopherus	Gopherus agassizii		SPECIES	Gopherus agassizii (Cooper, 1861)	Gopherus agassizii		US		California	PRESENT		28eb1a3f-1c15-4a95-931a-4af90ecb574d	34.815965	-115.671007	45793.0						2010-04-17T00:00:00	17	4	2010	2441814	2441814	HUMAN_OBSERVATION	iNaturalist	Observations	336094		Jared	2013-07-18T03:23:18	CC_BY_NC_4_0	Jared	Jared			2023-02-13T16:08:53.649Z	StillImage	COORDINATE_ROUNDED;CONTINENT_DERIVED_FROM_COORDINATES
891714359	50c9509d-22c7-4a22-a47d-8c48425ef4a7	http://www.inaturalist.org/observations/333879	Animalia	Chordata	Testudines		Testudinidae	Gopherus	Gopherus agassizii		SPECIES	Gopherus agassizii (Cooper, 1861)	Gopherus agassizii		US		California	PRESENT		28eb1a3f-1c15-4a95-931a-4af90ecb574d	35.131975	-116.383089	28734.0						2010-04-17T00:00:00	17	4	2010	2441814	2441814	HUMAN_OBSERVATION	iNaturalist	Observations	333879		Jared	2013-07-16T00:07:22	CC_BY_NC_4_0	Jared	Jared			2023-02-13T16:08:45.004Z	StillImage	COORDINATE_ROUNDED;CONTINENT_DERIVED_FROM_COORDINATES
891323657	e6acc36b-4149-4458-a26f-17fbeb0df90b	URI:catalog:ROM:Vertebrate Palaeontology-Recent Osteological:0463	Animalia	Chordata	Testudines		Testudinidae	Gopherus	Gopherus agassizii		SPECIES	Gopherus agassizii (Cooper, 1861)	Gopherus agassizi		US			PRESENT		ff418020-1d67-11d9-8435-b8a03c50a862													2441814	2441814	PRESERVED_SPECIMEN	Royal Ontario Museum: ROM	Vertebrate Paleontology	0463				CC_BY_NC_4_0	Royal Ontario Museum; ROM				2023-01-25T12:22:52.402Z		TAXON_MATCH_FUZZY;INSTITUTION_MATCH_NONE
891167485	50c9509d-22c7-4a22-a47d-8c48425ef4a7	http://www.inaturalist.org/observations/305251	Animalia	Chordata	Testudines		Testudinidae	Gopherus	Gopherus agassizii		SPECIES	Gopherus agassizii (Cooper, 1861)	Gopherus agassizii		US		California	PRESENT		28eb1a3f-1c15-4a95-931a-4af90ecb574d	34.085322	-116.346526	28874.0						2013-05-29T00:00:00	29	5	2013	2441814	2441814	HUMAN_OBSERVATION	iNaturalist	Observations	305251		knewton	2013-06-20T04:39:49	CC_BY_NC_4_0	knewton	knewton			2023-02-13T16:09:00.155Z	StillImage	COORDINATE_ROUNDED;CONTINENT_DERIVED_FROM_COORDINATES
891155891	50c9509d-22c7-4a22-a47d-8c48425ef4a7	http://www.inaturalist.org/observations/275319	Animalia	Chordata	Testudines		Testudinidae	Gopherus	Gopherus agassizii		SPECIES	Gopherus agassizii (Cooper, 1861)	Gopherus agassizii		US		California	PRESENT		28eb1a3f-1c15-4a95-931a-4af90ecb574d	34.710507	-115.602642	28790.0						2009-03-20T16:09:00	20	3	2009	2441814	2441814	HUMAN_OBSERVATION	iNaturalist	Observations	275319		Tony Loftin	2013-05-22T11:19:54	CC_BY_NC_4_0	Tony Loftin	Tony Loftin			2023-02-13T16:08:48.663Z	StillImage	COORDINATE_ROUNDED;CONTINENT_DERIVED_FROM_COORDINATES
891104930	50c9509d-22c7-4a22-a47d-8c48425ef4a7	http://www.inaturalist.org/observations/144328	Animalia	Chordata	Testudines		Testudinidae	Gopherus	Gopherus agassizii		SPECIES	Gopherus agassizii (Cooper, 1861)	Gopherus agassizii		US		California	PRESENT		28eb1a3f-1c15-4a95-931a-4af90ecb574d	35.106953	-115.653516	41540.0						2009-05-05T00:00:00	5	5	2009	2441814	2441814	HUMAN_OBSERVATION	iNaturalist	Observations	144328		Sam McNally	2012-11-06T00:46:28	CC_BY_NC_4_0	Sam McNally	Sam McNally			2023-02-13T16:08:51.922Z	StillImage	COORDINATE_ROUNDED;CONTINENT_DERIVED_FROM_COORDINATES
891100686	50c9509d-22c7-4a22-a47d-8c48425ef4a7	http://www.inaturalist.org/observations/134511	Animalia	Chordata	Testudines		Testudinidae	Gopherus	Gopherus agassizii		SPECIES	Gopherus agassizii (Cooper, 1861)	Gopherus agassizii		US		California	PRESENT		28eb1a3f-1c15-4a95-931a-4af90ecb574d	35.094425	-115.626504	28734.0						2012-09-08T00:00:00	8	9	2012	2441814	2441814	HUMAN_OBSERVATION	iNaturalist	Observations	134511		BJ Stacey	2012-10-12T15:04:36	CC_BY_NC_4_0	BJ Stacey	BJ Stacey			2023-02-13T15:59:41.589Z	StillImage	COORDINATE_ROUNDED;CONTINENT_DERIVED_FROM_COORDINATES
891081077	50c9509d-22c7-4a22-a47d-8c48425ef4a7	http://www.inaturalist.org/observations/79119	Animalia	Chordata	Testudines		Testudinidae	Gopherus	Gopherus agassizii		SPECIES	Gopherus agassizii (Cooper, 1861)	Gopherus agassizii		US		Nevada	PRESENT		28eb1a3f-1c15-4a95-931a-4af90ecb574d	35.922372	-115.230718	28606.0						2011-06-26T07:18:00	26	6	2011	2441814	2441814	HUMAN_OBSERVATION	iNaturalist	Observations	79119		davidsnyder24	2012-05-15T02:22:46	CC_BY_4_0	davidsnyder24	davidsnyder24			2023-02-13T16:08:37.093Z		COORDINATE_ROUNDED;CONTINENT_DERIVED_FROM_COORDINATES
891078783	50c9509d-22c7-4a22-a47d-8c48425ef4a7	http://www.inaturalist.org/observations/72767	Animalia	Chordata	Testudines		Testudinidae	Gopherus	Gopherus agassizii		SPECIES	Gopherus agassizii (Cooper, 1861)	Gopherus agassizii		US		California	PRESENT		28eb1a3f-1c15-4a95-931a-4af90ecb574d	36.490629	-117.183829	127590.0						2008-05-02T00:00:00	2	5	2008	2441814	2441814	HUMAN_OBSERVATION	iNaturalist	Observations	72767		Philip Kahn	2012-05-01T02:30:15	CC_BY_4_0	Philip Kahn	Philip Kahn			2023-02-13T15:59:41.262Z	StillImage	COORDINATE_ROUNDED;CONTINENT_DERIVED_FROM_COORDINATES
891075841	50c9509d-22c7-4a22-a47d-8c48425ef4a7	http://www.inaturalist.org/observations/64870	Animalia	Chordata	Testudines		Testudinidae	Gopherus	Gopherus agassizii		SPECIES	Gopherus agassizii (Cooper, 1861)	Gopherus agassizii		US		California	PRESENT		28eb1a3f-1c15-4a95-931a-4af90ecb574d	35.267491	-118.061401	28706.0						2009-03-28T00:00:00	28	3	2009	2441814	2441814	HUMAN_OBSERVATION	iNaturalist	Observations	64870		sea-kangaroo	2012-04-12T20:16:00	CC_BY_4_0	sea-kangaroo	sea-kangaroo			2023-02-13T15:59:39.963Z	StillImage	COORDINATE_ROUNDED;CONTINENT_DERIVED_FROM_COORDINATES
891065258	50c9509d-22c7-4a22-a47d-8c48425ef4a7	http://www.inaturalist.org/observations/31756	Animalia	Chordata	Testudines		Testudinidae	Gopherus	Gopherus agassizii		SPECIES	Gopherus agassizii (Cooper, 1861)	Gopherus agassizii		US		California	PRESENT		28eb1a3f-1c15-4a95-931a-4af90ecb574d	34.183232	-116.069517	28874.0						2009-03-29T00:00:00	29	3	2009	2441814	2441814	HUMAN_OBSERVATION	iNaturalist	Observations	31756		sea-kangaroo	2011-09-20T00:31:36	CC_BY_4_0	sea-kangaroo	sea-kangaroo			2023-02-13T16:08:59.345Z		COORDINATE_ROUNDED;CONTINENT_DERIVED_FROM_COORDINATES
891061646	50c9509d-22c7-4a22-a47d-8c48425ef4a7	http://www.inaturalist.org/observations/15004	Animalia	Chordata	Testudines		Testudinidae	Gopherus	Gopherus agassizii		SPECIES	Gopherus agassizii (Cooper, 1861)	Gopherus agassizii		US		California	PRESENT		28eb1a3f-1c15-4a95-931a-4af90ecb574d	34.986878	-116.717857	28762.0						2011-04-21T10:47:38	21	4	2011	2441814	2441814	HUMAN_OBSERVATION	iNaturalist	Observations	15004		microecos	2011-04-22T01:44:58	CC_BY_NC_4_0	microecos	microecos			2023-02-13T15:59:39.620Z		COORDINATE_ROUNDED;CONTINENT_DERIVED_FROM_COORDINATES
891060808	50c9509d-22c7-4a22-a47d-8c48425ef4a7	http://www.inaturalist.org/observations/11916	Animalia	Chordata	Testudines		Testudinidae	Gopherus	Gopherus agassizii		SPECIES	Gopherus agassizii (Cooper, 1861)	Gopherus agassizii		US		California	PRESENT		28eb1a3f-1c15-4a95-931a-4af90ecb574d	35.098292	-116.029788	28734.0						2009-05-04T00:00:00	4	5	2009	2441814	2441814	HUMAN_OBSERVATION	iNaturalist	Observations	11916		Sam McNally	2011-03-02T05:48:50	CC_BY_NC_4_0	Sam McNally	Sam McNally			2023-02-13T15:59:40.549Z	StillImage	COORDINATE_ROUNDED;CONTINENT_DERIVED_FROM_COORDINATES
891039742	50c9509d-22c7-4a22-a47d-8c48425ef4a7	http://www.inaturalist.org/observations/515564	Animalia	Chordata	Testudines		Testudinidae	Gopherus	Gopherus agassizii		SPECIES	Gopherus agassizii (Cooper, 1861)	Gopherus agassizii		US		California	PRESENT		28eb1a3f-1c15-4a95-931a-4af90ecb574d	35.046499	-117.874104	28720.0						2012-04-22T11:03:39	22	4	2012	2441814	2441814	HUMAN_OBSERVATION	iNaturalist	Observations	515564		Chris Patnaude	2014-01-30T05:33:03	CC_BY_NC_4_0	Chris Patnaude	Chris Patnaude			2023-02-13T15:59:42.703Z	StillImage	COORDINATE_ROUNDED;CONTINENT_DERIVED_FROM_COORDINATES
891039726	50c9509d-22c7-4a22-a47d-8c48425ef4a7	http://www.inaturalist.org/observations/515568	Animalia	Chordata	Testudines		Testudinidae	Gopherus	Gopherus agassizii		SPECIES	Gopherus agassizii (Cooper, 1861)	Gopherus agassizii		US		California	PRESENT		28eb1a3f-1c15-4a95-931a-4af90ecb574d	35.097309	-117.809223	28720.0						2012-04-22T11:35:46	22	4	2012	2441814	2441814	HUMAN_OBSERVATION	iNaturalist	Observations	515568		Chris Patnaude	2014-01-30T05:42:24	CC_BY_NC_4_0	Chris Patnaude	Chris Patnaude			2023-02-13T15:59:40.941Z	StillImage	COORDINATE_ROUNDED;CONTINENT_DERIVED_FROM_COORDINATES
891018973	50c9509d-22c7-4a22-a47d-8c48425ef4a7	http://www.inaturalist.org/observations/31004	Animalia	Chordata	Testudines		Testudinidae	Gopherus	Gopherus agassizii		SPECIES	Gopherus agassizii (Cooper, 1861)	Gopherus agassizii		US		California	PRESENT		28eb1a3f-1c15-4a95-931a-4af90ecb574d	34.145757	-116.075417	28874.0						2011-04-16T00:00:00	16	4	2011	2441814	2441814	HUMAN_OBSERVATION	iNaturalist	Observations	31004		James Maughn	2011-09-13T23:19:55	CC_BY_NC_4_0	James Maughn	James Maughn			2023-02-13T16:09:03.054Z		COORDINATE_ROUNDED;CONTINENT_DERIVED_FROM_COORDINATES
857923233	1050a336-b87a-44b1-b0ec-6fe5fcb3d298	urn:catalog:CCBER:Herps:23945	Animalia	Chordata	Testudines		Testudinidae	Gopherus	Gopherus agassizii		SPECIES	Gopherus agassizii (Cooper, 1861)	Gopherus agassizii		US	SW edge Granite Mountains	California	PRESENT	1	cae7b6c7-669a-4261-9a34-6e8cdc16a125													2441814	2441814	PRESERVED_SPECIMEN	CCBER	Herps	23945				CC0_1_0		Sweet, Samuel		Native	2023-01-24T15:19:22.507Z		INSTITUTION_MATCH_FUZZY
857922170	1050a336-b87a-44b1-b0ec-6fe5fcb3d298	urn:catalog:CCBER:Herps:21135	Animalia	Chordata	Testudines		Testudinidae	Gopherus	Gopherus agassizii		SPECIES	Gopherus agassizii (Cooper, 1861)	Gopherus agassizii		US	Kelbaker Rd., 12.9 mi. N Granite Pass, 23.6 mi. N junction I-40	California	PRESENT	1	cae7b6c7-669a-4261-9a34-6e8cdc16a125									1986-05-30T00:00:00	30	5	1986	2441814	2441814	PRESERVED_SPECIMEN	CCBER	Herps	21135	JRM 51			CC0_1_0		Mendelson, Joseph		Native	2023-01-24T15:19:22.529Z		INSTITUTION_MATCH_FUZZY
857921426	1050a336-b87a-44b1-b0ec-6fe5fcb3d298	urn:catalog:CCBER:Herps:19753	Animalia	Chordata	Testudines		Testudinidae	Gopherus	Gopherus agassizii		SPECIES	Gopherus agassizii (Cooper, 1861)	Gopherus agassizii		US	8.5 air mi. NE of Lucerne Valley	California	PRESENT	1	cae7b6c7-669a-4261-9a34-6e8cdc16a125									1987-05-01T00:00:00	1	5	1987	2441814	2441814	PRESERVED_SPECIMEN	CCBER	Herps	19753				CC0_1_0		Mahall, Bruce		Native	2023-01-24T15:19:22.822Z		INSTITUTION_MATCH_FUZZY
857921425	1050a336-b87a-44b1-b0ec-6fe5fcb3d298	urn:catalog:CCBER:Herps:19752	Animalia	Chordata	Testudines		Testudinidae	Gopherus	Gopherus agassizii		SPECIES	Gopherus agassizii (Cooper, 1861)	Gopherus agassizii		US	8.5 air mi. NE of Lucerne Valley	California	PRESENT	1	cae7b6c7-669a-4261-9a34-6e8cdc16a125									1987-05-01T00:00:00	1	5	1987	2441814	2441814	PRESERVED_SPECIMEN	CCBER	Herps	19752				CC0_1_0		Mahall, Bruce		Native	2023-01-24T15:19:22.822Z		INSTITUTION_MATCH_FUZZY
857917427	1050a336-b87a-44b1-b0ec-6fe5fcb3d298	urn:catalog:CCBER:Herps:12833	Animalia	Chordata	Testudines		Testudinidae	Gopherus	Gopherus agassizii		SPECIES	Gopherus agassizii (Cooper, 1861)	Gopherus agassizii		US	5 mi. N Lucerne Valley, dirt road	California	PRESENT	1	cae7b6c7-669a-4261-9a34-6e8cdc16a125													2441814	2441814	PRESERVED_SPECIMEN	CCBER	Herps	12833				CC0_1_0				Native	2023-01-24T15:19:21.845Z		INSTITUTION_MATCH_FUZZY
857913389	1050a336-b87a-44b1-b0ec-6fe5fcb3d298	urn:catalog:CCBER:Herps:2406	Animalia	Chordata	Testudines		Testudinidae	Gopherus	Gopherus agassizii		SPECIES	Gopherus agassizii (Cooper, 1861)	Gopherus agassizii		US	UCSB, Animal Shelter	California	PRESENT	1	cae7b6c7-669a-4261-9a34-6e8cdc16a125									1966-03-15T00:00:00	15	3	1966	2441814	2441814	PRESERVED_SPECIMEN	CCBER	Herps	2406	RS 18			CC0_1_0		Stendell, Rey		Native	2023-01-24T15:19:22.444Z		INSTITUTION_MATCH_FUZZY
787046734	58d0f326-2e85-4d0a-a744-571461220f00	urn:catalog:UCMP:V:197574	Animalia	Chordata	Testudines		Testudinidae	Gopherus	Gopherus agassizii		SPECIES	Gopherus agassizii (Cooper, 1861)	Gopherus agassizii		US	Blythe Energy Turtles	California	PRESENT		0dc9c7a0-b5c6-11d9-a0b8-b8a03c50a862													2441814	2441814	FOSSIL_SPECIMEN	UCMP	V	197574				CC_BY_4_0		Peck, Phil W.			2023-02-13T13:20:38.074Z		INSTITUTION_MATCH_FUZZY;COLLECTION_MATCH_FUZZY
787046733	58d0f326-2e85-4d0a-a744-571461220f00	urn:catalog:UCMP:V:197573	Animalia	Chordata	Testudines		Testudinidae	Gopherus	Gopherus agassizii		SPECIES	Gopherus agassizii (Cooper, 1861)	Gopherus agassizii		US	Blythe Energy Turtles	California	PRESENT		0dc9c7a0-b5c6-11d9-a0b8-b8a03c50a862													2441814	2441814	FOSSIL_SPECIMEN	UCMP	V	197573				CC_BY_4_0		Peck, Phil W.			2023-02-13T13:20:38.070Z		INSTITUTION_MATCH_FUZZY;COLLECTION_MATCH_FUZZY
787040037	58d0f326-2e85-4d0a-a744-571461220f00	urn:catalog:UCMP:V:154415	Animalia	Chordata	Testudines		Testudinidae	Gopherus	Gopherus agassizii		SPECIES	Gopherus agassizii (Cooper, 1861)	Gopherus agassizii		US	Sternberg Pit (McKittrick)	California	PRESENT	1	0dc9c7a0-b5c6-11d9-a0b8-b8a03c50a862													2441814	2441814	FOSSIL_SPECIMEN	UCMP	V	154415				CC_BY_4_0					2023-02-13T13:20:37.696Z	StillImage	OCCURRENCE_STATUS_INFERRED_FROM_INDIVIDUAL_COUNT;INSTITUTION_MATCH_FUZZY;COLLECTION_MATCH_FUZZY
787040036	58d0f326-2e85-4d0a-a744-571461220f00	urn:catalog:UCMP:V:154414	Animalia	Chordata	Testudines		Testudinidae	Gopherus	Gopherus agassizii		SPECIES	Gopherus agassizii (Cooper, 1861)	Gopherus agassizii		US	Sternberg Pit (McKittrick)	California	PRESENT	1	0dc9c7a0-b5c6-11d9-a0b8-b8a03c50a862													2441814	2441814	FOSSIL_SPECIMEN	UCMP	V	154414				CC_BY_4_0					2023-02-13T13:20:33.933Z	StillImage	OCCURRENCE_STATUS_INFERRED_FROM_INDIVIDUAL_COUNT;INSTITUTION_MATCH_FUZZY;COLLECTION_MATCH_FUZZY
787040035	58d0f326-2e85-4d0a-a744-571461220f00	urn:catalog:UCMP:V:154413	Animalia	Chordata	Testudines		Testudinidae	Gopherus	Gopherus agassizii		SPECIES	Gopherus agassizii (Cooper, 1861)	Gopherus agassizii		US	Sternberg Pit (McKittrick)	California	PRESENT	1	0dc9c7a0-b5c6-11d9-a0b8-b8a03c50a862													2441814	2441814	FOSSIL_SPECIMEN	UCMP	V	154413				CC_BY_4_0					2023-02-13T13:20:33.864Z	StillImage	OCCURRENCE_STATUS_INFERRED_FROM_INDIVIDUAL_COUNT;INSTITUTION_MATCH_FUZZY;COLLECTION_MATCH_FUZZY
787040034	58d0f326-2e85-4d0a-a744-571461220f00	urn:catalog:UCMP:V:154412	Animalia	Chordata	Testudines		Testudinidae	Gopherus	Gopherus agassizii		SPECIES	Gopherus agassizii (Cooper, 1861)	Gopherus agassizii		US	Sternberg Pit (McKittrick)	California	PRESENT	1	0dc9c7a0-b5c6-11d9-a0b8-b8a03c50a862													2441814	2441814	FOSSIL_SPECIMEN	UCMP	V	154412				CC_BY_4_0					2023-02-13T13:20:33.874Z	StillImage	OCCURRENCE_STATUS_INFERRED_FROM_INDIVIDUAL_COUNT;INSTITUTION_MATCH_FUZZY;COLLECTION_MATCH_FUZZY
787040033	58d0f326-2e85-4d0a-a744-571461220f00	urn:catalog:UCMP:V:154411	Animalia	Chordata	Testudines		Testudinidae	Gopherus	Gopherus agassizii		SPECIES	Gopherus agassizii (Cooper, 1861)	Gopherus agassizii		US	Sternberg Pit (McKittrick)	California	PRESENT	1	0dc9c7a0-b5c6-11d9-a0b8-b8a03c50a862													2441814	2441814	FOSSIL_SPECIMEN	UCMP	V	154411				CC_BY_4_0					2023-02-13T13:20:33.886Z	StillImage	OCCURRENCE_STATUS_INFERRED_FROM_INDIVIDUAL_COUNT;INSTITUTION_MATCH_FUZZY;COLLECTION_MATCH_FUZZY
787040032	58d0f326-2e85-4d0a-a744-571461220f00	urn:catalog:UCMP:V:154410	Animalia	Chordata	Testudines		Testudinidae	Gopherus	Gopherus agassizii		SPECIES	Gopherus agassizii (Cooper, 1861)	Gopherus agassizii		US	Sternberg Pit (McKittrick)	California	PRESENT	1	0dc9c7a0-b5c6-11d9-a0b8-b8a03c50a862													2441814	2441814	FOSSIL_SPECIMEN	UCMP	V	154410				CC_BY_4_0					2023-02-13T13:20:33.758Z		OCCURRENCE_STATUS_INFERRED_FROM_INDIVIDUAL_COUNT;INSTITUTION_MATCH_FUZZY;COLLECTION_MATCH_FUZZY
787040031	58d0f326-2e85-4d0a-a744-571461220f00	urn:catalog:UCMP:V:154409	Animalia	Chordata	Testudines		Testudinidae	Gopherus	Gopherus agassizii		SPECIES	Gopherus agassizii (Cooper, 1861)	Gopherus agassizii		US	Sternberg Pit (McKittrick)	California	PRESENT	1	0dc9c7a0-b5c6-11d9-a0b8-b8a03c50a862													2441814	2441814	FOSSIL_SPECIMEN	UCMP	V	154409				CC_BY_4_0					2023-02-13T13:20:35.648Z	StillImage	OCCURRENCE_STATUS_INFERRED_FROM_INDIVIDUAL_COUNT;INSTITUTION_MATCH_FUZZY;COLLECTION_MATCH_FUZZY
787040030	58d0f326-2e85-4d0a-a744-571461220f00	urn:catalog:UCMP:V:154408	Animalia	Chordata	Testudines		Testudinidae	Gopherus	Gopherus agassizii		SPECIES	Gopherus agassizii (Cooper, 1861)	Gopherus agassizii		US	Sternberg Pit (McKittrick)	California	PRESENT	1	0dc9c7a0-b5c6-11d9-a0b8-b8a03c50a862													2441814	2441814	FOSSIL_SPECIMEN	UCMP	V	154408				CC_BY_4_0					2023-02-13T13:20:35.693Z	StillImage	OCCURRENCE_STATUS_INFERRED_FROM_INDIVIDUAL_COUNT;INSTITUTION_MATCH_FUZZY;COLLECTION_MATCH_FUZZY
787040029	58d0f326-2e85-4d0a-a744-571461220f00	urn:catalog:UCMP:V:154407	Animalia	Chordata	Testudines		Testudinidae	Gopherus	Gopherus agassizii		SPECIES	Gopherus agassizii (Cooper, 1861)	Gopherus agassizii		US	Sternberg Pit (McKittrick)	California	PRESENT	1	0dc9c7a0-b5c6-11d9-a0b8-b8a03c50a862													2441814	2441814	FOSSIL_SPECIMEN	UCMP	V	154407				CC_BY_4_0					2023-02-13T13:20:32.121Z	StillImage	OCCURRENCE_STATUS_INFERRED_FROM_INDIVIDUAL_COUNT;INSTITUTION_MATCH_FUZZY;COLLECTION_MATCH_FUZZY
787040028	58d0f326-2e85-4d0a-a744-571461220f00	urn:catalog:UCMP:V:154406	Animalia	Chordata	Testudines		Testudinidae	Gopherus	Gopherus agassizii		SPECIES	Gopherus agassizii (Cooper, 1861)	Gopherus agassizii		US	Sternberg Pit (McKittrick)	California	PRESENT	1	0dc9c7a0-b5c6-11d9-a0b8-b8a03c50a862													2441814	2441814	FOSSIL_SPECIMEN	UCMP	V	154406				CC_BY_4_0					2023-02-13T13:20:35.096Z	StillImage	OCCURRENCE_STATUS_INFERRED_FROM_INDIVIDUAL_COUNT;INSTITUTION_MATCH_FUZZY;COLLECTION_MATCH_FUZZY
787040027	58d0f326-2e85-4d0a-a744-571461220f00	urn:catalog:UCMP:V:154405	Animalia	Chordata	Testudines		Testudinidae	Gopherus	Gopherus agassizii		SPECIES	Gopherus agassizii (Cooper, 1861)	Gopherus agassizii		US	Sternberg Pit (McKittrick)	California	PRESENT	1	0dc9c7a0-b5c6-11d9-a0b8-b8a03c50a862													2441814	2441814	FOSSIL_SPECIMEN	UCMP	V	154405				CC_BY_4_0					2023-02-13T13:20:32.063Z	StillImage	OCCURRENCE_STATUS_INFERRED_FROM_INDIVIDUAL_COUNT;INSTITUTION_MATCH_FUZZY;COLLECTION_MATCH_FUZZY
787040026	58d0f326-2e85-4d0a-a744-571461220f00	urn:catalog:UCMP:V:154404	Animalia	Chordata	Testudines		Testudinidae	Gopherus	Gopherus agassizii		SPECIES	Gopherus agassizii (Cooper, 1861)	Gopherus agassizii		US	Sternberg Pit (McKittrick)	California	PRESENT	1	0dc9c7a0-b5c6-11d9-a0b8-b8a03c50a862													2441814	2441814	FOSSIL_SPECIMEN	UCMP	V	154404				CC_BY_4_0					2023-02-13T13:20:35.082Z	StillImage	OCCURRENCE_STATUS_INFERRED_FROM_INDIVIDUAL_COUNT;INSTITUTION_MATCH_FUZZY;COLLECTION_MATCH_FUZZY
787040025	58d0f326-2e85-4d0a-a744-571461220f00	urn:catalog:UCMP:V:154403	Animalia	Chordata	Testudines		Testudinidae	Gopherus	Gopherus agassizii		SPECIES	Gopherus agassizii (Cooper, 1861)	Gopherus agassizii		US	Sternberg Pit (McKittrick)	California	PRESENT	1	0dc9c7a0-b5c6-11d9-a0b8-b8a03c50a862													2441814	2441814	FOSSIL_SPECIMEN	UCMP	V	154403				CC_BY_4_0					2023-02-13T13:20:32.060Z	StillImage	OCCURRENCE_STATUS_INFERRED_FROM_INDIVIDUAL_COUNT;INSTITUTION_MATCH_FUZZY;COLLECTION_MATCH_FUZZY
787040024	58d0f326-2e85-4d0a-a744-571461220f00	urn:catalog:UCMP:V:154402	Animalia	Chordata	Testudines		Testudinidae	Gopherus	Gopherus agassizii		SPECIES	Gopherus agassizii (Cooper, 1861)	Gopherus agassizii		US	Sternberg Pit (McKittrick)	California	PRESENT	1	0dc9c7a0-b5c6-11d9-a0b8-b8a03c50a862													2441814	2441814	FOSSIL_SPECIMEN	UCMP	V	154402				CC_BY_4_0					2023-02-13T13:20:31.881Z	StillImage	OCCURRENCE_STATUS_INFERRED_FROM_INDIVIDUAL_COUNT;INSTITUTION_MATCH_FUZZY;COLLECTION_MATCH_FUZZY
787040023	58d0f326-2e85-4d0a-a744-571461220f00	urn:catalog:UCMP:V:154401	Animalia	Chordata	Testudines		Testudinidae	Gopherus	Gopherus agassizii		SPECIES	Gopherus agassizii (Cooper, 1861)	Gopherus agassizii		US	Sternberg Pit (McKittrick)	California	PRESENT	1	0dc9c7a0-b5c6-11d9-a0b8-b8a03c50a862													2441814	2441814	FOSSIL_SPECIMEN	UCMP	V	154401				CC_BY_4_0					2023-02-13T13:20:32.056Z	StillImage	OCCURRENCE_STATUS_INFERRED_FROM_INDIVIDUAL_COUNT;INSTITUTION_MATCH_FUZZY;COLLECTION_MATCH_FUZZY
787040022	58d0f326-2e85-4d0a-a744-571461220f00	urn:catalog:UCMP:V:154400	Animalia	Chordata	Testudines		Testudinidae	Gopherus	Gopherus agassizii		SPECIES	Gopherus agassizii (Cooper, 1861)	Gopherus agassizii		US	Sternberg Pit (McKittrick)	California	PRESENT	1	0dc9c7a0-b5c6-11d9-a0b8-b8a03c50a862													2441814	2441814	FOSSIL_SPECIMEN	UCMP	V	154400				CC_BY_4_0					2023-02-13T13:20:38.138Z		OCCURRENCE_STATUS_INFERRED_FROM_INDIVIDUAL_COUNT;INSTITUTION_MATCH_FUZZY;COLLECTION_MATCH_FUZZY
787040021	58d0f326-2e85-4d0a-a744-571461220f00	urn:catalog:UCMP:V:154399	Animalia	Chordata	Testudines		Testudinidae	Gopherus	Gopherus agassizii		SPECIES	Gopherus agassizii (Cooper, 1861)	Gopherus agassizii		US	Sternberg Pit (McKittrick)	California	PRESENT	1	0dc9c7a0-b5c6-11d9-a0b8-b8a03c50a862													2441814	2441814	FOSSIL_SPECIMEN	UCMP	V	154399				CC_BY_4_0					2023-02-13T13:20:32.121Z		OCCURRENCE_STATUS_INFERRED_FROM_INDIVIDUAL_COUNT;INSTITUTION_MATCH_FUZZY;COLLECTION_MATCH_FUZZY
787040020	58d0f326-2e85-4d0a-a744-571461220f00	urn:catalog:UCMP:V:154398	Animalia	Chordata	Testudines		Testudinidae	Gopherus	Gopherus agassizii		SPECIES	Gopherus agassizii (Cooper, 1861)	Gopherus agassizii		US	Sternberg Pit (McKittrick)	California	PRESENT	1	0dc9c7a0-b5c6-11d9-a0b8-b8a03c50a862													2441814	2441814	FOSSIL_SPECIMEN	UCMP	V	154398				CC_BY_4_0					2023-02-13T13:20:35.096Z		OCCURRENCE_STATUS_INFERRED_FROM_INDIVIDUAL_COUNT;INSTITUTION_MATCH_FUZZY;COLLECTION_MATCH_FUZZY
787040019	58d0f326-2e85-4d0a-a744-571461220f00	urn:catalog:UCMP:V:154397	Animalia	Chordata	Testudines		Testudinidae	Gopherus	Gopherus agassizii		SPECIES	Gopherus agassizii (Cooper, 1861)	Gopherus agassizii		US	Sternberg Pit (McKittrick)	California	PRESENT	1	0dc9c7a0-b5c6-11d9-a0b8-b8a03c50a862													2441814	2441814	FOSSIL_SPECIMEN	UCMP	V	154397				CC_BY_4_0					2023-02-13T13:20:32.063Z	StillImage	OCCURRENCE_STATUS_INFERRED_FROM_INDIVIDUAL_COUNT;INSTITUTION_MATCH_FUZZY;COLLECTION_MATCH_FUZZY
787040018	58d0f326-2e85-4d0a-a744-571461220f00	urn:catalog:UCMP:V:154396	Animalia	Chordata	Testudines		Testudinidae	Gopherus	Gopherus agassizii		SPECIES	Gopherus agassizii (Cooper, 1861)	Gopherus agassizii		US	Sternberg Pit (McKittrick)	California	PRESENT	1	0dc9c7a0-b5c6-11d9-a0b8-b8a03c50a862													2441814	2441814	FOSSIL_SPECIMEN	UCMP	V	154396				CC_BY_4_0					2023-02-13T13:20:35.081Z		OCCURRENCE_STATUS_INFERRED_FROM_INDIVIDUAL_COUNT;INSTITUTION_MATCH_FUZZY;COLLECTION_MATCH_FUZZY
787040017	58d0f326-2e85-4d0a-a744-571461220f00	urn:catalog:UCMP:V:154395	Animalia	Chordata	Testudines		Testudinidae	Gopherus	Gopherus agassizii		SPECIES	Gopherus agassizii (Cooper, 1861)	Gopherus agassizii		US	Sternberg Pit (McKittrick)	California	PRESENT	1	0dc9c7a0-b5c6-11d9-a0b8-b8a03c50a862													2441814	2441814	FOSSIL_SPECIMEN	UCMP	V	154395				CC_BY_4_0					2023-02-13T13:20:32.060Z	StillImage	OCCURRENCE_STATUS_INFERRED_FROM_INDIVIDUAL_COUNT;INSTITUTION_MATCH_FUZZY;COLLECTION_MATCH_FUZZY
787040016	58d0f326-2e85-4d0a-a744-571461220f00	urn:catalog:UCMP:V:154394	Animalia	Chordata	Testudines		Testudinidae	Gopherus	Gopherus agassizii		SPECIES	Gopherus agassizii (Cooper, 1861)	Gopherus agassizii		US	Sternberg Pit (McKittrick)	California	PRESENT	1	0dc9c7a0-b5c6-11d9-a0b8-b8a03c50a862													2441814	2441814	FOSSIL_SPECIMEN	UCMP	V	154394				CC_BY_4_0					2023-02-13T13:20:31.881Z	StillImage	OCCURRENCE_STATUS_INFERRED_FROM_INDIVIDUAL_COUNT;INSTITUTION_MATCH_FUZZY;COLLECTION_MATCH_FUZZY
787040015	58d0f326-2e85-4d0a-a744-571461220f00	urn:catalog:UCMP:V:154393	Animalia	Chordata	Testudines		Testudinidae	Gopherus	Gopherus agassizii		SPECIES	Gopherus agassizii (Cooper, 1861)	Gopherus agassizii		US	Sternberg Pit (McKittrick)	California	PRESENT	1	0dc9c7a0-b5c6-11d9-a0b8-b8a03c50a862													2441814	2441814	FOSSIL_SPECIMEN	UCMP	V	154393				CC_BY_4_0					2023-02-13T13:20:32.056Z	StillImage	OCCURRENCE_STATUS_INFERRED_FROM_INDIVIDUAL_COUNT;INSTITUTION_MATCH_FUZZY;COLLECTION_MATCH_FUZZY
787040014	58d0f326-2e85-4d0a-a744-571461220f00	urn:catalog:UCMP:V:154392	Animalia	Chordata	Testudines		Testudinidae	Gopherus	Gopherus agassizii		SPECIES	Gopherus agassizii (Cooper, 1861)	Gopherus agassizii		US	Sternberg Pit (McKittrick)	California	PRESENT	1	0dc9c7a0-b5c6-11d9-a0b8-b8a03c50a862													2441814	2441814	FOSSIL_SPECIMEN	UCMP	V	154392				CC_BY_4_0					2023-02-13T13:20:38.138Z	StillImage	OCCURRENCE_STATUS_INFERRED_FROM_INDIVIDUAL_COUNT;INSTITUTION_MATCH_FUZZY;COLLECTION_MATCH_FUZZY
787040013	58d0f326-2e85-4d0a-a744-571461220f00	urn:catalog:UCMP:V:154391	Animalia	Chordata	Testudines		Testudinidae	Gopherus	Gopherus agassizii		SPECIES	Gopherus agassizii (Cooper, 1861)	Gopherus agassizii		US	Sternberg Pit (McKittrick)	California	PRESENT	1	0dc9c7a0-b5c6-11d9-a0b8-b8a03c50a862													2441814	2441814	FOSSIL_SPECIMEN	UCMP	V	154391				CC_BY_4_0					2023-02-13T13:20:37.891Z	StillImage	OCCURRENCE_STATUS_INFERRED_FROM_INDIVIDUAL_COUNT;INSTITUTION_MATCH_FUZZY;COLLECTION_MATCH_FUZZY
787040012	58d0f326-2e85-4d0a-a744-571461220f00	urn:catalog:UCMP:V:154390	Animalia	Chordata	Testudines		Testudinidae	Gopherus	Gopherus agassizii		SPECIES	Gopherus agassizii (Cooper, 1861)	Gopherus agassizii		US	Sternberg Pit (McKittrick)	California	PRESENT	1	0dc9c7a0-b5c6-11d9-a0b8-b8a03c50a862													2441814	2441814	FOSSIL_SPECIMEN	UCMP	V	154390				CC_BY_4_0					2023-02-13T13:20:37.887Z	StillImage	OCCURRENCE_STATUS_INFERRED_FROM_INDIVIDUAL_COUNT;INSTITUTION_MATCH_FUZZY;COLLECTION_MATCH_FUZZY
787040011	58d0f326-2e85-4d0a-a744-571461220f00	urn:catalog:UCMP:V:154389	Animalia	Chordata	Testudines		Testudinidae	Gopherus	Gopherus agassizii		SPECIES	Gopherus agassizii (Cooper, 1861)	Gopherus agassizii		US	Sternberg Pit (McKittrick)	California	PRESENT	1	0dc9c7a0-b5c6-11d9-a0b8-b8a03c50a862													2441814	2441814	FOSSIL_SPECIMEN	UCMP	V	154389				CC_BY_4_0					2023-02-13T13:20:37.696Z	StillImage	OCCURRENCE_STATUS_INFERRED_FROM_INDIVIDUAL_COUNT;INSTITUTION_MATCH_FUZZY;COLLECTION_MATCH_FUZZY
787040010	58d0f326-2e85-4d0a-a744-571461220f00	urn:catalog:UCMP:V:154388	Animalia	Chordata	Testudines		Testudinidae	Gopherus	Gopherus agassizii		SPECIES	Gopherus agassizii (Cooper, 1861)	Gopherus agassizii		US	Sternberg Pit (McKittrick)	California	PRESENT	1	0dc9c7a0-b5c6-11d9-a0b8-b8a03c50a862													2441814	2441814	FOSSIL_SPECIMEN	UCMP	V	154388				CC_BY_4_0					2023-02-13T13:20:33.933Z	StillImage	OCCURRENCE_STATUS_INFERRED_FROM_INDIVIDUAL_COUNT;INSTITUTION_MATCH_FUZZY;COLLECTION_MATCH_FUZZY
787040009	58d0f326-2e85-4d0a-a744-571461220f00	urn:catalog:UCMP:V:154387	Animalia	Chordata	Testudines		Testudinidae	Gopherus	Gopherus agassizii		SPECIES	Gopherus agassizii (Cooper, 1861)	Gopherus agassizii		US	Sternberg Pit (McKittrick)	California	PRESENT	1	0dc9c7a0-b5c6-11d9-a0b8-b8a03c50a862													2441814	2441814	FOSSIL_SPECIMEN	UCMP	V	154387				CC_BY_4_0					2023-02-13T13:20:33.864Z	StillImage	OCCURRENCE_STATUS_INFERRED_FROM_INDIVIDUAL_COUNT;INSTITUTION_MATCH_FUZZY;COLLECTION_MATCH_FUZZY
787040008	58d0f326-2e85-4d0a-a744-571461220f00	urn:catalog:UCMP:V:154386	Animalia	Chordata	Testudines		Testudinidae	Gopherus	Gopherus agassizii		SPECIES	Gopherus agassizii (Cooper, 1861)	Gopherus agassizii		US	Sternberg Pit (McKittrick)	California	PRESENT	1	0dc9c7a0-b5c6-11d9-a0b8-b8a03c50a862													2441814	2441814	FOSSIL_SPECIMEN	UCMP	V	154386				CC_BY_4_0					2023-02-13T13:20:33.874Z	StillImage	OCCURRENCE_STATUS_INFERRED_FROM_INDIVIDUAL_COUNT;INSTITUTION_MATCH_FUZZY;COLLECTION_MATCH_FUZZY
787040007	58d0f326-2e85-4d0a-a744-571461220f00	urn:catalog:UCMP:V:154385	Animalia	Chordata	Testudines		Testudinidae	Gopherus	Gopherus agassizii		SPECIES	Gopherus agassizii (Cooper, 1861)	Gopherus agassizii		US	Sternberg Pit (McKittrick)	California	PRESENT	1	0dc9c7a0-b5c6-11d9-a0b8-b8a03c50a862													2441814	2441814	FOSSIL_SPECIMEN	UCMP	V	154385				CC_BY_4_0					2023-02-13T13:20:33.886Z		OCCURRENCE_STATUS_INFERRED_FROM_INDIVIDUAL_COUNT;INSTITUTION_MATCH_FUZZY;COLLECTION_MATCH_FUZZY
787040006	58d0f326-2e85-4d0a-a744-571461220f00	urn:catalog:UCMP:V:154384	Animalia	Chordata	Testudines		Testudinidae	Gopherus	Gopherus agassizii		SPECIES	Gopherus agassizii (Cooper, 1861)	Gopherus agassizii		US	Sternberg Pit (McKittrick)	California	PRESENT	1	0dc9c7a0-b5c6-11d9-a0b8-b8a03c50a862													2441814	2441814	FOSSIL_SPECIMEN	UCMP	V	154384				CC_BY_4_0					2023-02-13T13:20:33.758Z		OCCURRENCE_STATUS_INFERRED_FROM_INDIVIDUAL_COUNT;INSTITUTION_MATCH_FUZZY;COLLECTION_MATCH_FUZZY
787040005	58d0f326-2e85-4d0a-a744-571461220f00	urn:catalog:UCMP:V:154383	Animalia	Chordata	Testudines		Testudinidae	Gopherus	Gopherus agassizii		SPECIES	Gopherus agassizii (Cooper, 1861)	Gopherus agassizii		US	Sternberg Pit (McKittrick)	California	PRESENT	1	0dc9c7a0-b5c6-11d9-a0b8-b8a03c50a862													2441814	2441814	FOSSIL_SPECIMEN	UCMP	V	154383				CC_BY_4_0					2023-02-13T13:20:35.906Z	StillImage	OCCURRENCE_STATUS_INFERRED_FROM_INDIVIDUAL_COUNT;INSTITUTION_MATCH_FUZZY;COLLECTION_MATCH_FUZZY
787040004	58d0f326-2e85-4d0a-a744-571461220f00	urn:catalog:UCMP:V:154382	Animalia	Chordata	Testudines		Testudinidae	Gopherus	Gopherus agassizii		SPECIES	Gopherus agassizii (Cooper, 1861)	Gopherus agassizii		US	Sternberg Pit (McKittrick)	California	PRESENT	1	0dc9c7a0-b5c6-11d9-a0b8-b8a03c50a862													2441814	2441814	FOSSIL_SPECIMEN	UCMP	V	154382				CC_BY_4_0					2023-02-13T13:20:35.648Z		OCCURRENCE_STATUS_INFERRED_FROM_INDIVIDUAL_COUNT;INSTITUTION_MATCH_FUZZY;COLLECTION_MATCH_FUZZY
787040003	58d0f326-2e85-4d0a-a744-571461220f00	urn:catalog:UCMP:V:154381	Animalia	Chordata	Testudines		Testudinidae	Gopherus	Gopherus agassizii		SPECIES	Gopherus agassizii (Cooper, 1861)	Gopherus agassizii		US	Sternberg Pit (McKittrick)	California	PRESENT	1	0dc9c7a0-b5c6-11d9-a0b8-b8a03c50a862													2441814	2441814	FOSSIL_SPECIMEN	UCMP	V	154381				CC_BY_4_0					2023-02-13T13:20:35.693Z	StillImage	OCCURRENCE_STATUS_INFERRED_FROM_INDIVIDUAL_COUNT;INSTITUTION_MATCH_FUZZY;COLLECTION_MATCH_FUZZY
787040002	58d0f326-2e85-4d0a-a744-571461220f00	urn:catalog:UCMP:V:154380	Animalia	Chordata	Testudines		Testudinidae	Gopherus	Gopherus agassizii		SPECIES	Gopherus agassizii (Cooper, 1861)	Gopherus agassizii		US	Sternberg Pit (McKittrick)	California	PRESENT	1	0dc9c7a0-b5c6-11d9-a0b8-b8a03c50a862													2441814	2441814	FOSSIL_SPECIMEN	UCMP	V	154380				CC_BY_4_0					2023-02-13T13:20:32.120Z	StillImage	OCCURRENCE_STATUS_INFERRED_FROM_INDIVIDUAL_COUNT;INSTITUTION_MATCH_FUZZY;COLLECTION_MATCH_FUZZY
787040001	58d0f326-2e85-4d0a-a744-571461220f00	urn:catalog:UCMP:V:154379	Animalia	Chordata	Testudines		Testudinidae	Gopherus	Gopherus agassizii		SPECIES	Gopherus agassizii (Cooper, 1861)	Gopherus agassizii		US	Sternberg Pit (McKittrick)	California	PRESENT	1	0dc9c7a0-b5c6-11d9-a0b8-b8a03c50a862													2441814	2441814	FOSSIL_SPECIMEN	UCMP	V	154379				CC_BY_4_0					2023-02-13T13:20:32.063Z	StillImage	OCCURRENCE_STATUS_INFERRED_FROM_INDIVIDUAL_COUNT;INSTITUTION_MATCH_FUZZY;COLLECTION_MATCH_FUZZY
787040000	58d0f326-2e85-4d0a-a744-571461220f00	urn:catalog:UCMP:V:154378	Animalia	Chordata	Testudines		Testudinidae	Gopherus	Gopherus agassizii		SPECIES	Gopherus agassizii (Cooper, 1861)	Gopherus agassizii		US	Sternberg Pit (McKittrick)	California	PRESENT	1	0dc9c7a0-b5c6-11d9-a0b8-b8a03c50a862													2441814	2441814	FOSSIL_SPECIMEN	UCMP	V	154378				CC_BY_4_0					2023-02-13T13:20:35.081Z	StillImage	OCCURRENCE_STATUS_INFERRED_FROM_INDIVIDUAL_COUNT;INSTITUTION_MATCH_FUZZY;COLLECTION_MATCH_FUZZY
787039999	58d0f326-2e85-4d0a-a744-571461220f00	urn:catalog:UCMP:V:154377	Animalia	Chordata	Testudines		Testudinidae	Gopherus	Gopherus agassizii		SPECIES	Gopherus agassizii (Cooper, 1861)	Gopherus agassizii		US	Sternberg Pit (McKittrick)	California	PRESENT	1	0dc9c7a0-b5c6-11d9-a0b8-b8a03c50a862													2441814	2441814	FOSSIL_SPECIMEN	UCMP	V	154377				CC_BY_4_0					2023-02-13T13:20:32.060Z	StillImage	OCCURRENCE_STATUS_INFERRED_FROM_INDIVIDUAL_COUNT;INSTITUTION_MATCH_FUZZY;COLLECTION_MATCH_FUZZY
787039998	58d0f326-2e85-4d0a-a744-571461220f00	urn:catalog:UCMP:V:154376	Animalia	Chordata	Testudines		Testudinidae	Gopherus	Gopherus agassizii		SPECIES	Gopherus agassizii (Cooper, 1861)	Gopherus agassizii		US	Sternberg Pit (McKittrick)	California	PRESENT	1	0dc9c7a0-b5c6-11d9-a0b8-b8a03c50a862													2441814	2441814	FOSSIL_SPECIMEN	UCMP	V	154376				CC_BY_4_0					2023-02-13T13:20:31.881Z		OCCURRENCE_STATUS_INFERRED_FROM_INDIVIDUAL_COUNT;INSTITUTION_MATCH_FUZZY;COLLECTION_MATCH_FUZZY
787039997	58d0f326-2e85-4d0a-a744-571461220f00	urn:catalog:UCMP:V:154375	Animalia	Chordata	Testudines		Testudinidae	Gopherus	Gopherus agassizii		SPECIES	Gopherus agassizii (Cooper, 1861)	Gopherus agassizii		US	Sternberg Pit (McKittrick)	California	PRESENT	1	0dc9c7a0-b5c6-11d9-a0b8-b8a03c50a862													2441814	2441814	FOSSIL_SPECIMEN	UCMP	V	154375				CC_BY_4_0					2023-02-13T13:20:32.056Z	StillImage	OCCURRENCE_STATUS_INFERRED_FROM_INDIVIDUAL_COUNT;INSTITUTION_MATCH_FUZZY;COLLECTION_MATCH_FUZZY
787039996	58d0f326-2e85-4d0a-a744-571461220f00	urn:catalog:UCMP:V:154374	Animalia	Chordata	Testudines		Testudinidae	Gopherus	Gopherus agassizii		SPECIES	Gopherus agassizii (Cooper, 1861)	Gopherus agassizii		US	Sternberg Pit (McKittrick)	California	PRESENT	1	0dc9c7a0-b5c6-11d9-a0b8-b8a03c50a862													2441814	2441814	FOSSIL_SPECIMEN	UCMP	V	154374				CC_BY_4_0					2023-02-13T13:20:38.137Z	StillImage	OCCURRENCE_STATUS_INFERRED_FROM_INDIVIDUAL_COUNT;INSTITUTION_MATCH_FUZZY;COLLECTION_MATCH_FUZZY
787039995	58d0f326-2e85-4d0a-a744-571461220f00	urn:catalog:UCMP:V:154373	Animalia	Chordata	Testudines		Testudinidae	Gopherus	Gopherus agassizii		SPECIES	Gopherus agassizii (Cooper, 1861)	Gopherus agassizii		US	Sternberg Pit (McKittrick)	California	PRESENT	1	0dc9c7a0-b5c6-11d9-a0b8-b8a03c50a862													2441814	2441814	FOSSIL_SPECIMEN	UCMP	V	154373				CC_BY_4_0					2023-02-13T13:20:37.891Z	StillImage	OCCURRENCE_STATUS_INFERRED_FROM_INDIVIDUAL_COUNT;INSTITUTION_MATCH_FUZZY;COLLECTION_MATCH_FUZZY
787039994	58d0f326-2e85-4d0a-a744-571461220f00	urn:catalog:UCMP:V:154372	Animalia	Chordata	Testudines		Testudinidae	Gopherus	Gopherus agassizii		SPECIES	Gopherus agassizii (Cooper, 1861)	Gopherus agassizii		US	Sternberg Pit (McKittrick)	California	PRESENT	1	0dc9c7a0-b5c6-11d9-a0b8-b8a03c50a862													2441814	2441814	FOSSIL_SPECIMEN	UCMP	V	154372				CC_BY_4_0					2023-02-13T13:20:37.887Z	StillImage	OCCURRENCE_STATUS_INFERRED_FROM_INDIVIDUAL_COUNT;INSTITUTION_MATCH_FUZZY;COLLECTION_MATCH_FUZZY
787039993	58d0f326-2e85-4d0a-a744-571461220f00	urn:catalog:UCMP:V:154371	Animalia	Chordata	Testudines		Testudinidae	Gopherus	Gopherus agassizii		SPECIES	Gopherus agassizii (Cooper, 1861)	Gopherus agassizii		US	Sternberg Pit (McKittrick)	California	PRESENT	1	0dc9c7a0-b5c6-11d9-a0b8-b8a03c50a862													2441814	2441814	FOSSIL_SPECIMEN	UCMP	V	154371				CC_BY_4_0					2023-02-13T13:20:37.568Z	StillImage	OCCURRENCE_STATUS_INFERRED_FROM_INDIVIDUAL_COUNT;INSTITUTION_MATCH_FUZZY;COLLECTION_MATCH_FUZZY
787039992	58d0f326-2e85-4d0a-a744-571461220f00	urn:catalog:UCMP:V:154370	Animalia	Chordata	Testudines		Testudinidae	Gopherus	Gopherus agassizii		SPECIES	Gopherus agassizii (Cooper, 1861)	Gopherus agassizii		US	Sternberg Pit (McKittrick)	California	PRESENT	1	0dc9c7a0-b5c6-11d9-a0b8-b8a03c50a862													2441814	2441814	FOSSIL_SPECIMEN	UCMP	V	154370				CC_BY_4_0					2023-02-13T13:20:37.696Z	StillImage	OCCURRENCE_STATUS_INFERRED_FROM_INDIVIDUAL_COUNT;INSTITUTION_MATCH_FUZZY;COLLECTION_MATCH_FUZZY
787039991	58d0f326-2e85-4d0a-a744-571461220f00	urn:catalog:UCMP:V:154369	Animalia	Chordata	Testudines		Testudinidae	Gopherus	Gopherus agassizii		SPECIES	Gopherus agassizii (Cooper, 1861)	Gopherus agassizii		US	Sternberg Pit (McKittrick)	California	PRESENT	1	0dc9c7a0-b5c6-11d9-a0b8-b8a03c50a862													2441814	2441814	FOSSIL_SPECIMEN	UCMP	V	154369				CC_BY_4_0					2023-02-13T13:20:33.864Z	StillImage	OCCURRENCE_STATUS_INFERRED_FROM_INDIVIDUAL_COUNT;INSTITUTION_MATCH_FUZZY;COLLECTION_MATCH_FUZZY
787039990	58d0f326-2e85-4d0a-a744-571461220f00	urn:catalog:UCMP:V:154368	Animalia	Chordata	Testudines		Testudinidae	Gopherus	Gopherus agassizii		SPECIES	Gopherus agassizii (Cooper, 1861)	Gopherus agassizii		US	Sternberg Pit (McKittrick)	California	PRESENT	1	0dc9c7a0-b5c6-11d9-a0b8-b8a03c50a862													2441814	2441814	FOSSIL_SPECIMEN	UCMP	V	154368				CC_BY_4_0					2023-02-13T13:20:33.874Z	StillImage	OCCURRENCE_STATUS_INFERRED_FROM_INDIVIDUAL_COUNT;INSTITUTION_MATCH_FUZZY;COLLECTION_MATCH_FUZZY
787039989	58d0f326-2e85-4d0a-a744-571461220f00	urn:catalog:UCMP:V:154367	Animalia	Chordata	Testudines		Testudinidae	Gopherus	Gopherus agassizii		SPECIES	Gopherus agassizii (Cooper, 1861)	Gopherus agassizii		US	Sternberg Pit (McKittrick)	California	PRESENT	1	0dc9c7a0-b5c6-11d9-a0b8-b8a03c50a862													2441814	2441814	FOSSIL_SPECIMEN	UCMP	V	154367				CC_BY_4_0					2023-02-13T13:20:33.886Z	StillImage	OCCURRENCE_STATUS_INFERRED_FROM_INDIVIDUAL_COUNT;INSTITUTION_MATCH_FUZZY;COLLECTION_MATCH_FUZZY
787039988	58d0f326-2e85-4d0a-a744-571461220f00	urn:catalog:UCMP:V:154366	Animalia	Chordata	Testudines		Testudinidae	Gopherus	Gopherus agassizii		SPECIES	Gopherus agassizii (Cooper, 1861)	Gopherus agassizii		US	Sternberg Pit (McKittrick)	California	PRESENT	1	0dc9c7a0-b5c6-11d9-a0b8-b8a03c50a862													2441814	2441814	FOSSIL_SPECIMEN	UCMP	V	154366				CC_BY_4_0					2023-02-13T13:20:33.758Z		OCCURRENCE_STATUS_INFERRED_FROM_INDIVIDUAL_COUNT;INSTITUTION_MATCH_FUZZY;COLLECTION_MATCH_FUZZY
787039987	58d0f326-2e85-4d0a-a744-571461220f00	urn:catalog:UCMP:V:154365	Animalia	Chordata	Testudines		Testudinidae	Gopherus	Gopherus agassizii		SPECIES	Gopherus agassizii (Cooper, 1861)	Gopherus agassizii		US	Sternberg Pit (McKittrick)	California	PRESENT	1	0dc9c7a0-b5c6-11d9-a0b8-b8a03c50a862													2441814	2441814	FOSSIL_SPECIMEN	UCMP	V	154365				CC_BY_4_0					2023-02-13T13:20:35.906Z	StillImage	OCCURRENCE_STATUS_INFERRED_FROM_INDIVIDUAL_COUNT;INSTITUTION_MATCH_FUZZY;COLLECTION_MATCH_FUZZY
787039986	58d0f326-2e85-4d0a-a744-571461220f00	urn:catalog:UCMP:V:154364	Animalia	Chordata	Testudines		Testudinidae	Gopherus	Gopherus agassizii		SPECIES	Gopherus agassizii (Cooper, 1861)	Gopherus agassizii		US	Sternberg Pit (McKittrick)	California	PRESENT	1	0dc9c7a0-b5c6-11d9-a0b8-b8a03c50a862													2441814	2441814	FOSSIL_SPECIMEN	UCMP	V	154364				CC_BY_4_0					2023-02-13T13:20:35.648Z	StillImage	OCCURRENCE_STATUS_INFERRED_FROM_INDIVIDUAL_COUNT;INSTITUTION_MATCH_FUZZY;COLLECTION_MATCH_FUZZY
787039985	58d0f326-2e85-4d0a-a744-571461220f00	urn:catalog:UCMP:V:154363	Animalia	Chordata	Testudines		Testudinidae	Gopherus	Gopherus agassizii		SPECIES	Gopherus agassizii (Cooper, 1861)	Gopherus agassizii		US	Sternberg Pit (McKittrick)	California	PRESENT	1	0dc9c7a0-b5c6-11d9-a0b8-b8a03c50a862													2441814	2441814	FOSSIL_SPECIMEN	UCMP	V	154363				CC_BY_4_0					2023-02-13T13:20:35.693Z		OCCURRENCE_STATUS_INFERRED_FROM_INDIVIDUAL_COUNT;INSTITUTION_MATCH_FUZZY;COLLECTION_MATCH_FUZZY
787039984	58d0f326-2e85-4d0a-a744-571461220f00	urn:catalog:UCMP:V:154362	Animalia	Chordata	Testudines		Testudinidae	Gopherus	Gopherus agassizii		SPECIES	Gopherus agassizii (Cooper, 1861)	Gopherus agassizii		US	Sternberg Pit (McKittrick)	California	PRESENT	1	0dc9c7a0-b5c6-11d9-a0b8-b8a03c50a862													2441814	2441814	FOSSIL_SPECIMEN	UCMP	V	154362				CC_BY_4_0					2023-02-13T13:20:32.120Z	StillImage	OCCURRENCE_STATUS_INFERRED_FROM_INDIVIDUAL_COUNT;INSTITUTION_MATCH_FUZZY;COLLECTION_MATCH_FUZZY
787039983	58d0f326-2e85-4d0a-a744-571461220f00	urn:catalog:UCMP:V:154361	Animalia	Chordata	Testudines		Testudinidae	Gopherus	Gopherus agassizii		SPECIES	Gopherus agassizii (Cooper, 1861)	Gopherus agassizii		US	Sternberg Pit (McKittrick)	California	PRESENT	1	0dc9c7a0-b5c6-11d9-a0b8-b8a03c50a862													2441814	2441814	FOSSIL_SPECIMEN	UCMP	V	154361				CC_BY_4_0					2023-02-13T13:20:35.096Z	StillImage	OCCURRENCE_STATUS_INFERRED_FROM_INDIVIDUAL_COUNT;INSTITUTION_MATCH_FUZZY;COLLECTION_MATCH_FUZZY
787039982	58d0f326-2e85-4d0a-a744-571461220f00	urn:catalog:UCMP:V:154360	Animalia	Chordata	Testudines		Testudinidae	Gopherus	Gopherus agassizii		SPECIES	Gopherus agassizii (Cooper, 1861)	Gopherus agassizii		US	Sternberg Pit (McKittrick)	California	PRESENT	1	0dc9c7a0-b5c6-11d9-a0b8-b8a03c50a862													2441814	2441814	FOSSIL_SPECIMEN	UCMP	V	154360				CC_BY_4_0					2023-02-13T13:20:32.063Z	StillImage	OCCURRENCE_STATUS_INFERRED_FROM_INDIVIDUAL_COUNT;INSTITUTION_MATCH_FUZZY;COLLECTION_MATCH_FUZZY
787039981	58d0f326-2e85-4d0a-a744-571461220f00	urn:catalog:UCMP:V:154359	Animalia	Chordata	Testudines		Testudinidae	Gopherus	Gopherus agassizii		SPECIES	Gopherus agassizii (Cooper, 1861)	Gopherus agassizii		US	Sternberg Pit (McKittrick)	California	PRESENT	1	0dc9c7a0-b5c6-11d9-a0b8-b8a03c50a862													2441814	2441814	FOSSIL_SPECIMEN	UCMP	V	154359				CC_BY_4_0					2023-02-13T13:20:32.060Z		OCCURRENCE_STATUS_INFERRED_FROM_INDIVIDUAL_COUNT;INSTITUTION_MATCH_FUZZY;COLLECTION_MATCH_FUZZY
787039980	58d0f326-2e85-4d0a-a744-571461220f00	urn:catalog:UCMP:V:154358	Animalia	Chordata	Testudines		Testudinidae	Gopherus	Gopherus agassizii		SPECIES	Gopherus agassizii (Cooper, 1861)	Gopherus agassizii		US	Sternberg Pit (McKittrick)	California	PRESENT	1	0dc9c7a0-b5c6-11d9-a0b8-b8a03c50a862													2441814	2441814	FOSSIL_SPECIMEN	UCMP	V	154358				CC_BY_4_0					2023-02-13T13:20:31.881Z		OCCURRENCE_STATUS_INFERRED_FROM_INDIVIDUAL_COUNT;INSTITUTION_MATCH_FUZZY;COLLECTION_MATCH_FUZZY
787039979	58d0f326-2e85-4d0a-a744-571461220f00	urn:catalog:UCMP:V:154357	Animalia	Chordata	Testudines		Testudinidae	Gopherus	Gopherus agassizii		SPECIES	Gopherus agassizii (Cooper, 1861)	Gopherus agassizii		US	Sternberg Pit (McKittrick)	California	PRESENT	1	0dc9c7a0-b5c6-11d9-a0b8-b8a03c50a862													2441814	2441814	FOSSIL_SPECIMEN	UCMP	V	154357				CC_BY_4_0					2023-02-13T13:20:32.056Z	StillImage	OCCURRENCE_STATUS_INFERRED_FROM_INDIVIDUAL_COUNT;INSTITUTION_MATCH_FUZZY;COLLECTION_MATCH_FUZZY
787039978	58d0f326-2e85-4d0a-a744-571461220f00	urn:catalog:UCMP:V:154356	Animalia	Chordata	Testudines		Testudinidae	Gopherus	Gopherus agassizii		SPECIES	Gopherus agassizii (Cooper, 1861)	Gopherus agassizii		US	Sternberg Pit (McKittrick)	California	PRESENT	1	0dc9c7a0-b5c6-11d9-a0b8-b8a03c50a862													2441814	2441814	FOSSIL_SPECIMEN	UCMP	V	154356				CC_BY_4_0					2023-02-13T13:20:38.137Z		OCCURRENCE_STATUS_INFERRED_FROM_INDIVIDUAL_COUNT;INSTITUTION_MATCH_FUZZY;COLLECTION_MATCH_FUZZY
787039977	58d0f326-2e85-4d0a-a744-571461220f00	urn:catalog:UCMP:V:154355	Animalia	Chordata	Testudines		Testudinidae	Gopherus	Gopherus agassizii		SPECIES	Gopherus agassizii (Cooper, 1861)	Gopherus agassizii		US	Sternberg Pit (McKittrick)	California	PRESENT	1	0dc9c7a0-b5c6-11d9-a0b8-b8a03c50a862													2441814	2441814	FOSSIL_SPECIMEN	UCMP	V	154355				CC_BY_4_0					2023-02-13T13:20:37.891Z	StillImage	OCCURRENCE_STATUS_INFERRED_FROM_INDIVIDUAL_COUNT;INSTITUTION_MATCH_FUZZY;COLLECTION_MATCH_FUZZY
787039976	58d0f326-2e85-4d0a-a744-571461220f00	urn:catalog:UCMP:V:154354	Animalia	Chordata	Testudines		Testudinidae	Gopherus	Gopherus agassizii		SPECIES	Gopherus agassizii (Cooper, 1861)	Gopherus agassizii		US	Sternberg Pit (McKittrick)	California	PRESENT	1	0dc9c7a0-b5c6-11d9-a0b8-b8a03c50a862													2441814	2441814	FOSSIL_SPECIMEN	UCMP	V	154354				CC_BY_4_0					2023-02-13T13:20:37.887Z		OCCURRENCE_STATUS_INFERRED_FROM_INDIVIDUAL_COUNT;INSTITUTION_MATCH_FUZZY;COLLECTION_MATCH_FUZZY
787039975	58d0f326-2e85-4d0a-a744-571461220f00	urn:catalog:UCMP:V:154353	Animalia	Chordata	Testudines		Testudinidae	Gopherus	Gopherus agassizii		SPECIES	Gopherus agassizii (Cooper, 1861)	Gopherus agassizii		US	Sternberg Pit (McKittrick)	California	PRESENT	1	0dc9c7a0-b5c6-11d9-a0b8-b8a03c50a862													2441814	2441814	FOSSIL_SPECIMEN	UCMP	V	154353				CC_BY_4_0					2023-02-13T13:20:37.568Z	StillImage	OCCURRENCE_STATUS_INFERRED_FROM_INDIVIDUAL_COUNT;INSTITUTION_MATCH_FUZZY;COLLECTION_MATCH_FUZZY
787039974	58d0f326-2e85-4d0a-a744-571461220f00	urn:catalog:UCMP:V:154352	Animalia	Chordata	Testudines		Testudinidae	Gopherus	Gopherus agassizii		SPECIES	Gopherus agassizii (Cooper, 1861)	Gopherus agassizii		US	Sternberg Pit (McKittrick)	California	PRESENT	1	0dc9c7a0-b5c6-11d9-a0b8-b8a03c50a862													2441814	2441814	FOSSIL_SPECIMEN	UCMP	V	154352				CC_BY_4_0					2023-02-13T13:20:37.696Z	StillImage	OCCURRENCE_STATUS_INFERRED_FROM_INDIVIDUAL_COUNT;INSTITUTION_MATCH_FUZZY;COLLECTION_MATCH_FUZZY
787039973	58d0f326-2e85-4d0a-a744-571461220f00	urn:catalog:UCMP:V:154351	Animalia	Chordata	Testudines		Testudinidae	Gopherus	Gopherus agassizii		SPECIES	Gopherus agassizii (Cooper, 1861)	Gopherus agassizii		US	Sternberg Pit (McKittrick)	California	PRESENT	1	0dc9c7a0-b5c6-11d9-a0b8-b8a03c50a862													2441814	2441814	FOSSIL_SPECIMEN	UCMP	V	154351				CC_BY_4_0					2023-02-13T13:20:33.933Z		OCCURRENCE_STATUS_INFERRED_FROM_INDIVIDUAL_COUNT;INSTITUTION_MATCH_FUZZY;COLLECTION_MATCH_FUZZY
787039972	58d0f326-2e85-4d0a-a744-571461220f00	urn:catalog:UCMP:V:154350	Animalia	Chordata	Testudines		Testudinidae	Gopherus	Gopherus agassizii		SPECIES	Gopherus agassizii (Cooper, 1861)	Gopherus agassizii		US	Sternberg Pit (McKittrick)	California	PRESENT	1	0dc9c7a0-b5c6-11d9-a0b8-b8a03c50a862													2441814	2441814	FOSSIL_SPECIMEN	UCMP	V	154350				CC_BY_4_0					2023-02-13T13:20:33.864Z	StillImage	OCCURRENCE_STATUS_INFERRED_FROM_INDIVIDUAL_COUNT;INSTITUTION_MATCH_FUZZY;COLLECTION_MATCH_FUZZY
787039971	58d0f326-2e85-4d0a-a744-571461220f00	urn:catalog:UCMP:V:154349	Animalia	Chordata	Testudines		Testudinidae	Gopherus	Gopherus agassizii		SPECIES	Gopherus agassizii (Cooper, 1861)	Gopherus agassizii		US	Sternberg Pit (McKittrick)	California	PRESENT	1	0dc9c7a0-b5c6-11d9-a0b8-b8a03c50a862													2441814	2441814	FOSSIL_SPECIMEN	UCMP	V	154349				CC_BY_4_0					2023-02-13T13:20:33.886Z	StillImage	OCCURRENCE_STATUS_INFERRED_FROM_INDIVIDUAL_COUNT;INSTITUTION_MATCH_FUZZY;COLLECTION_MATCH_FUZZY
787039970	58d0f326-2e85-4d0a-a744-571461220f00	urn:catalog:UCMP:V:154348	Animalia	Chordata	Testudines		Testudinidae	Gopherus	Gopherus agassizii		SPECIES	Gopherus agassizii (Cooper, 1861)	Gopherus agassizii		US	Sternberg Pit (McKittrick)	California	PRESENT	1	0dc9c7a0-b5c6-11d9-a0b8-b8a03c50a862													2441814	2441814	FOSSIL_SPECIMEN	UCMP	V	154348				CC_BY_4_0					2023-02-13T13:20:33.758Z	StillImage	OCCURRENCE_STATUS_INFERRED_FROM_INDIVIDUAL_COUNT;INSTITUTION_MATCH_FUZZY;COLLECTION_MATCH_FUZZY
787039969	58d0f326-2e85-4d0a-a744-571461220f00	urn:catalog:UCMP:V:154347	Animalia	Chordata	Testudines		Testudinidae	Gopherus	Gopherus agassizii		SPECIES	Gopherus agassizii (Cooper, 1861)	Gopherus agassizii		US	Sternberg Pit (McKittrick)	California	PRESENT	1	0dc9c7a0-b5c6-11d9-a0b8-b8a03c50a862													2441814	2441814	FOSSIL_SPECIMEN	UCMP	V	154347				CC_BY_4_0					2023-02-13T13:20:35.905Z	StillImage	OCCURRENCE_STATUS_INFERRED_FROM_INDIVIDUAL_COUNT;INSTITUTION_MATCH_FUZZY;COLLECTION_MATCH_FUZZY
787039968	58d0f326-2e85-4d0a-a744-571461220f00	urn:catalog:UCMP:V:154346	Animalia	Chordata	Testudines		Testudinidae	Gopherus	Gopherus agassizii		SPECIES	Gopherus agassizii (Cooper, 1861)	Gopherus agassizii		US	Sternberg Pit (McKittrick)	California	PRESENT	1	0dc9c7a0-b5c6-11d9-a0b8-b8a03c50a862													2441814	2441814	FOSSIL_SPECIMEN	UCMP	V	154346				CC_BY_4_0					2023-02-13T13:20:35.648Z		OCCURRENCE_STATUS_INFERRED_FROM_INDIVIDUAL_COUNT;INSTITUTION_MATCH_FUZZY;COLLECTION_MATCH_FUZZY
787039967	58d0f326-2e85-4d0a-a744-571461220f00	urn:catalog:UCMP:V:154345	Animalia	Chordata	Testudines		Testudinidae	Gopherus	Gopherus agassizii		SPECIES	Gopherus agassizii (Cooper, 1861)	Gopherus agassizii		US	Sternberg Pit (McKittrick)	California	PRESENT	1	0dc9c7a0-b5c6-11d9-a0b8-b8a03c50a862													2441814	2441814	FOSSIL_SPECIMEN	UCMP	V	154345				CC_BY_4_0					2023-02-13T13:20:35.693Z		OCCURRENCE_STATUS_INFERRED_FROM_INDIVIDUAL_COUNT;INSTITUTION_MATCH_FUZZY;COLLECTION_MATCH_FUZZY
787039966	58d0f326-2e85-4d0a-a744-571461220f00	urn:catalog:UCMP:V:154344	Animalia	Chordata	Testudines		Testudinidae	Gopherus	Gopherus agassizii		SPECIES	Gopherus agassizii (Cooper, 1861)	Gopherus agassizii		US	Sternberg Pit (McKittrick)	California	PRESENT	1	0dc9c7a0-b5c6-11d9-a0b8-b8a03c50a862													2441814	2441814	FOSSIL_SPECIMEN	UCMP	V	154344				CC_BY_4_0					2023-02-13T13:20:32.120Z		OCCURRENCE_STATUS_INFERRED_FROM_INDIVIDUAL_COUNT;INSTITUTION_MATCH_FUZZY;COLLECTION_MATCH_FUZZY
787039965	58d0f326-2e85-4d0a-a744-571461220f00	urn:catalog:UCMP:V:154343	Animalia	Chordata	Testudines		Testudinidae	Gopherus	Gopherus agassizii		SPECIES	Gopherus agassizii (Cooper, 1861)	Gopherus agassizii		US	Sternberg Pit (McKittrick)	California	PRESENT	1	0dc9c7a0-b5c6-11d9-a0b8-b8a03c50a862													2441814	2441814	FOSSIL_SPECIMEN	UCMP	V	154343				CC_BY_4_0					2023-02-13T13:20:35.096Z		OCCURRENCE_STATUS_INFERRED_FROM_INDIVIDUAL_COUNT;INSTITUTION_MATCH_FUZZY;COLLECTION_MATCH_FUZZY
787039916	58d0f326-2e85-4d0a-a744-571461220f00	urn:catalog:UCMP:V:154423	Animalia	Chordata	Testudines		Testudinidae	Gopherus	Gopherus agassizii		SPECIES	Gopherus agassizii (Cooper, 1861)	Gopherus agassizii		US	Sternberg Pit (McKittrick)	California	PRESENT	1	0dc9c7a0-b5c6-11d9-a0b8-b8a03c50a862													2441814	2441814	FOSSIL_SPECIMEN	UCMP	V	154423				CC_BY_4_0					2023-02-13T13:20:32.063Z	StillImage	OCCURRENCE_STATUS_INFERRED_FROM_INDIVIDUAL_COUNT;INSTITUTION_MATCH_FUZZY;COLLECTION_MATCH_FUZZY
787039915	58d0f326-2e85-4d0a-a744-571461220f00	urn:catalog:UCMP:V:154422	Animalia	Chordata	Testudines		Testudinidae	Gopherus	Gopherus agassizii		SPECIES	Gopherus agassizii (Cooper, 1861)	Gopherus agassizii		US	Sternberg Pit (McKittrick)	California	PRESENT	1	0dc9c7a0-b5c6-11d9-a0b8-b8a03c50a862													2441814	2441814	FOSSIL_SPECIMEN	UCMP	V	154422				CC_BY_4_0					2023-02-13T13:20:35.082Z		OCCURRENCE_STATUS_INFERRED_FROM_INDIVIDUAL_COUNT;INSTITUTION_MATCH_FUZZY;COLLECTION_MATCH_FUZZY
787039914	58d0f326-2e85-4d0a-a744-571461220f00	urn:catalog:UCMP:V:154421	Animalia	Chordata	Testudines		Testudinidae	Gopherus	Gopherus agassizii		SPECIES	Gopherus agassizii (Cooper, 1861)	Gopherus agassizii		US	Sternberg Pit (McKittrick)	California	PRESENT	1	0dc9c7a0-b5c6-11d9-a0b8-b8a03c50a862													2441814	2441814	FOSSIL_SPECIMEN	UCMP	V	154421				CC_BY_4_0					2023-02-13T13:20:32.060Z	StillImage	OCCURRENCE_STATUS_INFERRED_FROM_INDIVIDUAL_COUNT;INSTITUTION_MATCH_FUZZY;COLLECTION_MATCH_FUZZY
787039913	58d0f326-2e85-4d0a-a744-571461220f00	urn:catalog:UCMP:V:154420	Animalia	Chordata	Testudines		Testudinidae	Gopherus	Gopherus agassizii		SPECIES	Gopherus agassizii (Cooper, 1861)	Gopherus agassizii		US	Sternberg Pit (McKittrick)	California	PRESENT	1	0dc9c7a0-b5c6-11d9-a0b8-b8a03c50a862													2441814	2441814	FOSSIL_SPECIMEN	UCMP	V	154420				CC_BY_4_0					2023-02-13T13:20:31.881Z	StillImage	OCCURRENCE_STATUS_INFERRED_FROM_INDIVIDUAL_COUNT;INSTITUTION_MATCH_FUZZY;COLLECTION_MATCH_FUZZY
787039912	58d0f326-2e85-4d0a-a744-571461220f00	urn:catalog:UCMP:V:154419	Animalia	Chordata	Testudines		Testudinidae	Gopherus	Gopherus agassizii		SPECIES	Gopherus agassizii (Cooper, 1861)	Gopherus agassizii		US	Sternberg Pit (McKittrick)	California	PRESENT	1	0dc9c7a0-b5c6-11d9-a0b8-b8a03c50a862													2441814	2441814	FOSSIL_SPECIMEN	UCMP	V	154419				CC_BY_4_0					2023-02-13T13:20:38.138Z	StillImage	OCCURRENCE_STATUS_INFERRED_FROM_INDIVIDUAL_COUNT;INSTITUTION_MATCH_FUZZY;COLLECTION_MATCH_FUZZY
787039911	58d0f326-2e85-4d0a-a744-571461220f00	urn:catalog:UCMP:V:154418	Animalia	Chordata	Testudines		Testudinidae	Gopherus	Gopherus agassizii		SPECIES	Gopherus agassizii (Cooper, 1861)	Gopherus agassizii		US	Sternberg Pit (McKittrick)	California	PRESENT	1	0dc9c7a0-b5c6-11d9-a0b8-b8a03c50a862													2441814	2441814	FOSSIL_SPECIMEN	UCMP	V	154418				CC_BY_4_0					2023-02-13T13:20:37.891Z	StillImage	OCCURRENCE_STATUS_INFERRED_FROM_INDIVIDUAL_COUNT;INSTITUTION_MATCH_FUZZY;COLLECTION_MATCH_FUZZY
787039910	58d0f326-2e85-4d0a-a744-571461220f00	urn:catalog:UCMP:V:154417	Animalia	Chordata	Testudines		Testudinidae	Gopherus	Gopherus agassizii		SPECIES	Gopherus agassizii (Cooper, 1861)	Gopherus agassizii		US	Sternberg Pit (McKittrick)	California	PRESENT	1	0dc9c7a0-b5c6-11d9-a0b8-b8a03c50a862													2441814	2441814	FOSSIL_SPECIMEN	UCMP	V	154417				CC_BY_4_0					2023-02-13T13:20:37.887Z		OCCURRENCE_STATUS_INFERRED_FROM_INDIVIDUAL_COUNT;INSTITUTION_MATCH_FUZZY;COLLECTION_MATCH_FUZZY
787039909	58d0f326-2e85-4d0a-a744-571461220f00	urn:catalog:UCMP:V:154416	Animalia	Chordata	Testudines		Testudinidae	Gopherus	Gopherus agassizii		SPECIES	Gopherus agassizii (Cooper, 1861)	Gopherus agassizii		US	Sternberg Pit (McKittrick)	California	PRESENT	1	0dc9c7a0-b5c6-11d9-a0b8-b8a03c50a862													2441814	2441814	FOSSIL_SPECIMEN	UCMP	V	154416				CC_BY_4_0					2023-02-13T13:20:37.568Z	StillImage	OCCURRENCE_STATUS_INFERRED_FROM_INDIVIDUAL_COUNT;INSTITUTION_MATCH_FUZZY;COLLECTION_MATCH_FUZZY
787039662	58d0f326-2e85-4d0a-a744-571461220f00	urn:catalog:UCMP:V:149170	Animalia	Chordata	Testudines		Testudinidae	Gopherus	Gopherus agassizii		SPECIES	Gopherus agassizii (Cooper, 1861)	Gopherus agassizii		US	Fairmead Landfill	California	PRESENT	1	0dc9c7a0-b5c6-11d9-a0b8-b8a03c50a862													2441814	2441814	FOSSIL_SPECIMEN	UCMP	V	149170				CC_BY_4_0		Blades, Robert			2023-02-13T13:20:35.675Z		TYPE_STATUS_INVALID;OCCURRENCE_STATUS_INFERRED_FROM_INDIVIDUAL_COUNT;INSTITUTION_MATCH_FUZZY;COLLECTION_MATCH_FUZZY
787039209	58d0f326-2e85-4d0a-a744-571461220f00	urn:catalog:UCMP:V:147273	Animalia	Chordata	Testudines		Testudinidae	Gopherus	Gopherus agassizii		SPECIES	Gopherus agassizii (Cooper, 1861)	Gopherus agassizii		US	Sternberg Pit (McKittrick)	California	PRESENT	1	0dc9c7a0-b5c6-11d9-a0b8-b8a03c50a862													2441814	2441814	FOSSIL_SPECIMEN	UCMP	V	147273				CC_BY_4_0					2023-02-13T13:20:35.855Z	StillImage	OCCURRENCE_STATUS_INFERRED_FROM_INDIVIDUAL_COUNT;INSTITUTION_MATCH_FUZZY;COLLECTION_MATCH_FUZZY
787039096	58d0f326-2e85-4d0a-a744-571461220f00	urn:catalog:UCMP:V:147272	Animalia	Chordata	Testudines		Testudinidae	Gopherus	Gopherus agassizii		SPECIES	Gopherus agassizii (Cooper, 1861)	Gopherus agassizii		US	Sternberg Pit (McKittrick)	California	PRESENT	1	0dc9c7a0-b5c6-11d9-a0b8-b8a03c50a862													2441814	2441814	FOSSIL_SPECIMEN	UCMP	V	147272				CC_BY_4_0					2023-02-13T13:20:35.606Z	StillImage	OCCURRENCE_STATUS_INFERRED_FROM_INDIVIDUAL_COUNT;INSTITUTION_MATCH_FUZZY;COLLECTION_MATCH_FUZZY
787039095	58d0f326-2e85-4d0a-a744-571461220f00	urn:catalog:UCMP:V:147271	Animalia	Chordata	Testudines		Testudinidae	Gopherus	Gopherus agassizii		SPECIES	Gopherus agassizii (Cooper, 1861)	Gopherus agassizii		US	McKittrick General	California	PRESENT	1	0dc9c7a0-b5c6-11d9-a0b8-b8a03c50a862													2441814	2441814	FOSSIL_SPECIMEN	UCMP	V	147271				CC_BY_4_0					2023-02-13T13:20:35.666Z	StillImage	OCCURRENCE_STATUS_INFERRED_FROM_INDIVIDUAL_COUNT;INSTITUTION_MATCH_FUZZY;COLLECTION_MATCH_FUZZY
787037953	58d0f326-2e85-4d0a-a744-571461220f00	urn:catalog:UCMP:V:140617	Animalia	Chordata	Testudines		Testudinidae	Gopherus	Gopherus agassizii		SPECIES	Gopherus agassizii (Cooper, 1861)	Gopherus agassizii			Recent Element Collection		PRESENT	1	0dc9c7a0-b5c6-11d9-a0b8-b8a03c50a862													2441814	2441814	PRESERVED_SPECIMEN	UCMP	V	140617				CC_BY_4_0		Long, D.J.			2023-02-13T13:20:33.896Z	StillImage	OCCURRENCE_STATUS_INFERRED_FROM_INDIVIDUAL_COUNT;INSTITUTION_MATCH_FUZZY;COLLECTION_MATCH_FUZZY
787037947	58d0f326-2e85-4d0a-a744-571461220f00	urn:catalog:UCMP:V:140610	Animalia	Chordata	Testudines		Testudinidae	Gopherus	Gopherus agassizii		SPECIES	Gopherus agassizii (Cooper, 1861)	Gopherus agassizii			Recent Element Collection		PRESENT	1	0dc9c7a0-b5c6-11d9-a0b8-b8a03c50a862													2441814	2441814	PRESERVED_SPECIMEN	UCMP	V	140610				CC_BY_4_0					2023-02-13T13:20:35.622Z	StillImage	OCCURRENCE_STATUS_INFERRED_FROM_INDIVIDUAL_COUNT;INSTITUTION_MATCH_FUZZY;COLLECTION_MATCH_FUZZY
787037430	58d0f326-2e85-4d0a-a744-571461220f00	urn:catalog:UCMP:V:138025	Animalia	Chordata	Testudines		Testudinidae	Gopherus	Gopherus agassizii		SPECIES	Gopherus agassizii (Cooper, 1861)	Gopherus agassizii			Recent Element Collection		PRESENT	1	0dc9c7a0-b5c6-11d9-a0b8-b8a03c50a862													2441814	2441814	PRESERVED_SPECIMEN	UCMP	V	138025				CC_BY_4_0		Webb, R.			2023-02-13T13:20:31.887Z	StillImage	OCCURRENCE_STATUS_INFERRED_FROM_INDIVIDUAL_COUNT;INSTITUTION_MATCH_FUZZY;COLLECTION_MATCH_FUZZY
787037399	58d0f326-2e85-4d0a-a744-571461220f00	urn:catalog:UCMP:V:138018	Animalia	Chordata	Testudines		Testudinidae	Gopherus	Gopherus agassizii		SPECIES	Gopherus agassizii (Cooper, 1861)	Gopherus agassizii			Recent Element Collection		PRESENT	1	0dc9c7a0-b5c6-11d9-a0b8-b8a03c50a862													2441814	2441814	PRESERVED_SPECIMEN	UCMP	V	138018				CC_BY_4_0		Bramble, D.M.			2023-02-13T13:20:37.532Z	StillImage	OCCURRENCE_STATUS_INFERRED_FROM_INDIVIDUAL_COUNT;INSTITUTION_MATCH_FUZZY;COLLECTION_MATCH_FUZZY
787037106	58d0f326-2e85-4d0a-a744-571461220f00	urn:catalog:UCMP:V:151779	Animalia	Chordata	Testudines		Testudinidae	Gopherus	Gopherus agassizii		SPECIES	Gopherus agassizii (Cooper, 1861)	Gopherus agassizii			Recent Element Collection		PRESENT		0dc9c7a0-b5c6-11d9-a0b8-b8a03c50a862													2441814	2441814	PRESERVED_SPECIMEN	UCMP	V	151779				CC_BY_4_0		Greenwald, M.T.			2023-02-13T13:20:37.689Z		INSTITUTION_MATCH_FUZZY;COLLECTION_MATCH_FUZZY
787037088	58d0f326-2e85-4d0a-a744-571461220f00	urn:catalog:UCMP:V:137993	Animalia	Chordata	Testudines		Testudinidae	Gopherus	Gopherus agassizii		SPECIES	Gopherus agassizii (Cooper, 1861)	Gopherus agassizii			Recent Element Collection		PRESENT	1	0dc9c7a0-b5c6-11d9-a0b8-b8a03c50a862													2441814	2441814	PRESERVED_SPECIMEN	UCMP	V	137993				CC_BY_4_0					2023-02-13T13:20:37.854Z	StillImage	OCCURRENCE_STATUS_INFERRED_FROM_INDIVIDUAL_COUNT;INSTITUTION_MATCH_FUZZY;COLLECTION_MATCH_FUZZY
787033940	58d0f326-2e85-4d0a-a744-571461220f00	urn:catalog:UCMP:V:119066	Animalia	Chordata	Testudines		Testudinidae	Gopherus	Gopherus agassizii		SPECIES	Gopherus agassizii (Cooper, 1861)	Gopherus agassizii			Recent Element Collection		PRESENT	1	0dc9c7a0-b5c6-11d9-a0b8-b8a03c50a862													2441814	2441814	PRESERVED_SPECIMEN	UCMP	V	119066				CC_BY_4_0		Hutchison, J.H.			2023-02-13T13:20:37.822Z	StillImage	TYPE_STATUS_INVALID;OCCURRENCE_STATUS_INFERRED_FROM_INDIVIDUAL_COUNT;INSTITUTION_MATCH_FUZZY;COLLECTION_MATCH_FUZZY
787033937	58d0f326-2e85-4d0a-a744-571461220f00	urn:catalog:UCMP:V:119063	Animalia	Chordata	Testudines		Testudinidae	Gopherus	Gopherus agassizii		SPECIES	Gopherus agassizii (Cooper, 1861)	Gopherus agassizii			Recent Element Collection		PRESENT	1	0dc9c7a0-b5c6-11d9-a0b8-b8a03c50a862													2441814	2441814	PRESERVED_SPECIMEN	UCMP	V	119063				CC_BY_4_0		Hutchison, J.H.			2023-02-13T13:20:37.613Z	StillImage	OCCURRENCE_STATUS_INFERRED_FROM_INDIVIDUAL_COUNT;INSTITUTION_MATCH_FUZZY;COLLECTION_MATCH_FUZZY
787033936	58d0f326-2e85-4d0a-a744-571461220f00	urn:catalog:UCMP:V:119062	Animalia	Chordata	Testudines		Testudinidae	Gopherus	Gopherus agassizii		SPECIES	Gopherus agassizii (Cooper, 1861)	Gopherus agassizii			Recent Element Collection		PRESENT	1	0dc9c7a0-b5c6-11d9-a0b8-b8a03c50a862													2441814	2441814	PRESERVED_SPECIMEN	UCMP	V	119062				CC_BY_4_0		Hutchison, J.H.			2023-02-13T13:20:33.824Z	StillImage	OCCURRENCE_STATUS_INFERRED_FROM_INDIVIDUAL_COUNT;INSTITUTION_MATCH_FUZZY;COLLECTION_MATCH_FUZZY
787033935	58d0f326-2e85-4d0a-a744-571461220f00	urn:catalog:UCMP:V:119061	Animalia	Chordata	Testudines		Testudinidae	Gopherus	Gopherus agassizii		SPECIES	Gopherus agassizii (Cooper, 1861)	Gopherus agassizii			Recent Element Collection		PRESENT	1	0dc9c7a0-b5c6-11d9-a0b8-b8a03c50a862													2441814	2441814	PRESERVED_SPECIMEN	UCMP	V	119061				CC_BY_4_0		Greenwald, M.T.			2023-02-13T13:20:33.758Z	StillImage	OCCURRENCE_STATUS_INFERRED_FROM_INDIVIDUAL_COUNT;INSTITUTION_MATCH_FUZZY;COLLECTION_MATCH_FUZZY
787033934	58d0f326-2e85-4d0a-a744-571461220f00	urn:catalog:UCMP:V:119060	Animalia	Chordata	Testudines		Testudinidae	Gopherus	Gopherus agassizii		SPECIES	Gopherus agassizii (Cooper, 1861)	Gopherus agassizii			Recent Element Collection		PRESENT	1	0dc9c7a0-b5c6-11d9-a0b8-b8a03c50a862													2441814	2441814	PRESERVED_SPECIMEN	UCMP	V	119060				CC_BY_4_0		CALIF.FISH&GAME			2023-02-13T13:20:33.818Z	StillImage	TYPE_STATUS_INVALID;OCCURRENCE_STATUS_INFERRED_FROM_INDIVIDUAL_COUNT;INSTITUTION_MATCH_FUZZY;COLLECTION_MATCH_FUZZY
787033933	58d0f326-2e85-4d0a-a744-571461220f00	urn:catalog:UCMP:V:119059	Animalia	Chordata	Testudines		Testudinidae	Gopherus	Gopherus agassizii		SPECIES	Gopherus agassizii (Cooper, 1861)	Gopherus agassizii			Recent Element Collection		PRESENT	1	0dc9c7a0-b5c6-11d9-a0b8-b8a03c50a862													2441814	2441814	PRESERVED_SPECIMEN	UCMP	V	119059				CC_BY_4_0		CALIF.FISH&GAME			2023-02-13T13:20:33.682Z	StillImage	OCCURRENCE_STATUS_INFERRED_FROM_INDIVIDUAL_COUNT;INSTITUTION_MATCH_FUZZY;COLLECTION_MATCH_FUZZY
787033932	58d0f326-2e85-4d0a-a744-571461220f00	urn:catalog:UCMP:V:119058	Animalia	Chordata	Testudines		Testudinidae	Gopherus	Gopherus agassizii		SPECIES	Gopherus agassizii (Cooper, 1861)	Gopherus agassizii			Recent Element Collection		PRESENT	1	0dc9c7a0-b5c6-11d9-a0b8-b8a03c50a862													2441814	2441814	PRESERVED_SPECIMEN	UCMP	V	119058				CC_BY_4_0		Wagner, H.M.			2023-02-13T13:20:35.671Z	StillImage	OCCURRENCE_STATUS_INFERRED_FROM_INDIVIDUAL_COUNT;INSTITUTION_MATCH_FUZZY;COLLECTION_MATCH_FUZZY
787033810	58d0f326-2e85-4d0a-a744-571461220f00	urn:catalog:UCMP:V:117504	Animalia	Chordata	Testudines		Testudinidae	Gopherus	Gopherus agassizii		SPECIES	Gopherus agassizii (Cooper, 1861)	Gopherus agassizii			Recent Element Collection		PRESENT		0dc9c7a0-b5c6-11d9-a0b8-b8a03c50a862													2441814	2441814	PRESERVED_SPECIMEN	UCMP	V	117504				CC_BY_4_0		Greenwald, M.T.			2023-02-13T13:20:33.754Z	StillImage	INSTITUTION_MATCH_FUZZY;COLLECTION_MATCH_FUZZY
787023323	58d0f326-2e85-4d0a-a744-571461220f00	urn:catalog:UCMP:V:44701	Animalia	Chordata	Testudines		Testudinidae	Gopherus	Gopherus agassizii		SPECIES	Gopherus agassizii (Cooper, 1861)	Gopherus agassizii			Recent Element Collection		PRESENT	1	0dc9c7a0-b5c6-11d9-a0b8-b8a03c50a862													2441814	2441814	PRESERVED_SPECIMEN	UCMP	V	44701				CC_BY_4_0					2023-02-13T13:20:36.957Z	StillImage	OCCURRENCE_STATUS_INFERRED_FROM_INDIVIDUAL_COUNT;INSTITUTION_MATCH_FUZZY;COLLECTION_MATCH_FUZZY
787018482	58d0f326-2e85-4d0a-a744-571461220f00	urn:catalog:UCMP:V:22810	Animalia	Chordata	Testudines		Testudinidae	Gopherus	Gopherus agassizii		SPECIES	Gopherus agassizii (Cooper, 1861)	Gopherus agassizii			Recent Element Collection		PRESENT	1	0dc9c7a0-b5c6-11d9-a0b8-b8a03c50a862													2441814	2441814	PRESERVED_SPECIMEN	UCMP	V	22810				CC_BY_4_0					2023-02-13T13:20:32.452Z	StillImage	OCCURRENCE_STATUS_INFERRED_FROM_INDIVIDUAL_COUNT;INSTITUTION_MATCH_FUZZY;COLLECTION_MATCH_FUZZY
786446238	76dd8f0d-2daa-4a69-9fcd-55e04230334a	urn:catalog:CM:Herps:118526	Animalia	Chordata	Testudines		Testudinidae	Gopherus	Gopherus agassizii		SPECIES	Gopherus agassizii (Cooper, 1861)	GOPHERUS AGASSIZII			Specific Locality Unknown		PRESENT	1	c1da06f0-580e-11dc-8a9e-b8a03c50a862													2441814	2441814	PRESERVED_SPECIMEN	CM	Herps	118526				CC0_1_0		COLLECTOR UNKNOWN		Native	2023-01-24T21:53:10.041Z		INSTITUTION_MATCH_FUZZY;COLLECTION_MATCH_FUZZY
786405154	76dd8f0d-2daa-4a69-9fcd-55e04230334a	urn:catalog:CM:Herps:107489	Animalia	Chordata	Testudines		Testudinidae	Gopherus	Gopherus agassizii		SPECIES	Gopherus agassizii (Cooper, 1861)	GOPHERUS AGASSIZII			Specific Locality Unknown		PRESENT	1	c1da06f0-580e-11dc-8a9e-b8a03c50a862													2441814	2441814	PRESERVED_SPECIMEN	CM	Herps	107489				CC0_1_0		COLLECTOR UNKNOWN			2023-01-24T21:52:59.919Z		INSTITUTION_MATCH_FUZZY;COLLECTION_MATCH_FUZZY
786364281	76dd8f0d-2daa-4a69-9fcd-55e04230334a	urn:catalog:CM:Herps:91285	Animalia	Chordata	Testudines		Testudinidae	Gopherus	Gopherus agassizii		SPECIES	Gopherus agassizii (Cooper, 1861)	GOPHERUS AGASSIZII			Specific Locality Unknown		PRESENT	1	c1da06f0-580e-11dc-8a9e-b8a03c50a862													2441814	2441814	PRESERVED_SPECIMEN	CM	Herps	91285				CC0_1_0		COLLECTOR UNKNOWN		Native	2023-01-24T21:52:58.184Z		INSTITUTION_MATCH_FUZZY;COLLECTION_MATCH_FUZZY
786364278	76dd8f0d-2daa-4a69-9fcd-55e04230334a	urn:catalog:CM:Herps:91284	Animalia	Chordata	Testudines		Testudinidae	Gopherus	Gopherus agassizii		SPECIES	Gopherus agassizii (Cooper, 1861)	GOPHERUS AGASSIZII			Specific Locality Unknown		PRESENT	1	c1da06f0-580e-11dc-8a9e-b8a03c50a862													2441814	2441814	PRESERVED_SPECIMEN	CM	Herps	91284				CC0_1_0		COLLECTOR UNKNOWN		Native	2023-01-24T21:53:08.261Z		INSTITUTION_MATCH_FUZZY;COLLECTION_MATCH_FUZZY
786268812	76dd8f0d-2daa-4a69-9fcd-55e04230334a	urn:catalog:CM:Herps:62206	Animalia	Chordata	Testudines		Testudinidae	Gopherus	Gopherus agassizii		SPECIES	Gopherus agassizii (Cooper, 1861)	GOPHERUS AGASSIZII		US	TUCSON, WITHIN CITY LIMITS	Arizona	PRESENT	1	c1da06f0-580e-11dc-8a9e-b8a03c50a862	32.22	-110.92	10000.0						1970-01-01T00:00:00			1970	2441814	2441814	PRESERVED_SPECIMEN	CM	Herps	62206				CC0_1_0		MAY, CLAYTON		Native	2023-01-24T21:52:56.210Z		INSTITUTION_MATCH_FUZZY;COLLECTION_MATCH_FUZZY
786268789	76dd8f0d-2daa-4a69-9fcd-55e04230334a	urn:catalog:CM:Herps:62200	Animalia	Chordata	Testudines		Testudinidae	Gopherus	Gopherus agassizii		SPECIES	Gopherus agassizii (Cooper, 1861)	GOPHERUS AGASSIZII		MX	11.1 MI WNW OF ALAMOS	Sonora	PRESENT	1	c1da06f0-580e-11dc-8a9e-b8a03c50a862	27.0902517	-109.1403744							1970-07-18T00:00:00	18	7	1970	2441814	2441814	PRESERVED_SPECIMEN	CM	Herps	62200				CC0_1_0		FUNK, R S AND MAY, C J		Native	2023-01-24T21:52:56.208Z		COORDINATE_REPROJECTED;INSTITUTION_MATCH_FUZZY;COLLECTION_MATCH_FUZZY
786268785	76dd8f0d-2daa-4a69-9fcd-55e04230334a	urn:catalog:CM:Herps:62199	Animalia	Chordata	Testudines		Testudinidae	Gopherus	Gopherus agassizii		SPECIES	Gopherus agassizii (Cooper, 1861)	GOPHERUS AGASSIZII		US	CAVE CREEK	Arizona	PRESENT	1	c1da06f0-580e-11dc-8a9e-b8a03c50a862	33.83	-111.95	5245.0						1966-09-03T00:00:00	3	9	1966	2441814	2441814	PRESERVED_SPECIMEN	CM	Herps	62199				CC0_1_0		TAYLOR, TOM		Native	2023-01-24T21:53:06.696Z		INSTITUTION_MATCH_FUZZY;COLLECTION_MATCH_FUZZY
786216247	76dd8f0d-2daa-4a69-9fcd-55e04230334a	urn:catalog:CM:Herps:S9649	Animalia	Chordata	Testudines		Testudinidae	Gopherus	Gopherus agassizii		SPECIES	Gopherus agassizii (Cooper, 1861)	GOPHERUS AGASSIZII		US	SW OF TUCSON, BASE OF SAWTOOTH MOUNTAIN	Arizona	PRESENT	1	c1da06f0-580e-11dc-8a9e-b8a03c50a862	32.6	-111.73	5000.0						1930-08-05T00:00:00	5	8	1930	2441814	2441814	PRESERVED_SPECIMEN	CM	Herps	S9649				CC0_1_0		GRAHAM, HERBERT W		Native	2023-01-24T21:53:08.892Z		INSTITUTION_MATCH_FUZZY;COLLECTION_MATCH_FUZZY
786216243	76dd8f0d-2daa-4a69-9fcd-55e04230334a	urn:catalog:CM:Herps:S9648	Animalia	Chordata	Testudines		Testudinidae	Gopherus	Gopherus agassizii		SPECIES	Gopherus agassizii (Cooper, 1861)	GOPHERUS AGASSIZII		US	SW OF TUCSON, BASE OF SAWTOOTH MOUNTAIN	Arizona	PRESENT	1	c1da06f0-580e-11dc-8a9e-b8a03c50a862	32.6	-111.73	5000.0						1930-08-05T00:00:00	5	8	1930	2441814	2441814	PRESERVED_SPECIMEN	CM	Herps	S9648				CC0_1_0		GRAHAM, HERBERT W		Native	2023-01-24T21:52:59.631Z		INSTITUTION_MATCH_FUZZY;COLLECTION_MATCH_FUZZY
786203141	76dd8f0d-2daa-4a69-9fcd-55e04230334a	urn:catalog:CM:Herps:S6263	Animalia	Chordata	Testudines		Testudinidae	Gopherus	Gopherus agassizii		SPECIES	Gopherus agassizii (Cooper, 1861)	GOPHERUS AGASSIZII		US	NEAR HINKLEY	California	PRESENT	1	c1da06f0-580e-11dc-8a9e-b8a03c50a862	34.9299498	-117.1906247	5645.0						1931-10-31T00:00:00	31	10	1931	2441814	2441814	PRESERVED_SPECIMEN	CM	Herps	S6263				CC0_1_0		WOOD, WALLACE F		Native	2023-01-24T21:52:59.356Z		COORDINATE_REPROJECTED;INSTITUTION_MATCH_FUZZY;COLLECTION_MATCH_FUZZY
735699192	75018539-6328-41de-b875-7c2e61dc1635	urn:catalog:SBMNH:OS:573	Animalia	Chordata	Testudines		Testudinidae	Gopherus	Gopherus agassizii		SPECIES	Gopherus agassizii (Cooper, 1861)	Gopherus agassizii			no specific locality		PRESENT	1	78678140-1815-11da-9544-b8a03c50a862													2441814	2441814	PRESERVED_SPECIMEN	SBMNH	OS	573				CC0_1_0				Native	2023-01-24T19:27:40.794Z		INSTITUTION_COLLECTION_MISMATCH
735698747	75018539-6328-41de-b875-7c2e61dc1635	urn:catalog:SBMNH:OS:2137	Animalia	Chordata	Testudines		Testudinidae	Gopherus	Gopherus agassizii		SPECIES	Gopherus agassizii (Cooper, 1861)	Gopherus agassizii			no specific locality		PRESENT	1	78678140-1815-11da-9544-b8a03c50a862													2441814	2441814	PRESERVED_SPECIMEN	SBMNH	OS	2137				CC0_1_0				Native	2023-01-24T19:27:41.018Z		INSTITUTION_COLLECTION_MISMATCH
735698663	75018539-6328-41de-b875-7c2e61dc1635	urn:catalog:SBMNH:OS:1949	Animalia	Chordata	Testudines		Testudinidae	Gopherus	Gopherus agassizii		SPECIES	Gopherus agassizii (Cooper, 1861)	Gopherus agassizii			no specific locality		PRESENT	1	78678140-1815-11da-9544-b8a03c50a862									1929-02-20T00:00:00	20	2	1929	2441814	2441814	PRESERVED_SPECIMEN	SBMNH	OS	1949				CC0_1_0				Native	2023-01-24T19:28:19.728Z		INSTITUTION_COLLECTION_MISMATCH
735698641	75018539-6328-41de-b875-7c2e61dc1635	urn:catalog:SBMNH:OS:2141	Animalia	Chordata	Testudines		Testudinidae	Gopherus	Gopherus agassizii		SPECIES	Gopherus agassizii (Cooper, 1861)	Gopherus agassizii			no specific locality		PRESENT	1	78678140-1815-11da-9544-b8a03c50a862													2441814	2441814	PRESERVED_SPECIMEN	SBMNH	OS	2141				CC0_1_0				Native	2023-01-24T19:27:41.042Z		INSTITUTION_COLLECTION_MISMATCH
735698125	75018539-6328-41de-b875-7c2e61dc1635	urn:catalog:SBMNH:HE:780	Animalia	Chordata	Testudines		Testudinidae	Gopherus	Gopherus agassizii		SPECIES	Gopherus agassizii (Cooper, 1861)	Gopherus agassizii			Captive animal		PRESENT	1	78678140-1815-11da-9544-b8a03c50a862									1982-08-18T00:00:00	18	8	1982	2441814	2441814	PRESERVED_SPECIMEN	SBMNH	HE	780				CC0_1_0				Native	2023-01-24T19:27:44.887Z		COLLECTION_MATCH_FUZZY
735698117	75018539-6328-41de-b875-7c2e61dc1635	urn:catalog:SBMNH:OS:1950	Animalia	Chordata	Testudines		Testudinidae	Gopherus	Gopherus agassizii		SPECIES	Gopherus agassizii (Cooper, 1861)	Gopherus agassizii			no specific locality		PRESENT	1	78678140-1815-11da-9544-b8a03c50a862													2441814	2441814	PRESERVED_SPECIMEN	SBMNH	OS	1950				CC0_1_0				Native	2023-01-24T19:28:19.727Z		INSTITUTION_COLLECTION_MISMATCH
735698094	75018539-6328-41de-b875-7c2e61dc1635	urn:catalog:SBMNH:OS:1951	Animalia	Chordata	Testudines		Testudinidae	Gopherus	Gopherus agassizii		SPECIES	Gopherus agassizii (Cooper, 1861)	Gopherus agassizii			no specific locality		PRESENT	1	78678140-1815-11da-9544-b8a03c50a862													2441814	2441814	PRESERVED_SPECIMEN	SBMNH	OS	1951				CC0_1_0				Native	2023-01-24T19:28:19.727Z		INSTITUTION_COLLECTION_MISMATCH
735688112	75018539-6328-41de-b875-7c2e61dc1635	urn:catalog:SBMNH:HE:2454	Animalia	Chordata	Testudines		Testudinidae	Gopherus	Gopherus agassizii		SPECIES	Gopherus agassizii (Cooper, 1861)	Gopherus agassizii		US	Barstow	California	PRESENT	1	78678140-1815-11da-9544-b8a03c50a862	36.815277	-119.968887							1920-01-01T00:00:00			1920	2441814	2441814	PRESERVED_SPECIMEN	SBMNH	HE	2454				CC0_1_0				Native	2023-01-24T19:27:42.304Z		COORDINATE_ROUNDED;COLLECTION_MATCH_FUZZY
735687840	75018539-6328-41de-b875-7c2e61dc1635	urn:catalog:SBMNH:OS:4128	Animalia	Chordata	Testudines		Testudinidae	Gopherus	Gopherus agassizii		SPECIES	Gopherus agassizii (Cooper, 1861)	Gopherus agassizii		US	Mojave Desert; Western; Near Helendale	California	PRESENT	1	78678140-1815-11da-9544-b8a03c50a862	34.743889	-117.323611							1991-04-19T00:00:00	19	4	1991	2441814	2441814	PRESERVED_SPECIMEN	SBMNH	OS	4128				CC0_1_0				Native	2023-01-24T19:28:20.768Z		COORDINATE_ROUNDED;INSTITUTION_COLLECTION_MISMATCH
735683557	75018539-6328-41de-b875-7c2e61dc1635	urn:catalog:SBMNH:OS:2059	Animalia	Chordata	Testudines		Testudinidae	Gopherus	Gopherus agassizii		SPECIES	Gopherus agassizii (Cooper, 1861)	Gopherus agassizii		US	Brentwood	California	PRESENT	1	78678140-1815-11da-9544-b8a03c50a862	34.051944	-118.473056							1980-09-18T00:00:00	18	9	1980	2441814	2441814	PRESERVED_SPECIMEN	SBMNH	OS	2059				CC0_1_0				Native	2023-01-24T19:27:41.190Z		COORDINATE_ROUNDED;INSTITUTION_COLLECTION_MISMATCH
735675162	75018539-6328-41de-b875-7c2e61dc1635	urn:catalog:SBMNH:OS:2695	Animalia	Chordata	Testudines		Testudinidae	Gopherus	Gopherus agassizii		SPECIES	Gopherus agassizii (Cooper, 1861)	Gopherus agassizii		US	Santa Barbara; Childs Estate Zoo	California	PRESENT	1	78678140-1815-11da-9544-b8a03c50a862	34.419444	-119.663056							1982-12-30T00:00:00	30	12	1982	2441814	2441814	PRESERVED_SPECIMEN	SBMNH	OS	2695				CC0_1_0				Native	2023-01-24T19:27:42.452Z		COORDINATE_ROUNDED;INSTITUTION_COLLECTION_MISMATCH
735675079	75018539-6328-41de-b875-7c2e61dc1635	urn:catalog:SBMNH:OS:1811	Animalia	Chordata	Testudines		Testudinidae	Gopherus	Gopherus agassizii		SPECIES	Gopherus agassizii (Cooper, 1861)	Gopherus agassizii		US	Santa Barbara; Childs Estate Zoo	California	PRESENT	1	78678140-1815-11da-9544-b8a03c50a862	34.419444	-119.663056							1978-08-15T00:00:00	15	8	1978	2441814	2441814	PRESERVED_SPECIMEN	SBMNH	OS	1811				CC0_1_0				Native	2023-01-24T19:28:19.791Z		COORDINATE_ROUNDED;INSTITUTION_COLLECTION_MISMATCH
735671285	75018539-6328-41de-b875-7c2e61dc1635	urn:catalog:SBMNH:HE:719	Animalia	Chordata	Testudines		Testudinidae	Gopherus	Gopherus agassizii		SPECIES	Gopherus agassizii (Cooper, 1861)	Gopherus agassizii		US	Santa Barbara; Childs Estate Zoo	California	PRESENT	1	78678140-1815-11da-9544-b8a03c50a862	34.419444	-119.663056											2441814	2441814	PRESERVED_SPECIMEN	SBMNH	HE	719				CC0_1_0				Native	2023-01-24T19:27:44.789Z		COORDINATE_ROUNDED;COLLECTION_MATCH_FUZZY
735670665	75018539-6328-41de-b875-7c2e61dc1635	urn:catalog:SBMNH:OS:2702	Animalia	Chordata	Testudines		Testudinidae	Gopherus	Gopherus agassizii		SPECIES	Gopherus agassizii (Cooper, 1861)	Gopherus agassizii		US	Santa Barbara; Childs Estate Zoo	California	PRESENT	1	78678140-1815-11da-9544-b8a03c50a862	34.419444	-119.663056											2441814	2441814	PRESERVED_SPECIMEN	SBMNH	OS	2702				CC0_1_0				Native	2023-01-24T19:27:42.414Z		COORDINATE_ROUNDED;INSTITUTION_COLLECTION_MISMATCH
735670476	75018539-6328-41de-b875-7c2e61dc1635	urn:catalog:SBMNH:OS:2701	Animalia	Chordata	Testudines		Testudinidae	Gopherus	Gopherus agassizii		SPECIES	Gopherus agassizii (Cooper, 1861)	Gopherus agassizii		US	Santa Barbara; Childs Estate Zoo	California	PRESENT	1	78678140-1815-11da-9544-b8a03c50a862	34.419444	-119.663056											2441814	2441814	PRESERVED_SPECIMEN	SBMNH	OS	2701				CC0_1_0				Native	2023-01-24T19:27:42.414Z		COORDINATE_ROUNDED;INSTITUTION_COLLECTION_MISMATCH
735670296	75018539-6328-41de-b875-7c2e61dc1635	urn:catalog:SBMNH:HE:723	Animalia	Chordata	Testudines		Testudinidae	Gopherus	Gopherus agassizii		SPECIES	Gopherus agassizii (Cooper, 1861)	Gopherus agassizii		US	Santa Barbara; Childs Estate Zoo	California	PRESENT	1	78678140-1815-11da-9544-b8a03c50a862	34.419444	-119.663056											2441814	2441814	PRESERVED_SPECIMEN	SBMNH	HE	723				CC0_1_0				Native	2023-01-24T19:27:44.755Z		COORDINATE_ROUNDED;COLLECTION_MATCH_FUZZY
735669378	75018539-6328-41de-b875-7c2e61dc1635	urn:catalog:SBMNH:OS:2712	Animalia	Chordata	Testudines		Testudinidae	Gopherus	Gopherus agassizii		SPECIES	Gopherus agassizii (Cooper, 1861)	Gopherus agassizii		US	Santa Barbara; Childs Estate Zoo	California	PRESENT	1	78678140-1815-11da-9544-b8a03c50a862	34.419444	-119.663056							1983-04-24T00:00:00	24	4	1983	2441814	2441814	PRESERVED_SPECIMEN	SBMNH	OS	2712				CC0_1_0				Native	2023-01-24T19:27:42.411Z		COORDINATE_ROUNDED;INSTITUTION_COLLECTION_MISMATCH
735669370	75018539-6328-41de-b875-7c2e61dc1635	urn:catalog:SBMNH:HE:720	Animalia	Chordata	Testudines		Testudinidae	Gopherus	Gopherus agassizii		SPECIES	Gopherus agassizii (Cooper, 1861)	Gopherus agassizii		US	Santa Barbara; Childs Estate Zoo	California	PRESENT	1	78678140-1815-11da-9544-b8a03c50a862	34.419444	-119.663056											2441814	2441814	PRESERVED_SPECIMEN	SBMNH	HE	720				CC0_1_0				Native	2023-01-24T19:27:44.753Z		COORDINATE_ROUNDED;COLLECTION_MATCH_FUZZY
735667800	75018539-6328-41de-b875-7c2e61dc1635	urn:catalog:SBMNH:OS:3682	Animalia	Chordata	Testudines		Testudinidae	Gopherus	Gopherus agassizii		SPECIES	Gopherus agassizii (Cooper, 1861)	Gopherus agassizii		US	no specific locality	California	PRESENT	1	78678140-1815-11da-9544-b8a03c50a862									1987-03-12T00:00:00	12	3	1987	2441814	2441814	PRESERVED_SPECIMEN	SBMNH	OS	3682				CC0_1_0				Native	2023-01-24T19:28:19.331Z		INSTITUTION_COLLECTION_MISMATCH
735667637	75018539-6328-41de-b875-7c2e61dc1635	urn:catalog:SBMNH:OS:2616	Animalia	Chordata	Testudines		Testudinidae	Gopherus	Gopherus agassizii		SPECIES	Gopherus agassizii (Cooper, 1861)	Gopherus agassizii		US	Santa Barbara; SBMNH grounds	California	PRESENT	1	78678140-1815-11da-9544-b8a03c50a862	34.440833	-119.713333							1982-09-18T00:00:00	18	9	1982	2441814	2441814	PRESERVED_SPECIMEN	SBMNH	OS	2616				CC0_1_0				Native	2023-01-24T19:27:42.510Z		COORDINATE_ROUNDED;INSTITUTION_COLLECTION_MISMATCH
735665091	75018539-6328-41de-b875-7c2e61dc1635	urn:catalog:SBMNH:OS:2667	Animalia	Chordata	Testudines		Testudinidae	Gopherus	Gopherus agassizii		SPECIES	Gopherus agassizii (Cooper, 1861)	Gopherus agassizii		US	Santa Barbara; SBMNH grounds	California	PRESENT	1	78678140-1815-11da-9544-b8a03c50a862	34.440833	-119.713333											2441814	2441814	PRESERVED_SPECIMEN	SBMNH	OS	2667				CC0_1_0				Native	2023-01-24T19:27:42.462Z		COORDINATE_ROUNDED;INSTITUTION_COLLECTION_MISMATCH
735665078	75018539-6328-41de-b875-7c2e61dc1635	urn:catalog:SBMNH:OS:1810	Animalia	Chordata	Testudines		Testudinidae	Gopherus	Gopherus agassizii		SPECIES	Gopherus agassizii (Cooper, 1861)	Gopherus agassizii		US	Santa Barbara; SBMNH grounds	California	PRESENT	1	78678140-1815-11da-9544-b8a03c50a862	34.440833	-119.713333							1979-05-10T00:00:00	10	5	1979	2441814	2441814	PRESERVED_SPECIMEN	SBMNH	OS	1810				CC0_1_0				Native	2023-01-24T19:28:19.791Z		COORDINATE_ROUNDED;INSTITUTION_COLLECTION_MISMATCH
735665052	75018539-6328-41de-b875-7c2e61dc1635	urn:catalog:SBMNH:HE:721	Animalia	Chordata	Testudines		Testudinidae	Gopherus	Gopherus agassizii		SPECIES	Gopherus agassizii (Cooper, 1861)	Gopherus agassizii		US	Santa Barbara; Childs Estate Zoo	California	PRESENT	1	78678140-1815-11da-9544-b8a03c50a862	34.419444	-119.663056											2441814	2441814	PRESERVED_SPECIMEN	SBMNH	HE	721				CC0_1_0				Native	2023-01-24T19:27:44.752Z		COORDINATE_ROUNDED;COLLECTION_MATCH_FUZZY
735664798	75018539-6328-41de-b875-7c2e61dc1635	urn:catalog:SBMNH:OS:2682	Animalia	Chordata	Testudines		Testudinidae	Gopherus	Gopherus agassizii		SPECIES	Gopherus agassizii (Cooper, 1861)	Gopherus agassizii		US	Santa Barbara; Childs Estate Zoo	California	PRESENT	1	78678140-1815-11da-9544-b8a03c50a862	34.419444	-119.663056											2441814	2441814	PRESERVED_SPECIMEN	SBMNH	OS	2682				CC0_1_0				Native	2023-01-24T19:27:42.458Z		COORDINATE_ROUNDED;INSTITUTION_COLLECTION_MISMATCH
735664510	75018539-6328-41de-b875-7c2e61dc1635	urn:catalog:SBMNH:OS:3685	Animalia	Chordata	Testudines		Testudinidae	Gopherus	Gopherus agassizii		SPECIES	Gopherus agassizii (Cooper, 1861)	Gopherus agassizii		US	Santa Barbara; SBMNH grounds	California	PRESENT	1	78678140-1815-11da-9544-b8a03c50a862	34.440833	-119.713333							1986-04-29T00:00:00	29	4	1986	2441814	2441814	PRESERVED_SPECIMEN	SBMNH	OS	3685				CC0_1_0		SBMNH Education Department		Native	2023-01-24T19:28:19.332Z		COORDINATE_ROUNDED;INSTITUTION_COLLECTION_MISMATCH
735663768	75018539-6328-41de-b875-7c2e61dc1635	urn:catalog:SBMNH:OS:3180	Animalia	Chordata	Testudines		Testudinidae	Gopherus	Gopherus agassizii		SPECIES	Gopherus agassizii (Cooper, 1861)	Gopherus agassizii		US	Santa Barbara; SBMNH grounds	California	PRESENT	1	78678140-1815-11da-9544-b8a03c50a862	34.440833	-119.713333											2441814	2441814	PRESERVED_SPECIMEN	SBMNH	OS	3180				CC0_1_0				Native	2023-01-24T19:28:19.571Z		COORDINATE_ROUNDED;INSTITUTION_COLLECTION_MISMATCH
735662984	75018539-6328-41de-b875-7c2e61dc1635	urn:catalog:SBMNH:HE:722	Animalia	Chordata	Testudines		Testudinidae	Gopherus	Gopherus agassizii		SPECIES	Gopherus agassizii (Cooper, 1861)	Gopherus agassizii		US	Santa Barbara; Childs Estate Zoo	California	PRESENT	1	78678140-1815-11da-9544-b8a03c50a862	34.419444	-119.663056											2441814	2441814	PRESERVED_SPECIMEN	SBMNH	HE	722				CC0_1_0				Native	2023-01-24T19:27:44.755Z		COORDINATE_ROUNDED;COLLECTION_MATCH_FUZZY
686883838	dce00a1f-f6b4-4e11-9771-92c62c40ad80	bd0431d6-b069-11e3-8cfe-90b11c41863e	Animalia	Chordata	Testudines		Testudinidae	Gopherus	Gopherus agassizii		SPECIES	Gopherus agassizii (Cooper, 1861)	Gopherus agassizii		US	17.6 km WNW Mercury at Rock Valley Study Area	Nevada	PRESENT		b554c320-0560-11d8-b851-b8a03c50a862	36.7200426	-116.1782997							1970-04-10T00:00:00	10	4	1970	2441814	2441814	PRESERVED_SPECIMEN	KU	KUH	177162				CC_BY_4_0					2023-02-06T20:34:23.518Z		COORDINATE_REPROJECTED;COLLECTION_MATCH_FUZZY
686853515	dce00a1f-f6b4-4e11-9771-92c62c40ad80	bbcb025f-b069-11e3-8cfe-90b11c41863e	Animalia	Chordata	Testudines		Testudinidae	Gopherus	Gopherus agassizii		SPECIES	Gopherus agassizii (Cooper, 1861)	Gopherus agassizii		US	El Centro	California	PRESENT		b554c320-0560-11d8-b851-b8a03c50a862	32.788424	-115.5624073											2441814	2441814	PRESERVED_SPECIMEN	KU	KUH	151810				CC_BY_4_0					2023-02-06T20:34:38.129Z		COORDINATE_ROUNDED;COORDINATE_REPROJECTED;COLLECTION_MATCH_FUZZY
686853514	dce00a1f-f6b4-4e11-9771-92c62c40ad80	bb839c7b-b069-11e3-8cfe-90b11c41863e	Animalia	Chordata	Testudines		Testudinidae	Gopherus	Gopherus agassizii		SPECIES	Gopherus agassizii (Cooper, 1861)	Gopherus agassizii		US	El Centro	California	PRESENT		b554c320-0560-11d8-b851-b8a03c50a862	32.788424	-115.5624073											2441814	2441814	PRESERVED_SPECIMEN	KU	KUH	146855				CC_BY_4_0					2023-02-06T20:34:20.875Z		COORDINATE_ROUNDED;COORDINATE_REPROJECTED;COLLECTION_MATCH_FUZZY
686796660	dce00a1f-f6b4-4e11-9771-92c62c40ad80	b7d1e80f-b069-11e3-8cfe-90b11c41863e	Animalia	Chordata	Testudines		Testudinidae	Gopherus	Gopherus agassizii		SPECIES	Gopherus agassizii (Cooper, 1861)	Gopherus agassizii		US	Barstow	California	PRESENT		b554c320-0560-11d8-b851-b8a03c50a862	34.8964717	-117.0331707							1935-01-01T00:00:00			1935	2441814	2441814	PRESERVED_SPECIMEN	KU	KUH	91353				CC_BY_4_0					2023-02-06T20:34:36.423Z		COORDINATE_REPROJECTED;COLLECTION_MATCH_FUZZY
686768228	dce00a1f-f6b4-4e11-9771-92c62c40ad80	b62a689a-b069-11e3-8cfe-90b11c41863e	Animalia	Chordata	Testudines		Testudinidae	Gopherus	Gopherus agassizii		SPECIES	Gopherus agassizii (Cooper, 1861)	Gopherus agassizii		US	12 mi E Mojave	California	PRESENT		b554c320-0560-11d8-b851-b8a03c50a862	35.0530212	-117.9500136							1960-03-06T00:00:00	6	3	1960	2441814	2441814	PRESERVED_SPECIMEN	KU	KUH	62911				CC_BY_4_0					2023-02-06T20:34:35.388Z		COORDINATE_REPROJECTED;COLLECTION_MATCH_FUZZY
686752183	dce00a1f-f6b4-4e11-9771-92c62c40ad80	b4eaa2c8-b069-11e3-8cfe-90b11c41863e	Animalia	Chordata	Testudines		Testudinidae	Gopherus	Gopherus agassizii		SPECIES	Gopherus agassizii (Cooper, 1861)	Gopherus agassizii		MX	2 mi NW Puerto Libertad	Sonora	PRESENT		b554c320-0560-11d8-b851-b8a03c50a862	29.9248793	-112.7041155							1956-12-25T00:00:00	25	12	1956	2441814	2441814	PRESERVED_SPECIMEN	KU	KUH	46696				CC_BY_4_0					2023-02-06T20:34:35.683Z		COORDINATE_REPROJECTED;COLLECTION_MATCH_FUZZY
686752182	dce00a1f-f6b4-4e11-9771-92c62c40ad80	b4ea9ed4-b069-11e3-8cfe-90b11c41863e	Animalia	Chordata	Testudines		Testudinidae	Gopherus	Gopherus agassizii		SPECIES	Gopherus agassizii (Cooper, 1861)	Gopherus agassizii		MX	2 mi NW Puerto Libertad	Sonora	PRESENT		b554c320-0560-11d8-b851-b8a03c50a862	29.9248793	-112.7041155							1956-12-25T00:00:00	25	12	1956	2441814	2441814	PRESERVED_SPECIMEN	KU	KUH	46695				CC_BY_4_0					2023-02-06T20:34:34.723Z		COORDINATE_REPROJECTED;COLLECTION_MATCH_FUZZY
686752181	dce00a1f-f6b4-4e11-9771-92c62c40ad80	b4ea9adb-b069-11e3-8cfe-90b11c41863e	Animalia	Chordata	Testudines		Testudinidae	Gopherus	Gopherus agassizii		SPECIES	Gopherus agassizii (Cooper, 1861)	Gopherus agassizii		US	10 mi NW Las Vegas	Nevada	PRESENT		b554c320-0560-11d8-b851-b8a03c50a862	36.2628795	-115.2741431							1957-03-15T00:00:00	15	3	1957	2441814	2441814	PRESERVED_SPECIMEN	KU	KUH	46694				CC_BY_4_0					2023-02-06T20:34:34.806Z		COORDINATE_REPROJECTED;COLLECTION_MATCH_FUZZY
686752180	dce00a1f-f6b4-4e11-9771-92c62c40ad80	b4ea96ee-b069-11e3-8cfe-90b11c41863e	Animalia	Chordata	Testudines		Testudinidae	Gopherus	Gopherus agassizii		SPECIES	Gopherus agassizii (Cooper, 1861)	Gopherus agassizii		US	10 mi NW Las Vegas	Nevada	PRESENT		b554c320-0560-11d8-b851-b8a03c50a862	36.2628795	-115.2741431							1957-03-15T00:00:00	15	3	1957	2441814	2441814	PRESERVED_SPECIMEN	KU	KUH	46693				CC_BY_4_0					2023-02-06T20:34:34.629Z		COORDINATE_REPROJECTED;COLLECTION_MATCH_FUZZY
686728741	dce00a1f-f6b4-4e11-9771-92c62c40ad80	b32724b9-b069-11e3-8cfe-90b11c41863e	Animalia	Chordata	Testudines		Testudinidae	Gopherus	Gopherus agassizii		SPECIES	Gopherus agassizii (Cooper, 1861)	Gopherus agassizii		US	10 mi E Growler Mts	Arizona	PRESENT		b554c320-0560-11d8-b851-b8a03c50a862									1941-08-18T00:00:00	18	8	1941	2441814	2441814	PRESERVED_SPECIMEN	KU	KUH	22968				CC_BY_4_0					2023-02-06T20:34:10.686Z		COLLECTION_MATCH_FUZZY
686728740	dce00a1f-f6b4-4e11-9771-92c62c40ad80	b327218b-b069-11e3-8cfe-90b11c41863e	Animalia	Chordata	Testudines		Testudinidae	Gopherus	Gopherus agassizii		SPECIES	Gopherus agassizii (Cooper, 1861)	Gopherus agassizii		US	10 mi E Growler Mts	Arizona	PRESENT		b554c320-0560-11d8-b851-b8a03c50a862									1941-08-18T00:00:00	18	8	1941	2441814	2441814	PRESERVED_SPECIMEN	KU	KUH	22967				CC_BY_4_0					2023-02-06T20:34:32.577Z		COLLECTION_MATCH_FUZZY
686726012	dce00a1f-f6b4-4e11-9771-92c62c40ad80	b2f81080-b069-11e3-8cfe-90b11c41863e	Animalia	Chordata	Testudines		Testudinidae	Gopherus	Gopherus agassizii		SPECIES	Gopherus agassizii (Cooper, 1861)	Gopherus agassizii		US	Santa Catalina Mts	Arizona	PRESENT		b554c320-0560-11d8-b851-b8a03c50a862									1929-08-21T00:00:00	21	8	1929	2441814	2441814	PRESERVED_SPECIMEN	KU	KUH	19571				CC_BY_4_0					2023-02-06T20:34:32.950Z		COLLECTION_MATCH_FUZZY
686721215	dce00a1f-f6b4-4e11-9771-92c62c40ad80	b2a468ce-b069-11e3-8cfe-90b11c41863e	Animalia	Chordata	Testudines		Testudinidae	Gopherus	Gopherus agassizii		SPECIES	Gopherus agassizii (Cooper, 1861)	Gopherus agassizii		US	5 mi W Helvelia, 30 mi S Tucson	Arizona	PRESENT		b554c320-0560-11d8-b851-b8a03c50a862									1931-07-12T00:00:00	12	7	1931	2441814	2441814	PRESERVED_SPECIMEN	KU	KUH	15880				CC_BY_4_0					2023-02-06T20:34:32.664Z		COLLECTION_MATCH_FUZZY
686708683	dce00a1f-f6b4-4e11-9771-92c62c40ad80	b208d25c-b069-11e3-8cfe-90b11c41863e	Animalia	Chordata	Testudines		Testudinidae	Gopherus	Gopherus agassizii		SPECIES	Gopherus agassizii (Cooper, 1861)	Gopherus agassizii			No locality data		PRESENT		b554c320-0560-11d8-b851-b8a03c50a862									1928-11-25T00:00:00	25	11	1928	2441814	2441814	PRESERVED_SPECIMEN	KU	KUH	6289				CC_BY_4_0					2023-02-06T20:34:07.749Z		COLLECTION_MATCH_FUZZY
686706020	dce00a1f-f6b4-4e11-9771-92c62c40ad80	b1da842a-b069-11e3-8cfe-90b11c41863e	Animalia	Chordata	Testudines		Testudinidae	Gopherus	Gopherus agassizii		SPECIES	Gopherus agassizii (Cooper, 1861)	Gopherus agassizii		US	Phoenix	Arizona	PRESENT		b554c320-0560-11d8-b851-b8a03c50a862									1926-05-05T00:00:00	5	5	1926	2441814	2441814	PRESERVED_SPECIMEN	KU	KUH	2760				CC_BY_4_0					2023-02-06T20:34:32.801Z		COLLECTION_MATCH_FUZZY
686702815	dce00a1f-f6b4-4e11-9771-92c62c40ad80	b2f7d04c-b069-11e3-8cfe-90b11c41863e	Animalia	Chordata	Testudines		Testudinidae	Gopherus	Gopherus agassizii		SPECIES	Gopherus agassizii (Cooper, 1861)	Gopherus agassizii			No locality data		PRESENT		b554c320-0560-11d8-b851-b8a03c50a862													2441814	2441814	PRESERVED_SPECIMEN	KU	KUH	19550				CC_BY_4_0					2023-02-06T20:34:09.575Z		COLLECTION_MATCH_FUZZY
686687825	dce00a1f-f6b4-4e11-9771-92c62c40ad80	b09d8713-b069-11e3-8cfe-90b11c41863e	Animalia	Chordata	Testudines		Testudinidae	Gopherus	Gopherus agassizii		SPECIES	Gopherus agassizii (Cooper, 1861)	Gopherus agassizii					PRESENT		b554c320-0560-11d8-b851-b8a03c50a862													2441814	2441814	PRESERVED_SPECIMEN	KU	KUH	319334				CC_BY_4_0					2023-02-06T20:34:05.646Z		COLLECTION_MATCH_FUZZY
675717977	b6015b60-6f96-43a9-88e5-2f41854e8f07	urn:catalog:TCWC:Herpetology:84894	Animalia	Chordata	Testudines		Testudinidae	Gopherus	Gopherus agassizii		SPECIES	Gopherus agassizii (Cooper, 1861)	Gopherus agassizi		US	California	California	PRESENT		2b8e48b0-812d-11de-86fe-b8a03c50a862													2441814	2441814	PRESERVED_SPECIMEN	TCWC	Herpetology	84894				CC0_1_0		Dixon, J. R.		Native	2023-01-24T23:18:04.569Z		TAXON_MATCH_FUZZY;INSTITUTION_MATCH_FUZZY;COLLECTION_MATCH_FUZZY
675585820	b6015b60-6f96-43a9-88e5-2f41854e8f07	urn:catalog:TCWC:Herpetology:36572	Animalia	Chordata	Testudines		Testudinidae	Gopherus	Gopherus agassizii		SPECIES	Gopherus agassizii (Cooper, 1861)	Gopherus agassizi		US	Norwalk	California	PRESENT		2b8e48b0-812d-11de-86fe-b8a03c50a862									1966-11-07T00:00:00	7	11	1966	2441814	2441814	PRESERVED_SPECIMEN	TCWC	Herpetology	36572				CC0_1_0		Zulla, D.		Native	2023-01-24T23:18:26.629Z		TAXON_MATCH_FUZZY;INSTITUTION_MATCH_FUZZY;COLLECTION_MATCH_FUZZY
675585818	b6015b60-6f96-43a9-88e5-2f41854e8f07	urn:catalog:TCWC:Herpetology:36571	Animalia	Chordata	Testudines		Testudinidae	Gopherus	Gopherus agassizii		SPECIES	Gopherus agassizii (Cooper, 1861)	Gopherus agassizi		US	Norwalk	California	PRESENT		2b8e48b0-812d-11de-86fe-b8a03c50a862									1966-11-07T00:00:00	7	11	1966	2441814	2441814	PRESERVED_SPECIMEN	TCWC	Herpetology	36571				CC0_1_0		Zulla, D.		Native	2023-01-24T23:17:54.888Z		TAXON_MATCH_FUZZY;INSTITUTION_MATCH_FUZZY;COLLECTION_MATCH_FUZZY
675585816	b6015b60-6f96-43a9-88e5-2f41854e8f07	urn:catalog:TCWC:Herpetology:36570	Animalia	Chordata	Testudines		Testudinidae	Gopherus	Gopherus agassizii		SPECIES	Gopherus agassizii (Cooper, 1861)	Gopherus agassizi		US	Norwalk	California	PRESENT		2b8e48b0-812d-11de-86fe-b8a03c50a862									1966-11-07T00:00:00	7	11	1966	2441814	2441814	PRESERVED_SPECIMEN	TCWC	Herpetology	36570				CC0_1_0		Zulla, D.		Native	2023-01-24T23:18:29.294Z		TAXON_MATCH_FUZZY;INSTITUTION_MATCH_FUZZY;COLLECTION_MATCH_FUZZY
668663270	e48d6c49-34a3-4df6-8206-121c061f190d	d50848ee-1126-47e3-ac21-c09d43c197ef	Animalia	Chordata	Testudines		Testudinidae	Gopherus	Gopherus agassizii		SPECIES	Gopherus agassizii (Cooper, 1861)	Gopherus agassizii		US		California	PRESENT		7b8aff00-a9f8-11d8-944b-b8a03c50a862									1942-09-01T00:00:00		9	1942	2441814	2441814	PRESERVED_SPECIMEN	FMNH	Amphibians and Reptiles	92122				CC0_1_0	The Field Museum of Natural History	H. Rahn			2023-01-25T00:14:59.043Z		COLLECTION_MATCH_FUZZY
668663269	e48d6c49-34a3-4df6-8206-121c061f190d	aa358a48-79e4-4be0-aba1-ea8af18a8a06	Animalia	Chordata	Testudines		Testudinidae	Gopherus	Gopherus agassizii		SPECIES	Gopherus agassizii (Cooper, 1861)	Gopherus agassizii		US		California	PRESENT		7b8aff00-a9f8-11d8-944b-b8a03c50a862									1942-09-01T00:00:00		9	1942	2441814	2441814	PRESERVED_SPECIMEN	FMNH	Amphibians and Reptiles	92121				CC0_1_0	The Field Museum of Natural History	H. Rahn			2023-01-25T00:14:57.278Z		COLLECTION_MATCH_FUZZY
668642388	e48d6c49-34a3-4df6-8206-121c061f190d	06934473-d468-48c9-82fd-9a1b356bf973	Animalia	Chordata	Testudines		Testudinidae	Gopherus	Gopherus agassizii		SPECIES	Gopherus agassizii (Cooper, 1861)	Gopherus agassizii					PRESENT		7b8aff00-a9f8-11d8-944b-b8a03c50a862													2441814	2441814	PRESERVED_SPECIMEN	FMNH	Amphibians and Reptiles	5942				CC0_1_0	The Field Museum of Natural History				2023-01-25T00:14:47.719Z		COLLECTION_MATCH_FUZZY
668642387	e48d6c49-34a3-4df6-8206-121c061f190d	32236c64-e1b5-4fbd-ac31-eff6f8cb8d5a	Animalia	Chordata	Testudines		Testudinidae	Gopherus	Gopherus agassizii		SPECIES	Gopherus agassizii (Cooper, 1861)	Gopherus agassizii					PRESENT		7b8aff00-a9f8-11d8-944b-b8a03c50a862													2441814	2441814	PRESERVED_SPECIMEN	FMNH	Amphibians and Reptiles	5941				CC0_1_0	The Field Museum of Natural History				2023-01-25T00:14:50.509Z		COLLECTION_MATCH_FUZZY
668642344	e48d6c49-34a3-4df6-8206-121c061f190d	53617712-e5fa-4149-ba43-50eb2c0e582a	Animalia	Chordata	Testudines		Testudinidae	Gopherus	Gopherus agassizii		SPECIES	Gopherus agassizii (Cooper, 1861)	Gopherus agassizii					PRESENT		7b8aff00-a9f8-11d8-944b-b8a03c50a862													2441814	2441814	PRESERVED_SPECIMEN	FMNH	Amphibians and Reptiles	3406				CC0_1_0	The Field Museum of Natural History				2023-01-25T00:14:51.893Z		COLLECTION_MATCH_FUZZY
668642330	e48d6c49-34a3-4df6-8206-121c061f190d	4c43d2d7-8df9-4b48-87c5-8e613eec4f66	Animalia	Chordata	Testudines		Testudinidae	Gopherus	Gopherus agassizii		SPECIES	Gopherus agassizii (Cooper, 1861)	Gopherus agassizii					PRESENT		7b8aff00-a9f8-11d8-944b-b8a03c50a862													2441814	2441814	PRESERVED_SPECIMEN	FMNH	Amphibians and Reptiles	2467				CC0_1_0	The Field Museum of Natural History				2023-01-25T00:14:35.388Z		COLLECTION_MATCH_FUZZY
668640878	e48d6c49-34a3-4df6-8206-121c061f190d	5e45c3b3-583e-428d-8213-43cab583ffaf	Animalia	Chordata	Testudines		Testudinidae	Gopherus	Gopherus agassizii		SPECIES	Gopherus agassizii (Cooper, 1861)	Gopherus agassizii					PRESENT		7b8aff00-a9f8-11d8-944b-b8a03c50a862													2441814	2441814	PRESERVED_SPECIMEN	FMNH	Amphibians and Reptiles	250843				CC0_1_0	The Field Museum of Natural History				2023-01-25T00:14:52.680Z		COLLECTION_MATCH_FUZZY
668640083	e48d6c49-34a3-4df6-8206-121c061f190d	bae10012-ecde-42d6-a28c-a1e77a45d036	Animalia	Chordata	Testudines		Testudinidae	Gopherus	Gopherus agassizii		SPECIES	Gopherus agassizii (Cooper, 1861)	Gopherus agassizii					PRESENT		7b8aff00-a9f8-11d8-944b-b8a03c50a862													2441814	2441814	PRESERVED_SPECIMEN	FMNH	Amphibians and Reptiles	216746				CC0_1_0	The Field Museum of Natural History				2023-01-25T00:14:43.145Z		COLLECTION_MATCH_FUZZY
668600259	e48d6c49-34a3-4df6-8206-121c061f190d	3bf7d929-c4df-464c-ac60-4a6e558e86e6	Animalia	Chordata	Testudines		Testudinidae	Gopherus	Gopherus agassizii		SPECIES	Gopherus agassizii (Cooper, 1861)	Gopherus agassizii		US		California	PRESENT		7b8aff00-a9f8-11d8-944b-b8a03c50a862									1938-01-01T00:00:00			1938	2441814	2441814	PRESERVED_SPECIMEN	FMNH	Amphibians and Reptiles	35555				CC0_1_0	The Field Museum of Natural History	C. M. Bogert			2023-01-25T00:14:51.421Z		COLLECTION_MATCH_FUZZY
668593711	e48d6c49-34a3-4df6-8206-121c061f190d	aa51ec81-a82a-4dd9-bb17-5c76ec0a0f3c	Animalia	Chordata	Testudines		Testudinidae	Gopherus	Gopherus agassizii		SPECIES	Gopherus agassizii (Cooper, 1861)	Gopherus agassizii		US		California	PRESENT		7b8aff00-a9f8-11d8-944b-b8a03c50a862													2441814	2441814	PRESERVED_SPECIMEN	FMNH	Amphibians and Reptiles	28498		Taggert Butterfield	2018-01-01T00:00:00	CC0_1_0	The Field Museum of Natural History				2023-01-25T00:14:41.577Z		COLLECTION_MATCH_FUZZY
668576209	e48d6c49-34a3-4df6-8206-121c061f190d	d5c30b1e-8554-4569-9d11-f97bd4132b3d	Animalia	Chordata	Testudines		Testudinidae	Gopherus	Gopherus agassizii		SPECIES	Gopherus agassizii (Cooper, 1861)	Gopherus agassizii		US		California	PRESENT		7b8aff00-a9f8-11d8-944b-b8a03c50a862									1926-05-15T00:00:00	15	5	1926	2441814	2441814	PRESERVED_SPECIMEN	FMNH	Amphibians and Reptiles	8810				CC0_1_0	The Field Museum of Natural History	C. G. Fluhr			2023-01-25T00:14:44.469Z		COLLECTION_MATCH_FUZZY
668576208	e48d6c49-34a3-4df6-8206-121c061f190d	53851d26-e040-436b-9d2f-962fbbc4b22c	Animalia	Chordata	Testudines		Testudinidae	Gopherus	Gopherus agassizii		SPECIES	Gopherus agassizii (Cooper, 1861)	Gopherus agassizii		US		California	PRESENT		7b8aff00-a9f8-11d8-944b-b8a03c50a862									1926-05-15T00:00:00	15	5	1926	2441814	2441814	PRESERVED_SPECIMEN	FMNH	Amphibians and Reptiles	8809				CC0_1_0	The Field Museum of Natural History	C. G. Fluhr			2023-01-25T00:14:52.440Z		COLLECTION_MATCH_FUZZY
668576207	e48d6c49-34a3-4df6-8206-121c061f190d	f2e22a26-b064-4447-bb15-047190b7b981	Animalia	Chordata	Testudines		Testudinidae	Gopherus	Gopherus agassizii		SPECIES	Gopherus agassizii (Cooper, 1861)	Gopherus agassizii		US		California	PRESENT		7b8aff00-a9f8-11d8-944b-b8a03c50a862									1926-05-15T00:00:00	15	5	1926	2441814	2441814	PRESERVED_SPECIMEN	FMNH	Amphibians and Reptiles	8808				CC0_1_0	The Field Museum of Natural History	C. G. Fluhr			2023-01-25T00:14:59.734Z		COLLECTION_MATCH_FUZZY
668576206	e48d6c49-34a3-4df6-8206-121c061f190d	95569658-9f13-46b2-bc9c-f0eb55fe4ed0	Animalia	Chordata	Testudines		Testudinidae	Gopherus	Gopherus agassizii		SPECIES	Gopherus agassizii (Cooper, 1861)	Gopherus agassizii		US		California	PRESENT		7b8aff00-a9f8-11d8-944b-b8a03c50a862									1926-05-15T00:00:00	15	5	1926	2441814	2441814	PRESERVED_SPECIMEN	FMNH	Amphibians and Reptiles	8807				CC0_1_0	The Field Museum of Natural History	C. G. Fluhr			2023-01-25T00:14:55.846Z		COLLECTION_MATCH_FUZZY
668576205	e48d6c49-34a3-4df6-8206-121c061f190d	5d87d903-d867-41ee-88a1-0921f93fdc7e	Animalia	Chordata	Testudines		Testudinidae	Gopherus	Gopherus agassizii		SPECIES	Gopherus agassizii (Cooper, 1861)	Gopherus agassizii		US		California	PRESENT		7b8aff00-a9f8-11d8-944b-b8a03c50a862									1926-05-15T00:00:00	15	5	1926	2441814	2441814	PRESERVED_SPECIMEN	FMNH	Amphibians and Reptiles	8806				CC0_1_0	The Field Museum of Natural History	C. G. Fluhr			2023-01-25T00:14:52.844Z		COLLECTION_MATCH_FUZZY
668576204	e48d6c49-34a3-4df6-8206-121c061f190d	942c5c33-c4bb-4106-8a1e-5e101c7b0e4a	Animalia	Chordata	Testudines		Testudinidae	Gopherus	Gopherus agassizii		SPECIES	Gopherus agassizii (Cooper, 1861)	Gopherus agassizii		US		California	PRESENT		7b8aff00-a9f8-11d8-944b-b8a03c50a862									1926-05-15T00:00:00	15	5	1926	2441814	2441814	PRESERVED_SPECIMEN	FMNH	Amphibians and Reptiles	8805				CC0_1_0	The Field Museum of Natural History	C. G. Fluhr			2023-01-25T00:14:55.951Z		COLLECTION_MATCH_FUZZY
668576203	e48d6c49-34a3-4df6-8206-121c061f190d	91df5e2a-bcb1-472e-8816-7c94899771e4	Animalia	Chordata	Testudines		Testudinidae	Gopherus	Gopherus agassizii		SPECIES	Gopherus agassizii (Cooper, 1861)	Gopherus agassizii		US		California	PRESENT		7b8aff00-a9f8-11d8-944b-b8a03c50a862									1926-05-15T00:00:00	15	5	1926	2441814	2441814	PRESERVED_SPECIMEN	FMNH	Amphibians and Reptiles	8804				CC0_1_0	The Field Museum of Natural History	C. G. Fluhr			2023-01-25T00:14:40.482Z		COLLECTION_MATCH_FUZZY
668576202	e48d6c49-34a3-4df6-8206-121c061f190d	3fbe8479-75eb-4fcf-a611-aa2dcc77e796	Animalia	Chordata	Testudines		Testudinidae	Gopherus	Gopherus agassizii		SPECIES	Gopherus agassizii (Cooper, 1861)	Gopherus agassizii		US		California	PRESENT		7b8aff00-a9f8-11d8-944b-b8a03c50a862									1926-05-15T00:00:00	15	5	1926	2441814	2441814	PRESERVED_SPECIMEN	FMNH	Amphibians and Reptiles	8803				CC0_1_0	The Field Museum of Natural History	C. G. Fluhr			2023-01-25T00:14:51.188Z		COLLECTION_MATCH_FUZZY
668576201	e48d6c49-34a3-4df6-8206-121c061f190d	ab4fe933-a06a-4afb-89f2-1b6625866e15	Animalia	Chordata	Testudines		Testudinidae	Gopherus	Gopherus agassizii		SPECIES	Gopherus agassizii (Cooper, 1861)	Gopherus agassizii		US		California	PRESENT		7b8aff00-a9f8-11d8-944b-b8a03c50a862									1926-05-15T00:00:00	15	5	1926	2441814	2441814	PRESERVED_SPECIMEN	FMNH	Amphibians and Reptiles	8802				CC0_1_0	The Field Museum of Natural History	C. G. Fluhr			2023-01-25T00:14:57.355Z		COLLECTION_MATCH_FUZZY
668576200	e48d6c49-34a3-4df6-8206-121c061f190d	ffddbc4c-9563-42b4-a3e7-617f2625f3c8	Animalia	Chordata	Testudines		Testudinidae	Gopherus	Gopherus agassizii		SPECIES	Gopherus agassizii (Cooper, 1861)	Gopherus agassizii		US		California	PRESENT		7b8aff00-a9f8-11d8-944b-b8a03c50a862									1926-05-15T00:00:00	15	5	1926	2441814	2441814	PRESERVED_SPECIMEN	FMNH	Amphibians and Reptiles	8801				CC0_1_0	The Field Museum of Natural History	C. G. Fluhr			2023-01-25T00:14:46.464Z		COLLECTION_MATCH_FUZZY
668576199	e48d6c49-34a3-4df6-8206-121c061f190d	0cf6af08-6978-4f17-8706-eec6856c9ac4	Animalia	Chordata	Testudines		Testudinidae	Gopherus	Gopherus agassizii		SPECIES	Gopherus agassizii (Cooper, 1861)	Gopherus agassizii		US		California	PRESENT		7b8aff00-a9f8-11d8-944b-b8a03c50a862									1926-05-15T00:00:00	15	5	1926	2441814	2441814	PRESERVED_SPECIMEN	FMNH	Amphibians and Reptiles	8800				CC0_1_0	The Field Museum of Natural History	C. G. Fluhr			2023-01-25T00:14:25.733Z		COLLECTION_MATCH_FUZZY
668576198	e48d6c49-34a3-4df6-8206-121c061f190d	a22a3667-1057-41a0-9698-f94e3bbb2413	Animalia	Chordata	Testudines		Testudinidae	Gopherus	Gopherus agassizii		SPECIES	Gopherus agassizii (Cooper, 1861)	Gopherus agassizii		US		California	PRESENT		7b8aff00-a9f8-11d8-944b-b8a03c50a862									1926-04-01T00:00:00	1	4	1926	2441814	2441814	PRESERVED_SPECIMEN	FMNH	Amphibians and Reptiles	8797				CC0_1_0	The Field Museum of Natural History	C. G. Fluhr			2023-01-25T00:14:56.439Z		COLLECTION_MATCH_FUZZY
668576197	e48d6c49-34a3-4df6-8206-121c061f190d	8cdcd4cd-5b84-48a5-a4c7-d7252ffdfc39	Animalia	Chordata	Testudines		Testudinidae	Gopherus	Gopherus agassizii		SPECIES	Gopherus agassizii (Cooper, 1861)	Gopherus agassizii		US		California	PRESENT		7b8aff00-a9f8-11d8-944b-b8a03c50a862									1926-04-01T00:00:00	1	4	1926	2441814	2441814	PRESERVED_SPECIMEN	FMNH	Amphibians and Reptiles	8796				CC0_1_0	The Field Museum of Natural History	C. G. Fluhr			2023-01-25T00:14:55.886Z		COLLECTION_MATCH_FUZZY
668576196	e48d6c49-34a3-4df6-8206-121c061f190d	c7f44bf1-c731-425b-b253-a0e52192fe6e	Animalia	Chordata	Testudines		Testudinidae	Gopherus	Gopherus agassizii		SPECIES	Gopherus agassizii (Cooper, 1861)	Gopherus agassizii		US		California	PRESENT		7b8aff00-a9f8-11d8-944b-b8a03c50a862									1926-04-01T00:00:00	1	4	1926	2441814	2441814	PRESERVED_SPECIMEN	FMNH	Amphibians and Reptiles	8795				CC0_1_0	The Field Museum of Natural History	C. G. Fluhr			2023-01-25T00:14:57.913Z		COLLECTION_MATCH_FUZZY
668576195	e48d6c49-34a3-4df6-8206-121c061f190d	63a775d3-2df9-4370-9141-648dbcc31efc	Animalia	Chordata	Testudines		Testudinidae	Gopherus	Gopherus agassizii		SPECIES	Gopherus agassizii (Cooper, 1861)	Gopherus agassizii		US		California	PRESENT		7b8aff00-a9f8-11d8-944b-b8a03c50a862									1926-04-01T00:00:00	1	4	1926	2441814	2441814	PRESERVED_SPECIMEN	FMNH	Amphibians and Reptiles	8794				CC0_1_0	The Field Museum of Natural History	C. G. Fluhr			2023-01-25T00:14:37.128Z		COLLECTION_MATCH_FUZZY
668570380	e48d6c49-34a3-4df6-8206-121c061f190d	49d16753-1b6f-4a4a-bb9f-3f23185e5ed0	Animalia	Chordata	Testudines		Testudinidae	Gopherus	Gopherus agassizii		SPECIES	Gopherus agassizii (Cooper, 1861)	Gopherus agassizii		US		California	PRESENT		7b8aff00-a9f8-11d8-944b-b8a03c50a862													2441814	2441814	PRESERVED_SPECIMEN	FMNH	Amphibians and Reptiles	2441				CC0_1_0	The Field Museum of Natural History	E. Heller			2023-01-25T00:14:51.688Z		COLLECTION_MATCH_FUZZY
668569754	e48d6c49-34a3-4df6-8206-121c061f190d	86ebfcf0-af87-4062-8270-0bf2aba3314d	Animalia	Chordata	Testudines		Testudinidae	Gopherus	Gopherus agassizii		SPECIES	Gopherus agassizii (Cooper, 1861)	Gopherus agassizii		US		Arizona	PRESENT		7b8aff00-a9f8-11d8-944b-b8a03c50a862									1905-01-01T00:00:00			1905	2441814	2441814	PRESERVED_SPECIMEN	FMNH	Amphibians and Reptiles	1756				CC0_1_0	The Field Museum of Natural History	Farrington			2023-01-25T00:14:55.558Z		COLLECTION_MATCH_FUZZY
668506456	e48d6c49-34a3-4df6-8206-121c061f190d	5039cab8-06f1-4343-950d-bb4b89dd6a93	Animalia	Chordata	Testudines		Testudinidae	Gopherus	Gopherus agassizii		SPECIES	Gopherus agassizii (Cooper, 1861)	Gopherus agassizii		MX		Sonora	PRESENT		7b8aff00-a9f8-11d8-944b-b8a03c50a862													2441814	2441814	PRESERVED_SPECIMEN	FMNH	Amphibians and Reptiles	196177				CC0_1_0	The Field Museum of Natural History	E. H. Taylor			2023-01-25T00:14:52.671Z		COLLECTION_MATCH_FUZZY
668425661	e48d6c49-34a3-4df6-8206-121c061f190d	d215420d-b57d-4d27-bf77-2d929dac2de8	Animalia	Chordata	Testudines		Testudinidae	Gopherus	Gopherus agassizii		SPECIES	Gopherus agassizii (Cooper, 1861)	Gopherus agassizii		US		Utah	PRESENT		7b8aff00-a9f8-11d8-944b-b8a03c50a862									1940-08-01T00:00:00		8	1940	2441814	2441814	PRESERVED_SPECIMEN	FMNH	Amphibians and Reptiles	83345				CC0_1_0	The Field Museum of Natural History	C. D. Nelson			2023-01-25T00:14:59.552Z		COLLECTION_MATCH_FUZZY
668424981	e48d6c49-34a3-4df6-8206-121c061f190d	00a63dc8-2336-49e8-a183-cb5b9d53aa32	Animalia	Chordata	Testudines		Testudinidae	Gopherus	Gopherus agassizii		SPECIES	Gopherus agassizii (Cooper, 1861)	Gopherus agassizii		US		Nevada	PRESENT		7b8aff00-a9f8-11d8-944b-b8a03c50a862													2441814	2441814	PRESERVED_SPECIMEN	FMNH	Amphibians and Reptiles	31287				CC0_1_0	The Field Museum of Natural History				2023-01-25T00:14:47.076Z		COLLECTION_MATCH_FUZZY
668424554	e48d6c49-34a3-4df6-8206-121c061f190d	38d0af75-ab03-4ab6-b5ff-fe3c3ead868f	Animalia	Chordata	Testudines		Testudinidae	Gopherus	Gopherus agassizii		SPECIES	Gopherus agassizii (Cooper, 1861)	Gopherus agassizii		US		California	PRESENT		7b8aff00-a9f8-11d8-944b-b8a03c50a862									1903-01-01T00:00:00			1903	2441814	2441814	PRESERVED_SPECIMEN	FMNH	Amphibians and Reptiles	22067				CC0_1_0	The Field Museum of Natural History	E. Heller			2023-01-25T00:14:51.218Z		COLLECTION_MATCH_FUZZY
668424216	e48d6c49-34a3-4df6-8206-121c061f190d	e0ec41a5-8078-4f64-ae8a-dff05d3d8a2b	Animalia	Chordata	Testudines		Testudinidae	Gopherus	Gopherus agassizii		SPECIES	Gopherus agassizii (Cooper, 1861)	Gopherus agassizii		US		California	PRESENT		7b8aff00-a9f8-11d8-944b-b8a03c50a862									1927-05-01T00:00:00		5	1927	2441814	2441814	PRESERVED_SPECIMEN	FMNH	Amphibians and Reptiles	12620				CC0_1_0	The Field Museum of Natural History	Sante Fe Railroad			2023-01-25T00:14:59.546Z		COLLECTION_MATCH_FUZZY
668424103	e48d6c49-34a3-4df6-8206-121c061f190d	5294860d-5d59-465a-aa39-3debbe2dd4ec	Animalia	Chordata	Testudines		Testudinidae	Gopherus	Gopherus agassizii		SPECIES	Gopherus agassizii (Cooper, 1861)	Gopherus agassizii		US		California	PRESENT		7b8aff00-a9f8-11d8-944b-b8a03c50a862									1926-04-01T00:00:00	1	4	1926	2441814	2441814	PRESERVED_SPECIMEN	FMNH	Amphibians and Reptiles	8799				CC0_1_0	The Field Museum of Natural History	C. G. Fluhr			2023-01-25T00:14:52.365Z	StillImage	COLLECTION_MATCH_FUZZY
668424102	e48d6c49-34a3-4df6-8206-121c061f190d	130cdb70-8bda-40aa-b067-d1dc67a415aa	Animalia	Chordata	Testudines		Testudinidae	Gopherus	Gopherus agassizii		SPECIES	Gopherus agassizii (Cooper, 1861)	Gopherus agassizii		US		California	PRESENT		7b8aff00-a9f8-11d8-944b-b8a03c50a862									1926-04-01T00:00:00	1	4	1926	2441814	2441814	PRESERVED_SPECIMEN	FMNH	Amphibians and Reptiles	8798				CC0_1_0	The Field Museum of Natural History	C. G. Fluhr			2023-01-25T00:14:48.587Z		COLLECTION_MATCH_FUZZY
657517372	7a25f7aa-03fb-4322-aaeb-66719e1a9527	9da6f337-cdc6-4148-8e6f-aa49f7d5bdc5	Animalia	Chordata	Testudines		Testudinidae	Gopherus	Gopherus agassizii		SPECIES	Gopherus agassizii (Cooper, 1861)	Gopherus agassizii		US	Kelbaker Rd., ca. 13mi. N of Kelso Depot	California	PRESENT	1	493fe050-055d-11d8-b84f-b8a03c50a862									2009-04-25T00:00:00	25	4	2009	2441814	2441814	PRESERVED_SPECIMEN	LACM	Herps	175086				CC0_1_0		K.R.Beaman		Native	2023-01-24T21:57:46.331Z		COLLECTION_MATCH_FUZZY
657516594	7a25f7aa-03fb-4322-aaeb-66719e1a9527	7524fe68-3f4b-40ed-9f69-ef9b20a961ec	Animalia	Chordata	Testudines		Testudinidae	Gopherus	Gopherus agassizii		SPECIES	Gopherus agassizii (Cooper, 1861)	Gopherus agassizii		US		California	PRESENT	1	493fe050-055d-11d8-b84f-b8a03c50a862													2441814	2441814	PRESERVED_SPECIMEN	LACM	Herps	174331				CC0_1_0				Native	2023-01-24T21:57:37.031Z		COLLECTION_MATCH_FUZZY
657514978	7a25f7aa-03fb-4322-aaeb-66719e1a9527	cf34dab7-c491-4d44-9e88-96662ca9184e	Animalia	Chordata	Testudines		Testudinidae	Gopherus	Gopherus agassizii		SPECIES	Gopherus agassizii (Cooper, 1861)	Gopherus agassizii			from zoo, see notes		PRESENT	1	493fe050-055d-11d8-b84f-b8a03c50a862													2441814	2441814	PRESERVED_SPECIMEN	LACM	Herps	172674	BHB 3231			CC0_1_0				Native	2023-01-24T21:57:54.844Z		COLLECTION_MATCH_FUZZY
657514975	7a25f7aa-03fb-4322-aaeb-66719e1a9527	6a717b52-60bf-4903-9665-df40ffc51b60	Animalia	Chordata	Testudines		Testudinidae	Gopherus	Gopherus agassizii		SPECIES	Gopherus agassizii (Cooper, 1861)	Gopherus agassizii			from zoo, see notes		PRESENT	1	493fe050-055d-11d8-b84f-b8a03c50a862													2441814	2441814	PRESERVED_SPECIMEN	LACM	Herps	172671				CC0_1_0		R.Patterson		Native	2023-01-24T21:58:22.500Z		COLLECTION_MATCH_FUZZY
657514960	7a25f7aa-03fb-4322-aaeb-66719e1a9527	0688cf1d-8df7-434e-bb9d-020be552b67f	Animalia	Chordata	Testudines		Testudinidae	Gopherus	Gopherus agassizii		SPECIES	Gopherus agassizii (Cooper, 1861)	Gopherus agassizii			from zoo, see notes		PRESENT	1	493fe050-055d-11d8-b84f-b8a03c50a862													2441814	2441814	PRESERVED_SPECIMEN	LACM	Herps	172670	BHB 3232			CC0_1_0				Native	2023-01-24T21:58:05.250Z		COLLECTION_MATCH_FUZZY
657514922	7a25f7aa-03fb-4322-aaeb-66719e1a9527	3bde7a82-31ba-4ae1-97ca-7a1a2a8a811a	Animalia	Chordata	Testudines		Testudinidae	Gopherus	Gopherus agassizii		SPECIES	Gopherus agassizii (Cooper, 1861)	Gopherus agassizii					PRESENT	1	493fe050-055d-11d8-b84f-b8a03c50a862													2441814	2441814	PRESERVED_SPECIMEN	LACM	Herps	172631				CC0_1_0		R.Patterson		Native	2023-01-24T21:57:23.391Z		COLLECTION_MATCH_FUZZY
657514921	7a25f7aa-03fb-4322-aaeb-66719e1a9527	fcb59df9-1241-45c4-831f-682cc1ad6b5e	Animalia	Chordata	Testudines		Testudinidae	Gopherus	Gopherus agassizii		SPECIES	Gopherus agassizii (Cooper, 1861)	Gopherus agassizii					PRESENT	1	493fe050-055d-11d8-b84f-b8a03c50a862													2441814	2441814	PRESERVED_SPECIMEN	LACM	Herps	172630				CC0_1_0				Native	2023-01-24T21:58:42.583Z		COLLECTION_MATCH_FUZZY
657514920	7a25f7aa-03fb-4322-aaeb-66719e1a9527	3cc1c1d3-a5d6-4148-82a3-2a55748745a4	Animalia	Chordata	Testudines		Testudinidae	Gopherus	Gopherus agassizii		SPECIES	Gopherus agassizii (Cooper, 1861)	Gopherus agassizii			from zoo, see notes		PRESENT	1	493fe050-055d-11d8-b84f-b8a03c50a862													2441814	2441814	PRESERVED_SPECIMEN	LACM	Herps	172629	BHB 3224			CC0_1_0				Native	2023-01-24T21:57:24.839Z		COLLECTION_MATCH_FUZZY
657514917	7a25f7aa-03fb-4322-aaeb-66719e1a9527	f64b8c2c-b9e8-4562-82e1-4b15de1ea22b	Animalia	Chordata	Testudines		Testudinidae	Gopherus	Gopherus agassizii		SPECIES	Gopherus agassizii (Cooper, 1861)	Gopherus agassizii			from zoo, see notes		PRESENT	1	493fe050-055d-11d8-b84f-b8a03c50a862													2441814	2441814	PRESERVED_SPECIMEN	LACM	Herps	172626	BHB 3225			CC0_1_0				Native	2023-01-24T21:58:00.545Z		COLLECTION_MATCH_FUZZY
657514810	7a25f7aa-03fb-4322-aaeb-66719e1a9527	b92fe38e-2b69-4297-a8f5-66831d162a27	Animalia	Chordata	Testudines		Testudinidae	Gopherus	Gopherus agassizii		SPECIES	Gopherus agassizii (Cooper, 1861)	Gopherus agassizii					PRESENT	1	493fe050-055d-11d8-b84f-b8a03c50a862									1972-07-14T00:00:00	14	7	1972	2441814	2441814	PRESERVED_SPECIMEN	LACM	Herps	172506				CC0_1_0		R.Patterson		Native	2023-01-24T21:57:52.794Z		COLLECTION_MATCH_FUZZY
657514790	7a25f7aa-03fb-4322-aaeb-66719e1a9527	df9ed2c9-fc0a-40c6-a1bc-329a2b3e993a	Animalia	Chordata	Testudines		Testudinidae	Gopherus	Gopherus agassizii		SPECIES	Gopherus agassizii (Cooper, 1861)	Gopherus agassizii					PRESENT	1	493fe050-055d-11d8-b84f-b8a03c50a862													2441814	2441814	PRESERVED_SPECIMEN	LACM	Herps	172516	BHB 3136			CC0_1_0				Native	2023-01-24T21:57:59.334Z		COLLECTION_MATCH_FUZZY
657514789	7a25f7aa-03fb-4322-aaeb-66719e1a9527	42f4b06b-e7ed-4d59-8d8c-23739df9b9a3	Animalia	Chordata	Testudines		Testudinidae	Gopherus	Gopherus agassizii		SPECIES	Gopherus agassizii (Cooper, 1861)	Gopherus agassizii			from zoo, see notes		PRESENT	1	493fe050-055d-11d8-b84f-b8a03c50a862													2441814	2441814	PRESERVED_SPECIMEN	LACM	Herps	172515				CC0_1_0		R.Patterson		Native	2023-01-24T21:57:26.120Z		COLLECTION_MATCH_FUZZY
657514788	7a25f7aa-03fb-4322-aaeb-66719e1a9527	94c03816-fdb7-4fa6-8355-93dccfa3a564	Animalia	Chordata	Testudines		Testudinidae	Gopherus	Gopherus agassizii		SPECIES	Gopherus agassizii (Cooper, 1861)	Gopherus agassizii					PRESENT	1	493fe050-055d-11d8-b84f-b8a03c50a862													2441814	2441814	PRESERVED_SPECIMEN	LACM	Herps	172514	BHB 3184			CC0_1_0				Native	2023-01-24T21:57:43.989Z		COLLECTION_MATCH_FUZZY
657514476	7a25f7aa-03fb-4322-aaeb-66719e1a9527	0d9f5ef7-f347-4cac-b31a-a5bc98867b8c	Animalia	Chordata	Testudines		Testudinidae	Gopherus	Gopherus agassizii		SPECIES	Gopherus agassizii (Cooper, 1861)	Gopherus agassizii		US			PRESENT	1	493fe050-055d-11d8-b84f-b8a03c50a862													2441814	2441814	PRESERVED_SPECIMEN	LACM	Herps	172339	BHB-3024			CC0_1_0		Brattstrom		Native	2023-01-24T21:58:07.946Z		COLLECTION_MATCH_FUZZY
657514475	7a25f7aa-03fb-4322-aaeb-66719e1a9527	a6225369-ccd9-4bcf-a889-8a2e5d65d0aa	Animalia	Chordata	Testudines		Testudinidae	Gopherus	Gopherus agassizii		SPECIES	Gopherus agassizii (Cooper, 1861)	Gopherus agassizii		US			PRESENT	1	493fe050-055d-11d8-b84f-b8a03c50a862													2441814	2441814	PRESERVED_SPECIMEN	LACM	Herps	172338	BHB-3023			CC0_1_0		Brattstrom		Native	2023-01-24T21:57:49.351Z		COLLECTION_MATCH_FUZZY
657510276	7a25f7aa-03fb-4322-aaeb-66719e1a9527	0fd0535c-7406-4ce3-9333-3d125740c8ad	Animalia	Chordata	Testudines		Testudinidae	Gopherus	Gopherus agassizii		SPECIES	Gopherus agassizii (Cooper, 1861)	Gopherus agassizii		US	Approximately 40 kilometers northeast of Barstow	California	PRESENT	1	493fe050-055d-11d8-b84f-b8a03c50a862	35.13219	-116.699182	3.0						2006-05-10T00:00:00	10	5	2006	2441814	2441814	PRESERVED_SPECIMEN	LACM	Herps	168081		A. Wade, 2006?		CC0_1_0		Andrew D. Wade		Native	2023-01-24T21:57:05.716Z		COORDINATE_ROUNDED;CONTINENT_DERIVED_FROM_COORDINATES;COLLECTION_MATCH_FUZZY
657507171	7a25f7aa-03fb-4322-aaeb-66719e1a9527	67afac88-b10a-4b0b-89cf-eceac964e208	Animalia	Chordata	Testudines		Testudinidae	Gopherus	Gopherus agassizii		SPECIES	Gopherus agassizii (Cooper, 1861)	Gopherus agassizii					PRESENT	1	493fe050-055d-11d8-b84f-b8a03c50a862													2441814	2441814	PRESERVED_SPECIMEN	LACM	Herps	164514				CC0_1_0				Native	2023-01-24T21:57:35.239Z		COLLECTION_MATCH_FUZZY
657506967	7a25f7aa-03fb-4322-aaeb-66719e1a9527	29e5f030-944d-4f80-9511-85b83884fe01	Animalia	Chordata	Testudines		Testudinidae	Gopherus	Gopherus agassizii		SPECIES	Gopherus agassizii (Cooper, 1861)	Gopherus agassizii		US	no specific locality	California	PRESENT	1	493fe050-055d-11d8-b84f-b8a03c50a862									1918-01-12T00:00:00	12	1	1918	2441814	2441814	PRESERVED_SPECIMEN	LACM	Herps	164157	R18			CC0_1_0				Native	2023-01-24T21:57:18.395Z		COLLECTION_MATCH_FUZZY
657505515	7a25f7aa-03fb-4322-aaeb-66719e1a9527	7bd87296-b5f0-413c-abcc-c83bf608d7d2	Animalia	Chordata	Testudines		Testudinidae	Gopherus	Gopherus agassizii		SPECIES	Gopherus agassizii (Cooper, 1861)	Gopherus agassizii		US	Mojave Desert.	California	PRESENT	1	493fe050-055d-11d8-b84f-b8a03c50a862													2441814	2441814	PRESERVED_SPECIMEN	LACM	Herps	163630	DuVal no.T3			CC0_1_0				Native	2023-01-24T21:58:23.565Z		COLLECTION_MATCH_FUZZY
657505514	7a25f7aa-03fb-4322-aaeb-66719e1a9527	401f2c9d-204b-4183-b209-480c2bf9da95	Animalia	Chordata	Testudines		Testudinidae	Gopherus	Gopherus agassizii		SPECIES	Gopherus agassizii (Cooper, 1861)	Gopherus agassizii		US	Mojave Desert.	California	PRESENT	1	493fe050-055d-11d8-b84f-b8a03c50a862													2441814	2441814	PRESERVED_SPECIMEN	LACM	Herps	163629				CC0_1_0				Native	2023-01-24T21:57:25.530Z		COLLECTION_MATCH_FUZZY
657505507	7a25f7aa-03fb-4322-aaeb-66719e1a9527	8f96f60d-1de2-4f47-a280-6e62d115d663	Animalia	Chordata	Testudines		Testudinidae	Gopherus	Gopherus agassizii		SPECIES	Gopherus agassizii (Cooper, 1861)	Gopherus agassizii		US	5 mi. NE Mojave.	California	PRESENT	1	493fe050-055d-11d8-b84f-b8a03c50a862													2441814	2441814	PRESERVED_SPECIMEN	LACM	Herps	163622	373			CC0_1_0		E. Mitchell		Native	2023-01-24T21:58:26.355Z		COLLECTION_MATCH_FUZZY
657504987	7a25f7aa-03fb-4322-aaeb-66719e1a9527	215c151f-f12d-4e24-b27c-2adab3804c5a	Animalia	Chordata	Testudines		Testudinidae	Gopherus	Gopherus agassizii		SPECIES	Gopherus agassizii (Cooper, 1861)	Gopherus agassizii		US	1/3 mi. N Hwy 78 and 0.5mi. E of Mesquite Mine Rd.	California	PRESENT	1	493fe050-055d-11d8-b84f-b8a03c50a862									2003-12-10T00:00:00	10	12	2003	2441814	2441814	PRESERVED_SPECIMEN	LACM	Herps	162676				CC0_1_0		Kent R. Beaman		Native	2023-01-24T21:57:14.877Z		COLLECTION_MATCH_FUZZY
657497283	7a25f7aa-03fb-4322-aaeb-66719e1a9527	ef6e4916-1f77-4871-9acc-24797e83a948	Animalia	Chordata	Testudines		Testudinidae	Gopherus	Gopherus agassizii		SPECIES	Gopherus agassizii (Cooper, 1861)	Gopherus agassizii		US	Bradshaw Trail, 1.7 mi S jct with Summit Rd.	California	PRESENT	1	493fe050-055d-11d8-b84f-b8a03c50a862	33.535	-115.615983							2004-03-23T00:00:00	23	3	2004	2441814	2441814	PRESERVED_SPECIMEN	LACM	Herps	155115				CC0_1_0		Kent R. Beaman		Native	2023-01-24T21:58:01.023Z		COORDINATE_ROUNDED;GEODETIC_DATUM_ASSUMED_WGS84;CONTINENT_DERIVED_FROM_COORDINATES;COLLECTION_MATCH_FUZZY
657497281	7a25f7aa-03fb-4322-aaeb-66719e1a9527	6e0a23e7-8cfb-4dd8-b32a-8154e8fc2db4	Animalia	Chordata	Testudines		Testudinidae	Gopherus	Gopherus agassizii		SPECIES	Gopherus agassizii (Cooper, 1861)	Gopherus agassizii		US	ca 1/3 mi N of Hwy 78 and 0.5 mi E of Mesquite Mine Rd.	California	PRESENT	1	493fe050-055d-11d8-b84f-b8a03c50a862									2003-12-10T00:00:00	10	12	2003	2441814	2441814	PRESERVED_SPECIMEN	LACM	Herps	155113				CC0_1_0		Kent R. Beaman		Native	2023-01-24T21:57:37.329Z		COLLECTION_MATCH_FUZZY
657497270	7a25f7aa-03fb-4322-aaeb-66719e1a9527	0971a683-162b-457c-85c1-25eb0beb175a	Animalia	Chordata	Testudines		Testudinidae	Gopherus	Gopherus agassizii		SPECIES	Gopherus agassizii (Cooper, 1861)	Gopherus agassizii		US	1.8 mi E of Mesquite Mine Rd. nr. Mine boundary, 1 m N of Hwy 78	California	PRESENT	1	493fe050-055d-11d8-b84f-b8a03c50a862									2003-11-11T00:00:00	11	11	2003	2441814	2441814	PRESERVED_SPECIMEN	LACM	Herps	155074				CC0_1_0		Kent R. Beaman		Native	2023-01-24T21:58:07.492Z		COLLECTION_MATCH_FUZZY
657496984	7a25f7aa-03fb-4322-aaeb-66719e1a9527	3705fe00-b4d9-4ac5-a3c2-b4c8b335e9fc	Animalia	Chordata	Testudines		Testudinidae	Gopherus	Gopherus agassizii		SPECIES	Gopherus agassizii (Cooper, 1861)	Gopherus agassizii		US	ca 8 mi Sand E of I-10 at Red Cloud Mine exit, Orocopia Mtns.	California	PRESENT	1	493fe050-055d-11d8-b84f-b8a03c50a862	33.63255	-115.499567	15237.0		545.0	0.0			2003-05-03T00:00:00	3	5	2003	2441814	2441814	PRESERVED_SPECIMEN	LACM	Herps	154605				CC0_1_0		K. Beaman		Native	2023-01-24T21:58:12.147Z		COORDINATE_ROUNDED;CONTINENT_DERIVED_FROM_COORDINATES;COLLECTION_MATCH_FUZZY
657496983	7a25f7aa-03fb-4322-aaeb-66719e1a9527	682ecb28-60ef-40a4-9d93-0ac63aaa9344	Animalia	Chordata	Testudines		Testudinidae	Gopherus	Gopherus agassizii		SPECIES	Gopherus agassizii (Cooper, 1861)	Gopherus agassizii		US	ca. 8 mi S and E of I-10 at Red Cloud Mine exit, Orocopia Mtns.	California	PRESENT	1	493fe050-055d-11d8-b84f-b8a03c50a862	33.63255	-115.499567	15237.0		545.0	0.0			2003-05-04T00:00:00	4	5	2003	2441814	2441814	PRESERVED_SPECIMEN	LACM	Herps	154604				CC0_1_0		K. Beaman		Native	2023-01-24T21:57:35.233Z		CONTINENT_DERIVED_FROM_COORDINATES;COLLECTION_MATCH_FUZZY
657489153	7a25f7aa-03fb-4322-aaeb-66719e1a9527	a58d4aae-76a6-4ddf-b397-b6cb960f0b41	Animalia	Chordata	Testudines		Testudinidae	Gopherus	Gopherus agassizii		SPECIES	Gopherus agassizii (Cooper, 1861)	Gopherus agassizii		US	ca. 300 yds W of Inscription Canyon (near road leading to canyon)	California	PRESENT	1	493fe050-055d-11d8-b84f-b8a03c50a862	35.2010416	-117.1943136	411.0						2000-10-14T00:00:00	14	10	2000	2441814	2441814	PRESERVED_SPECIMEN	LACM	Herps	146694				CC0_1_0		K. Beaman and D. Toohey		Native	2023-01-24T21:57:49.022Z		COORDINATE_ROUNDED;COORDINATE_REPROJECTED;CONTINENT_DERIVED_FROM_COORDINATES;COLLECTION_MATCH_FUZZY
657488679	7a25f7aa-03fb-4322-aaeb-66719e1a9527	549203ab-44d5-4c60-ad97-06388025e8b5	Animalia	Chordata	Testudines		Testudinidae	Gopherus	Gopherus agassizii		SPECIES	Gopherus agassizii (Cooper, 1861)	Gopherus agassizii		US	2 miles north of the Verbenia exit of I-10 (Mesa); coordinates in NAD 27 are: 3756700 0530997 +/- 7.6, 702 meters	California	PRESENT	1	493fe050-055d-11d8-b84f-b8a03c50a862					702.0	0.0			1998-07-07T00:00:00	7	7	1998	2441814	2441814	PRESERVED_SPECIMEN	LACM	Herps	146198				CC0_1_0		K. Meyer		Native	2023-01-24T21:58:19.457Z		COLLECTION_MATCH_FUZZY
657488650	7a25f7aa-03fb-4322-aaeb-66719e1a9527	8a1e723b-73ea-4da4-8930-13374b95a3a2	Animalia	Chordata	Testudines		Testudinidae	Gopherus	Gopherus agassizii		SPECIES	Gopherus agassizii (Cooper, 1861)	Gopherus agassizii		US	Corn Springs	California	PRESENT	1	493fe050-055d-11d8-b84f-b8a03c50a862									1991-10-12T00:00:00	12	10	1991	2441814	2441814	PRESERVED_SPECIMEN	LACM	Herps	146285	91-9			CC0_1_0		B. Brattstrom		Native	2023-01-24T21:57:42.321Z		COLLECTION_MATCH_FUZZY
657488649	7a25f7aa-03fb-4322-aaeb-66719e1a9527	be36a511-a8e2-4dec-91a9-4206f6754983	Animalia	Chordata	Testudines		Testudinidae	Gopherus	Gopherus agassizii		SPECIES	Gopherus agassizii (Cooper, 1861)	Gopherus agassizii		US	12 mi S Rice	California	PRESENT	1	493fe050-055d-11d8-b84f-b8a03c50a862	33.92714	-114.83817	3071.0										2441814	2441814	PRESERVED_SPECIMEN	LACM	Herps	146284	BHB 4450			CC0_1_0		B. Brattstrom		Native	2023-01-24T21:58:34.517Z		CONTINENT_DERIVED_FROM_COORDINATES;COLLECTION_MATCH_FUZZY
657480743	7a25f7aa-03fb-4322-aaeb-66719e1a9527	8d0334b6-8f76-40fa-be55-9ffbb8c402a5	Animalia	Chordata	Testudines		Testudinidae	Gopherus	Gopherus agassizii		SPECIES	Gopherus agassizii (Cooper, 1861)	Gopherus agassizii		US	J. T. N. M. 5.4 miles NW Old Dale Jct.	California	PRESENT	1	493fe050-055d-11d8-b84f-b8a03c50a862	33.88535	-115.82039	1783.0		640.0	0.0			1960-03-27T00:00:00	27	3	1960	2441814	2441814	PRESERVED_SPECIMEN	LACM	Herps	138232	RBL600327-8			CC0_1_0		RB Loomis		Native	2023-01-24T21:58:27.301Z		CONTINENT_DERIVED_FROM_COORDINATES;COLLECTION_MATCH_FUZZY
657479676	7a25f7aa-03fb-4322-aaeb-66719e1a9527	d36c834a-1607-4936-9bc5-6e3f72779f6f	Animalia	Chordata	Testudines		Testudinidae	Gopherus	Gopherus agassizii		SPECIES	Gopherus agassizii (Cooper, 1861)	Gopherus agassizii		US	Aviary and Aquatic Park	California	PRESENT	1	493fe050-055d-11d8-b84f-b8a03c50a862													2441814	2441814	PRESERVED_SPECIMEN	LACM	Herps	137225				CC0_1_0				Native	2023-01-24T21:57:54.934Z		COLLECTION_MATCH_FUZZY
657458201	7a25f7aa-03fb-4322-aaeb-66719e1a9527	75b01e14-5cc3-4494-8a77-97dc792968b5	Animalia	Chordata	Testudines		Testudinidae	Gopherus	Gopherus agassizii		SPECIES	Gopherus agassizii (Cooper, 1861)	Gopherus agassizii		US	Harper's Lake	California	PRESENT	1	493fe050-055d-11d8-b84f-b8a03c50a862	35.0337864	-117.285798	5523.0						1963-10-05T00:00:00	5	10	1963	2441814	2441814	PRESERVED_SPECIMEN	LACM	Herps	115747	MRHM 42			CC0_1_0		via Marty Ruggles		Native	2023-01-24T21:58:24.097Z		COORDINATE_REPROJECTED;CONTINENT_DERIVED_FROM_COORDINATES;COLLECTION_MATCH_FUZZY
657452210	7a25f7aa-03fb-4322-aaeb-66719e1a9527	a1767d93-4341-46d0-85e1-30c75347bbfc	Animalia	Chordata	Testudines		Testudinidae	Gopherus	Gopherus agassizii		SPECIES	Gopherus agassizii (Cooper, 1861)	Gopherus agassizii		MX	10.3 miles W (rd) Huasabas	Sonora	PRESENT	1	493fe050-055d-11d8-b84f-b8a03c50a862	29.8801494	-109.430399											2441814	2441814	PRESERVED_SPECIMEN	LACM	Herps	109952				CC0_1_0		JW Wright		Native	2023-01-24T21:57:47.935Z		COORDINATE_REPROJECTED;CONTINENT_DERIVED_FROM_COORDINATES;COLLECTION_MATCH_FUZZY
657447821	7a25f7aa-03fb-4322-aaeb-66719e1a9527	0b0425e6-6491-4f57-8ab7-cf787874d486	Animalia	Chordata	Testudines		Testudinidae	Gopherus	Gopherus agassizii		SPECIES	Gopherus agassizii (Cooper, 1861)	Gopherus agassizii		MX	3.8 mi NE El Fuerte	Sinaloa	PRESENT	1	493fe050-055d-11d8-b84f-b8a03c50a862	25.4303216	-108.1303413							1962-07-11T00:00:00	11	7	1962	2441814	2441814	PRESERVED_SPECIMEN	LACM	Herps	105338	620711-1			CC0_1_0		RC Anderson, EL Sleeper		Native	2023-01-24T21:58:07.420Z		COORDINATE_REPROJECTED;CONTINENT_DERIVED_FROM_COORDINATES;COLLECTION_MATCH_FUZZY
657447820	7a25f7aa-03fb-4322-aaeb-66719e1a9527	9beb95eb-39df-4818-b911-2668b0481827	Animalia	Chordata	Testudines		Testudinidae	Gopherus	Gopherus agassizii		SPECIES	Gopherus agassizii (Cooper, 1861)	Gopherus agassizii		US	0.5 mi E Joshua Tree on Hwy 62	California	PRESENT	1	493fe050-055d-11d8-b84f-b8a03c50a862	34.1354032	-116.3230295	4197.0						1974-05-12T00:00:00	12	5	1974	2441814	2441814	PRESERVED_SPECIMEN	LACM	Herps	105337	SGB 740512-1			CC0_1_0		SG Bennett, SR Sandborn		Native	2023-01-24T21:57:45.340Z		COORDINATE_ROUNDED;COORDINATE_REPROJECTED;CONTINENT_DERIVED_FROM_COORDINATES;COLLECTION_MATCH_FUZZY
657447819	7a25f7aa-03fb-4322-aaeb-66719e1a9527	c2d0386d-31dc-491f-b722-00935192e5fc	Animalia	Chordata	Testudines		Testudinidae	Gopherus	Gopherus agassizii		SPECIES	Gopherus agassizii (Cooper, 1861)	Gopherus agassizii		US	2 mi N Barstow on rd	California	PRESENT	1	493fe050-055d-11d8-b84f-b8a03c50a862	34.9166013	-117.0235307	7416.0						1958-05-24T00:00:00	24	5	1958	2441814	2441814	PRESERVED_SPECIMEN	LACM	Herps	105336				CC0_1_0		A Hardy		Native	2023-01-24T21:57:54.563Z		COORDINATE_REPROJECTED;CONTINENT_DERIVED_FROM_COORDINATES;COLLECTION_MATCH_FUZZY
657447818	7a25f7aa-03fb-4322-aaeb-66719e1a9527	352ad007-5ec4-4429-887d-5f9874148a46	Animalia	Chordata	Testudines		Testudinidae	Gopherus	Gopherus agassizii		SPECIES	Gopherus agassizii (Cooper, 1861)	Gopherus agassizii		US	Ridgecrest	California	PRESENT	1	493fe050-055d-11d8-b84f-b8a03c50a862	35.6106188	-117.669833	4847.0						1957-03-10T00:00:00	10	3	1957	2441814	2441814	PRESERVED_SPECIMEN	LACM	Herps	105335				CC0_1_0		W Jones, R Findley		Native	2023-01-24T21:58:13.764Z		COORDINATE_REPROJECTED;CONTINENT_DERIVED_FROM_COORDINATES;COLLECTION_MATCH_FUZZY
657417959	7a25f7aa-03fb-4322-aaeb-66719e1a9527	add8dab3-02c3-45cb-a6aa-a636677b4642	Animalia	Chordata	Testudines		Testudinidae	Gopherus	Gopherus agassizii		SPECIES	Gopherus agassizii (Cooper, 1861)	Gopherus agassizii		US	3.5 mi N from 3.5 mi W Randsburg	California	PRESENT	1	493fe050-055d-11d8-b84f-b8a03c50a862	35.4195933	-117.713702	2353.0		380.0	320.0			1970-03-28T00:00:00	28	3	1970	2441814	2441814	PRESERVED_SPECIMEN	LACM	Herps	75043	LAL 2531			CC0_1_0		LA Lester		Native	2023-01-24T21:58:32.860Z		COORDINATE_REPROJECTED;CONTINENT_DERIVED_FROM_COORDINATES;COLLECTION_MATCH_FUZZY
657416604	7a25f7aa-03fb-4322-aaeb-66719e1a9527	6d943381-2bc2-4b7e-898d-9d42e9d88181	Animalia	Chordata	Testudines		Testudinidae	Gopherus	Gopherus agassizii		SPECIES	Gopherus agassizii (Cooper, 1861)	Gopherus agassizii		US	10 mi N (by Cal 14) Mojave	California	PRESENT	1	493fe050-055d-11d8-b84f-b8a03c50a862	35.1707131	-118.087713	1543.0						1954-10-07T00:00:00	7	10	1954	2441814	2441814	PRESERVED_SPECIMEN	LACM	Herps	74389				CC0_1_0		Love Miller		Native	2023-01-24T21:58:22.801Z		COORDINATE_ROUNDED;COORDINATE_REPROJECTED;CONTINENT_DERIVED_FROM_COORDINATES;COLLECTION_MATCH_FUZZY
657403801	7a25f7aa-03fb-4322-aaeb-66719e1a9527	568a3205-6c72-4bfd-9bca-57b4a9aa67f8	Animalia	Chordata	Testudines		Testudinidae	Gopherus	Gopherus agassizii		SPECIES	Gopherus agassizii (Cooper, 1861)	Gopherus agassizii		US	Rock Valley, W. of Mercury	Nevada	PRESENT	1	493fe050-055d-11d8-b84f-b8a03c50a862	36.683121	-116.2305565	13692.0										2441814	2441814	PRESERVED_SPECIMEN	LACM	Herps	61134	3073			CC0_1_0		D.R. Paulson		Native	2023-01-24T21:58:19.969Z		COORDINATE_ROUNDED;COORDINATE_REPROJECTED;CONTINENT_DERIVED_FROM_COORDINATES;COLLECTION_MATCH_FUZZY
657403800	7a25f7aa-03fb-4322-aaeb-66719e1a9527	c3ecd406-f7b6-408a-8af6-3bd61826adc0	Animalia	Chordata	Testudines		Testudinidae	Gopherus	Gopherus agassizii		SPECIES	Gopherus agassizii (Cooper, 1861)	Gopherus agassizii		US	Rock Valley, W. of Mercury	Nevada	PRESENT	1	493fe050-055d-11d8-b84f-b8a03c50a862	36.683121	-116.2305565	13692.0						1963-06-25T00:00:00	25	6	1963	2441814	2441814	PRESERVED_SPECIMEN	LACM	Herps	61133	2787			CC0_1_0		D.R. Paulson		Native	2023-01-24T21:57:52.795Z		COORDINATE_ROUNDED;COORDINATE_REPROJECTED;CONTINENT_DERIVED_FROM_COORDINATES;COLLECTION_MATCH_FUZZY
657395221	7a25f7aa-03fb-4322-aaeb-66719e1a9527	6565d6a9-d0cd-4b3d-997e-d0863bda3061	Animalia	Chordata	Testudines		Testudinidae	Gopherus	Gopherus agassizii		SPECIES	Gopherus agassizii (Cooper, 1861)	Gopherus agassizii		US	No specific locality	California	PRESENT	1	493fe050-055d-11d8-b84f-b8a03c50a862									1963-05-31T00:00:00	31	5	1963	2441814	2441814	PRESERVED_SPECIMEN	LACM	Herps	52732				CC0_1_0		Hardy		Native	2023-01-24T21:57:34.877Z		COLLECTION_MATCH_FUZZY
657350705	7a25f7aa-03fb-4322-aaeb-66719e1a9527	8256e4ea-dc44-446d-9a58-69c4e4036f4e	Animalia	Chordata	Testudines		Testudinidae	Gopherus	Gopherus agassizii		SPECIES	Gopherus agassizii (Cooper, 1861)	Gopherus agassizii		US	Antelope Valley?	California	PRESENT	1	493fe050-055d-11d8-b84f-b8a03c50a862									1948-03-18T00:00:00	18	3	1948	2441814	2441814	PRESERVED_SPECIMEN	LACM	Herps	8049	2303			CC0_1_0		FE Durham		Native	2023-01-24T21:58:25.746Z		COLLECTION_MATCH_FUZZY
657350704	7a25f7aa-03fb-4322-aaeb-66719e1a9527	a4e2e74b-78ba-473b-b11b-d7c976b90923	Animalia	Chordata	Testudines		Testudinidae	Gopherus	Gopherus agassizii		SPECIES	Gopherus agassizii (Cooper, 1861)	Gopherus agassizii		US	5 mi. E. California City	California	PRESENT	1	493fe050-055d-11d8-b84f-b8a03c50a862	35.1251467	-117.8967891	11277.0						1963-09-07T00:00:00	7	9	1963	2441814	2441814	PRESERVED_SPECIMEN	LACM	Herps	8048				CC0_1_0		AC Kluge		Native	2023-01-24T21:58:30.004Z		COORDINATE_ROUNDED;COORDINATE_REPROJECTED;CONTINENT_DERIVED_FROM_COORDINATES;COLLECTION_MATCH_FUZZY
621072046	9cd0014c-b7b1-4ed1-bef7-0225acfa4ef2	urn:catalog:SMNS:Herpetologie:7515	Animalia	Chordata	Testudines		Testudinidae	Gopherus	Gopherus agassizii		SPECIES	Gopherus agassizii (Cooper, 1861)	Gopherus agassizii		MX	Alamos , Sonora , Rancho Guirocoba, 50km SO Alamos	Sonora	PRESENT		99ea0c90-61e5-11dc-a64c-b8a03c50a862									1978-01-01T00:00:00			1978	2441814	2441814	PRESERVED_SPECIMEN	SMNS	Herpetologie	7515				CC_BY_NC_4_0		Hausmann, P.		Native	2023-01-25T07:55:58.599Z		COLLECTION_MATCH_NONE
621071876	9cd0014c-b7b1-4ed1-bef7-0225acfa4ef2	urn:catalog:SMNS:Herpetologie:7368	Animalia	Chordata	Testudines		Testudinidae	Gopherus	Gopherus agassizii		SPECIES	Gopherus agassizii (Cooper, 1861)	Gopherus agassizii		MX	Alamos	Sonora	PRESENT		99ea0c90-61e5-11dc-a64c-b8a03c50a862									1981-01-01T00:00:00			1981	2441814	2441814	PRESERVED_SPECIMEN	SMNS	Herpetologie	7368				CC_BY_NC_4_0		Hausmann, P.		Native	2023-01-25T07:55:58.683Z		COLLECTION_MATCH_NONE
621071875	9cd0014c-b7b1-4ed1-bef7-0225acfa4ef2	urn:catalog:SMNS:Herpetologie:7367	Animalia	Chordata	Testudines		Testudinidae	Gopherus	Gopherus agassizii		SPECIES	Gopherus agassizii (Cooper, 1861)	Gopherus agassizii		MX	Alamos , Sonora , Rancho Guirocoba, 50km SO Alamos	Sonora	PRESENT		99ea0c90-61e5-11dc-a64c-b8a03c50a862									1981-01-01T00:00:00			1981	2441814	2441814	PRESERVED_SPECIMEN	SMNS	Herpetologie	7367				CC_BY_NC_4_0		Hausmann, P.		Native	2023-01-25T07:55:58.684Z		COLLECTION_MATCH_NONE
621069681	9cd0014c-b7b1-4ed1-bef7-0225acfa4ef2	urn:catalog:SMNS:Herpetologie:4668	Animalia	Chordata	Testudines		Testudinidae	Gopherus	Gopherus agassizii		SPECIES	Gopherus agassizii (Cooper, 1861)	Gopherus agassizii					PRESENT		99ea0c90-61e5-11dc-a64c-b8a03c50a862													2441814	2441814	PRESERVED_SPECIMEN	SMNS	Herpetologie	4668				CC_BY_NC_4_0				Native	2023-01-25T07:55:58.460Z		COLLECTION_MATCH_NONE
621068952	9cd0014c-b7b1-4ed1-bef7-0225acfa4ef2	urn:catalog:SMNS:Herpetologie:4005	Animalia	Chordata	Testudines		Testudinidae	Gopherus	Gopherus agassizii		SPECIES	Gopherus agassizii (Cooper, 1861)	Gopherus agassizii					PRESENT		99ea0c90-61e5-11dc-a64c-b8a03c50a862													2441814	2441814	PRESERVED_SPECIMEN	SMNS	Herpetologie	4005				CC_BY_NC_4_0				Native	2023-01-25T07:55:57.929Z		COLLECTION_MATCH_NONE
621068650	9cd0014c-b7b1-4ed1-bef7-0225acfa4ef2	urn:catalog:SMNS:Herpetologie:3700	Animalia	Chordata	Testudines		Testudinidae	Gopherus	Gopherus agassizii		SPECIES	Gopherus agassizii (Cooper, 1861)	Gopherus agassizii					PRESENT		99ea0c90-61e5-11dc-a64c-b8a03c50a862													2441814	2441814	PRESERVED_SPECIMEN	SMNS	Herpetologie	3700				CC_BY_NC_4_0				Native	2023-01-25T07:55:58.649Z		COLLECTION_MATCH_NONE
620960291	49c45996-3726-468e-be35-eb37cb5b8e45	urn:catalog:MPM:H:4957	Animalia	Chordata	Testudines		Testudinidae	Gopherus	Gopherus agassizii		SPECIES	Gopherus agassizii (Cooper, 1861)	Gopherus agassizi		US	FT. IRWIN MILITARY RESERVATION	California	PRESENT		845f3630-812c-11de-86fe-b8a03c50a862									1970-12-01T00:00:00		12	1970	2441814	2441814	PRESERVED_SPECIMEN	MPM	H	4957	AFC 2			CC0_1_0		Czajka,A F		Native	2023-01-24T16:51:24.078Z		TAXON_MATCH_FUZZY;INSTITUTION_MATCH_FUZZY;INSTITUTION_COLLECTION_MISMATCH
620804588	c62f7574-d65a-4018-87a2-b96d6df5231b	urn:catalog:UNR:Herpetology:3141	Animalia	Chordata	Testudines		Testudinidae	Gopherus	Gopherus agassizii		SPECIES	Gopherus agassizii (Cooper, 1861)	Gopherus agassizii		US	1 mi SW Boulder City	Nevada	PRESENT	1	470365d0-812d-11de-86fe-b8a03c50a862	35.6166	-114.95							1952-01-31T00:00:00	31	1	1952	2441814	2441814	PRESERVED_SPECIMEN	UNR	Herpetology	3141				CC0_1_0		E. A. Carl		Native	2023-01-25T08:50:04.902Z		INSTITUTION_MATCH_FUZZY;COLLECTION_MATCH_FUZZY
609540182	8d88898d-a2c4-4616-a1fe-431b9c06b671	urn:catalog:UTA:UTA-R:10388	Animalia	Chordata	Testudines		Testudinidae	Gopherus	Gopherus agassizii		SPECIES	Gopherus agassizii (Cooper, 1861)	Gopherus agassizi			No locality data		PRESENT		d003dd60-94fa-11da-a99f-b8a03c50a862													2441814	2441814	PRESERVED_SPECIMEN	UTA	UTA-R	10388				CC0_1_0	http://creativecommons.org/publicdomain/zero/1.0	collector no.: UNK			2023-01-25T07:29:47.277Z		TAXON_MATCH_FUZZY;COLLECTION_MATCH_NONE;INSTITUTION_MATCH_FUZZY
609537768	8d88898d-a2c4-4616-a1fe-431b9c06b671	urn:catalog:UTA:UTA-R:7973	Animalia	Chordata	Testudines		Testudinidae	Gopherus	Gopherus agassizii		SPECIES	Gopherus agassizii (Cooper, 1861)	Gopherus agassizi			unknown		PRESENT		d003dd60-94fa-11da-a99f-b8a03c50a862													2441814	2441814	PRESERVED_SPECIMEN	UTA	UTA-R	7973				CC0_1_0	http://creativecommons.org/publicdomain/zero/1.0				2023-01-25T07:29:49.474Z		TAXON_MATCH_FUZZY;COLLECTION_MATCH_NONE;INSTITUTION_MATCH_FUZZY
56679694	847f5564-f762-11e1-a439-00145eb45e9a		Animalia	Chordata	Testudines		Testudinidae	Gopherus	Gopherus agassizii		SPECIES	Gopherus agassizii (Cooper, 1861)	Gopherus agassizi		MX		Sonora	PRESENT		4f48f140-38a5-11d9-8439-b8a03c50a862									1994-02-20T00:00:00	20	2	1994	2441814	2441814	PRESERVED_SPECIMEN	UNAM	MZFC-Herp	7526-1				CC_BY_NC_4_0		John Otley			2023-02-13T12:21:35.219Z		CONTINENT_DERIVED_FROM_COUNTRY;TAXON_MATCH_FUZZY;COLLECTION_MATCH_NONE;INSTITUTION_MATCH_FUZZY
56679375	847f5564-f762-11e1-a439-00145eb45e9a		Animalia	Chordata	Testudines		Testudinidae	Gopherus	Gopherus agassizii		SPECIES	Gopherus agassizii (Cooper, 1861)	Gopherus agassizi		MX			PRESENT		4f48f140-38a5-11d9-8439-b8a03c50a862													2441814	2441814	PRESERVED_SPECIMEN	UNAM	MZFC-Herp	5969-1				CC_BY_NC_4_0		No disponible			2023-02-13T12:21:34.637Z		CONTINENT_DERIVED_FROM_COUNTRY;RECORDED_DATE_INVALID;TAXON_MATCH_FUZZY;COLLECTION_MATCH_NONE;INSTITUTION_MATCH_FUZZY
56679171	847f5564-f762-11e1-a439-00145eb45e9a		Animalia	Chordata	Testudines		Testudinidae	Gopherus	Gopherus agassizii		SPECIES	Gopherus agassizii (Cooper, 1861)	Gopherus agassizi		MX			PRESENT		4f48f140-38a5-11d9-8439-b8a03c50a862													2441814	2441814	PRESERVED_SPECIMEN	UNAM	MZFC-Herp	5070-1				CC_BY_NC_4_0		No disponible			2023-02-13T12:21:34.280Z		CONTINENT_DERIVED_FROM_COUNTRY;RECORDED_DATE_INVALID;TAXON_MATCH_FUZZY;COLLECTION_MATCH_NONE;INSTITUTION_MATCH_FUZZY
56677903	847f5564-f762-11e1-a439-00145eb45e9a		Animalia	Chordata	Testudines		Testudinidae	Gopherus	Gopherus agassizii		SPECIES	Gopherus agassizii (Cooper, 1861)	Gopherus agassizi		MX		Sonora	PRESENT		4f48f140-38a5-11d9-8439-b8a03c50a862									2000-05-15T00:00:00	15	5	2000	2441814	2441814	PRESERVED_SPECIMEN	UNAM	MZFC-Herp	13894-1				CC_BY_NC_4_0		No disponible			2023-02-13T12:21:36.700Z		CONTINENT_DERIVED_FROM_COUNTRY;TAXON_MATCH_FUZZY;COLLECTION_MATCH_NONE;INSTITUTION_MATCH_FUZZY
543745243	cece4fc2-1fec-4bb5-a335-7252548e3f0b	urn:catalog:CAS:SUR:9700	Animalia	Chordata	Testudines		Testudinidae	Gopherus	Gopherus agassizii		SPECIES	Gopherus agassizii (Cooper, 1861)	Gopherus agassizii		US	Hwy 466, 9 mi W of Amargo City	California	PRESENT		66522820-055c-11d8-b84e-b8a03c50a862	35.0052174	-117.8080608	2829.23						1941-03-28T00:00:00	28	3	1941	2441814	2441814	PRESERVED_SPECIMEN	CAS	SUR	9700				CC0_1_0		M.H. Storey and D. Grant			2023-02-13T02:04:34.574Z	StillImage	COORDINATE_ROUNDED;COORDINATE_REPROJECTED
543745240	cece4fc2-1fec-4bb5-a335-7252548e3f0b	urn:catalog:CAS:SUR:9699	Animalia	Chordata	Testudines		Testudinidae	Gopherus	Gopherus agassizii		SPECIES	Gopherus agassizii (Cooper, 1861)	Gopherus agassizii		US	Chocolate Mtns, 18-20 mi E of Beal's Well, between Wiley's Well and Beal's Well	California	PRESENT		66522820-055c-11d8-b84e-b8a03c50a862	33.4865035	-115.1012838	6812.37						1941-03-26T00:00:00	26	3	1941	2441814	2441814	PRESERVED_SPECIMEN	CAS	SUR	9699				CC0_1_0		B.L. Wiggins			2023-02-13T02:04:58.062Z	StillImage	COORDINATE_ROUNDED;COORDINATE_REPROJECTED
543738643	cece4fc2-1fec-4bb5-a335-7252548e3f0b	urn:catalog:CAS:SUR:3760	Animalia	Chordata	Testudines		Testudinidae	Gopherus	Gopherus agassizii		SPECIES	Gopherus agassizii (Cooper, 1861)	Gopherus agassizii		US	region of San Bernardino, desert	California	PRESENT		66522820-055c-11d8-b84e-b8a03c50a862	34.9483403	-116.0175254	174198.96										2441814	2441814	PRESERVED_SPECIMEN	CAS	SUR	3760				CC0_1_0		S. Briggs			2023-02-13T02:04:34.130Z	StillImage	COORDINATE_ROUNDED;COORDINATE_REPROJECTED
543738641	cece4fc2-1fec-4bb5-a335-7252548e3f0b	urn:catalog:CAS:SUR:3759	Animalia	Chordata	Testudines		Testudinidae	Gopherus	Gopherus agassizii		SPECIES	Gopherus agassizii (Cooper, 1861)	Gopherus agassizii		US	region of San Bernardino, desert	California	PRESENT		66522820-055c-11d8-b84e-b8a03c50a862	34.9483403	-116.0175254	174198.96										2441814	2441814	PRESERVED_SPECIMEN	CAS	SUR	3759				CC0_1_0		S. Briggs			2023-02-13T02:04:34.597Z	StillImage	COORDINATE_ROUNDED;COORDINATE_REPROJECTED
543738640	cece4fc2-1fec-4bb5-a335-7252548e3f0b	urn:catalog:CAS:SUR:3758	Animalia	Chordata	Testudines		Testudinidae	Gopherus	Gopherus agassizii		SPECIES	Gopherus agassizii (Cooper, 1861)	Gopherus agassizii		US	region of San Bernardino, desert	California	PRESENT		66522820-055c-11d8-b84e-b8a03c50a862	34.9483403	-116.0175254	174198.96										2441814	2441814	PRESERVED_SPECIMEN	CAS	SUR	3758		J.M. Savage	1950-01-01T00:00:00	CC0_1_0		S. Briggs			2023-02-13T02:04:34.619Z	StillImage	COORDINATE_ROUNDED;COORDINATE_REPROJECTED
543729215	cece4fc2-1fec-4bb5-a335-7252548e3f0b	urn:catalog:CAS:SUR:21374	Animalia	Chordata	Testudines		Testudinidae	Gopherus	Gopherus agassizii		SPECIES	Gopherus agassizii (Cooper, 1861)	Gopherus agassizii		US	Red Mtn area, 3 mi ESE of Atolia on dirt road	California	PRESENT		66522820-055c-11d8-b84e-b8a03c50a862	35.308917	-117.56035							1956-05-04T00:00:00	4	5	1956	2441814	2441814	PRESERVED_SPECIMEN	CAS	SUR	21374		B.H. Banta		CC0_1_0		R. Robertson			2023-02-13T02:05:00.226Z	StillImage	COORDINATE_ROUNDED;GEODETIC_DATUM_ASSUMED_WGS84
543729056	cece4fc2-1fec-4bb5-a335-7252548e3f0b	urn:catalog:CAS:SUR:21230	Animalia	Chordata	Testudines		Testudinidae	Gopherus	Gopherus agassizii		SPECIES	Gopherus agassizii (Cooper, 1861)	Gopherus agassizii		US	U.S. Hwy 95, 5 mi S of Searchlight	Nevada	PRESENT		66522820-055c-11d8-b84e-b8a03c50a862	35.390203	-114.9006			868.68				1955-05-19T00:00:00	19	5	1955	2441814	2441814	PRESERVED_SPECIMEN	CAS	SUR	21230	BHB-55-187			CC0_1_0		B.H. Banta			2023-02-13T02:04:38.987Z	StillImage	COORDINATE_ROUNDED
543729054	cece4fc2-1fec-4bb5-a335-7252548e3f0b	urn:catalog:CAS:SUR:21229	Animalia	Chordata	Testudines		Testudinidae	Gopherus	Gopherus agassizii		SPECIES	Gopherus agassizii (Cooper, 1861)	Gopherus agassizii		US	Pahrump Valley, along Nevada Hwy 16 [= Hwy 160], 2.6 mi SE of Pahrump Ranch	Nevada	PRESENT		66522820-055c-11d8-b84e-b8a03c50a862	36.182121	-115.951599			853.44				1955-05-18T00:00:00	18	5	1955	2441814	2441814	PRESERVED_SPECIMEN	CAS	SUR	21229	BHB-55-181			CC0_1_0		B.H. Banta			2023-02-13T02:04:39.655Z	StillImage	COORDINATE_ROUNDED;GEODETIC_DATUM_ASSUMED_WGS84
543729053	cece4fc2-1fec-4bb5-a335-7252548e3f0b	urn:catalog:CAS:SUR:21228	Animalia	Chordata	Testudines		Testudinidae	Gopherus	Gopherus agassizii		SPECIES	Gopherus agassizii (Cooper, 1861)	Gopherus agassizii		US	Pahrump Valley, along Nevada Hwy 16 [= Hwy 160], 2.6 mi SE of Pahrump Ranch	Nevada	PRESENT		66522820-055c-11d8-b84e-b8a03c50a862	36.182121	-115.951599			853.44				1955-05-18T00:00:00	18	5	1955	2441814	2441814	PRESERVED_SPECIMEN	CAS	SUR	21228	BHB-55-182			CC0_1_0		B.H. Banta			2023-02-13T02:04:38.402Z	StillImage	COORDINATE_ROUNDED;GEODETIC_DATUM_ASSUMED_WGS84
543729052	cece4fc2-1fec-4bb5-a335-7252548e3f0b	urn:catalog:CAS:SUR:21227	Animalia	Chordata	Testudines		Testudinidae	Gopherus	Gopherus agassizii		SPECIES	Gopherus agassizii (Cooper, 1861)	Gopherus agassizii		US	W side of US Hwy 95, 16.4 mi S of Railroad Pass	Nevada	PRESENT		66522820-055c-11d8-b84e-b8a03c50a862	35.736353	-114.957147			647.7				1955-05-12T00:00:00	12	5	1955	2441814	2441814	PRESERVED_SPECIMEN	CAS	SUR	21227	BHB-55-109			CC0_1_0		B.H. Banta			2023-02-13T02:04:39.235Z	StillImage	COORDINATE_ROUNDED
543729051	cece4fc2-1fec-4bb5-a335-7252548e3f0b	urn:catalog:CAS:SUR:21226	Animalia	Chordata	Testudines		Testudinidae	Gopherus	Gopherus agassizii		SPECIES	Gopherus agassizii (Cooper, 1861)	Gopherus agassizii		US	U.S. Hwy 95, 15.2 mi S of Searchlight	Nevada	PRESENT		66522820-055c-11d8-b84e-b8a03c50a862	35.249669	-114.866619			883.92				1955-05-11T00:00:00	11	5	1955	2441814	2441814	PRESERVED_SPECIMEN	CAS	SUR	21226	BHB-55-99			CC0_1_0		B.H. Banta			2023-02-13T02:04:38.375Z	StillImage	COORDINATE_ROUNDED
543729050	cece4fc2-1fec-4bb5-a335-7252548e3f0b	urn:catalog:CAS:SUR:21225	Animalia	Chordata	Testudines		Testudinidae	Gopherus	Gopherus agassizii		SPECIES	Gopherus agassizii (Cooper, 1861)	Gopherus agassizii		US	U.S. Hwy 95, 2.1 mi S of Searchlight	Nevada	PRESENT		66522820-055c-11d8-b84e-b8a03c50a862	35.435619	-114.911392			952.5				1955-05-11T00:00:00	11	5	1955	2441814	2441814	PRESERVED_SPECIMEN	CAS	SUR	21225	BHB-55-100			CC0_1_0		B.H. Banta			2023-02-13T02:04:38.402Z	StillImage	COORDINATE_ROUNDED
543729049	cece4fc2-1fec-4bb5-a335-7252548e3f0b	urn:catalog:CAS:SUR:21224	Animalia	Chordata	Testudines		Testudinidae	Gopherus	Gopherus agassizii		SPECIES	Gopherus agassizii (Cooper, 1861)	Gopherus agassizii		US	Hwy 163, 1.9 mi E of Hwy 95	Nevada	PRESENT		66522820-055c-11d8-b84e-b8a03c50a862	35.185167	-114.820453			853.44				1955-05-07T00:00:00	7	5	1955	2441814	2441814	PRESERVED_SPECIMEN	CAS	SUR	21224	BHB-55-46			CC0_1_0		B.H. Banta			2023-02-13T02:04:37.603Z	StillImage	COORDINATE_ROUNDED
543729048	cece4fc2-1fec-4bb5-a335-7252548e3f0b	urn:catalog:CAS:SUR:21223	Animalia	Chordata	Testudines		Testudinidae	Gopherus	Gopherus agassizii		SPECIES	Gopherus agassizii (Cooper, 1861)	Gopherus agassizii		US	8.4 mi E of Hwy 95 on Hwy 163, 3.2 mi S on dirt rd	Nevada	PRESENT		66522820-055c-11d8-b84e-b8a03c50a862	35.130669	-114.709675							1955-05-06T00:00:00	6	5	1955	2441814	2441814	PRESERVED_SPECIMEN	CAS	SUR	21223	BHB-55-43			CC0_1_0		B.H. Banta			2023-02-13T02:04:59.653Z	StillImage	COORDINATE_ROUNDED
543729047	cece4fc2-1fec-4bb5-a335-7252548e3f0b	urn:catalog:CAS:SUR:21222	Animalia	Chordata	Testudines		Testudinidae	Gopherus	Gopherus agassizii		SPECIES	Gopherus agassizii (Cooper, 1861)	Gopherus agassizii		US	5.7 mi W of W side of Colorado River (opposite of Fort Mohave)	Nevada	PRESENT		66522820-055c-11d8-b84e-b8a03c50a862	35.100625	-114.706369			457.2				1955-05-06T00:00:00	6	5	1955	2441814	2441814	PRESERVED_SPECIMEN	CAS	SUR	21222	BHB-55-31			CC0_1_0		B.H. Banta			2023-02-13T02:05:00.395Z	StillImage	COORDINATE_ROUNDED
543729046	cece4fc2-1fec-4bb5-a335-7252548e3f0b	urn:catalog:CAS:SUR:21221	Animalia	Chordata	Testudines		Testudinidae	Gopherus	Gopherus agassizii		SPECIES	Gopherus agassizii (Cooper, 1861)	Gopherus agassizii		US	Newberry Mtns, Christmas Tree Pass Rd, 1.4 mi N of Nevada Hwy 77 [= Hwy 163]	Nevada	PRESENT		66522820-055c-11d8-b84e-b8a03c50a862	35.219353	-114.676944			701.04				1955-05-05T00:00:00	5	5	1955	2441814	2441814	PRESERVED_SPECIMEN	CAS	SUR	21221	BHB-55-15	B.H. Banta		CC0_1_0		B.H. Banta			2023-02-13T02:04:59.907Z	StillImage	COORDINATE_ROUNDED
543729045	cece4fc2-1fec-4bb5-a335-7252548e3f0b	urn:catalog:CAS:SUR:21220	Animalia	Chordata	Testudines		Testudinidae	Gopherus	Gopherus agassizii		SPECIES	Gopherus agassizii (Cooper, 1861)	Gopherus agassizii		US	8 mi N of Nevada Hwy 77 [Hwy 163], 5 mi E of US Hwy 95 on power line rd	Nevada	PRESENT		66522820-055c-11d8-b84e-b8a03c50a862	35.316375	-114.793253							1955-05-02T00:00:00	2	5	1955	2441814	2441814	PRESERVED_SPECIMEN	CAS	SUR	21220	BHB-55-6			CC0_1_0		B.H. Banta			2023-02-13T02:05:00.222Z	StillImage	COORDINATE_ROUNDED
543720415	cece4fc2-1fec-4bb5-a335-7252548e3f0b	urn:catalog:CAS:SUR:13454	Animalia	Chordata	Testudines		Testudinidae	Gopherus	Gopherus agassizii		SPECIES	Gopherus agassizii (Cooper, 1861)	Gopherus agassizii		US	Joshua Tree National Monument	California	PRESENT		66522820-055c-11d8-b84e-b8a03c50a862	34.0553381	-116.2292496	21140.39						1951-06-02T00:00:00	2	6	1951	2441814	2441814	PRESERVED_SPECIMEN	CAS	SUR	13454				CC0_1_0		Myers' Herp. Class: Beymer, Magarian and Manwell			2023-02-13T02:04:59.807Z	StillImage	COORDINATE_ROUNDED;COORDINATE_REPROJECTED
543720414	cece4fc2-1fec-4bb5-a335-7252548e3f0b	urn:catalog:CAS:SUR:13453	Animalia	Chordata	Testudines		Testudinidae	Gopherus	Gopherus agassizii		SPECIES	Gopherus agassizii (Cooper, 1861)	Gopherus agassizii		US	1 mi NW of Rosamond	California	PRESENT		66522820-055c-11d8-b84e-b8a03c50a862	34.8708634	-118.178658	2999.82						1951-05-31T00:00:00	31	5	1951	2441814	2441814	PRESERVED_SPECIMEN	CAS	SUR	13453				CC0_1_0		Myers' Herp. Class: Beymer, Magarian and Manwell			2023-02-13T02:05:00.833Z	StillImage	COORDINATE_ROUNDED;COORDINATE_REPROJECTED
543720122	cece4fc2-1fec-4bb5-a335-7252548e3f0b	urn:catalog:CAS:SUR:13190	Animalia	Chordata	Testudines		Testudinidae	Gopherus	Gopherus agassizii		SPECIES	Gopherus agassizii (Cooper, 1861)	Gopherus agassizii		MX	SE coast of Id.	Sonora	PRESENT		66522820-055c-11d8-b84e-b8a03c50a862	28.990165	-112.3404613							1950-07-24T00:00:00	24	7	1950	2441814	2441814	PRESERVED_SPECIMEN	CAS	SUR	13190		J.M. Savage	1951-01-01T00:00:00	CC0_1_0		J.P. Figg-Hoblyn, J. Lamont and J.M. Savage			2023-02-13T02:04:59.982Z	StillImage	COORDINATE_REPROJECTED
543720120	cece4fc2-1fec-4bb5-a335-7252548e3f0b	urn:catalog:CAS:SUR:13189	Animalia	Chordata	Testudines		Testudinidae	Gopherus	Gopherus agassizii		SPECIES	Gopherus agassizii (Cooper, 1861)	Gopherus agassizii		MX	0.5 mi W of Moctezuma	Sonora	PRESENT		66522820-055c-11d8-b84e-b8a03c50a862	29.801861	-109.686611							1950-08-27T00:00:00	27	8	1950	2441814	2441814	PRESERVED_SPECIMEN	CAS	SUR	13189		J.M. Savage	1951-01-01T00:00:00	CC0_1_0		J.P. Figg-Hoblyn, J. Lamont and J.M. Savage			2023-02-13T02:05:00.848Z	StillImage	COORDINATE_ROUNDED
543720119	cece4fc2-1fec-4bb5-a335-7252548e3f0b	urn:catalog:CAS:SUR:13188	Animalia	Chordata	Testudines		Testudinidae	Gopherus	Gopherus agassizii		SPECIES	Gopherus agassizii (Cooper, 1861)	Gopherus agassizii		MX	2 mi WSW of Moctezuma	Sonora	PRESENT		66522820-055c-11d8-b84e-b8a03c50a862	29.784139	-109.693528							1950-08-27T00:00:00	27	8	1950	2441814	2441814	PRESERVED_SPECIMEN	CAS	SUR	13188		J.M. Savage	1951-01-01T00:00:00	CC0_1_0		J.P. Figg-Hoblyn, J. Lamont and J.M. Savage			2023-02-13T02:04:59.036Z	StillImage	COORDINATE_ROUNDED
543661010	cece4fc2-1fec-4bb5-a335-7252548e3f0b	urn:catalog:CAS:HERP:7185	Animalia	Chordata	Testudines		Testudinidae	Gopherus	Gopherus agassizii		SPECIES	Gopherus agassizii (Cooper, 1861)	Gopherus agassizii		US	Fort Yuma	California	PRESENT		66522820-055c-11d8-b84e-b8a03c50a862	32.758333	-114.633333							1905-04-04T00:00:00	4	4	1905	2441814	2441814	PRESERVED_SPECIMEN	CAS	HERP	7185	55			CC0_1_0		J.A. Ketcherside			2023-02-13T02:04:35.080Z	StillImage	COORDINATE_ROUNDED;GEODETIC_DATUM_ASSUMED_WGS84
543660533	cece4fc2-1fec-4bb5-a335-7252548e3f0b	urn:catalog:CAS:HERP:7142	Animalia	Chordata	Testudines		Testudinidae	Gopherus	Gopherus agassizii		SPECIES	Gopherus agassizii (Cooper, 1861)	Gopherus agassizii		US	Yuma, Territorial Prison	Arizona	PRESENT		66522820-055c-11d8-b84e-b8a03c50a862	32.727222	-114.614722							1905-03-11T00:00:00	11	3	1905	2441814	2441814	PRESERVED_SPECIMEN	CAS	HERP	7142	12			CC0_1_0		J.I. Carlson			2023-02-13T02:04:35.465Z	StillImage	COORDINATE_ROUNDED
543660522	cece4fc2-1fec-4bb5-a335-7252548e3f0b	urn:catalog:CAS:HERP:7141	Animalia	Chordata	Testudines		Testudinidae	Gopherus	Gopherus agassizii		SPECIES	Gopherus agassizii (Cooper, 1861)	Gopherus agassizii		US	Yuma, Territorial Prison	Arizona	PRESENT		66522820-055c-11d8-b84e-b8a03c50a862	32.727222	-114.614722							1905-03-11T00:00:00	11	3	1905	2441814	2441814	PRESERVED_SPECIMEN	CAS	HERP	7141	11			CC0_1_0		J.I. Carlson			2023-02-13T02:04:58.362Z	StillImage	COORDINATE_ROUNDED
543641389	cece4fc2-1fec-4bb5-a335-7252548e3f0b	urn:catalog:CAS:HERP:54190	Animalia	Chordata	Testudines		Testudinidae	Gopherus	Gopherus agassizii		SPECIES	Gopherus agassizii (Cooper, 1861)	Gopherus agassizii		US	Saint George	Utah	PRESENT		66522820-055c-11d8-b84e-b8a03c50a862	37.105	-113.576667							1921-07-22T00:00:00	22	7	1921	2441814	2441814	PRESERVED_SPECIMEN	CAS	HERP	54190				CC0_1_0		B.C. Cain			2023-02-13T02:05:02.556Z	StillImage	COORDINATE_ROUNDED;GEODETIC_DATUM_ASSUMED_WGS84
543640524	cece4fc2-1fec-4bb5-a335-7252548e3f0b	urn:catalog:CAS:HERP:53411	Animalia	Chordata	Testudines		Testudinidae	Gopherus	Gopherus agassizii		SPECIES	Gopherus agassizii (Cooper, 1861)	Gopherus agassizii		MX	San Pedro Bay	Sonora	PRESENT		66522820-055c-11d8-b84e-b8a03c50a862	29.1801661	-110.8804285							1921-07-07T00:00:00	7	7	1921	2441814	2441814	PRESERVED_SPECIMEN	CAS	HERP	53411				CC0_1_0		J.R. Slevin			2023-02-13T02:04:41.272Z	StillImage	COORDINATE_REPROJECTED
543640468	cece4fc2-1fec-4bb5-a335-7252548e3f0b	urn:catalog:CAS:HERP:53361	Animalia	Chordata	Testudines		Testudinidae	Gopherus	Gopherus agassizii		SPECIES	Gopherus agassizii (Cooper, 1861)	Gopherus agassizii		MX		Sonora	PRESENT		66522820-055c-11d8-b84e-b8a03c50a862	28.9834983	-112.3337941							1921-07-05T00:00:00	5	7	1921	2441814	2441814	PRESERVED_SPECIMEN	CAS	HERP	53361				CC0_1_0		J.R. Slevin			2023-02-13T02:05:01.264Z	StillImage	COORDINATE_REPROJECTED
543640467	cece4fc2-1fec-4bb5-a335-7252548e3f0b	urn:catalog:CAS:HERP:53360	Animalia	Chordata	Testudines		Testudinidae	Gopherus	Gopherus agassizii		SPECIES	Gopherus agassizii (Cooper, 1861)	Gopherus agassizii		MX		Sonora	PRESENT		66522820-055c-11d8-b84e-b8a03c50a862	28.9834983	-112.3337941							1921-07-05T00:00:00	5	7	1921	2441814	2441814	PRESERVED_SPECIMEN	CAS	HERP	53360				CC0_1_0		J.R. Slevin			2023-02-13T02:05:01.532Z	StillImage	COORDINATE_REPROJECTED
543637291	cece4fc2-1fec-4bb5-a335-7252548e3f0b	urn:catalog:CAS:HERP:50501	Animalia	Chordata	Testudines		Testudinidae	Gopherus	Gopherus agassizii		SPECIES	Gopherus agassizii (Cooper, 1861)	Gopherus agassizii		US	Tucson	Arizona	PRESENT		66522820-055c-11d8-b84e-b8a03c50a862	32.239167	-110.919444							1920-05-26T00:00:00	26	5	1920	2441814	2441814	PRESERVED_SPECIMEN	CAS	HERP	50501				CC0_1_0		J.R. Slevin			2023-02-13T02:04:41.207Z	StillImage	COORDINATE_ROUNDED
543635894	cece4fc2-1fec-4bb5-a335-7252548e3f0b	urn:catalog:CAS:HERP:49245	Animalia	Chordata	Testudines		Testudinidae	Gopherus	Gopherus agassizii		SPECIES	Gopherus agassizii (Cooper, 1861)	Gopherus agassizii		US	Barstow	California	PRESENT		66522820-055c-11d8-b84e-b8a03c50a862	34.898611	-117.021944							1917-06-01T00:00:00		6	1917	2441814	2441814	PRESERVED_SPECIMEN	CAS	HERP	49245		J.V. Vindum	1985-07-01T00:00:00	CC0_1_0		J.R. Slevin			2023-02-13T02:04:41.151Z	StillImage	COORDINATE_ROUNDED;GEODETIC_DATUM_ASSUMED_WGS84
543634177	cece4fc2-1fec-4bb5-a335-7252548e3f0b	urn:catalog:CAS:HERP:4770	Animalia	Chordata	Testudines		Testudinidae	Gopherus	Gopherus agassizii		SPECIES	Gopherus agassizii (Cooper, 1861)	Gopherus agassizii					PRESENT		66522820-055c-11d8-b84e-b8a03c50a862													2441814	2441814	PRESERVED_SPECIMEN	CAS	HERP	4770				CC0_1_0					2023-02-13T02:04:35.327Z	StillImage
543634165	cece4fc2-1fec-4bb5-a335-7252548e3f0b	urn:catalog:CAS:HERP:4769	Animalia	Chordata	Testudines		Testudinidae	Gopherus	Gopherus agassizii		SPECIES	Gopherus agassizii (Cooper, 1861)	Gopherus agassizii					PRESENT		66522820-055c-11d8-b84e-b8a03c50a862													2441814	2441814	PRESERVED_SPECIMEN	CAS	HERP	4769				CC0_1_0					2023-02-13T02:04:35.328Z	StillImage
543634154	cece4fc2-1fec-4bb5-a335-7252548e3f0b	urn:catalog:CAS:HERP:4768	Animalia	Chordata	Testudines		Testudinidae	Gopherus	Gopherus agassizii		SPECIES	Gopherus agassizii (Cooper, 1861)	Gopherus agassizii		US		California	PRESENT		66522820-055c-11d8-b84e-b8a03c50a862													2441814	2441814	PRESERVED_SPECIMEN	CAS	HERP	4768				CC0_1_0		C. Kuller?			2023-02-13T02:04:35.326Z	StillImage
543633930	cece4fc2-1fec-4bb5-a335-7252548e3f0b	urn:catalog:CAS:HERP:47478	Animalia	Chordata	Testudines		Testudinidae	Gopherus	Gopherus agassizii		SPECIES	Gopherus agassizii (Cooper, 1861)	Gopherus agassizii		US	Barstow	California	PRESENT		66522820-055c-11d8-b84e-b8a03c50a862	34.898611	-117.021944											2441814	2441814	PRESERVED_SPECIMEN	CAS	HERP	47478				CC0_1_0		J.R. Slevin			2023-02-13T02:05:00.895Z	StillImage	COORDINATE_ROUNDED;GEODETIC_DATUM_ASSUMED_WGS84
543633929	cece4fc2-1fec-4bb5-a335-7252548e3f0b	urn:catalog:CAS:HERP:47477	Animalia	Chordata	Testudines		Testudinidae	Gopherus	Gopherus agassizii		SPECIES	Gopherus agassizii (Cooper, 1861)	Gopherus agassizii		US	Barstow	California	PRESENT		66522820-055c-11d8-b84e-b8a03c50a862	34.898611	-117.021944											2441814	2441814	PRESERVED_SPECIMEN	CAS	HERP	47477				CC0_1_0		J.R. Slevin			2023-02-13T02:05:02.032Z	StillImage	COORDINATE_ROUNDED;GEODETIC_DATUM_ASSUMED_WGS84
543633928	cece4fc2-1fec-4bb5-a335-7252548e3f0b	urn:catalog:CAS:HERP:47476	Animalia	Chordata	Testudines		Testudinidae	Gopherus	Gopherus agassizii		SPECIES	Gopherus agassizii (Cooper, 1861)	Gopherus agassizii		US	Barstow	California	PRESENT		66522820-055c-11d8-b84e-b8a03c50a862	34.898611	-117.021944											2441814	2441814	PRESERVED_SPECIMEN	CAS	HERP	47476				CC0_1_0		J.R. Slevin			2023-02-13T02:05:01.117Z	StillImage	COORDINATE_ROUNDED;GEODETIC_DATUM_ASSUMED_WGS84
543633927	cece4fc2-1fec-4bb5-a335-7252548e3f0b	urn:catalog:CAS:HERP:47475	Animalia	Chordata	Testudines		Testudinidae	Gopherus	Gopherus agassizii		SPECIES	Gopherus agassizii (Cooper, 1861)	Gopherus agassizii		US	Barstow	California	PRESENT		66522820-055c-11d8-b84e-b8a03c50a862	34.898611	-117.021944											2441814	2441814	PRESERVED_SPECIMEN	CAS	HERP	47475				CC0_1_0		J.R. Slevin			2023-02-13T02:05:01.368Z	StillImage	COORDINATE_ROUNDED;GEODETIC_DATUM_ASSUMED_WGS84
543633926	cece4fc2-1fec-4bb5-a335-7252548e3f0b	urn:catalog:CAS:HERP:47474	Animalia	Chordata	Testudines		Testudinidae	Gopherus	Gopherus agassizii		SPECIES	Gopherus agassizii (Cooper, 1861)	Gopherus agassizii		US	Barstow	California	PRESENT		66522820-055c-11d8-b84e-b8a03c50a862	34.898611	-117.021944											2441814	2441814	PRESERVED_SPECIMEN	CAS	HERP	47474				CC0_1_0		J.R. Slevin			2023-02-13T02:05:03.005Z	StillImage	COORDINATE_ROUNDED;GEODETIC_DATUM_ASSUMED_WGS84
543633925	cece4fc2-1fec-4bb5-a335-7252548e3f0b	urn:catalog:CAS:HERP:47473	Animalia	Chordata	Testudines		Testudinidae	Gopherus	Gopherus agassizii		SPECIES	Gopherus agassizii (Cooper, 1861)	Gopherus agassizii		US	Barstow	California	PRESENT		66522820-055c-11d8-b84e-b8a03c50a862	34.898611	-117.021944											2441814	2441814	PRESERVED_SPECIMEN	CAS	HERP	47473				CC0_1_0		J.R. Slevin			2023-02-13T02:05:01.933Z	StillImage	COORDINATE_ROUNDED;GEODETIC_DATUM_ASSUMED_WGS84
543633924	cece4fc2-1fec-4bb5-a335-7252548e3f0b	urn:catalog:CAS:HERP:47472	Animalia	Chordata	Testudines		Testudinidae	Gopherus	Gopherus agassizii		SPECIES	Gopherus agassizii (Cooper, 1861)	Gopherus agassizii		US	Barstow	California	PRESENT		66522820-055c-11d8-b84e-b8a03c50a862	34.898611	-117.021944											2441814	2441814	PRESERVED_SPECIMEN	CAS	HERP	47472				CC0_1_0		J.R. Slevin			2023-02-13T02:05:01.910Z	StillImage	COORDINATE_ROUNDED;GEODETIC_DATUM_ASSUMED_WGS84
543624196	cece4fc2-1fec-4bb5-a335-7252548e3f0b	urn:catalog:CAS:HERP:38717	Animalia	Chordata	Testudines		Testudinidae	Gopherus	Gopherus agassizii		SPECIES	Gopherus agassizii (Cooper, 1861)	Gopherus agassizii		US	Barstow	California	PRESENT		66522820-055c-11d8-b84e-b8a03c50a862	34.898611	-117.021944							1913-04-01T00:00:00		4	1913	2441814	2441814	PRESERVED_SPECIMEN	CAS	HERP	38717				CC0_1_0		J.R. Slevin			2023-02-13T02:04:40.820Z	StillImage	COORDINATE_ROUNDED;GEODETIC_DATUM_ASSUMED_WGS84
543624195	cece4fc2-1fec-4bb5-a335-7252548e3f0b	urn:catalog:CAS:HERP:38716	Animalia	Chordata	Testudines		Testudinidae	Gopherus	Gopherus agassizii		SPECIES	Gopherus agassizii (Cooper, 1861)	Gopherus agassizii		US	Barstow	California	PRESENT		66522820-055c-11d8-b84e-b8a03c50a862	34.898611	-117.021944							1913-04-01T00:00:00		4	1913	2441814	2441814	PRESERVED_SPECIMEN	CAS	HERP	38716				CC0_1_0		J.R. Slevin			2023-02-13T02:04:40.471Z	StillImage	COORDINATE_ROUNDED;GEODETIC_DATUM_ASSUMED_WGS84
543624194	cece4fc2-1fec-4bb5-a335-7252548e3f0b	urn:catalog:CAS:HERP:38715	Animalia	Chordata	Testudines		Testudinidae	Gopherus	Gopherus agassizii		SPECIES	Gopherus agassizii (Cooper, 1861)	Gopherus agassizii		US	Barstow	California	PRESENT		66522820-055c-11d8-b84e-b8a03c50a862	34.898611	-117.021944							1913-04-01T00:00:00		4	1913	2441814	2441814	PRESERVED_SPECIMEN	CAS	HERP	38715				CC0_1_0		J.R. Slevin			2023-02-13T02:04:40.475Z	StillImage	COORDINATE_ROUNDED;GEODETIC_DATUM_ASSUMED_WGS84
543624193	cece4fc2-1fec-4bb5-a335-7252548e3f0b	urn:catalog:CAS:HERP:38714	Animalia	Chordata	Testudines		Testudinidae	Gopherus	Gopherus agassizii		SPECIES	Gopherus agassizii (Cooper, 1861)	Gopherus agassizii		US	Barstow	California	PRESENT		66522820-055c-11d8-b84e-b8a03c50a862	34.898611	-117.021944							1913-04-01T00:00:00		4	1913	2441814	2441814	PRESERVED_SPECIMEN	CAS	HERP	38714				CC0_1_0		J.R. Slevin			2023-02-13T02:04:40.471Z	StillImage	COORDINATE_ROUNDED;GEODETIC_DATUM_ASSUMED_WGS84
543620844	cece4fc2-1fec-4bb5-a335-7252548e3f0b	urn:catalog:CAS:HERP:3570	Animalia	Chordata	Testudines		Testudinidae	Gopherus	Gopherus agassizii		SPECIES	Gopherus agassizii (Cooper, 1861)	Gopherus agassizii					PRESENT		66522820-055c-11d8-b84e-b8a03c50a862													2441814	2441814	PRESERVED_SPECIMEN	CAS	HERP	3570				CC0_1_0					2023-02-13T02:04:59.729Z	StillImage
543620832	cece4fc2-1fec-4bb5-a335-7252548e3f0b	urn:catalog:CAS:HERP:3569	Animalia	Chordata	Testudines		Testudinidae	Gopherus	Gopherus agassizii		SPECIES	Gopherus agassizii (Cooper, 1861)	Gopherus agassizii					PRESENT		66522820-055c-11d8-b84e-b8a03c50a862													2441814	2441814	PRESERVED_SPECIMEN	CAS	HERP	3569	3063			CC0_1_0					2023-02-13T02:04:34.893Z	StillImage
543620821	cece4fc2-1fec-4bb5-a335-7252548e3f0b	urn:catalog:CAS:HERP:3568	Animalia	Chordata	Testudines		Testudinidae	Gopherus	Gopherus agassizii		SPECIES	Gopherus agassizii (Cooper, 1861)	Gopherus agassizii		US	Mojave Desert, Crater Summit	California	PRESENT		66522820-055c-11d8-b84e-b8a03c50a862													2441814	2441814	PRESERVED_SPECIMEN	CAS	HERP	3568	1251			CC0_1_0		O.T. Baron			2023-02-13T02:04:34.885Z	StillImage
543620810	cece4fc2-1fec-4bb5-a335-7252548e3f0b	urn:catalog:CAS:HERP:3567	Animalia	Chordata	Testudines		Testudinidae	Gopherus	Gopherus agassizii		SPECIES	Gopherus agassizii (Cooper, 1861)	Gopherus agassizii		US		Arizona	PRESENT		66522820-055c-11d8-b84e-b8a03c50a862													2441814	2441814	PRESERVED_SPECIMEN	CAS	HERP	3567	1837			CC0_1_0		J.G. Cooper			2023-02-13T02:04:34.933Z	StillImage
543618808	cece4fc2-1fec-4bb5-a335-7252548e3f0b	urn:catalog:CAS:HERP:33868	Animalia	Chordata	Testudines		Testudinidae	Gopherus	Gopherus agassizii		SPECIES	Gopherus agassizii (Cooper, 1861)	Gopherus agassizii		US	Tucson	Arizona	PRESENT		66522820-055c-11d8-b84e-b8a03c50a862	32.239167	-110.919444							1912-12-24T00:00:00	24	12	1912	2441814	2441814	PRESERVED_SPECIMEN	CAS	HERP	33868				CC0_1_0		H. Brown			2023-02-13T02:04:40.268Z	StillImage	COORDINATE_ROUNDED
543618214	cece4fc2-1fec-4bb5-a335-7252548e3f0b	urn:catalog:CAS:HERP:33332	Animalia	Chordata	Testudines		Testudinidae	Gopherus	Gopherus agassizii		SPECIES	Gopherus agassizii (Cooper, 1861)	Gopherus agassizii		US	Mecca	California	PRESENT		66522820-055c-11d8-b84e-b8a03c50a862	33.571667	-116.076389							1912-06-24T00:00:00	24	6	1912	2441814	2441814	PRESERVED_SPECIMEN	CAS	HERP	33332				CC0_1_0		P.J. Fair			2023-02-13T02:04:40.253Z	StillImage	COORDINATE_ROUNDED;GEODETIC_DATUM_ASSUMED_WGS84
543555182	cece4fc2-1fec-4bb5-a335-7252548e3f0b	urn:catalog:CAS:HERP:202628	Animalia	Chordata	Testudines		Testudinidae	Gopherus	Gopherus agassizii		SPECIES	Gopherus agassizii (Cooper, 1861)	Gopherus agassizii		US	lower dunes vic of Kelso Station, 34 58 53.3 N, 115 39 07.3 W	California	PRESENT		66522820-055c-11d8-b84e-b8a03c50a862	34.981472	-115.652028			450.0				1996-05-18T00:00:00	18	5	1996	2441814	2441814	PRESERVED_SPECIMEN	CAS	HERP	202628	JAG-96-18	J.A. Gauthier	1996-05-18T00:00:00	CC0_1_0		J.A. Gauthier			2023-02-13T02:04:51.261Z		COORDINATE_ROUNDED;GEODETIC_DATUM_ASSUMED_WGS84
543547345	cece4fc2-1fec-4bb5-a335-7252548e3f0b	urn:catalog:CAS:HERP:195576	Animalia	Chordata	Testudines		Testudinidae	Gopherus	Gopherus agassizii		SPECIES	Gopherus agassizii (Cooper, 1861)	Gopherus agassizii		US	Chemehuevi Valley, Chemehuevi Wash, 0.3 mi S of Turtle Mtn Rd (34 29.936 N, 114 43.641 W)	California	PRESENT		66522820-055c-11d8-b84e-b8a03c50a862	34.498933	-114.72735			274.32				1994-04-08T00:00:00	8	4	1994	2441814	2441814	PRESERVED_SPECIMEN	CAS	HERP	195576	JVV-2367	J.V. Vindum	1994-04-20T00:00:00	CC0_1_0		J.M. Lovette and J.V. Vindum			2023-02-13T02:04:51.101Z		COORDINATE_ROUNDED;GEODETIC_DATUM_ASSUMED_WGS84
543526127	cece4fc2-1fec-4bb5-a335-7252548e3f0b	urn:catalog:CAS:HERP:17648	Animalia	Chordata	Testudines		Testudinidae	Gopherus	Gopherus agassizii		SPECIES	Gopherus agassizii (Cooper, 1861)	Gopherus agassizii		US	Cave Creek, Goats John Mine	Arizona	PRESENT		66522820-055c-11d8-b84e-b8a03c50a862	33.83334	-111.950699							1911-01-20T00:00:00	20	1	1911	2441814	2441814	PRESERVED_SPECIMEN	CAS	HERP	17648	492	J.A. Gauthier	1990-10-01T00:00:00	CC0_1_0		J.I. Carlson			2023-02-13T02:04:40.271Z	StillImage	COORDINATE_ROUNDED
543526116	cece4fc2-1fec-4bb5-a335-7252548e3f0b	urn:catalog:CAS:HERP:17647	Animalia	Chordata	Testudines		Testudinidae	Gopherus	Gopherus agassizii		SPECIES	Gopherus agassizii (Cooper, 1861)	Gopherus agassizii		US	Cave Creek, in incline shaft on Goats John Mine	Arizona	PRESENT		66522820-055c-11d8-b84e-b8a03c50a862	33.83334	-111.950699							1911-03-03T00:00:00	3	3	1911	2441814	2441814	PRESERVED_SPECIMEN	CAS	HERP	17647	476	J.A. Gauthier	1990-10-01T00:00:00	CC0_1_0		J.I. Carlson and J.W. Lewis			2023-02-13T02:04:39.926Z	StillImage	COORDINATE_ROUNDED
543526105	cece4fc2-1fec-4bb5-a335-7252548e3f0b	urn:catalog:CAS:HERP:17646	Animalia	Chordata	Testudines		Testudinidae	Gopherus	Gopherus agassizii		SPECIES	Gopherus agassizii (Cooper, 1861)	Gopherus agassizii		US	Cave Creek, in incline shaft on Goats John Mine	Arizona	PRESENT		66522820-055c-11d8-b84e-b8a03c50a862	33.83334	-111.950699							1910-04-29T00:00:00	29	4	1910	2441814	2441814	PRESERVED_SPECIMEN	CAS	HERP	17646	475			CC0_1_0		J.I. Carlson and J.W. Lewis			2023-02-13T02:04:39.995Z	StillImage	COORDINATE_ROUNDED
543523486	cece4fc2-1fec-4bb5-a335-7252548e3f0b	urn:catalog:CAS:HERP:174101	Animalia	Chordata	Testudines		Testudinidae	Gopherus	Gopherus agassizii		SPECIES	Gopherus agassizii (Cooper, 1861)	Gopherus agassizii		US	Kelbaker Rd, 19.8 mi S of Baker	California	PRESENT		66522820-055c-11d8-b84e-b8a03c50a862	35.15525	-115.790017							1988-06-01T00:00:00	1	6	1988	2441814	2441814	PRESERVED_SPECIMEN	CAS	HERP	174101		J.P. O'Brien	1988-06-01T00:00:00	CC0_1_0		J.P. O'Brien			2023-02-13T02:05:06.815Z		COORDINATE_ROUNDED;GEODETIC_DATUM_ASSUMED_WGS84
543514229	cece4fc2-1fec-4bb5-a335-7252548e3f0b	urn:catalog:CAS:HERP:165771	Animalia	Chordata	Testudines		Testudinidae	Gopherus	Gopherus agassizii		SPECIES	Gopherus agassizii (Cooper, 1861)	Gopherus agassizii		US	Mojave Desert, 10 mi SE of Four Corners (Kramer Junction)	California	PRESENT		66522820-055c-11d8-b84e-b8a03c50a862	34.852233	-117.50305							1976-03-26T00:00:00	26	3	1976	2441814	2441814	PRESERVED_SPECIMEN	CAS	HERP	165771		S. Cutler		CC0_1_0					2023-02-13T02:04:48.382Z		COORDINATE_ROUNDED;GEODETIC_DATUM_ASSUMED_WGS84
543476306	cece4fc2-1fec-4bb5-a335-7252548e3f0b	urn:catalog:CAS:HERP:13164	Animalia	Chordata	Testudines		Testudinidae	Gopherus	Gopherus agassizii		SPECIES	Gopherus agassizii (Cooper, 1861)	Gopherus agassizii		US	Fort Yuma	California	PRESENT		66522820-055c-11d8-b84e-b8a03c50a862	32.758333	-114.633333							1906-01-01T00:00:00		1	1906	2441814	2441814	PRESERVED_SPECIMEN	CAS	HERP	13164				CC0_1_0		J.I. Carlson			2023-02-13T02:05:00.806Z	StillImage	COORDINATE_ROUNDED;GEODETIC_DATUM_ASSUMED_WGS84
543454501	cece4fc2-1fec-4bb5-a335-7252548e3f0b	urn:catalog:CAS:HERP:112014	Animalia	Chordata	Testudines		Testudinidae	Gopherus	Gopherus agassizii		SPECIES	Gopherus agassizii (Cooper, 1861)	Gopherus agassizii		US	Tucson	Arizona	PRESENT		66522820-055c-11d8-b84e-b8a03c50a862	32.239167	-110.919444							1920-01-01T00:00:00			1920	2441814	2441814	PRESERVED_SPECIMEN	CAS	HERP	112014				CC0_1_0		J.R. Slevin			2023-02-13T02:05:05.562Z	StillImage	COORDINATE_ROUNDED
49772423	847bbbde-f762-11e1-a439-00145eb45e9a	urn:catalog:MSUM:HE:HE.12631	Animalia	Chordata	Testudines		Testudinidae	Gopherus	Gopherus agassizii		SPECIES	Gopherus agassizii (Cooper, 1861)	Gopherus agassizii		US	vicinity of Phoenix	Arizona	PRESENT		311e2740-f15a-11d8-b22f-b8a03c50a862									1961-08-01T00:00:00		8	1961	2441814	2441814	PRESERVED_SPECIMEN	MSUM	HE	HE.12631				CC0_1_0		Ward J. Rudersdorf		Native	2023-01-25T07:06:10.300Z		COLLECTION_MATCH_FUZZY
49771497	847bbbde-f762-11e1-a439-00145eb45e9a	urn:catalog:MSUM:HE:SH.1707	Animalia	Chordata	Testudines		Testudinidae	Gopherus	Gopherus agassizii		SPECIES	Gopherus agassizii (Cooper, 1861)	Gopherus agassizii			Brookfield Zoo, Chicago		PRESENT		311e2740-f15a-11d8-b22f-b8a03c50a862													2441814	2441814	PRESERVED_SPECIMEN	MSUM	HE	SH.1707				CC0_1_0					2023-01-25T07:06:10.333Z		COLLECTION_MATCH_FUZZY
48120652	84e823d2-f762-11e1-a439-00145eb45e9a	urn:catalog:FHSM:HERP:6054	Animalia	Chordata	Testudines		Testudinidae	Gopherus	Gopherus agassizii		SPECIES	Gopherus agassizii (Cooper, 1861)	Gopherus agassizii			SPECIFIC LOCALITY UNKNOWN		PRESENT	1	976af1e0-ca25-11da-bfed-b8a03c50a862													2441814	2441814	PRESERVED_SPECIMEN	FHSM	HERP	6054				CC0_1_0				Native	2023-01-25T07:10:08.716Z		INSTITUTION_COLLECTION_MISMATCH
476799602	4bfac3ea-8763-4f4b-a71a-76a6f5f243d3	MCZ:Herp:R-77243	Animalia	Chordata	Testudines		Testudinidae	Gopherus	Gopherus agassizii		SPECIES	Gopherus agassizii (Cooper, 1861)	Gopherus agassizi		US	Arizona,nr. Tuscon,Pima Co	Arizona	PRESENT	1	b4640710-8e03-11d8-b956-b8a03c50a862	32.221743	-110.926479	29549.0										2441814	2441814	PRESERVED_SPECIMEN	MCZ	Herp	R-77243	80A	Catalog		CC_BY_NC_4_0	President and Fellows of Harvard College	[no agent data]			2023-02-15T00:39:01.112Z		TAXON_MATCH_FUZZY;INSTITUTION_MATCH_FUZZY;COLLECTION_MATCH_FUZZY
476741336	4bfac3ea-8763-4f4b-a71a-76a6f5f243d3	MCZ:Herp:R-77249	Animalia	Chordata	Testudines		Testudinidae	Gopherus	Gopherus agassizii		SPECIES	Gopherus agassizii (Cooper, 1861)	Gopherus agassizi		US	Arizona,nr. Tuscon,Pima Co	Arizona	PRESENT	1	b4640710-8e03-11d8-b956-b8a03c50a862	32.221743	-110.926479	29549.0										2441814	2441814	PRESERVED_SPECIMEN	MCZ	Herp	R-77249	99	Catalog		CC_BY_NC_4_0	President and Fellows of Harvard College	[no agent data]			2023-02-15T00:38:57.667Z		TAXON_MATCH_FUZZY;INSTITUTION_MATCH_FUZZY;COLLECTION_MATCH_FUZZY
476741240	4bfac3ea-8763-4f4b-a71a-76a6f5f243d3	MCZ:Herp:R-77248	Animalia	Chordata	Testudines		Testudinidae	Gopherus	Gopherus agassizii		SPECIES	Gopherus agassizii (Cooper, 1861)	Gopherus agassizi		US	Arizona,nr. Tuscon,Pima Co	Arizona	PRESENT	1	b4640710-8e03-11d8-b956-b8a03c50a862	32.221743	-110.926479	29549.0										2441814	2441814	PRESERVED_SPECIMEN	MCZ	Herp	R-77248	98	Catalog		CC_BY_NC_4_0	President and Fellows of Harvard College	[no agent data]			2023-02-15T00:38:57.673Z		TAXON_MATCH_FUZZY;INSTITUTION_MATCH_FUZZY;COLLECTION_MATCH_FUZZY
476741239	4bfac3ea-8763-4f4b-a71a-76a6f5f243d3	MCZ:Herp:R-77247	Animalia	Chordata	Testudines		Testudinidae	Gopherus	Gopherus agassizii		SPECIES	Gopherus agassizii (Cooper, 1861)	Gopherus agassizi		US	Arizona,nr. Tuscon,Pima Co	Arizona	PRESENT	1	b4640710-8e03-11d8-b956-b8a03c50a862	32.221743	-110.926479	29549.0										2441814	2441814	PRESERVED_SPECIMEN	MCZ	Herp	R-77247	91	Catalog		CC_BY_NC_4_0	President and Fellows of Harvard College	[no agent data]			2023-02-15T00:38:58.055Z		TAXON_MATCH_FUZZY;INSTITUTION_MATCH_FUZZY;COLLECTION_MATCH_FUZZY
476741238	4bfac3ea-8763-4f4b-a71a-76a6f5f243d3	MCZ:Herp:R-77246	Animalia	Chordata	Testudines		Testudinidae	Gopherus	Gopherus agassizii		SPECIES	Gopherus agassizii (Cooper, 1861)	Gopherus agassizi		US	nr. Tuscon	Arizona	PRESENT	1	b4640710-8e03-11d8-b956-b8a03c50a862	32.221743	-110.926479	29000.0										2441814	2441814	PRESERVED_SPECIMEN	MCZ	Herp	R-77246	90	Catalog		CC_BY_NC_4_0	President and Fellows of Harvard College	[no agent data]			2023-02-15T00:38:58.031Z		TAXON_MATCH_FUZZY;INSTITUTION_MATCH_FUZZY;COLLECTION_MATCH_FUZZY
476741237	4bfac3ea-8763-4f4b-a71a-76a6f5f243d3	MCZ:Herp:R-77245	Animalia	Chordata	Testudines		Testudinidae	Gopherus	Gopherus agassizii		SPECIES	Gopherus agassizii (Cooper, 1861)	Gopherus agassizi		US	Arizona,nr. Tuscon,Pima Co	Arizona	PRESENT	1	b4640710-8e03-11d8-b956-b8a03c50a862	32.221743	-110.926479	29549.0										2441814	2441814	PRESERVED_SPECIMEN	MCZ	Herp	R-77245	82	Catalog		CC_BY_NC_4_0	President and Fellows of Harvard College	[no agent data]			2023-02-15T00:38:59.621Z		TAXON_MATCH_FUZZY;INSTITUTION_MATCH_FUZZY;COLLECTION_MATCH_FUZZY
476741236	4bfac3ea-8763-4f4b-a71a-76a6f5f243d3	MCZ:Herp:R-77244	Animalia	Chordata	Testudines		Testudinidae	Gopherus	Gopherus agassizii		SPECIES	Gopherus agassizii (Cooper, 1861)	Gopherus agassizi		US	Arizona,nr. Tuscon,Pima Co	Arizona	PRESENT	1	b4640710-8e03-11d8-b956-b8a03c50a862	32.221743	-110.926479	29549.0										2441814	2441814	PRESERVED_SPECIMEN	MCZ	Herp	R-77244	80B	Catalog		CC_BY_NC_4_0	President and Fellows of Harvard College	[no agent data]			2023-02-15T00:39:03.490Z		TAXON_MATCH_FUZZY;INSTITUTION_MATCH_FUZZY;COLLECTION_MATCH_FUZZY
476741235	4bfac3ea-8763-4f4b-a71a-76a6f5f243d3	MCZ:Herp:R-77242	Animalia	Chordata	Testudines		Testudinidae	Gopherus	Gopherus agassizii		SPECIES	Gopherus agassizii (Cooper, 1861)	Gopherus agassizi		US	Arizona,nr. Tuscon,Pima Co	Arizona	PRESENT	1	b4640710-8e03-11d8-b956-b8a03c50a862	32.221743	-110.926479	29549.0										2441814	2441814	PRESERVED_SPECIMEN	MCZ	Herp	R-77242	76	Catalog		CC_BY_NC_4_0	President and Fellows of Harvard College	[no agent data]			2023-02-15T00:39:03.775Z		TAXON_MATCH_FUZZY;INSTITUTION_MATCH_FUZZY;COLLECTION_MATCH_FUZZY
476741234	4bfac3ea-8763-4f4b-a71a-76a6f5f243d3	MCZ:Herp:R-77241	Animalia	Chordata	Testudines		Testudinidae	Gopherus	Gopherus agassizii		SPECIES	Gopherus agassizii (Cooper, 1861)	Gopherus agassizi		US	nr. Tuscon	Arizona	PRESENT	1	b4640710-8e03-11d8-b956-b8a03c50a862	32.221743	-110.926479	29000.0										2441814	2441814	PRESERVED_SPECIMEN	MCZ	Herp	R-77241	74	Catalog		CC_BY_NC_4_0	President and Fellows of Harvard College	[no agent data]			2023-02-15T00:38:59.652Z		TAXON_MATCH_FUZZY;INSTITUTION_MATCH_FUZZY;COLLECTION_MATCH_FUZZY
476741233	4bfac3ea-8763-4f4b-a71a-76a6f5f243d3	MCZ:Herp:R-77240	Animalia	Chordata	Testudines		Testudinidae	Gopherus	Gopherus agassizii		SPECIES	Gopherus agassizii (Cooper, 1861)	Gopherus agassizi		US	Arizona,nr. Tuscon,Pima Co	Arizona	PRESENT	1	b4640710-8e03-11d8-b956-b8a03c50a862	32.221743	-110.926479	29549.0										2441814	2441814	PRESERVED_SPECIMEN	MCZ	Herp	R-77240	64	Catalog		CC_BY_NC_4_0	President and Fellows of Harvard College	[no agent data]			2023-02-15T00:37:39.763Z		TAXON_MATCH_FUZZY;INSTITUTION_MATCH_FUZZY;COLLECTION_MATCH_FUZZY
476685938	4bfac3ea-8763-4f4b-a71a-76a6f5f243d3	MCZ:Herp:R-32400	Animalia	Chordata	Testudines		Testudinidae	Gopherus	Gopherus agassizii		SPECIES	Gopherus agassizii (Cooper, 1861)	Gopherus agassizii (Cooper, 1863)	(Cooper, 1863)	US	[no specific locality data]	Arizona	PRESENT	1	b4640710-8e03-11d8-b956-b8a03c50a862	34.189826	-111.444824	391323.0						1928-01-01T00:00:00	1	1	1928	2441814	2441814	PRESERVED_SPECIMEN	MCZ	Herp	R-32400	1570	Catalog		CC_BY_NC_4_0	President and Fellows of Harvard College	W. A. Bevan			2023-02-15T00:37:36.699Z		INSTITUTION_MATCH_FUZZY;COLLECTION_MATCH_FUZZY
476668009	4bfac3ea-8763-4f4b-a71a-76a6f5f243d3	MCZ:Herp:R-32168	Animalia	Chordata	Testudines		Testudinidae	Gopherus	Gopherus agassizii		SPECIES	Gopherus agassizii (Cooper, 1861)	Gopherus agassizii (Cooper, 1863)	(Cooper, 1863)	US	8 mi west of Tucson, Pima, Arizona	Arizona	PRESENT	1	b4640710-8e03-11d8-b956-b8a03c50a862	32.221669	-111.063717	33870.0						1931-09-23T00:00:00	23	9	1931	2441814	2441814	PRESERVED_SPECIMEN	MCZ	Herp	R-32168	76	Catalog		CC_BY_NC_4_0	President and Fellows of Harvard College	Clinton V. MacCoy			2023-02-15T00:38:56.319Z		INSTITUTION_MATCH_FUZZY;COLLECTION_MATCH_FUZZY
476662500	4bfac3ea-8763-4f4b-a71a-76a6f5f243d3	MCZ:Herp:R-10012	Animalia	Chordata	Testudines		Testudinidae	Gopherus	Gopherus agassizii		SPECIES	Gopherus agassizii (Cooper, 1861)	Gopherus agassizii (Cooper, 1863)	(Cooper, 1863)	US	Tucson	Arizona	PRESENT	1	b4640710-8e03-11d8-b956-b8a03c50a862	32.221743	-110.926479	27245.0										2441814	2441814	PRESERVED_SPECIMEN	MCZ	Herp	R-10012		systematic card	2016-07-20T00:00:00	CC_BY_NC_4_0	President and Fellows of Harvard College	[no agent data]			2023-02-15T00:39:01.672Z		INSTITUTION_MATCH_FUZZY;COLLECTION_MATCH_FUZZY
476653883	4bfac3ea-8763-4f4b-a71a-76a6f5f243d3	MCZ:Herp:R-31982	Animalia	Chordata	Testudines		Testudinidae	Gopherus	Gopherus agassizii		SPECIES	Gopherus agassizii (Cooper, 1861)	Gopherus agassizi		US	Bowx Flat	California	PRESENT	1	b4640710-8e03-11d8-b956-b8a03c50a862													2441814	2441814	PRESERVED_SPECIMEN	MCZ	Herp	R-31982		Catalog		CC_BY_NC_4_0	President and Fellows of Harvard College	J. E. Mill			2023-02-15T00:38:59.528Z		TAXON_MATCH_FUZZY;INSTITUTION_MATCH_FUZZY;COLLECTION_MATCH_FUZZY
472687373	8286cf26-f762-11e1-a439-00145eb45e9a		Animalia	Chordata	Testudines		Testudinidae	Gopherus	Gopherus agassizii		SPECIES	Gopherus agassizii (Cooper, 1861)	Gopherus agassizii					PRESENT		c76cf030-2a95-11da-9cc1-b8a03c50a862													2441814	2441814	PRESERVED_SPECIMEN	SNSD	Collection Herpetologie	8985				CC_BY_4_0					2023-02-13T22:57:37.503Z		INSTITUTION_MATCH_NONE
466102418	71d0dff0-f762-11e1-a439-00145eb45e9a	urn:catalog:AMNH:Herpetology:R-20608	Animalia	Chordata	Testudines		Testudinidae	Gopherus	Gopherus agassizii		SPECIES	Gopherus agassizii (Cooper, 1861)	Gopherus agassizii		US		Arizona	PRESENT		ccd1ddc0-6c21-11de-8224-b8a03c50a862													2441814	2441814	PRESERVED_SPECIMEN	AMNH	Herpetology	R-20608				CC0_1_0				Native	2023-01-24T21:50:09.345Z
466102369	71d0dff0-f762-11e1-a439-00145eb45e9a	urn:catalog:AMNH:Herpetology:R-64267	Animalia	Chordata	Testudines		Testudinidae	Gopherus	Gopherus agassizii		SPECIES	Gopherus agassizii (Cooper, 1861)	Gopherus agassizii		US		Arizona	PRESENT		ccd1ddc0-6c21-11de-8224-b8a03c50a862													2441814	2441814	PRESERVED_SPECIMEN	AMNH	Herpetology	R-64267				CC0_1_0				Native	2023-01-24T21:50:11.091Z
466102367	71d0dff0-f762-11e1-a439-00145eb45e9a	urn:catalog:AMNH:Herpetology:R-64160	Animalia	Chordata	Testudines		Testudinidae	Gopherus	Gopherus agassizii		SPECIES	Gopherus agassizii (Cooper, 1861)	Gopherus agassizii		MX		Sonora	PRESENT		ccd1ddc0-6c21-11de-8224-b8a03c50a862													2441814	2441814	PRESERVED_SPECIMEN	AMNH	Herpetology	R-64160				CC0_1_0				Native	2023-01-24T21:49:50.797Z
466102365	71d0dff0-f762-11e1-a439-00145eb45e9a	urn:catalog:AMNH:Herpetology:R-64159	Animalia	Chordata	Testudines		Testudinidae	Gopherus	Gopherus agassizii		SPECIES	Gopherus agassizii (Cooper, 1861)	Gopherus agassizii		MX		Sonora	PRESENT		ccd1ddc0-6c21-11de-8224-b8a03c50a862													2441814	2441814	PRESERVED_SPECIMEN	AMNH	Herpetology	R-64159				CC0_1_0				Native	2023-01-24T21:50:11.335Z
466102364	71d0dff0-f762-11e1-a439-00145eb45e9a	urn:catalog:AMNH:Herpetology:R-64158	Animalia	Chordata	Testudines		Testudinidae	Gopherus	Gopherus agassizii		SPECIES	Gopherus agassizii (Cooper, 1861)	Gopherus agassizii		MX		Sonora	PRESENT		ccd1ddc0-6c21-11de-8224-b8a03c50a862													2441814	2441814	PRESERVED_SPECIMEN	AMNH	Herpetology	R-64158				CC0_1_0				Native	2023-01-24T21:50:11.244Z
466102362	71d0dff0-f762-11e1-a439-00145eb45e9a	urn:catalog:AMNH:Herpetology:R-64157	Animalia	Chordata	Testudines		Testudinidae	Gopherus	Gopherus agassizii		SPECIES	Gopherus agassizii (Cooper, 1861)	Gopherus agassizii		MX		Sonora	PRESENT		ccd1ddc0-6c21-11de-8224-b8a03c50a862													2441814	2441814	PRESERVED_SPECIMEN	AMNH	Herpetology	R-64157				CC0_1_0				Native	2023-01-24T21:50:11.315Z
466102079	71d0dff0-f762-11e1-a439-00145eb45e9a	urn:catalog:AMNH:Herpetology:R-67506	Animalia	Chordata	Testudines		Testudinidae	Gopherus	Gopherus agassizii		SPECIES	Gopherus agassizii (Cooper, 1861)	Gopherus agassizii		MX		Sonora	PRESENT		ccd1ddc0-6c21-11de-8224-b8a03c50a862													2441814	2441814	PRESERVED_SPECIMEN	AMNH	Herpetology	R-67506				CC0_1_0				Native	2023-01-24T21:50:11.549Z
466101954	71d0dff0-f762-11e1-a439-00145eb45e9a	urn:catalog:AMNH:Herpetology:R-73813	Animalia	Chordata	Testudines		Testudinidae	Gopherus	Gopherus agassizii		SPECIES	Gopherus agassizii (Cooper, 1861)	Gopherus agassizii		US		California	PRESENT		ccd1ddc0-6c21-11de-8224-b8a03c50a862													2441814	2441814	PRESERVED_SPECIMEN	AMNH	Herpetology	R-73813				CC0_1_0				Native	2023-01-24T21:50:11.680Z
466101754	71d0dff0-f762-11e1-a439-00145eb45e9a	urn:catalog:AMNH:Herpetology:R-26726	Animalia	Chordata	Testudines		Testudinidae	Gopherus	Gopherus agassizii		SPECIES	Gopherus agassizii (Cooper, 1861)	Gopherus agassizii		US		Arizona	PRESENT		ccd1ddc0-6c21-11de-8224-b8a03c50a862													2441814	2441814	PRESERVED_SPECIMEN	AMNH	Herpetology	R-26726				CC0_1_0				Native	2023-01-24T21:49:47.009Z
466101705	71d0dff0-f762-11e1-a439-00145eb45e9a	urn:catalog:AMNH:Herpetology:R-158169	Animalia	Chordata	Testudines		Testudinidae	Gopherus	Gopherus agassizii		SPECIES	Gopherus agassizii (Cooper, 1861)	Gopherus agassizii		US		Arizona	PRESENT		ccd1ddc0-6c21-11de-8224-b8a03c50a862													2441814	2441814	PRESERVED_SPECIMEN	AMNH	Herpetology	R-158169				CC0_1_0				Native	2023-01-24T21:50:03.202Z
466101653	71d0dff0-f762-11e1-a439-00145eb45e9a	urn:catalog:AMNH:Herpetology:R-32122	Animalia	Chordata	Testudines		Testudinidae	Gopherus	Gopherus agassizii		SPECIES	Gopherus agassizii (Cooper, 1861)	Gopherus agassizii		US			PRESENT		ccd1ddc0-6c21-11de-8224-b8a03c50a862													2441814	2441814	PRESERVED_SPECIMEN	AMNH	Herpetology	R-32122				CC0_1_0				Native	2023-01-24T21:49:47.500Z
466101649	71d0dff0-f762-11e1-a439-00145eb45e9a	urn:catalog:AMNH:Herpetology:R-64550	Animalia	Chordata	Testudines		Testudinidae	Gopherus	Gopherus agassizii		SPECIES	Gopherus agassizii (Cooper, 1861)	Gopherus agassizii					PRESENT		ccd1ddc0-6c21-11de-8224-b8a03c50a862													2441814	2441814	PRESERVED_SPECIMEN	AMNH	Herpetology	R-64550				CC0_1_0				Native	2023-01-24T21:49:50.811Z
466101325	71d0dff0-f762-11e1-a439-00145eb45e9a	urn:catalog:AMNH:Herpetology:R-141228	Animalia	Chordata	Testudines		Testudinidae	Gopherus	Gopherus agassizii		SPECIES	Gopherus agassizii (Cooper, 1861)	Gopherus agassizii					PRESENT		ccd1ddc0-6c21-11de-8224-b8a03c50a862													2441814	2441814	PRESERVED_SPECIMEN	AMNH	Herpetology	R-141228				CC0_1_0				Native	2023-01-24T21:50:01.974Z
466101323	71d0dff0-f762-11e1-a439-00145eb45e9a	urn:catalog:AMNH:Herpetology:R-141227	Animalia	Chordata	Testudines		Testudinidae	Gopherus	Gopherus agassizii		SPECIES	Gopherus agassizii (Cooper, 1861)	Gopherus agassizii					PRESENT		ccd1ddc0-6c21-11de-8224-b8a03c50a862													2441814	2441814	PRESERVED_SPECIMEN	AMNH	Herpetology	R-141227				CC0_1_0				Native	2023-01-24T21:50:02.034Z
466101321	71d0dff0-f762-11e1-a439-00145eb45e9a	urn:catalog:AMNH:Herpetology:R-141224	Animalia	Chordata	Testudines		Testudinidae	Gopherus	Gopherus agassizii		SPECIES	Gopherus agassizii (Cooper, 1861)	Gopherus agassizii					PRESENT		ccd1ddc0-6c21-11de-8224-b8a03c50a862													2441814	2441814	PRESERVED_SPECIMEN	AMNH	Herpetology	R-141224				CC0_1_0				Native	2023-01-24T21:50:17.811Z
466101298	71d0dff0-f762-11e1-a439-00145eb45e9a	urn:catalog:AMNH:Herpetology:R-45082	Animalia	Chordata	Testudines		Testudinidae	Gopherus	Gopherus agassizii		SPECIES	Gopherus agassizii (Cooper, 1861)	Gopherus agassizii					PRESENT		ccd1ddc0-6c21-11de-8224-b8a03c50a862													2441814	2441814	PRESERVED_SPECIMEN	AMNH	Herpetology	R-45082				CC0_1_0				Native	2023-01-24T21:49:48.683Z
466101270	71d0dff0-f762-11e1-a439-00145eb45e9a	urn:catalog:AMNH:Herpetology:R-97820	Animalia	Chordata	Testudines		Testudinidae	Gopherus	Gopherus agassizii		SPECIES	Gopherus agassizii (Cooper, 1861)	Gopherus agassizii					PRESENT		ccd1ddc0-6c21-11de-8224-b8a03c50a862													2441814	2441814	PRESERVED_SPECIMEN	AMNH	Herpetology	R-97820				CC0_1_0				Native	2023-01-24T21:50:13.229Z
466101149	71d0dff0-f762-11e1-a439-00145eb45e9a	urn:catalog:AMNH:Herpetology:R-121010	Animalia	Chordata	Testudines		Testudinidae	Gopherus	Gopherus agassizii		SPECIES	Gopherus agassizii (Cooper, 1861)	Gopherus agassizii		US		California	PRESENT		ccd1ddc0-6c21-11de-8224-b8a03c50a862													2441814	2441814	PRESERVED_SPECIMEN	AMNH	Herpetology	R-121010				CC0_1_0				Native	2023-01-24T21:50:17.141Z
466100925	71d0dff0-f762-11e1-a439-00145eb45e9a	urn:catalog:AMNH:Herpetology:R-20737	Animalia	Chordata	Testudines		Testudinidae	Gopherus	Gopherus agassizii		SPECIES	Gopherus agassizii (Cooper, 1861)	Gopherus agassizii		US		California	PRESENT		ccd1ddc0-6c21-11de-8224-b8a03c50a862													2441814	2441814	PRESERVED_SPECIMEN	AMNH	Herpetology	R-20737				CC0_1_0				Native	2023-01-24T21:49:46.338Z
466100912	71d0dff0-f762-11e1-a439-00145eb45e9a	urn:catalog:AMNH:Herpetology:R-9143	Animalia	Chordata	Testudines		Testudinidae	Gopherus	Gopherus agassizii		SPECIES	Gopherus agassizii (Cooper, 1861)	Gopherus agassizii		US		Arizona	PRESENT		ccd1ddc0-6c21-11de-8224-b8a03c50a862													2441814	2441814	PRESERVED_SPECIMEN	AMNH	Herpetology	R-9143				CC0_1_0				Native	2023-01-24T21:49:38.423Z
466100910	71d0dff0-f762-11e1-a439-00145eb45e9a	urn:catalog:AMNH:Herpetology:R-9142	Animalia	Chordata	Testudines		Testudinidae	Gopherus	Gopherus agassizii		SPECIES	Gopherus agassizii (Cooper, 1861)	Gopherus agassizii		US		Arizona	PRESENT		ccd1ddc0-6c21-11de-8224-b8a03c50a862													2441814	2441814	PRESERVED_SPECIMEN	AMNH	Herpetology	R-9142				CC0_1_0				Native	2023-01-24T21:50:05.301Z
466100909	71d0dff0-f762-11e1-a439-00145eb45e9a	urn:catalog:AMNH:Herpetology:R-2436	Animalia	Chordata	Testudines		Testudinidae	Gopherus	Gopherus agassizii		SPECIES	Gopherus agassizii (Cooper, 1861)	Gopherus agassizii		US		Arizona	PRESENT		ccd1ddc0-6c21-11de-8224-b8a03c50a862													2441814	2441814	PRESERVED_SPECIMEN	AMNH	Herpetology	R-2436				CC0_1_0				Native	2023-01-24T21:50:05.090Z
466100896	71d0dff0-f762-11e1-a439-00145eb45e9a	urn:catalog:AMNH:Herpetology:R-7044	Animalia	Chordata	Testudines		Testudinidae	Gopherus	Gopherus agassizii		SPECIES	Gopherus agassizii (Cooper, 1861)	Gopherus agassizii		US		Arizona	PRESENT		ccd1ddc0-6c21-11de-8224-b8a03c50a862													2441814	2441814	PRESERVED_SPECIMEN	AMNH	Herpetology	R-7044				CC0_1_0				Native	2023-01-24T21:50:05.329Z
466100894	71d0dff0-f762-11e1-a439-00145eb45e9a	urn:catalog:AMNH:Herpetology:R-7041	Animalia	Chordata	Testudines		Testudinidae	Gopherus	Gopherus agassizii		SPECIES	Gopherus agassizii (Cooper, 1861)	Gopherus agassizii		US		Arizona	PRESENT		ccd1ddc0-6c21-11de-8224-b8a03c50a862													2441814	2441814	PRESERVED_SPECIMEN	AMNH	Herpetology	R-7041				CC0_1_0				Native	2023-01-24T21:49:37.864Z
466100893	71d0dff0-f762-11e1-a439-00145eb45e9a	urn:catalog:AMNH:Herpetology:R-7036	Animalia	Chordata	Testudines		Testudinidae	Gopherus	Gopherus agassizii		SPECIES	Gopherus agassizii (Cooper, 1861)	Gopherus agassizii		US		Arizona	PRESENT		ccd1ddc0-6c21-11de-8224-b8a03c50a862													2441814	2441814	PRESERVED_SPECIMEN	AMNH	Herpetology	R-7036				CC0_1_0				Native	2023-01-24T21:49:37.836Z
466100891	71d0dff0-f762-11e1-a439-00145eb45e9a	urn:catalog:AMNH:Herpetology:R-7035	Animalia	Chordata	Testudines		Testudinidae	Gopherus	Gopherus agassizii		SPECIES	Gopherus agassizii (Cooper, 1861)	Gopherus agassizii		US		Arizona	PRESENT		ccd1ddc0-6c21-11de-8224-b8a03c50a862													2441814	2441814	PRESERVED_SPECIMEN	AMNH	Herpetology	R-7035				CC0_1_0				Native	2023-01-24T21:50:05.321Z
466100834	71d0dff0-f762-11e1-a439-00145eb45e9a	urn:catalog:AMNH:Herpetology:R-73811	Animalia	Chordata	Testudines		Testudinidae	Gopherus	Gopherus agassizii		SPECIES	Gopherus agassizii (Cooper, 1861)	Gopherus agassizii		US		California	PRESENT		ccd1ddc0-6c21-11de-8224-b8a03c50a862													2441814	2441814	PRESERVED_SPECIMEN	AMNH	Herpetology	R-73811				CC0_1_0				Native	2023-01-24T21:50:11.824Z
466100796	71d0dff0-f762-11e1-a439-00145eb45e9a	urn:catalog:AMNH:Herpetology:R-26734	Animalia	Chordata	Testudines		Testudinidae	Gopherus	Gopherus agassizii		SPECIES	Gopherus agassizii (Cooper, 1861)	Gopherus agassizii		US		Arizona	PRESENT		ccd1ddc0-6c21-11de-8224-b8a03c50a862													2441814	2441814	PRESERVED_SPECIMEN	AMNH	Herpetology	R-26734				CC0_1_0				Native	2023-01-24T21:49:46.926Z
466100794	71d0dff0-f762-11e1-a439-00145eb45e9a	urn:catalog:AMNH:Herpetology:R-26725	Animalia	Chordata	Testudines		Testudinidae	Gopherus	Gopherus agassizii		SPECIES	Gopherus agassizii (Cooper, 1861)	Gopherus agassizii		US		Arizona	PRESENT		ccd1ddc0-6c21-11de-8224-b8a03c50a862													2441814	2441814	PRESERVED_SPECIMEN	AMNH	Herpetology	R-26725				CC0_1_0				Native	2023-01-24T21:50:09.578Z
466100739	71d0dff0-f762-11e1-a439-00145eb45e9a	urn:catalog:AMNH:Herpetology:R-7093	Animalia	Chordata	Testudines		Testudinidae	Gopherus	Gopherus agassizii		SPECIES	Gopherus agassizii (Cooper, 1861)	Gopherus agassizii		US		Arizona	PRESENT		ccd1ddc0-6c21-11de-8224-b8a03c50a862													2441814	2441814	PRESERVED_SPECIMEN	AMNH	Herpetology	R-7093				CC0_1_0				Native	2023-01-24T21:50:05.211Z
45244977	84b4d6e4-f762-11e1-a439-00145eb45e9a	urn:catalog:SDNHM:Herps:67131	Animalia	Chordata	Testudines		Testudinidae	Gopherus	Gopherus agassizii		SPECIES	Gopherus agassizii (Cooper, 1861)	Gopherus agassizii			Unknown		PRESENT		8a471700-4ce8-11db-b80e-b8a03c50a862													2441814	2441814	PRESERVED_SPECIMEN	SDNHM	Herps	67131				CC0_1_0		Crumly, John		Native	2023-01-25T07:09:08.969Z		INSTITUTION_COLLECTION_MISMATCH
45132549	84b4d6e4-f762-11e1-a439-00145eb45e9a	urn:catalog:SDNHM:Herps:66293	Animalia	Chordata	Testudines		Testudinidae	Gopherus	Gopherus agassizii		SPECIES	Gopherus agassizii (Cooper, 1861)	Gopherus agassizii			Unknown		PRESENT		8a471700-4ce8-11db-b80e-b8a03c50a862													2441814	2441814	PRESERVED_SPECIMEN	SDNHM	Herps	66293				CC0_1_0		Unknown		Native	2023-01-25T07:09:10.186Z		INSTITUTION_COLLECTION_MISMATCH
45125456	84b4d6e4-f762-11e1-a439-00145eb45e9a	urn:catalog:SDNHM:Herps:64253	Animalia	Chordata	Testudines		Testudinidae	Gopherus	Gopherus agassizii		SPECIES	Gopherus agassizii (Cooper, 1861)	Gopherus agassizii		US	Mojave; ca 2.5 mi N of	California	PRESENT		8a471700-4ce8-11db-b80e-b8a03c50a862	35.08341	-118.1711	1996.0						1983-11-25T00:00:00	25	11	1983	2441814	2441814	PRESERVED_SPECIMEN	SDNHM	Herps	64253				CC0_1_0		Chandler, R. M.		Native	2023-01-25T07:09:08.434Z		INSTITUTION_COLLECTION_MISMATCH
45124180	84b4d6e4-f762-11e1-a439-00145eb45e9a	urn:catalog:SDNHM:Herps:63809	Animalia	Chordata	Testudines		Testudinidae	Gopherus	Gopherus agassizii		SPECIES	Gopherus agassizii (Cooper, 1861)	Gopherus agassizii			Unknown (zoo specimen)		PRESENT		8a471700-4ce8-11db-b80e-b8a03c50a862									1982-03-18T00:00:00	18	3	1982	2441814	2441814	PRESERVED_SPECIMEN	SDNHM	Herps	63809				CC0_1_0		Unknown		Native	2023-01-25T07:09:09.602Z		INSTITUTION_COLLECTION_MISMATCH
45119371	84b4d6e4-f762-11e1-a439-00145eb45e9a	urn:catalog:SDNHM:Herps:62569	Animalia	Chordata	Testudines		Testudinidae	Gopherus	Gopherus agassizii		SPECIES	Gopherus agassizii (Cooper, 1861)	Gopherus agassizii			Unknown (zoo specimen)		PRESENT		8a471700-4ce8-11db-b80e-b8a03c50a862													2441814	2441814	PRESERVED_SPECIMEN	SDNHM	Herps	62569				CC0_1_0		Unknown		Native	2023-01-25T07:09:10.889Z		INSTITUTION_COLLECTION_MISMATCH
45119357	84b4d6e4-f762-11e1-a439-00145eb45e9a	urn:catalog:SDNHM:Herps:62555	Animalia	Chordata	Testudines		Testudinidae	Gopherus	Gopherus agassizii		SPECIES	Gopherus agassizii (Cooper, 1861)	Gopherus agassizii		US	Redrock; W of	Arizona	PRESENT		8a471700-4ce8-11db-b80e-b8a03c50a862									1973-03-01T00:00:00		3	1973	2441814	2441814	PRESERVED_SPECIMEN	SDNHM	Herps	62555				CC0_1_0		Unknown		Native	2023-01-25T07:09:10.888Z		INSTITUTION_COLLECTION_MISMATCH
45118030	84b4d6e4-f762-11e1-a439-00145eb45e9a	urn:catalog:SDNHM:Herps:62374	Animalia	Chordata	Testudines		Testudinidae	Gopherus	Gopherus agassizii		SPECIES	Gopherus agassizii (Cooper, 1861)	Gopherus agassizii		MX	Unknown		PRESENT		8a471700-4ce8-11db-b80e-b8a03c50a862													2441814	2441814	PRESERVED_SPECIMEN	SDNHM	Herps	62374				CC0_1_0		Unknown		Native	2023-01-25T07:09:10.904Z		INSTITUTION_COLLECTION_MISMATCH
45117964	84b4d6e4-f762-11e1-a439-00145eb45e9a	urn:catalog:SDNHM:Herps:62350	Animalia	Chordata	Testudines		Testudinidae	Gopherus	Gopherus agassizii		SPECIES	Gopherus agassizii (Cooper, 1861)	Gopherus agassizii			Unknown		PRESENT		8a471700-4ce8-11db-b80e-b8a03c50a862													2441814	2441814	PRESERVED_SPECIMEN	SDNHM	Herps	62350				CC0_1_0		Unknown; California Fish & Game		Native	2023-01-25T07:09:10.906Z		INSTITUTION_COLLECTION_MISMATCH
45117940	84b4d6e4-f762-11e1-a439-00145eb45e9a	urn:catalog:SDNHM:Herps:62340	Animalia	Chordata	Testudines		Testudinidae	Gopherus	Gopherus agassizii		SPECIES	Gopherus agassizii (Cooper, 1861)	Gopherus agassizii			Unknown		PRESENT		8a471700-4ce8-11db-b80e-b8a03c50a862													2441814	2441814	PRESERVED_SPECIMEN	SDNHM	Herps	62340				CC0_1_0		Unknown; California Fish & Game		Native	2023-01-25T07:09:10.948Z		INSTITUTION_COLLECTION_MISMATCH
45107878	84b4d6e4-f762-11e1-a439-00145eb45e9a	urn:catalog:SDNHM:Herps:59563	Animalia	Chordata	Testudines		Testudinidae	Gopherus	Gopherus agassizii		SPECIES	Gopherus agassizii (Cooper, 1861)	Gopherus agassizii			Unknown		PRESENT		8a471700-4ce8-11db-b80e-b8a03c50a862													2441814	2441814	PRESERVED_SPECIMEN	SDNHM	Herps	59563				CC0_1_0		Unknown		Native	2023-01-25T07:09:04.990Z		INSTITUTION_COLLECTION_MISMATCH
45107873	84b4d6e4-f762-11e1-a439-00145eb45e9a	urn:catalog:SDNHM:Herps:59560	Animalia	Chordata	Testudines		Testudinidae	Gopherus	Gopherus agassizii		SPECIES	Gopherus agassizii (Cooper, 1861)	Gopherus agassizii			Unknown		PRESENT		8a471700-4ce8-11db-b80e-b8a03c50a862													2441814	2441814	PRESERVED_SPECIMEN	SDNHM	Herps	59560				CC0_1_0		Unknown		Native	2023-01-25T07:09:04.990Z		INSTITUTION_COLLECTION_MISMATCH
45107858	84b4d6e4-f762-11e1-a439-00145eb45e9a	urn:catalog:SDNHM:Herps:59554	Animalia	Chordata	Testudines		Testudinidae	Gopherus	Gopherus agassizii		SPECIES	Gopherus agassizii (Cooper, 1861)	Gopherus agassizii			Unknown		PRESENT		8a471700-4ce8-11db-b80e-b8a03c50a862													2441814	2441814	PRESERVED_SPECIMEN	SDNHM	Herps	59554				CC0_1_0		Unknown		Native	2023-01-25T07:09:04.998Z		INSTITUTION_COLLECTION_MISMATCH
45107843	84b4d6e4-f762-11e1-a439-00145eb45e9a	urn:catalog:SDNHM:Herps:59550	Animalia	Chordata	Testudines		Testudinidae	Gopherus	Gopherus agassizii		SPECIES	Gopherus agassizii (Cooper, 1861)	Gopherus agassizii			Unknown (zoo specimen)		PRESENT		8a471700-4ce8-11db-b80e-b8a03c50a862													2441814	2441814	PRESERVED_SPECIMEN	SDNHM	Herps	59550				CC0_1_0		Unknown		Native	2023-01-25T07:09:05.019Z		INSTITUTION_COLLECTION_MISMATCH
45093990	84b4d6e4-f762-11e1-a439-00145eb45e9a	urn:catalog:SDNHM:Herps:55320	Animalia	Chordata	Testudines		Testudinidae	Gopherus	Gopherus agassizii		SPECIES	Gopherus agassizii (Cooper, 1861)	Gopherus agassizii		MX	Isla Tiburon; S end of	Sonora	PRESENT		8a471700-4ce8-11db-b80e-b8a03c50a862	28.99	-112.34							1961-01-12T00:00:00	12	1	1961	2441814	2441814	PRESERVED_SPECIMEN	SDNHM	Herps	55320				CC0_1_0		Slosser, Nancy		Native	2023-01-25T07:09:04.115Z		INSTITUTION_COLLECTION_MISMATCH
45065113	84b4d6e4-f762-11e1-a439-00145eb45e9a	urn:catalog:SDNHM:Herps:47062	Animalia	Chordata	Testudines		Testudinidae	Gopherus	Gopherus agassizii		SPECIES	Gopherus agassizii (Cooper, 1861)	Gopherus agassizii		US	San Diego, 2247 Boundary St.	California	PRESENT		8a471700-4ce8-11db-b80e-b8a03c50a862									1973-01-25T00:00:00	25	1	1973	2441814	2441814	PRESERVED_SPECIMEN	SDNHM	Herps	47062				CC0_1_0		Unknown		Native	2023-01-25T07:09:10.862Z		INSTITUTION_COLLECTION_MISMATCH
45039562	84b4d6e4-f762-11e1-a439-00145eb45e9a	urn:catalog:SDNHM:Herps:40990	Animalia	Chordata	Testudines		Testudinidae	Gopherus	Gopherus agassizii		SPECIES	Gopherus agassizii (Cooper, 1861)	Gopherus agassizii		US	Santa Catalina Mnts, Bear Canyon	Arizona	PRESENT		8a471700-4ce8-11db-b80e-b8a03c50a862									1949-07-24T00:00:00	24	7	1949	2441814	2441814	PRESERVED_SPECIMEN	SDNHM	Herps	40990				CC0_1_0		Kauffelds; Hermann		Native	2023-01-25T07:09:08.101Z		INSTITUTION_COLLECTION_MISMATCH
45039557	84b4d6e4-f762-11e1-a439-00145eb45e9a	urn:catalog:SDNHM:Herps:40989	Animalia	Chordata	Testudines		Testudinidae	Gopherus	Gopherus agassizii		SPECIES	Gopherus agassizii (Cooper, 1861)	Gopherus agassizii		US	Tucson Mts, Gates Pass	Arizona	PRESENT		8a471700-4ce8-11db-b80e-b8a03c50a862									1949-07-25T00:00:00	25	7	1949	2441814	2441814	PRESERVED_SPECIMEN	SDNHM	Herps	40989				CC0_1_0		Kauffelds; Hermann		Native	2023-01-25T07:09:08.070Z		INSTITUTION_COLLECTION_MISMATCH
45039128	84b4d6e4-f762-11e1-a439-00145eb45e9a	urn:catalog:SDNHM:Herps:40697	Animalia	Chordata	Testudines		Testudinidae	Gopherus	Gopherus agassizii		SPECIES	Gopherus agassizii (Cooper, 1861)	Gopherus agassizii		MX	Hermosillo	Sonora	PRESENT		8a471700-4ce8-11db-b80e-b8a03c50a862	29.1	-110.95							1950-07-19T00:00:00	19	7	1950	2441814	2441814	PRESERVED_SPECIMEN	SDNHM	Herps	40697				CC0_1_0		San Diego Zoo		Native	2023-01-25T07:09:08.219Z		INSTITUTION_COLLECTION_MISMATCH
45037287	84b4d6e4-f762-11e1-a439-00145eb45e9a	urn:catalog:SDNHM:Herps:40342	Animalia	Chordata	Testudines		Testudinidae	Gopherus	Gopherus agassizii		SPECIES	Gopherus agassizii (Cooper, 1861)	Gopherus agassizii		US	Adelanto & Kramer Junction; between	California	PRESENT		8a471700-4ce8-11db-b80e-b8a03c50a862	34.78647	-117.48177	26377.0						1949-12-10T00:00:00	10	12	1949	2441814	2441814	PRESERVED_SPECIMEN	SDNHM	Herps	40342				CC0_1_0		Unknown		Native	2023-01-25T07:09:08.408Z		INSTITUTION_COLLECTION_MISMATCH
45037286	84b4d6e4-f762-11e1-a439-00145eb45e9a	urn:catalog:SDNHM:Herps:40341	Animalia	Chordata	Testudines		Testudinidae	Gopherus	Gopherus agassizii		SPECIES	Gopherus agassizii (Cooper, 1861)	Gopherus agassizii		US	Adelanto & Kramer Junction; between	California	PRESENT		8a471700-4ce8-11db-b80e-b8a03c50a862	34.78647	-117.48177	26377.0						1949-12-10T00:00:00	10	12	1949	2441814	2441814	PRESERVED_SPECIMEN	SDNHM	Herps	40341				CC0_1_0		Unknown		Native	2023-01-25T07:09:08.408Z		INSTITUTION_COLLECTION_MISMATCH
45018810	84b4d6e4-f762-11e1-a439-00145eb45e9a	urn:catalog:SDNHM:Herps:35807	Animalia	Chordata	Testudines		Testudinidae	Gopherus	Gopherus agassizii		SPECIES	Gopherus agassizii (Cooper, 1861)	Gopherus agassizii		US	Desert Center, near	California	PRESENT		8a471700-4ce8-11db-b80e-b8a03c50a862	33.71253	-115.40223	9302.0						1943-09-18T00:00:00	18	9	1943	2441814	2441814	PRESERVED_SPECIMEN	SDNHM	Herps	35807				CC0_1_0		Miller, Capt. David M.		Native	2023-01-25T07:09:04.734Z		INSTITUTION_COLLECTION_MISMATCH
45018807	84b4d6e4-f762-11e1-a439-00145eb45e9a	urn:catalog:SDNHM:Herps:35806	Animalia	Chordata	Testudines		Testudinidae	Gopherus	Gopherus agassizii		SPECIES	Gopherus agassizii (Cooper, 1861)	Gopherus agassizii		US	Desert Center, near	California	PRESENT		8a471700-4ce8-11db-b80e-b8a03c50a862	33.71253	-115.40223	9302.0						1943-09-18T00:00:00	18	9	1943	2441814	2441814	PRESERVED_SPECIMEN	SDNHM	Herps	35806				CC0_1_0		Miller, Capt. David M.		Native	2023-01-25T07:09:04.734Z		INSTITUTION_COLLECTION_MISMATCH
44976089	84b4d6e4-f762-11e1-a439-00145eb45e9a	urn:catalog:SDNHM:Herps:24367	Animalia	Chordata	Testudines		Testudinidae	Gopherus	Gopherus agassizii		SPECIES	Gopherus agassizii (Cooper, 1861)	Gopherus agassizii		US	Barstow	California	PRESENT		8a471700-4ce8-11db-b80e-b8a03c50a862	34.89652	-117.03255	5794.0						1935-06-01T00:00:00	1	6	1935	2441814	2441814	PRESERVED_SPECIMEN	SDNHM	Herps	24367				CC0_1_0		Grant, Chapman		Native	2023-01-25T07:09:09.524Z		INSTITUTION_COLLECTION_MISMATCH
44950736	84b4d6e4-f762-11e1-a439-00145eb45e9a	urn:catalog:SDNHM:Herps:17056	Animalia	Chordata	Testudines		Testudinidae	Gopherus	Gopherus agassizii		SPECIES	Gopherus agassizii (Cooper, 1861)	Gopherus agassizii		US	Barstow	California	PRESENT		8a471700-4ce8-11db-b80e-b8a03c50a862	34.89652	-117.03255	5794.0						1935-09-01T00:00:00		9	1935	2441814	2441814	PRESERVED_SPECIMEN	SDNHM	Herps	17056				CC0_1_0		Grant, Chapman		Native	2023-01-25T07:09:10.257Z		INSTITUTION_COLLECTION_MISMATCH
44950714	84b4d6e4-f762-11e1-a439-00145eb45e9a	urn:catalog:SDNHM:Herps:17050	Animalia	Chordata	Testudines		Testudinidae	Gopherus	Gopherus agassizii		SPECIES	Gopherus agassizii (Cooper, 1861)	Gopherus agassizii			Unknown		PRESENT		8a471700-4ce8-11db-b80e-b8a03c50a862													2441814	2441814	PRESERVED_SPECIMEN	SDNHM	Herps	17050				CC0_1_0		Unknown		Native	2023-01-25T07:09:10.257Z		INSTITUTION_COLLECTION_MISMATCH
44949422	84b4d6e4-f762-11e1-a439-00145eb45e9a	urn:catalog:SDNHM:Herps:16490	Animalia	Chordata	Testudines		Testudinidae	Gopherus	Gopherus agassizii		SPECIES	Gopherus agassizii (Cooper, 1861)	Gopherus agassizii		MX	Sonoyta, 10 mi SW of	Sonora	PRESENT		8a471700-4ce8-11db-b80e-b8a03c50a862	31.79	-112.98							1934-02-01T00:00:00		2	1934	2441814	2441814	PRESERVED_SPECIMEN	SDNHM	Herps	16490				CC0_1_0		Cook, L. H.		Native	2023-01-25T07:09:06.260Z		INSTITUTION_COLLECTION_MISMATCH
44949075	84b4d6e4-f762-11e1-a439-00145eb45e9a	urn:catalog:SDNHM:Herps:16255	Animalia	Chordata	Testudines		Testudinidae	Gopherus	Gopherus agassizii		SPECIES	Gopherus agassizii (Cooper, 1861)	Gopherus agassizii		US	Tanque Verde Ranch	Arizona	PRESENT		8a471700-4ce8-11db-b80e-b8a03c50a862									1932-06-30T00:00:00	30	6	1932	2441814	2441814	PRESERVED_SPECIMEN	SDNHM	Herps	16255				CC0_1_0		Cook, L. H.		Native	2023-01-25T07:09:06.446Z		INSTITUTION_COLLECTION_MISMATCH
44941632	84b4d6e4-f762-11e1-a439-00145eb45e9a	urn:catalog:SDNHM:Herps:14224	Animalia	Chordata	Testudines		Testudinidae	Gopherus	Gopherus agassizii		SPECIES	Gopherus agassizii (Cooper, 1861)	Gopherus agassizii		US	Santa Catalina Mnts, Sabino Canyon	Arizona	PRESENT		8a471700-4ce8-11db-b80e-b8a03c50a862									1930-08-07T00:00:00	7	8	1930	2441814	2441814	PRESERVED_SPECIMEN	SDNHM	Herps	14224				CC0_1_0		Walker, F. E.		Native	2023-01-25T07:09:09.856Z		INSTITUTION_COLLECTION_MISMATCH
44931437	84b4d6e4-f762-11e1-a439-00145eb45e9a	urn:catalog:SDNHM:Herps:11559	Animalia	Chordata	Testudines		Testudinidae	Gopherus	Gopherus agassizii		SPECIES	Gopherus agassizii (Cooper, 1861)	Gopherus agassizii		US	Yermo, 40 mi N of	California	PRESENT		8a471700-4ce8-11db-b80e-b8a03c50a862	35.48613	-116.82392	1207.0						1928-06-01T00:00:00	1	6	1928	2441814	2441814	PRESERVED_SPECIMEN	SDNHM	Herps	11559				CC0_1_0		Barrett, G. E.		Native	2023-01-25T07:09:04.982Z		INSTITUTION_COLLECTION_MISMATCH
44914066	84b4d6e4-f762-11e1-a439-00145eb45e9a	urn:catalog:SDNHM:Herps:7618	Animalia	Chordata	Testudines		Testudinidae	Gopherus	Gopherus agassizii		SPECIES	Gopherus agassizii (Cooper, 1861)	Gopherus agassizii		US	Ludlow	California	PRESENT		8a471700-4ce8-11db-b80e-b8a03c50a862	34.72154	-116.16103	1078.0						1932-04-23T00:00:00	23	4	1932	2441814	2441814	PRESERVED_SPECIMEN	SDNHM	Herps	7618				CC0_1_0		Klauber, P. M.; Klauber, Laurence		Native	2023-01-25T07:09:07.572Z		INSTITUTION_COLLECTION_MISMATCH
44909299	84b4d6e4-f762-11e1-a439-00145eb45e9a	urn:catalog:SDNHM:Herps:6063	Animalia	Chordata	Testudines		Testudinidae	Gopherus	Gopherus agassizii		SPECIES	Gopherus agassizii (Cooper, 1861)	Gopherus agassizii		US	Lovejoy Springs	California	PRESENT		8a471700-4ce8-11db-b80e-b8a03c50a862	34.60564	-117.82922	64.0						1931-08-30T00:00:00	30	8	1931	2441814	2441814	PRESERVED_SPECIMEN	SDNHM	Herps	6063				CC0_1_0		Bogert, Charles M.		Native	2023-01-25T07:09:04.695Z		INSTITUTION_COLLECTION_MISMATCH
44895158	84b4d6e4-f762-11e1-a439-00145eb45e9a	urn:catalog:SDNHM:Herps:2539	Animalia	Chordata	Testudines		Testudinidae	Gopherus	Gopherus agassizii		SPECIES	Gopherus agassizii (Cooper, 1861)	Gopherus agassizii		US	Helendale	California	PRESENT		8a471700-4ce8-11db-b80e-b8a03c50a862	34.74245	-117.32602	1191.0						1930-04-24T00:00:00	24	4	1930	2441814	2441814	PRESERVED_SPECIMEN	SDNHM	Herps	2539				CC0_1_0		Klauber, Laurence		Native	2023-01-25T07:09:05.984Z		INSTITUTION_COLLECTION_MISMATCH
4029262422	50c9509d-22c7-4a22-a47d-8c48425ef4a7	https://www.inaturalist.org/observations/147722954	Animalia	Chordata	Testudines		Testudinidae	Gopherus	Gopherus agassizii		SPECIES	Gopherus agassizii (Cooper, 1861)	Gopherus agassizii		US		Utah	PRESENT		28eb1a3f-1c15-4a95-931a-4af90ecb574d	37.014319	-114.199449	28447.0						2022-04-25T11:36:00	25	4	2022	2441814	2441814	HUMAN_OBSERVATION	iNaturalist	Observations	147722954		evolvulux	2023-01-30T21:42:11	CC_BY_NC_4_0	evolvulux	evolvulux			2023-02-13T16:08:15.820Z	StillImage	COORDINATE_ROUNDED;CONTINENT_DERIVED_FROM_COORDINATES
4029223163	50c9509d-22c7-4a22-a47d-8c48425ef4a7	https://www.inaturalist.org/observations/148226352	Animalia	Chordata	Testudines		Testudinidae	Gopherus	Gopherus agassizii		SPECIES	Gopherus agassizii (Cooper, 1861)	Gopherus agassizii		US		Utah	PRESENT		28eb1a3f-1c15-4a95-931a-4af90ecb574d	37.234874	-113.238103	28417.0						2017-04-02T18:37:00	2	4	2017	2441814	2441814	HUMAN_OBSERVATION	iNaturalist	Observations	148226352		evolvulux	2023-02-07T03:34:31	CC_BY_NC_4_0	evolvulux	evolvulux			2023-02-13T16:19:12.357Z	StillImage	COORDINATE_ROUNDED;CONTINENT_DERIVED_FROM_COORDINATES
4029208334	50c9509d-22c7-4a22-a47d-8c48425ef4a7	https://www.inaturalist.org/observations/147866419	Animalia	Chordata	Testudines		Testudinidae	Gopherus	Gopherus agassizii		SPECIES	Gopherus agassizii (Cooper, 1861)	Gopherus agassizii					PRESENT		28eb1a3f-1c15-4a95-931a-4af90ecb574d			28930.0						2023-01-31T12:47:32	31	1	2023	2441814	2441814	HUMAN_OBSERVATION	iNaturalist	Observations	147866419		langooney	2023-02-02T02:55:42	CC0_1_0	langooney	langooney			2023-02-13T16:08:40.642Z	StillImage
4028834106	50c9509d-22c7-4a22-a47d-8c48425ef4a7	https://www.inaturalist.org/observations/147412281	Animalia	Chordata	Testudines		Testudinidae	Gopherus	Gopherus agassizii		SPECIES	Gopherus agassizii (Cooper, 1861)	Gopherus agassizii		US		Nevada	PRESENT		28eb1a3f-1c15-4a95-931a-4af90ecb574d	36.649666	-114.172202	28505.0						2021-10-08T16:05:00	8	10	2021	2441814	2441814	HUMAN_OBSERVATION	iNaturalist	Observations	147412281		Jim Boone	2023-01-26T20:06:51	CC_BY_NC_4_0	Jim Boone	Jim Boone			2023-02-13T16:08:18.750Z	StillImage	COORDINATE_ROUNDED;CONTINENT_DERIVED_FROM_COORDINATES
4027768965	d8cd16ba-bb74-4420-821e-083f2bac17c2	MT959128	Animalia	Chordata	Testudines		Testudinidae	Gopherus	Gopherus agassizii		SPECIES	Gopherus agassizii (Cooper, 1861)	Gopherus agassizii					PRESENT		ada9d123-ddb4-467d-8891-806ea8d94230													2441814	2441814	PRESERVED_SPECIMEN			GOAG01				CC_BY_4_0					2023-02-11T12:30:25.467Z
4027749576	d8cd16ba-bb74-4420-821e-083f2bac17c2	MT960938	Animalia	Chordata	Testudines		Testudinidae	Gopherus	Gopherus agassizii		SPECIES	Gopherus agassizii (Cooper, 1861)	Gopherus agassizii					PRESENT		ada9d123-ddb4-467d-8891-806ea8d94230													2441814	2441814	PRESERVED_SPECIMEN			GOAG02				CC_BY_4_0					2023-02-11T12:29:55.133Z
4022314579	50c9509d-22c7-4a22-a47d-8c48425ef4a7	https://www.inaturalist.org/observations/146829265	Animalia	Chordata	Testudines		Testudinidae	Gopherus	Gopherus agassizii		SPECIES	Gopherus agassizii (Cooper, 1861)	Gopherus agassizii		US		Nevada	PRESENT		28eb1a3f-1c15-4a95-931a-4af90ecb574d	35.785647	-114.846378	28649.0						2020-05-24T09:00:00	24	5	2020	2441814	2441814	HUMAN_OBSERVATION	iNaturalist	Observations	146829265		Dawn Nelson	2023-01-18T15:29:30	CC_BY_NC_4_0	Dawn Nelson	Dawn Nelson			2023-02-13T16:08:24.404Z	StillImage	COORDINATE_ROUNDED;CONTINENT_DERIVED_FROM_COORDINATES
4018566024	50c9509d-22c7-4a22-a47d-8c48425ef4a7	https://www.inaturalist.org/observations/146433454	Animalia	Chordata	Testudines		Testudinidae	Gopherus	Gopherus agassizii		SPECIES	Gopherus agassizii (Cooper, 1861)	Gopherus agassizii		US		California	PRESENT		28eb1a3f-1c15-4a95-931a-4af90ecb574d	34.803638	-115.085985	28762.0						2009-10-02T00:00:00	2	10	2009	2441814	2441814	HUMAN_OBSERVATION	iNaturalist	Observations	146433454		Dawn Nelson	2023-01-13T00:08:50	CC_BY_NC_4_0	Dawn Nelson	Dawn Nelson			2023-02-13T16:08:29.826Z	StillImage	COORDINATE_ROUNDED;CONTINENT_DERIVED_FROM_COORDINATES
4018324487	50c9509d-22c7-4a22-a47d-8c48425ef4a7	https://www.inaturalist.org/observations/146784062	Animalia	Chordata	Testudines		Testudinidae	Gopherus	Gopherus agassizii		SPECIES	Gopherus agassizii (Cooper, 1861)	Gopherus agassizii		US		Nevada	PRESENT		28eb1a3f-1c15-4a95-931a-4af90ecb574d	36.127571	-115.729035	28592.0						2022-06-22T15:19:39	22	6	2022	2441814	2441814	HUMAN_OBSERVATION	iNaturalist	Observations	146784062		erin_wood_ndow	2023-01-17T21:39:11	CC_BY_NC_4_0	erin_wood_ndow	erin_wood_ndow			2023-02-13T16:08:21.553Z	StillImage	COORDINATE_ROUNDED;CONTINENT_DERIVED_FROM_COORDINATES
4018308822	50c9509d-22c7-4a22-a47d-8c48425ef4a7	https://www.inaturalist.org/observations/146302263	Animalia	Chordata	Testudines		Testudinidae	Gopherus	Gopherus agassizii		SPECIES	Gopherus agassizii (Cooper, 1861)	Gopherus agassizii		US		Nevada	PRESENT		28eb1a3f-1c15-4a95-931a-4af90ecb574d	36.237827	-115.204898	28563.0						2020-05-01T09:02:54	1	5	2020	2441814	2441814	HUMAN_OBSERVATION	iNaturalist	Observations	146302263		lonnyholmes	2023-01-11T01:19:45	CC_BY_NC_4_0	joshthalacker	joshthalacker			2023-02-13T16:08:16.578Z	StillImage	COORDINATE_ROUNDED;CONTINENT_DERIVED_FROM_COORDINATES
4018299496	50c9509d-22c7-4a22-a47d-8c48425ef4a7	https://www.inaturalist.org/observations/111639965	Animalia	Chordata	Testudines		Testudinidae	Gopherus	Gopherus agassizii		SPECIES	Gopherus agassizii (Cooper, 1861)	Gopherus agassizii		US		California	PRESENT		28eb1a3f-1c15-4a95-931a-4af90ecb574d	33.918167	-114.540678	28902.0						2022-04-14T14:09:36	14	4	2022	2441814	2441814	HUMAN_OBSERVATION	iNaturalist	Observations	111639965		kendraherps	2022-04-16T13:32:03	CC_BY_NC_4_0	kendraherps	kendraherps			2023-02-13T16:06:33.201Z	StillImage	COORDINATE_ROUNDED;CONTINENT_DERIVED_FROM_COORDINATES
4018278601	50c9509d-22c7-4a22-a47d-8c48425ef4a7	https://www.inaturalist.org/observations/127513473	Animalia	Chordata	Testudines		Testudinidae	Gopherus	Gopherus agassizii		SPECIES	Gopherus agassizii (Cooper, 1861)	Gopherus agassizii		US		California	PRESENT		28eb1a3f-1c15-4a95-931a-4af90ecb574d	34.665948	-116.560138	28790.0						2022-07-23T07:06:16	23	7	2022	2441814	2441814	HUMAN_OBSERVATION	iNaturalist	Observations	127513473		Bobby McCabe	2022-07-23T15:04:17	CC_BY_4_0	Bobby McCabe	Bobby McCabe			2023-02-13T16:07:01.301Z	StillImage	COORDINATE_ROUNDED;CONTINENT_DERIVED_FROM_COORDINATES
4018277483	50c9509d-22c7-4a22-a47d-8c48425ef4a7	https://www.inaturalist.org/observations/115569037	Animalia	Chordata	Testudines		Testudinidae	Gopherus	Gopherus agassizii		SPECIES	Gopherus agassizii (Cooper, 1861)	Gopherus agassizii		US		California	PRESENT		28eb1a3f-1c15-4a95-931a-4af90ecb574d	34.106245	-116.308278	28874.0						2022-04-18T16:18:00	18	4	2022	2441814	2441814	HUMAN_OBSERVATION	iNaturalist	Observations	115569037		Colin Barrows	2022-05-08T03:00:38	CC_BY_NC_4_0	o0o1	o0o1			2023-02-13T16:06:10.169Z	StillImage	COORDINATE_ROUNDED;CONTINENT_DERIVED_FROM_COORDINATES
4018259584	50c9509d-22c7-4a22-a47d-8c48425ef4a7	https://www.inaturalist.org/observations/125920952	Animalia	Chordata	Testudines		Testudinidae	Gopherus	Gopherus agassizii		SPECIES	Gopherus agassizii (Cooper, 1861)	Gopherus agassizii		US		California	PRESENT		28eb1a3f-1c15-4a95-931a-4af90ecb574d	35.168927	-115.529582	28734.0						2022-07-11T16:44:25	11	7	2022	2441814	2441814	HUMAN_OBSERVATION	iNaturalist	Observations	125920952		Bobby McCabe	2022-07-12T13:18:44	CC_BY_4_0	Bobby McCabe	Bobby McCabe			2023-02-13T16:17:40.818Z	StillImage	COORDINATE_ROUNDED;CONTINENT_DERIVED_FROM_COORDINATES
4018237525	50c9509d-22c7-4a22-a47d-8c48425ef4a7	https://www.inaturalist.org/observations/118328864	Animalia	Chordata	Testudines		Testudinidae	Gopherus	Gopherus agassizii		SPECIES	Gopherus agassizii (Cooper, 1861)	Gopherus agassizii		US		California	PRESENT		28eb1a3f-1c15-4a95-931a-4af90ecb574d	35.291756	-115.987129	28706.0						2022-05-22T19:16:42	22	5	2022	2441814	2441814	HUMAN_OBSERVATION	iNaturalist	Observations	118328864		desertsolitude	2022-05-23T05:47:49	CC_BY_NC_4_0	desertsolitude	desertsolitude			2023-02-13T16:06:29.713Z	StillImage	COORDINATE_ROUNDED;CONTINENT_DERIVED_FROM_COORDINATES
4018234022	50c9509d-22c7-4a22-a47d-8c48425ef4a7	https://www.inaturalist.org/observations/146433105	Animalia	Chordata	Testudines		Testudinidae	Gopherus	Gopherus agassizii		SPECIES	Gopherus agassizii (Cooper, 1861)	Gopherus agassizii		US		California	PRESENT		28eb1a3f-1c15-4a95-931a-4af90ecb574d	34.978011	-115.182036	28762.0						2007-10-06T00:00:00	6	10	2007	2441814	2441814	HUMAN_OBSERVATION	iNaturalist	Observations	146433105		Dawn Nelson	2023-01-13T00:01:15	CC_BY_NC_4_0	Dawn Nelson	Dawn Nelson			2023-02-13T16:18:37.651Z	StillImage	COORDINATE_ROUNDED;CONTINENT_DERIVED_FROM_COORDINATES
4018216804	50c9509d-22c7-4a22-a47d-8c48425ef4a7	https://www.inaturalist.org/observations/146302307	Animalia	Chordata	Testudines		Testudinidae	Gopherus	Gopherus agassizii		SPECIES	Gopherus agassizii (Cooper, 1861)	Gopherus agassizii		US		Nevada	PRESENT		28eb1a3f-1c15-4a95-931a-4af90ecb574d	36.03296	-115.291246	28592.0						2020-04-21T09:39:13	21	4	2020	2441814	2441814	HUMAN_OBSERVATION	iNaturalist	Observations	146302307		lonnyholmes	2023-01-11T01:19:12	CC_BY_NC_4_0	joshthalacker	joshthalacker			2023-02-13T16:08:25.583Z	StillImage	COORDINATE_ROUNDED;CONTINENT_DERIVED_FROM_COORDINATES
4018195159	50c9509d-22c7-4a22-a47d-8c48425ef4a7	https://www.inaturalist.org/observations/146534957	Animalia	Chordata	Testudines		Testudinidae	Gopherus	Gopherus agassizii		SPECIES	Gopherus agassizii (Cooper, 1861)	Gopherus agassizii		US		California	PRESENT		28eb1a3f-1c15-4a95-931a-4af90ecb574d	35.201456	-115.381932	28706.0						2013-09-28T00:00:00	28	9	2013	2441814	2441814	HUMAN_OBSERVATION	iNaturalist	Observations	146534957		Dawn Nelson	2023-01-14T15:47:18	CC_BY_NC_4_0	Dawn Nelson	Dawn Nelson			2023-02-13T16:18:35.191Z	StillImage	COORDINATE_ROUNDED;CONTINENT_DERIVED_FROM_COORDINATES
4018193518	50c9509d-22c7-4a22-a47d-8c48425ef4a7	https://www.inaturalist.org/observations/111332726	Animalia	Chordata	Testudines		Testudinidae	Gopherus	Gopherus agassizii		SPECIES	Gopherus agassizii (Cooper, 1861)	Gopherus agassizii		US		California	PRESENT		28eb1a3f-1c15-4a95-931a-4af90ecb574d	34.327102	-117.575594	28846.0						2022-04-13T11:30:30	13	4	2022	2441814	2441814	HUMAN_OBSERVATION	iNaturalist	Observations	111332726		jackie lacey	2022-04-13T18:31:06	CC_BY_NC_4_0	jackie lacey	jackie lacey			2023-02-13T16:15:15.856Z	StillImage	COORDINATE_ROUNDED;CONTINENT_DERIVED_FROM_COORDINATES
4018109557	50c9509d-22c7-4a22-a47d-8c48425ef4a7	https://www.inaturalist.org/observations/117818674	Animalia	Chordata	Testudines		Testudinidae	Gopherus	Gopherus agassizii		SPECIES	Gopherus agassizii (Cooper, 1861)	Gopherus agassizii		US		California	PRESENT		28eb1a3f-1c15-4a95-931a-4af90ecb574d	34.705312	-116.948114	28790.0						2022-05-19T18:49:46	19	5	2022	2441814	2441814	HUMAN_OBSERVATION	iNaturalist	Observations	117818674		desertsolitude	2022-05-20T03:34:14	CC_BY_NC_4_0	desertsolitude	desertsolitude			2023-02-13T16:06:28.947Z	StillImage	COORDINATE_ROUNDED;CONTINENT_DERIVED_FROM_COORDINATES
4017170937	d8cd16ba-bb74-4420-821e-083f2bac17c2	MT960382	Animalia	Chordata	Testudines		Testudinidae	Gopherus	Gopherus agassizii		SPECIES	Gopherus agassizii (Cooper, 1861)	Gopherus agassizii					PRESENT		ada9d123-ddb4-467d-8891-806ea8d94230													2441814	2441814	PRESERVED_SPECIMEN			HBS16933				CC_BY_4_0					2023-02-11T12:30:21.611Z
4015326415	50c9509d-22c7-4a22-a47d-8c48425ef4a7	https://www.inaturalist.org/observations/146209098	Animalia	Chordata	Testudines		Testudinidae	Gopherus	Gopherus agassizii		SPECIES	Gopherus agassizii (Cooper, 1861)	Gopherus agassizii		US		California	PRESENT		28eb1a3f-1c15-4a95-931a-4af90ecb574d	34.904779	-115.797163	28762.0						2004-04-24T00:00:00	24	4	2004	2441814	2441814	HUMAN_OBSERVATION	iNaturalist	Observations	146209098		Dawn Nelson	2023-01-09T15:35:33	CC_BY_NC_4_0	Dawn Nelson	Dawn Nelson			2023-02-13T16:08:17.230Z	StillImage	COORDINATE_ROUNDED;CONTINENT_DERIVED_FROM_COORDINATES
4015283336	50c9509d-22c7-4a22-a47d-8c48425ef4a7	https://www.inaturalist.org/observations/146155806	Animalia	Chordata	Testudines		Testudinidae	Gopherus	Gopherus agassizii		SPECIES	Gopherus agassizii (Cooper, 1861)	Gopherus agassizii		US		California	PRESENT		28eb1a3f-1c15-4a95-931a-4af90ecb574d	34.99661	-115.741949	28762.0						2003-04-17T00:00:00	17	4	2003	2441814	2441814	HUMAN_OBSERVATION	iNaturalist	Observations	146155806		Dawn Nelson	2023-01-08T22:07:30	CC_BY_NC_4_0	Dawn Nelson	Dawn Nelson			2023-02-13T16:08:22.997Z	StillImage	COORDINATE_ROUNDED;CONTINENT_DERIVED_FROM_COORDINATES
4015252742	50c9509d-22c7-4a22-a47d-8c48425ef4a7	https://www.inaturalist.org/observations/145603371	Animalia	Chordata	Testudines		Testudinidae	Gopherus	Gopherus agassizii		SPECIES	Gopherus agassizii (Cooper, 1861)	Gopherus agassizii		US		California	PRESENT		28eb1a3f-1c15-4a95-931a-4af90ecb574d	35.208525	-115.279318	28706.0						2011-05-21T00:00:00	21	5	2011	2441814	2441814	HUMAN_OBSERVATION	iNaturalist	Observations	145603371		Dawn Nelson	2023-01-01T20:22:17	CC_BY_NC_4_0	Dawn Nelson	Dawn Nelson			2023-02-13T16:08:28.069Z	StillImage	COORDINATE_ROUNDED;CONTINENT_DERIVED_FROM_COORDINATES
4015223740	50c9509d-22c7-4a22-a47d-8c48425ef4a7	https://www.inaturalist.org/observations/145601908	Animalia	Chordata	Testudines		Testudinidae	Gopherus	Gopherus agassizii		SPECIES	Gopherus agassizii (Cooper, 1861)	Gopherus agassizii		US		California	PRESENT		28eb1a3f-1c15-4a95-931a-4af90ecb574d	35.368516	-115.348663	28706.0						2013-02-16T00:00:00	16	2	2013	2441814	2441814	HUMAN_OBSERVATION	iNaturalist	Observations	145601908		Dawn Nelson	2023-01-01T20:00:54	CC_BY_NC_4_0	Dawn Nelson	Dawn Nelson			2023-02-13T16:17:55.566Z	StillImage	COORDINATE_ROUNDED;CONTINENT_DERIVED_FROM_COORDINATES
4015220771	50c9509d-22c7-4a22-a47d-8c48425ef4a7	https://www.inaturalist.org/observations/145788601	Animalia	Chordata	Testudines		Testudinidae	Gopherus	Gopherus agassizii		SPECIES	Gopherus agassizii (Cooper, 1861)	Gopherus agassizii		US		California	PRESENT		28eb1a3f-1c15-4a95-931a-4af90ecb574d	35.320054	-115.342788	28706.0						2007-04-15T00:00:00	15	4	2007	2441814	2441814	HUMAN_OBSERVATION	iNaturalist	Observations	145788601		Dawn Nelson	2023-01-03T23:40:35	CC_BY_NC_4_0	Dawn Nelson	Dawn Nelson			2023-02-13T16:08:15.982Z	StillImage	COORDINATE_ROUNDED;CONTINENT_DERIVED_FROM_COORDINATES
4015219107	50c9509d-22c7-4a22-a47d-8c48425ef4a7	https://www.inaturalist.org/observations/146007112	Animalia	Chordata	Testudines		Testudinidae	Gopherus	Gopherus agassizii		SPECIES	Gopherus agassizii (Cooper, 1861)	Gopherus agassizii		US		California	PRESENT		28eb1a3f-1c15-4a95-931a-4af90ecb574d	35.326976	-115.35596	28706.0						2019-04-27T16:37:00	27	4	2019	2441814	2441814	HUMAN_OBSERVATION	iNaturalist	Observations	146007112		Dawn Nelson	2023-01-07T02:26:06	CC_BY_NC_4_0	Dawn Nelson	Dawn Nelson			2023-02-13T16:18:18.977Z	StillImage	COORDINATE_ROUNDED;CONTINENT_DERIVED_FROM_COORDINATES
4015147195	50c9509d-22c7-4a22-a47d-8c48425ef4a7	https://www.inaturalist.org/observations/146074517	Animalia	Chordata	Testudines		Testudinidae	Gopherus	Gopherus agassizii		SPECIES	Gopherus agassizii (Cooper, 1861)	Gopherus agassizii		US		Nevada	PRESENT		28eb1a3f-1c15-4a95-931a-4af90ecb574d	36.416894	-114.510685	28534.0						2022-10-29T18:24:00	29	10	2022	2441814	2441814	HUMAN_OBSERVATION	iNaturalist	Observations	146074517		Bram Stynen	2023-01-07T23:05:57	CC_BY_NC_4_0	Bram Stynen	Bram Stynen			2023-02-13T16:08:15.019Z	StillImage	COORDINATE_ROUNDED;CONTINENT_DERIVED_FROM_COORDINATES
4014898901	50c9509d-22c7-4a22-a47d-8c48425ef4a7	https://www.inaturalist.org/observations/145862945	Animalia	Chordata	Testudines		Testudinidae	Gopherus	Gopherus agassizii		SPECIES	Gopherus agassizii (Cooper, 1861)	Gopherus agassizii		US		California	PRESENT		28eb1a3f-1c15-4a95-931a-4af90ecb574d	35.342251	-115.365824	28706.0						2008-04-12T00:00:00	12	4	2008	2441814	2441814	HUMAN_OBSERVATION	iNaturalist	Observations	145862945		Dawn Nelson	2023-01-05T00:28:38	CC_BY_NC_4_0	Dawn Nelson	Dawn Nelson			2023-02-13T16:08:22.194Z	StillImage	COORDINATE_ROUNDED;CONTINENT_DERIVED_FROM_COORDINATES
4012000399	50c9509d-22c7-4a22-a47d-8c48425ef4a7	https://www.inaturalist.org/observations/145782058	Animalia	Chordata	Testudines		Testudinidae	Gopherus	Gopherus agassizii		SPECIES	Gopherus agassizii (Cooper, 1861)	Gopherus agassizii		US		California	PRESENT		28eb1a3f-1c15-4a95-931a-4af90ecb574d	35.371744	-115.321962	28706.0						2005-05-15T00:00:00	15	5	2005	2441814	2441814	HUMAN_OBSERVATION	iNaturalist	Observations	145782058		Dawn Nelson	2023-01-03T21:57:02	CC_BY_NC_4_0	Dawn Nelson	Dawn Nelson			2023-02-13T16:18:55.402Z	StillImage	COORDINATE_ROUNDED;CONTINENT_DERIVED_FROM_COORDINATES
4011993394	50c9509d-22c7-4a22-a47d-8c48425ef4a7	https://www.inaturalist.org/observations/145768342	Animalia	Chordata	Testudines		Testudinidae	Gopherus	Gopherus agassizii		SPECIES	Gopherus agassizii (Cooper, 1861)	Gopherus agassizii		US		California	PRESENT		28eb1a3f-1c15-4a95-931a-4af90ecb574d	35.324337	-115.339501	28706.0						2005-05-08T00:00:00	8	5	2005	2441814	2441814	HUMAN_OBSERVATION	iNaturalist	Observations	145768342		Dawn Nelson	2023-01-03T18:37:45	CC_BY_NC_4_0	Dawn Nelson	Dawn Nelson			2023-02-13T16:08:09.791Z	StillImage	COORDINATE_ROUNDED;CONTINENT_DERIVED_FROM_COORDINATES
4011726357	50c9509d-22c7-4a22-a47d-8c48425ef4a7	https://www.inaturalist.org/observations/145721462	Animalia	Chordata	Testudines		Testudinidae	Gopherus	Gopherus agassizii		SPECIES	Gopherus agassizii (Cooper, 1861)	Gopherus agassizii		US		California	PRESENT		28eb1a3f-1c15-4a95-931a-4af90ecb574d	34.029259	-116.392135	28874.0						2009-09-26T16:59:31	26	9	2009	2441814	2441814	HUMAN_OBSERVATION	iNaturalist	Observations	145721462		bjornman	2023-01-03T02:45:49	CC_BY_NC_4_0	bjornman	bjornman			2023-02-13T16:08:20.266Z	StillImage	COORDINATE_ROUNDED;CONTINENT_DERIVED_FROM_COORDINATES
4011702285	50c9509d-22c7-4a22-a47d-8c48425ef4a7	https://www.inaturalist.org/observations/145696107	Animalia	Chordata	Testudines		Testudinidae	Gopherus	Gopherus agassizii		SPECIES	Gopherus agassizii (Cooper, 1861)	Gopherus agassizii		US		California	PRESENT		28eb1a3f-1c15-4a95-931a-4af90ecb574d	35.238486	-115.303982	28706.0						2005-04-30T00:00:00	30	4	2005	2441814	2441814	HUMAN_OBSERVATION	iNaturalist	Observations	145696107		Dawn Nelson	2023-01-02T21:26:23	CC_BY_NC_4_0	Dawn Nelson	Dawn Nelson			2023-02-13T16:18:38.665Z	StillImage	COORDINATE_ROUNDED;CONTINENT_DERIVED_FROM_COORDINATES
4011693439	50c9509d-22c7-4a22-a47d-8c48425ef4a7	https://www.inaturalist.org/observations/115669525	Animalia	Chordata	Testudines		Testudinidae	Gopherus	Gopherus agassizii		SPECIES	Gopherus agassizii (Cooper, 1861)	Gopherus agassizii		US		Nevada	PRESENT		28eb1a3f-1c15-4a95-931a-4af90ecb574d	36.172552	-115.482421	28592.0						2022-05-02T09:24:27	2	5	2022	2441814	2441814	HUMAN_OBSERVATION	iNaturalist	Observations	115669525		b-radleym	2022-05-06T02:27:10	CC_BY_NC_4_0	b-radleym	b-radleym			2023-02-13T16:17:17.404Z	StillImage	COORDINATE_ROUNDED;CONTINENT_DERIVED_FROM_COORDINATES
4011633193	50c9509d-22c7-4a22-a47d-8c48425ef4a7	https://www.inaturalist.org/observations/145611866	Animalia	Chordata	Testudines		Testudinidae	Gopherus	Gopherus agassizii		SPECIES	Gopherus agassizii (Cooper, 1861)	Gopherus agassizii		US		California	PRESENT		28eb1a3f-1c15-4a95-931a-4af90ecb574d	33.885758	-115.972287	28902.0						2019-04-01T10:54:00	1	4	2019	2441814	2441814	HUMAN_OBSERVATION	iNaturalist	Observations	145611866		Alan Wells	2023-01-01T21:57:49	CC_BY_NC_4_0	Alan Wells	Alan Wells			2023-02-13T16:18:25.534Z	StillImage	COORDINATE_ROUNDED;CONTINENT_DERIVED_FROM_COORDINATES
4011606600	50c9509d-22c7-4a22-a47d-8c48425ef4a7	https://www.inaturalist.org/observations/140204113	Animalia	Chordata	Testudines		Testudinidae	Gopherus	Gopherus agassizii		SPECIES	Gopherus agassizii (Cooper, 1861)	Gopherus agassizii		US		California	PRESENT		28eb1a3f-1c15-4a95-931a-4af90ecb574d	33.861717	-115.3221	28902.0						2022-10-27T11:00:24	27	10	2022	2441814	2441814	HUMAN_OBSERVATION	iNaturalist	Observations	140204113		Kahanu Ermeyas Tulu	2022-11-09T18:24:14	CC_BY_NC_4_0	Spider Jane Fawke	Spider Jane Fawke			2023-02-13T16:17:28.116Z		COORDINATE_ROUNDED;CONTINENT_DERIVED_FROM_COORDINATES
4011586272	50c9509d-22c7-4a22-a47d-8c48425ef4a7	https://www.inaturalist.org/observations/145696326	Animalia	Chordata	Testudines		Testudinidae	Gopherus	Gopherus agassizii		SPECIES	Gopherus agassizii (Cooper, 1861)	Gopherus agassizii		US		California	PRESENT		28eb1a3f-1c15-4a95-931a-4af90ecb574d	35.351514	-115.355424	28706.0						2005-04-30T00:00:00	30	4	2005	2441814	2441814	HUMAN_OBSERVATION	iNaturalist	Observations	145696326		Dawn Nelson	2023-01-02T21:29:13	CC_BY_NC_4_0	Dawn Nelson	Dawn Nelson			2023-02-13T16:08:21.986Z	StillImage	COORDINATE_ROUNDED;CONTINENT_DERIVED_FROM_COORDINATES
4011533016	50c9509d-22c7-4a22-a47d-8c48425ef4a7	https://www.inaturalist.org/observations/145464872	Animalia	Chordata	Testudines		Testudinidae	Gopherus	Gopherus agassizii		SPECIES	Gopherus agassizii (Cooper, 1861)	Gopherus agassizii		US		Utah	PRESENT		28eb1a3f-1c15-4a95-931a-4af90ecb574d	37.126458	-113.448908	28447.0						2021-07-16T13:34:00	16	7	2021	2441814	2441814	HUMAN_OBSERVATION	iNaturalist	Observations	145464872		Ryan Dunn	2022-12-31T01:02:38	CC_BY_NC_4_0	Liv	Liv			2023-02-13T16:18:23.275Z	StillImage	COORDINATE_ROUNDED;CONTINENT_DERIVED_FROM_COORDINATES
4009899162	50c9509d-22c7-4a22-a47d-8c48425ef4a7	https://www.inaturalist.org/observations/145121449	Animalia	Chordata	Testudines		Testudinidae	Gopherus	Gopherus agassizii		SPECIES	Gopherus agassizii (Cooper, 1861)	Gopherus agassizii		US		California	PRESENT		28eb1a3f-1c15-4a95-931a-4af90ecb574d	33.96816	-115.922659	28902.0						1978-03-20T09:46:00	20	3	1978	2441814	2441814	HUMAN_OBSERVATION	iNaturalist	Observations	145121449		John D Reynolds	2022-12-26T17:59:11	CC_BY_NC_4_0	John D Reynolds	John D Reynolds			2023-02-13T16:18:00.200Z	StillImage	COORDINATE_ROUNDED;CONTINENT_DERIVED_FROM_COORDINATES
4009888529	50c9509d-22c7-4a22-a47d-8c48425ef4a7	https://www.inaturalist.org/observations/133042886	Animalia	Chordata	Testudines		Testudinidae	Gopherus	Gopherus agassizii		SPECIES	Gopherus agassizii (Cooper, 1861)	Gopherus agassizii					PRESENT		28eb1a3f-1c15-4a95-931a-4af90ecb574d			28649.0						2022-08-04T11:51:00	4	8	2022	2441814	2441814	HUMAN_OBSERVATION	iNaturalist	Observations	133042886		Zoe Stephens	2022-08-31T04:34:16	CC_BY_NC_4_0	Zoe Stephens	Zoe Stephens			2023-02-13T16:17:07.907Z	StillImage
4009872964	50c9509d-22c7-4a22-a47d-8c48425ef4a7	https://www.inaturalist.org/observations/144950127	Animalia	Chordata	Testudines		Testudinidae	Gopherus	Gopherus agassizii		SPECIES	Gopherus agassizii (Cooper, 1861)	Gopherus agassizii		US		California	PRESENT		28eb1a3f-1c15-4a95-931a-4af90ecb574d	33.653851	-116.224759	28930.0						2022-12-23T15:20:44	23	12	2022	2441814	2441814	HUMAN_OBSERVATION	iNaturalist	Observations	144950127		Douglas J. Long	2022-12-23T23:21:34	CC_BY_NC_4_0	Douglas J. Long	Douglas J. Long			2023-02-13T16:18:32.467Z	StillImage	COORDINATE_ROUNDED;CONTINENT_DERIVED_FROM_COORDINATES
4009748621	50c9509d-22c7-4a22-a47d-8c48425ef4a7	https://www.inaturalist.org/observations/140788246	Animalia	Chordata	Testudines		Testudinidae	Gopherus	Gopherus agassizii		SPECIES	Gopherus agassizii (Cooper, 1861)	Gopherus agassizii		US		California	PRESENT		28eb1a3f-1c15-4a95-931a-4af90ecb574d	34.151811	-116.502027	28874.0						2022-10-29T13:09:34	29	10	2022	2441814	2441814	HUMAN_OBSERVATION	iNaturalist	Observations	140788246		Morgan G.	2022-11-01T16:26:42	CC_BY_NC_4_0	Morgan G.	Morgan G.			2023-02-13T16:18:25.706Z	StillImage	COORDINATE_ROUNDED;CONTINENT_DERIVED_FROM_COORDINATES
4009720586	50c9509d-22c7-4a22-a47d-8c48425ef4a7	https://www.inaturalist.org/observations/140788287	Animalia	Chordata	Testudines		Testudinidae	Gopherus	Gopherus agassizii		SPECIES	Gopherus agassizii (Cooper, 1861)	Gopherus agassizii		US		California	PRESENT		28eb1a3f-1c15-4a95-931a-4af90ecb574d	34.199723	-116.468244	28874.0						2022-10-29T13:09:38	29	10	2022	2441814	2441814	HUMAN_OBSERVATION	iNaturalist	Observations	140788287		Morgan G.	2022-11-01T16:27:01	CC_BY_NC_4_0	Morgan G.	Morgan G.			2023-02-13T16:18:25.097Z	StillImage	COORDINATE_ROUNDED;CONTINENT_DERIVED_FROM_COORDINATES
4009715772	50c9509d-22c7-4a22-a47d-8c48425ef4a7	https://www.inaturalist.org/observations/144822636	Animalia	Chordata	Testudines		Testudinidae	Gopherus	Gopherus agassizii		SPECIES	Gopherus agassizii (Cooper, 1861)	Gopherus agassizii		US		California	PRESENT		28eb1a3f-1c15-4a95-931a-4af90ecb574d	33.644804	-115.657106	28930.0						2022-12-16T15:56:00	16	12	2022	2441814	2441814	HUMAN_OBSERVATION	iNaturalist	Observations	144822636		Colin Barrows	2022-12-22T00:22:18	CC0_1_0	Colin Barrows	Colin Barrows			2023-02-13T16:18:18.184Z	StillImage	COORDINATE_ROUNDED;CONTINENT_DERIVED_FROM_COORDINATES
4003230359	4bfac3ea-8763-4f4b-a71a-76a6f5f243d3	MCZ:SC:3120	Animalia	Chordata	Testudines		Testudinidae	Gopherus	Gopherus agassizii		SPECIES	Gopherus agassizii (Cooper, 1861)	Gopherus agassizi			[no specific locality data]		PRESENT	1	b4640710-8e03-11d8-b956-b8a03c50a862													2441814	2441814	PRESERVED_SPECIMEN	MCZ	SC	3120		[no agent data]		CC_BY_NC_4_0	President and Fellows of Harvard College	[no agent data]			2023-02-15T00:35:40.387Z		TAXON_MATCH_FUZZY;INSTITUTION_MATCH_FUZZY;INSTITUTION_COLLECTION_MISMATCH
4003218352	4bfac3ea-8763-4f4b-a71a-76a6f5f243d3	MCZ:SC:3055	Animalia	Chordata	Testudines		Testudinidae	Gopherus	Gopherus agassizii		SPECIES	Gopherus agassizii (Cooper, 1861)	Gopherus agassizi			[no specific locality data]		PRESENT	1	b4640710-8e03-11d8-b956-b8a03c50a862													2441814	2441814	PRESERVED_SPECIMEN	MCZ	SC	3055		[no agent data]		CC_BY_NC_4_0	President and Fellows of Harvard College	[no agent data]			2023-02-15T00:38:05.555Z		TAXON_MATCH_FUZZY;INSTITUTION_MATCH_FUZZY;INSTITUTION_COLLECTION_MISMATCH
4003210682	a9ce6c90-f33c-4066-b906-7e663f0b8dff	http://arctos.database.museum/guid/CSULB:Herp:214?seid=5457126	Animalia	Chordata	Testudines		Testudinidae	Gopherus	Gopherus agassizii		SPECIES	Gopherus agassizii (Cooper, 1861)	Gopherus agassizi			No specific locality recorded.		PRESENT		a26fb77a-67a4-4a15-b2c3-0c7b87ddb8e6									1975-10-14T00:00:00	14	10	1975	2441814	2441814	PRESERVED_SPECIMEN	CSULB	Herp	CSULB:Herp:214		unknown		CC0_1_0				Uncertain	2023-02-03T01:08:02.602Z		TAXON_MATCH_FUZZY;INSTITUTION_MATCH_FUZZY;INSTITUTION_COLLECTION_MISMATCH
4003210639	a9ce6c90-f33c-4066-b906-7e663f0b8dff	http://arctos.database.museum/guid/CSULB:Herp:441?seid=5457318	Animalia	Chordata	Testudines		Testudinidae	Gopherus	Gopherus agassizii		SPECIES	Gopherus agassizii (Cooper, 1861)	Gopherus agassizi			No specific locality recorded.		PRESENT		a26fb77a-67a4-4a15-b2c3-0c7b87ddb8e6									1962-10-01T00:00:00	1	10	1962	2441814	2441814	PRESERVED_SPECIMEN	CSULB	Herp	CSULB:Herp:441		unknown		CC0_1_0					2023-02-03T01:08:02.454Z		TAXON_MATCH_FUZZY;INSTITUTION_MATCH_FUZZY;INSTITUTION_COLLECTION_MISMATCH
4003210619	a9ce6c90-f33c-4066-b906-7e663f0b8dff	http://arctos.database.museum/guid/CSULB:Herp:101?seid=5457041	Animalia	Chordata	Testudines		Testudinidae	Gopherus	Gopherus agassizii		SPECIES	Gopherus agassizii (Cooper, 1861)	Gopherus agassizi			No specific locality recorded.		PRESENT		a26fb77a-67a4-4a15-b2c3-0c7b87ddb8e6													2441814	2441814	PRESERVED_SPECIMEN	CSULB	Herp	CSULB:Herp:101		unknown		CC0_1_0				Uncertain	2023-02-03T01:08:02.384Z		TAXON_MATCH_FUZZY;INSTITUTION_MATCH_FUZZY;INSTITUTION_COLLECTION_MISMATCH
3994056116	50c9509d-22c7-4a22-a47d-8c48425ef4a7	https://www.inaturalist.org/observations/144125144	Animalia	Chordata	Testudines		Testudinidae	Gopherus	Gopherus agassizii		SPECIES	Gopherus agassizii (Cooper, 1861)	Gopherus agassizii		US		California	PRESENT		28eb1a3f-1c15-4a95-931a-4af90ecb574d	34.963851	-114.626003	28762.0						2017-04-08T13:49:00	8	4	2017	2441814	2441814	HUMAN_OBSERVATION	iNaturalist	Observations	144125144		Bill Siebert	2022-12-11T03:51:48	CC_BY_NC_4_0	Bill Siebert	Bill Siebert			2023-02-13T16:08:01.361Z	StillImage	COORDINATE_ROUNDED;CONTINENT_DERIVED_FROM_COORDINATES
3988616153	50c9509d-22c7-4a22-a47d-8c48425ef4a7	https://www.inaturalist.org/observations/143685151	Animalia	Chordata	Testudines		Testudinidae	Gopherus	Gopherus agassizii		SPECIES	Gopherus agassizii (Cooper, 1861)	Gopherus agassizii		US		Nevada	PRESENT		28eb1a3f-1c15-4a95-931a-4af90ecb574d	36.739524	-115.80793	28505.0						2022-05-16T08:35:19	16	5	2022	2441814	2441814	HUMAN_OBSERVATION	iNaturalist	Observations	143685151		ruim	2022-12-05T00:32:05	CC_BY_NC_4_0	easye33	easye33			2023-02-13T16:08:13.690Z	StillImage	COORDINATE_ROUNDED;CONTINENT_DERIVED_FROM_COORDINATES
3986191237	50c9509d-22c7-4a22-a47d-8c48425ef4a7	https://www.inaturalist.org/observations/142260715	Animalia	Chordata	Testudines		Testudinidae	Gopherus	Gopherus agassizii		SPECIES	Gopherus agassizii (Cooper, 1861)	Gopherus agassizii		US		Nevada	PRESENT		28eb1a3f-1c15-4a95-931a-4af90ecb574d	36.444468	-115.39957	28534.0						2022-10-15T10:35:47	15	10	2022	2441814	2441814	HUMAN_OBSERVATION	iNaturalist	Observations	142260715		deltadromeus	2022-11-18T01:56:41	CC_BY_NC_4_0	deltadromeus	deltadromeus			2023-02-13T16:17:30.316Z	StillImage	COORDINATE_ROUNDED;CONTINENT_DERIVED_FROM_COORDINATES
3986140804	50c9509d-22c7-4a22-a47d-8c48425ef4a7	https://www.inaturalist.org/observations/136227854	Animalia	Chordata	Testudines		Testudinidae	Gopherus	Gopherus agassizii		SPECIES	Gopherus agassizii (Cooper, 1861)	Gopherus agassizii		US		California	PRESENT		28eb1a3f-1c15-4a95-931a-4af90ecb574d	34.016234	-116.241497	28874.0						2022-09-23T11:12:00	23	9	2022	2441814	2441814	HUMAN_OBSERVATION	iNaturalist	Observations	136227854		dthomas	2022-09-24T01:44:07	CC0_1_0	dthomas	dthomas			2023-02-13T16:07:55.595Z	StillImage	COORDINATE_ROUNDED;CONTINENT_DERIVED_FROM_COORDINATES
3985717178	50c9509d-22c7-4a22-a47d-8c48425ef4a7	https://www.inaturalist.org/observations/142246845	Animalia	Chordata	Testudines		Testudinidae	Gopherus	Gopherus agassizii		SPECIES	Gopherus agassizii (Cooper, 1861)	Gopherus agassizii		US		California	PRESENT		28eb1a3f-1c15-4a95-931a-4af90ecb574d	35.304978	-115.361968	28706.0						2014-09-03T08:48:00	3	9	2014	2441814	2441814	HUMAN_OBSERVATION	iNaturalist	Observations	142246845		Professor Brian Todd at UC Davis	2022-11-17T21:52:42	CC_BY_NC_4_0	Professor Brian Todd at UC Davis	Professor Brian Todd at UC Davis			2023-02-13T16:08:26.465Z	StillImage	COORDINATE_ROUNDED;CONTINENT_DERIVED_FROM_COORDINATES
3968837367	d8cd16ba-bb74-4420-821e-083f2bac17c2	FJ765735	Animalia	Chordata	Testudines		Testudinidae	Gopherus	Gopherus agassizii		SPECIES	Gopherus agassizii (Cooper, 1861)	Gopherus agassizii					PRESENT		ada9d123-ddb4-467d-8891-806ea8d94230													2441814	2441814	PRESERVED_SPECIMEN			MCMM05G				CC_BY_4_0					2023-02-11T12:29:26.522Z
3968829429	d8cd16ba-bb74-4420-821e-083f2bac17c2	FJ765736	Animalia	Chordata	Testudines		Testudinidae	Gopherus	Gopherus agassizii		SPECIES	Gopherus agassizii (Cooper, 1861)	Gopherus agassizii					PRESENT		ada9d123-ddb4-467d-8891-806ea8d94230													2441814	2441814	PRESERVED_SPECIMEN			MCSHBR2				CC_BY_4_0					2023-02-11T12:29:26.718Z
3968815442	d8cd16ba-bb74-4420-821e-083f2bac17c2	FJ765737	Animalia	Chordata	Testudines		Testudinidae	Gopherus	Gopherus agassizii		SPECIES	Gopherus agassizii (Cooper, 1861)	Gopherus agassizii					PRESENT		ada9d123-ddb4-467d-8891-806ea8d94230													2441814	2441814	PRESERVED_SPECIMEN			SL3186				CC_BY_4_0					2023-02-11T12:29:26.778Z
3966708240	50c9509d-22c7-4a22-a47d-8c48425ef4a7	https://www.inaturalist.org/observations/141948954	Animalia	Chordata	Testudines		Testudinidae	Gopherus	Gopherus agassizii		SPECIES	Gopherus agassizii (Cooper, 1861)	Gopherus agassizii		US		California	PRESENT		28eb1a3f-1c15-4a95-931a-4af90ecb574d	36.378386	-116.707116	28563.0						2022-11-13T14:47:56	13	11	2022	2441814	2441814	HUMAN_OBSERVATION	iNaturalist	Observations	141948954		desertsolitude	2022-11-14T01:26:24	CC_BY_NC_4_0	desertsolitude	desertsolitude			2023-02-13T16:08:03.825Z	StillImage	COORDINATE_ROUNDED;CONTINENT_DERIVED_FROM_COORDINATES
3966560100	50c9509d-22c7-4a22-a47d-8c48425ef4a7	https://www.inaturalist.org/observations/141839505	Animalia	Chordata	Testudines		Testudinidae	Gopherus	Gopherus agassizii		SPECIES	Gopherus agassizii (Cooper, 1861)	Gopherus agassizii		US		California	PRESENT		28eb1a3f-1c15-4a95-931a-4af90ecb574d	36.22576	-116.606907	28563.0						2022-11-12T13:58:18	12	11	2022	2441814	2441814	HUMAN_OBSERVATION	iNaturalist	Observations	141839505		desertsolitude	2022-11-13T00:47:13	CC_BY_NC_4_0	desertsolitude	desertsolitude			2023-02-13T16:07:55.693Z	StillImage	COORDINATE_ROUNDED;CONTINENT_DERIVED_FROM_COORDINATES
3966532309	50c9509d-22c7-4a22-a47d-8c48425ef4a7	https://www.inaturalist.org/observations/18572845	Animalia	Chordata	Testudines		Testudinidae	Gopherus	Gopherus agassizii		SPECIES	Gopherus agassizii (Cooper, 1861)	Gopherus agassizii		US		Nevada	PRESENT		28eb1a3f-1c15-4a95-931a-4af90ecb574d	35.356378	-114.895195	28706.0						2018-04-18T09:59:00	18	4	2018	2441814	2441814	HUMAN_OBSERVATION	iNaturalist	Observations	18572845		Corey Lange	2020-06-04T14:22:58	CC_BY_NC_4_0	jmtobin6975	jmtobin6975			2023-02-13T16:00:30.712Z	StillImage	COORDINATE_ROUNDED;CONTINENT_DERIVED_FROM_COORDINATES
3963543091	50c9509d-22c7-4a22-a47d-8c48425ef4a7	https://www.inaturalist.org/observations/141207101	Animalia	Chordata	Testudines		Testudinidae	Gopherus	Gopherus agassizii		SPECIES	Gopherus agassizii (Cooper, 1861)	Gopherus agassizii		US		California	PRESENT		28eb1a3f-1c15-4a95-931a-4af90ecb574d	34.147348	-116.139178	28874.0						2022-11-05T12:24:04	5	11	2022	2441814	2441814	HUMAN_OBSERVATION	iNaturalist	Observations	141207101		susanmf	2022-11-06T00:57:05	CC_BY_NC_4_0	alrothedog	alrothedog			2023-02-13T16:17:27.257Z	StillImage	COORDINATE_ROUNDED;CONTINENT_DERIVED_FROM_COORDINATES
3961018981	50c9509d-22c7-4a22-a47d-8c48425ef4a7	https://www.inaturalist.org/observations/140205728	Animalia	Chordata	Testudines		Testudinidae	Gopherus	Gopherus agassizii		SPECIES	Gopherus agassizii (Cooper, 1861)	Gopherus agassizii		US		California	PRESENT		28eb1a3f-1c15-4a95-931a-4af90ecb574d	33.785419	-115.899279	28930.0						2022-10-27T12:52:00	27	10	2022	2441814	2441814	HUMAN_OBSERVATION	iNaturalist	Observations	140205728		Fern	2022-10-28T00:25:17	CC_BY_NC_4_0	Fern	Fern			2023-02-13T16:18:22.403Z	StillImage	COORDINATE_ROUNDED;CONTINENT_DERIVED_FROM_COORDINATES
3947788834	50c9509d-22c7-4a22-a47d-8c48425ef4a7	https://www.inaturalist.org/observations/139045506	Animalia	Chordata	Testudines		Testudinidae	Gopherus	Gopherus agassizii		SPECIES	Gopherus agassizii (Cooper, 1861)	Gopherus agassizii		US		California	PRESENT		28eb1a3f-1c15-4a95-931a-4af90ecb574d	35.377461	-117.499408	28706.0						2022-10-10T18:02:57	10	10	2022	2441814	2441814	HUMAN_OBSERVATION	iNaturalist	Observations	139045506		Desert Max	2022-10-16T22:36:24	CC_BY_NC_4_0	Desert Max	Desert Max			2023-02-13T16:18:17.066Z	StillImage	COORDINATE_ROUNDED;CONTINENT_DERIVED_FROM_COORDINATES
3947774514	50c9509d-22c7-4a22-a47d-8c48425ef4a7	https://www.inaturalist.org/observations/110783460	Animalia	Chordata	Testudines		Testudinidae	Gopherus	Gopherus agassizii		SPECIES	Gopherus agassizii (Cooper, 1861)	Gopherus agassizii		US		Utah	PRESENT		28eb1a3f-1c15-4a95-931a-4af90ecb574d	37.022048	-113.618431	28447.0						2022-04-03T15:55:17	3	4	2022	2441814	2441814	HUMAN_OBSERVATION	iNaturalist	Observations	110783460		Sean Daniels	2022-04-08T20:51:28	CC_BY_NC_4_0	Sean Daniels	Sean Daniels			2023-02-13T16:06:01.503Z	StillImage	COORDINATE_ROUNDED;CONTINENT_DERIVED_FROM_COORDINATES
3947560317	50c9509d-22c7-4a22-a47d-8c48425ef4a7	https://www.inaturalist.org/observations/139550458	Animalia	Chordata	Testudines		Testudinidae	Gopherus	Gopherus agassizii		SPECIES	Gopherus agassizii (Cooper, 1861)	Gopherus agassizii		US		California	PRESENT		28eb1a3f-1c15-4a95-931a-4af90ecb574d	33.695818	-116.120089	28930.0						2022-10-21T11:46:03	21	10	2022	2441814	2441814	HUMAN_OBSERVATION	iNaturalist	Observations	139550458		M. Mokhayesh	2022-10-21T18:53:15	CC_BY_NC_4_0	M. Mokhayesh	M. Mokhayesh			2023-02-13T16:08:19.696Z	StillImage	COORDINATE_ROUNDED;CONTINENT_DERIVED_FROM_COORDINATES
3947549761	50c9509d-22c7-4a22-a47d-8c48425ef4a7	https://www.inaturalist.org/observations/139993130	Animalia	Chordata	Testudines		Testudinidae	Gopherus	Gopherus agassizii		SPECIES	Gopherus agassizii (Cooper, 1861)	Gopherus agassizii		US		California	PRESENT		28eb1a3f-1c15-4a95-931a-4af90ecb574d	34.980549	-115.781131	28762.0						2013-09-01T07:58:07	1	9	2013	2441814	2441814	HUMAN_OBSERVATION	iNaturalist	Observations	139993130		Dave Kennedy	2022-10-25T19:37:06	CC_BY_NC_4_0	Dave Kennedy	Dave Kennedy			2023-02-13T16:17:21.287Z	StillImage	COORDINATE_ROUNDED;CONTINENT_DERIVED_FROM_COORDINATES
3947299850	50c9509d-22c7-4a22-a47d-8c48425ef4a7	https://www.inaturalist.org/observations/139993628	Animalia	Chordata	Testudines		Testudinidae	Gopherus	Gopherus agassizii		SPECIES	Gopherus agassizii (Cooper, 1861)	Gopherus agassizii		US		Nevada	PRESENT		28eb1a3f-1c15-4a95-931a-4af90ecb574d	36.294788	-114.530632	28563.0						2022-10-12T15:37:08	12	10	2022	2441814	2441814	HUMAN_OBSERVATION	iNaturalist	Observations	139993628		Duncan Bell	2022-10-25T19:42:30	CC_BY_NC_4_0	Duncan Bell	Duncan Bell			2023-02-13T16:08:15.275Z	StillImage	COORDINATE_ROUNDED;CONTINENT_DERIVED_FROM_COORDINATES
3947270529	50c9509d-22c7-4a22-a47d-8c48425ef4a7	https://www.inaturalist.org/observations/110824295	Animalia	Chordata	Testudines		Testudinidae	Gopherus	Gopherus agassizii		SPECIES	Gopherus agassizii (Cooper, 1861)	Gopherus agassizii		US		Utah	PRESENT		28eb1a3f-1c15-4a95-931a-4af90ecb574d	37.034474	-113.727156	28447.0						2022-04-05T11:13:00	5	4	2022	2441814	2441814	HUMAN_OBSERVATION	iNaturalist	Observations	110824295		Sean Daniels	2022-04-09T07:12:11	CC_BY_NC_4_0	Sean Daniels	Sean Daniels			2023-02-13T16:06:09.972Z	StillImage	COORDINATE_ROUNDED;CONTINENT_DERIVED_FROM_COORDINATES
3947262323	50c9509d-22c7-4a22-a47d-8c48425ef4a7	https://www.inaturalist.org/observations/25084099	Animalia	Chordata	Testudines		Testudinidae	Gopherus	Gopherus agassizii		SPECIES	Gopherus agassizii (Cooper, 1861)	Gopherus agassizii		US		Utah	PRESENT		28eb1a3f-1c15-4a95-931a-4af90ecb574d	37.0091	-113.426086	28447.0						2019-05-12T16:01:37	12	5	2019	2441814	2441814	HUMAN_OBSERVATION	iNaturalist	Observations	25084099		Stephanie Taylor	2019-05-13T23:58:04	CC_BY_NC_4_0	Stephanie Taylor	Stephanie Taylor			2023-02-13T16:00:42.365Z	StillImage	COORDINATE_ROUNDED;CONTINENT_DERIVED_FROM_COORDINATES
3947167957	50c9509d-22c7-4a22-a47d-8c48425ef4a7	https://www.inaturalist.org/observations/137946191	Animalia	Chordata	Testudines		Testudinidae	Gopherus	Gopherus agassizii		SPECIES	Gopherus agassizii (Cooper, 1861)	Gopherus agassizii		US		Nevada	PRESENT		28eb1a3f-1c15-4a95-931a-4af90ecb574d	36.251646	-114.792468	28563.0						2019-04-13T17:14:56	13	4	2019	2441814	2441814	HUMAN_OBSERVATION	iNaturalist	Observations	137946191		Clark	2022-10-08T06:30:50	CC_BY_NC_4_0	Clark	Clark			2023-02-13T16:17:31.539Z	StillImage	COORDINATE_ROUNDED;CONTINENT_DERIVED_FROM_COORDINATES
3947079671	50c9509d-22c7-4a22-a47d-8c48425ef4a7	https://www.inaturalist.org/observations/139045265	Animalia	Chordata	Testudines		Testudinidae	Gopherus	Gopherus agassizii		SPECIES	Gopherus agassizii (Cooper, 1861)	Gopherus agassizii		US		California	PRESENT		28eb1a3f-1c15-4a95-931a-4af90ecb574d	35.328768	-117.462603	28706.0						2022-10-10T17:54:23	10	10	2022	2441814	2441814	HUMAN_OBSERVATION	iNaturalist	Observations	139045265		Desert Max	2022-10-16T22:35:06	CC_BY_NC_4_0	Desert Max	Desert Max			2023-02-13T16:18:51.872Z	StillImage	COORDINATE_ROUNDED;CONTINENT_DERIVED_FROM_COORDINATES
3947052955	50c9509d-22c7-4a22-a47d-8c48425ef4a7	https://www.inaturalist.org/observations/138272318	Animalia	Chordata	Testudines		Testudinidae	Gopherus	Gopherus agassizii		SPECIES	Gopherus agassizii (Cooper, 1861)	Gopherus agassizii		US		Nevada	PRESENT		28eb1a3f-1c15-4a95-931a-4af90ecb574d	36.092262	-114.840948	28592.0						2022-10-10T09:28:25	10	10	2022	2441814	2441814	HUMAN_OBSERVATION	iNaturalist	Observations	138272318		rstarmer	2022-10-10T16:30:23	CC_BY_NC_4_0	rstarmer	rstarmer			2023-02-13T16:18:01.460Z	StillImage	COORDINATE_ROUNDED;CONTINENT_DERIVED_FROM_COORDINATES
3925456154	50c9509d-22c7-4a22-a47d-8c48425ef4a7	https://www.inaturalist.org/observations/137913802	Animalia	Chordata	Testudines		Testudinidae	Gopherus	Gopherus agassizii		SPECIES	Gopherus agassizii (Cooper, 1861)	Gopherus agassizii		US		California	PRESENT		28eb1a3f-1c15-4a95-931a-4af90ecb574d	33.644218	-115.746484	28930.0						2022-10-07T10:51:00	7	10	2022	2441814	2441814	HUMAN_OBSERVATION	iNaturalist	Observations	137913802		Pete Schwartz	2022-10-07T22:50:26	CC0_1_0	Pete Schwartz	Pete Schwartz			2023-02-13T16:07:59.946Z	StillImage	COORDINATE_ROUNDED;CONTINENT_DERIVED_FROM_COORDINATES
3925344417	50c9509d-22c7-4a22-a47d-8c48425ef4a7	https://www.inaturalist.org/observations/138153252	Animalia	Chordata	Testudines		Testudinidae	Gopherus	Gopherus agassizii		SPECIES	Gopherus agassizii (Cooper, 1861)	Gopherus agassizii		US		California	PRESENT		28eb1a3f-1c15-4a95-931a-4af90ecb574d	34.187433	-116.275944	28874.0						2022-10-02T09:59:00	2	10	2022	2441814	2441814	HUMAN_OBSERVATION	iNaturalist	Observations	138153252		dthomas	2022-10-09T18:39:13	CC0_1_0	dthomas	dthomas			2023-02-13T16:08:01.225Z	StillImage	COORDINATE_ROUNDED;CONTINENT_DERIVED_FROM_COORDINATES
3925322638	50c9509d-22c7-4a22-a47d-8c48425ef4a7	https://www.inaturalist.org/observations/138352528	Animalia	Chordata	Testudines		Testudinidae	Gopherus	Gopherus agassizii		SPECIES	Gopherus agassizii (Cooper, 1861)	Gopherus agassizii		US		Nevada	PRESENT		28eb1a3f-1c15-4a95-931a-4af90ecb574d	36.063065	-114.815594	28592.0						2022-10-10T13:03:00	10	10	2022	2441814	2441814	HUMAN_OBSERVATION	iNaturalist	Observations	138352528		Rayyan Ibrahim	2022-10-11T04:35:13	CC_BY_NC_4_0	Boaz Benaiah Solorio	Boaz Benaiah Solorio			2023-02-13T16:07:44.219Z	StillImage	COORDINATE_ROUNDED;CONTINENT_DERIVED_FROM_COORDINATES
3925077076	50c9509d-22c7-4a22-a47d-8c48425ef4a7	https://www.inaturalist.org/observations/137823763	Animalia	Chordata	Testudines		Testudinidae	Gopherus	Gopherus agassizii		SPECIES	Gopherus agassizii (Cooper, 1861)	Gopherus agassizii		US		Arizona	PRESENT		28eb1a3f-1c15-4a95-931a-4af90ecb574d	36.405587	-113.940097	28534.0						2022-10-06T10:47:54	6	10	2022	2441814	2441814	HUMAN_OBSERVATION	iNaturalist	Observations	137823763		Rhode Island Naturalist	2022-10-07T13:10:45	CC_BY_NC_4_0	jenniferofthemeadow	jenniferofthemeadow			2023-02-13T16:17:58.827Z	StillImage	COORDINATE_ROUNDED;CONTINENT_DERIVED_FROM_COORDINATES
3925029126	50c9509d-22c7-4a22-a47d-8c48425ef4a7	https://www.inaturalist.org/observations/137912847	Animalia	Chordata	Testudines		Testudinidae	Gopherus	Gopherus agassizii		SPECIES	Gopherus agassizii (Cooper, 1861)	Gopherus agassizii		US		California	PRESENT		28eb1a3f-1c15-4a95-931a-4af90ecb574d	33.752881	-115.649329	28930.0						2022-10-07T11:07:00	7	10	2022	2441814	2441814	HUMAN_OBSERVATION	iNaturalist	Observations	137912847		cbarrows	2022-10-07T22:40:40	CC_BY_NC_4_0	cbarrows	cbarrows			2023-02-13T16:18:11.055Z	StillImage	COORDINATE_ROUNDED;CONTINENT_DERIVED_FROM_COORDINATES
3925024955	50c9509d-22c7-4a22-a47d-8c48425ef4a7	https://www.inaturalist.org/observations/137703345	Animalia	Chordata	Testudines		Testudinidae	Gopherus	Gopherus agassizii		SPECIES	Gopherus agassizii (Cooper, 1861)	Gopherus agassizii		US		Utah	PRESENT		28eb1a3f-1c15-4a95-931a-4af90ecb574d	37.141077	-113.516512	28447.0						2022-09-24T19:32:00	24	9	2022	2441814	2441814	HUMAN_OBSERVATION	iNaturalist	Observations	137703345		Dallin Kohler	2022-10-06T03:55:24	CC_BY_NC_4_0	Paul Liu	Paul Liu			2023-02-13T16:17:09.315Z	StillImage	COORDINATE_ROUNDED;CONTINENT_DERIVED_FROM_COORDINATES
3923718810	50c9509d-22c7-4a22-a47d-8c48425ef4a7	https://www.inaturalist.org/observations/136811073	Animalia	Chordata	Testudines		Testudinidae	Gopherus	Gopherus agassizii		SPECIES	Gopherus agassizii (Cooper, 1861)	Gopherus agassizii		US		Utah	PRESENT		28eb1a3f-1c15-4a95-931a-4af90ecb574d	37.134628	-113.434279	28447.0						2022-09-23T17:34:00	23	9	2022	2441814	2441814	HUMAN_OBSERVATION	iNaturalist	Observations	136811073		muckduck1	2022-09-28T15:47:47	CC_BY_NC_4_0	muckduck1	muckduck1			2023-02-13T16:07:52.348Z	StillImage	COORDINATE_ROUNDED;CONTINENT_DERIVED_FROM_COORDINATES
3923702846	50c9509d-22c7-4a22-a47d-8c48425ef4a7	https://www.inaturalist.org/observations/136820556	Animalia	Chordata	Testudines		Testudinidae	Gopherus	Gopherus agassizii		SPECIES	Gopherus agassizii (Cooper, 1861)	Gopherus agassizii		US		Nevada	PRESENT		28eb1a3f-1c15-4a95-931a-4af90ecb574d	36.037657	-115.435019	28592.0						2022-08-23T18:37:10	23	8	2022	2441814	2441814	HUMAN_OBSERVATION	iNaturalist	Observations	136820556		jonprescott	2022-09-28T17:09:18	CC_BY_NC_4_0	jonprescott	jonprescott			2023-02-13T16:18:13.103Z	StillImage	COORDINATE_ROUNDED;CONTINENT_DERIVED_FROM_COORDINATES
3923667652	50c9509d-22c7-4a22-a47d-8c48425ef4a7	https://www.inaturalist.org/observations/135292948	Animalia	Chordata	Testudines		Testudinidae	Gopherus	Gopherus agassizii		SPECIES	Gopherus agassizii (Cooper, 1861)	Gopherus agassizii		US		Nevada	PRESENT		28eb1a3f-1c15-4a95-931a-4af90ecb574d	36.570902	-114.905979	28534.0						2022-09-16T10:44:15	16	9	2022	2441814	2441814	HUMAN_OBSERVATION	iNaturalist	Observations	135292948		Bobby McCabe	2022-09-16T20:40:17	CC_BY_4_0	Bobby McCabe	Bobby McCabe			2023-02-13T16:08:21.869Z	StillImage	COORDINATE_ROUNDED;CONTINENT_DERIVED_FROM_COORDINATES
3923592860	50c9509d-22c7-4a22-a47d-8c48425ef4a7	https://www.inaturalist.org/observations/136820721	Animalia	Chordata	Testudines		Testudinidae	Gopherus	Gopherus agassizii		SPECIES	Gopherus agassizii (Cooper, 1861)	Gopherus agassizii		US		Nevada	PRESENT		28eb1a3f-1c15-4a95-931a-4af90ecb574d	36.070844	-115.585349	28592.0						2022-08-23T17:57:57	23	8	2022	2441814	2441814	HUMAN_OBSERVATION	iNaturalist	Observations	136820721		jonprescott	2022-09-28T17:10:59	CC_BY_NC_4_0	jonprescott	jonprescott			2023-02-13T16:18:06.547Z	StillImage	COORDINATE_ROUNDED;CONTINENT_DERIVED_FROM_COORDINATES
3923561663	50c9509d-22c7-4a22-a47d-8c48425ef4a7	https://www.inaturalist.org/observations/135201322	Animalia	Chordata	Testudines		Testudinidae	Gopherus	Gopherus agassizii		SPECIES	Gopherus agassizii (Cooper, 1861)	Gopherus agassizii		US		Nevada	PRESENT		28eb1a3f-1c15-4a95-931a-4af90ecb574d	35.755933	-115.083313	28649.0						2022-09-15T12:31:48	15	9	2022	2441814	2441814	HUMAN_OBSERVATION	iNaturalist	Observations	135201322		Bobby McCabe	2022-09-16T01:58:23	CC_BY_4_0	Bobby McCabe	Bobby McCabe			2023-02-13T16:07:32Z	StillImage	COORDINATE_ROUNDED;CONTINENT_DERIVED_FROM_COORDINATES
3923472694	50c9509d-22c7-4a22-a47d-8c48425ef4a7	https://www.inaturalist.org/observations/135468757	Animalia	Chordata	Testudines		Testudinidae	Gopherus	Gopherus agassizii		SPECIES	Gopherus agassizii (Cooper, 1861)	Gopherus agassizii		US		Nevada	PRESENT		28eb1a3f-1c15-4a95-931a-4af90ecb574d	36.581219	-114.895635	28534.0						2022-09-17T10:43:07	17	9	2022	2441814	2441814	HUMAN_OBSERVATION	iNaturalist	Observations	135468757		Bobby McCabe	2022-09-18T02:34:41	CC_BY_4_0	Bobby McCabe	Bobby McCabe			2023-02-13T16:17:02.469Z	StillImage	COORDINATE_ROUNDED;CONTINENT_DERIVED_FROM_COORDINATES
3923458826	50c9509d-22c7-4a22-a47d-8c48425ef4a7	https://www.inaturalist.org/observations/136821544	Animalia	Chordata	Testudines		Testudinidae	Gopherus	Gopherus agassizii		SPECIES	Gopherus agassizii (Cooper, 1861)	Gopherus agassizii		US		California	PRESENT		28eb1a3f-1c15-4a95-931a-4af90ecb574d	33.793343	-116.289673	28930.0						2022-09-28T08:48:45	28	9	2022	2441814	2441814	HUMAN_OBSERVATION	iNaturalist	Observations	136821544		Colin Barrows	2022-09-28T23:27:18	CC_BY_NC_4_0	Gail89411	Gail89411			2023-02-13T16:07:56.012Z	StillImage	COORDINATE_ROUNDED;CONTINENT_DERIVED_FROM_COORDINATES
3923426397	50c9509d-22c7-4a22-a47d-8c48425ef4a7	https://www.inaturalist.org/observations/137349500	Animalia	Chordata	Testudines		Testudinidae	Gopherus	Gopherus agassizii		SPECIES	Gopherus agassizii (Cooper, 1861)	Gopherus agassizii		US		Nevada	PRESENT		28eb1a3f-1c15-4a95-931a-4af90ecb574d	36.459892	-114.505873	28534.0						2022-09-29T10:06:57	29	9	2022	2441814	2441814	HUMAN_OBSERVATION	iNaturalist	Observations	137349500		bangert301	2022-10-02T23:12:55	CC_BY_NC_4_0	bangert301	bangert301			2023-02-13T16:18:12.095Z	StillImage	COORDINATE_ROUNDED;CONTINENT_DERIVED_FROM_COORDINATES
3923416173	50c9509d-22c7-4a22-a47d-8c48425ef4a7	https://www.inaturalist.org/observations/137108930	Animalia	Chordata	Testudines		Testudinidae	Gopherus	Gopherus agassizii		SPECIES	Gopherus agassizii (Cooper, 1861)	Gopherus agassizii		US		California	PRESENT		28eb1a3f-1c15-4a95-931a-4af90ecb574d	35.068384	-117.604731	28734.0						2022-09-28T08:19:42	28	9	2022	2441814	2441814	HUMAN_OBSERVATION	iNaturalist	Observations	137108930		datafoya2314	2022-10-01T04:14:34	CC_BY_NC_4_0	datafoya2314	datafoya2314			2023-02-13T16:07:53.293Z	StillImage	COORDINATE_ROUNDED;CONTINENT_DERIVED_FROM_COORDINATES
3923373243	50c9509d-22c7-4a22-a47d-8c48425ef4a7	https://www.inaturalist.org/observations/137176822	Animalia	Chordata	Testudines		Testudinidae	Gopherus	Gopherus agassizii		SPECIES	Gopherus agassizii (Cooper, 1861)	Gopherus agassizii		US		California	PRESENT		28eb1a3f-1c15-4a95-931a-4af90ecb574d	33.87915	-116.252577	28902.0						2022-10-01T10:52:12	1	10	2022	2441814	2441814	HUMAN_OBSERVATION	iNaturalist	Observations	137176822		Gail89411	2022-10-01T18:20:54	CC_BY_NC_4_0	Gail89411	Gail89411			2023-02-13T16:07:33.713Z	StillImage	COORDINATE_ROUNDED;CONTINENT_DERIVED_FROM_COORDINATES
3923367863	50c9509d-22c7-4a22-a47d-8c48425ef4a7	https://www.inaturalist.org/observations/136821128	Animalia	Chordata	Testudines		Testudinidae	Gopherus	Gopherus agassizii		SPECIES	Gopherus agassizii (Cooper, 1861)	Gopherus agassizii		US		Nevada	PRESENT		28eb1a3f-1c15-4a95-931a-4af90ecb574d	36.160941	-115.496484	28592.0						2022-08-04T08:15:56	4	8	2022	2441814	2441814	HUMAN_OBSERVATION	iNaturalist	Observations	136821128		jonprescott	2022-09-28T17:14:42	CC_BY_NC_4_0	jonprescott	jonprescott			2023-02-13T16:17:54.114Z	StillImage	COORDINATE_ROUNDED;CONTINENT_DERIVED_FROM_COORDINATES
3923347571	50c9509d-22c7-4a22-a47d-8c48425ef4a7	https://www.inaturalist.org/observations/137459150	Animalia	Chordata	Testudines		Testudinidae	Gopherus	Gopherus agassizii		SPECIES	Gopherus agassizii (Cooper, 1861)	Gopherus agassizii		US		Nevada	PRESENT		28eb1a3f-1c15-4a95-931a-4af90ecb574d	36.259671	-114.678543	28563.0						2022-10-01T11:26:35	1	10	2022	2441814	2441814	HUMAN_OBSERVATION	iNaturalist	Observations	137459150		Corey Lange	2022-10-03T21:09:55	CC_BY_NC_4_0	Corey Lange	Corey Lange			2023-02-13T16:18:05.074Z	StillImage	COORDINATE_ROUNDED;CONTINENT_DERIVED_FROM_COORDINATES
3923310709	50c9509d-22c7-4a22-a47d-8c48425ef4a7	https://www.inaturalist.org/observations/136651584	Animalia	Chordata	Testudines		Testudinidae	Gopherus	Gopherus agassizii		SPECIES	Gopherus agassizii (Cooper, 1861)	Gopherus agassizii		US		California	PRESENT		28eb1a3f-1c15-4a95-931a-4af90ecb574d	36.014877	-117.863008	28592.0						2022-09-23T12:22:27	23	9	2022	2441814	2441814	HUMAN_OBSERVATION	iNaturalist	Observations	136651584		Kim Schaefer	2022-09-27T03:06:19	CC_BY_NC_4_0	Kim Schaefer	Kim Schaefer			2023-02-13T16:18:10.730Z	StillImage	COORDINATE_ROUNDED;CONTINENT_DERIVED_FROM_COORDINATES
3915663590	50c9509d-22c7-4a22-a47d-8c48425ef4a7	https://www.inaturalist.org/observations/136658668	Animalia	Chordata	Testudines		Testudinidae	Gopherus	Gopherus agassizii		SPECIES	Gopherus agassizii (Cooper, 1861)	Gopherus agassizii		US		Utah	PRESENT		28eb1a3f-1c15-4a95-931a-4af90ecb574d	37.034853	-113.755822	28447.0						2022-09-24T10:41:00	24	9	2022	2441814	2441814	HUMAN_OBSERVATION	iNaturalist	Observations	136658668		Joey Mugleston	2022-09-27T04:56:20	CC_BY_NC_4_0	Joey Mugleston	Joey Mugleston			2023-02-13T16:07:36.134Z	StillImage	COORDINATE_ROUNDED;CONTINENT_DERIVED_FROM_COORDINATES
3915646705	50c9509d-22c7-4a22-a47d-8c48425ef4a7	https://www.inaturalist.org/observations/136227755	Animalia	Chordata	Testudines		Testudinidae	Gopherus	Gopherus agassizii		SPECIES	Gopherus agassizii (Cooper, 1861)	Gopherus agassizii		US		California	PRESENT		28eb1a3f-1c15-4a95-931a-4af90ecb574d	34.050524	-116.228322	28874.0						2022-09-23T11:11:00	23	9	2022	2441814	2441814	HUMAN_OBSERVATION	iNaturalist	Observations	136227755		dthomas	2022-09-24T01:42:59	CC0_1_0	dthomas	dthomas			2023-02-13T16:08:17.427Z	StillImage	COORDINATE_ROUNDED;CONTINENT_DERIVED_FROM_COORDINATES
3915617673	50c9509d-22c7-4a22-a47d-8c48425ef4a7	https://www.inaturalist.org/observations/136658320	Animalia	Chordata	Testudines		Testudinidae	Gopherus	Gopherus agassizii		SPECIES	Gopherus agassizii (Cooper, 1861)	Gopherus agassizii		US		Utah	PRESENT		28eb1a3f-1c15-4a95-931a-4af90ecb574d	37.085576	-113.495834	28447.0						2022-09-24T12:16:00	24	9	2022	2441814	2441814	HUMAN_OBSERVATION	iNaturalist	Observations	136658320		Joey Mugleston	2022-09-27T04:49:04	CC_BY_NC_4_0	Joey Mugleston	Joey Mugleston			2023-02-13T16:18:37.332Z	StillImage	COORDINATE_ROUNDED;CONTINENT_DERIVED_FROM_COORDINATES
3915611505	50c9509d-22c7-4a22-a47d-8c48425ef4a7	https://www.inaturalist.org/observations/136658671	Animalia	Chordata	Testudines		Testudinidae	Gopherus	Gopherus agassizii		SPECIES	Gopherus agassizii (Cooper, 1861)	Gopherus agassizii		US		Utah	PRESENT		28eb1a3f-1c15-4a95-931a-4af90ecb574d	37.06075	-113.769099	28447.0						2022-09-24T11:04:00	24	9	2022	2441814	2441814	HUMAN_OBSERVATION	iNaturalist	Observations	136658671		Joey Mugleston	2022-09-27T04:56:21	CC_BY_NC_4_0	Joey Mugleston	Joey Mugleston			2023-02-13T16:07:34.696Z	StillImage	COORDINATE_ROUNDED;CONTINENT_DERIVED_FROM_COORDINATES
3915604601	50c9509d-22c7-4a22-a47d-8c48425ef4a7	https://www.inaturalist.org/observations/136231189	Animalia	Chordata	Testudines		Testudinidae	Gopherus	Gopherus agassizii		SPECIES	Gopherus agassizii (Cooper, 1861)	Gopherus agassizii		US		California	PRESENT		28eb1a3f-1c15-4a95-931a-4af90ecb574d	34.160824	-116.346133	28874.0						2022-09-23T10:42:26	23	9	2022	2441814	2441814	HUMAN_OBSERVATION	iNaturalist	Observations	136231189		Sue Shigenaga	2022-09-24T02:24:10	CC_BY_NC_4_0	Sue Shigenaga	Sue Shigenaga			2023-02-13T16:08:09.382Z	StillImage	COORDINATE_ROUNDED;CONTINENT_DERIVED_FROM_COORDINATES
3915579777	50c9509d-22c7-4a22-a47d-8c48425ef4a7	https://www.inaturalist.org/observations/136297075	Animalia	Chordata	Testudines		Testudinidae	Gopherus	Gopherus agassizii		SPECIES	Gopherus agassizii (Cooper, 1861)	Gopherus agassizii		US		California	PRESENT		28eb1a3f-1c15-4a95-931a-4af90ecb574d	34.012229	-116.576411	28874.0						2022-09-24T09:21:48	24	9	2022	2441814	2441814	HUMAN_OBSERVATION	iNaturalist	Observations	136297075		snakeybigspin	2022-09-24T16:30:33	CC_BY_NC_4_0	snakeybigspin	snakeybigspin			2023-02-13T16:16:44.783Z	StillImage	COORDINATE_ROUNDED;CONTINENT_DERIVED_FROM_COORDINATES
3915512632	50c9509d-22c7-4a22-a47d-8c48425ef4a7	https://www.inaturalist.org/observations/136223872	Animalia	Chordata	Testudines		Testudinidae	Gopherus	Gopherus agassizii		SPECIES	Gopherus agassizii (Cooper, 1861)	Gopherus agassizii		US		California	PRESENT		28eb1a3f-1c15-4a95-931a-4af90ecb574d	34.042517	-116.318413	28874.0						2022-09-23T10:40:00	23	9	2022	2441814	2441814	HUMAN_OBSERVATION	iNaturalist	Observations	136223872		dthomas	2022-09-24T00:51:29	CC0_1_0	dthomas	dthomas			2023-02-13T16:17:17.335Z	StillImage	COORDINATE_ROUNDED;CONTINENT_DERIVED_FROM_COORDINATES
3915504139	50c9509d-22c7-4a22-a47d-8c48425ef4a7	https://www.inaturalist.org/observations/136456138	Animalia	Chordata	Testudines		Testudinidae	Gopherus	Gopherus agassizii		SPECIES	Gopherus agassizii (Cooper, 1861)	Gopherus agassizii		US		California	PRESENT		28eb1a3f-1c15-4a95-931a-4af90ecb574d	33.821187	-116.007686	28902.0						2022-09-24T17:44:56	24	9	2022	2441814	2441814	HUMAN_OBSERVATION	iNaturalist	Observations	136456138		desertoceansoul	2022-09-25T17:27:17	CC_BY_NC_4_0	desertoceansoul	desertoceansoul			2023-02-13T16:17:30.198Z	StillImage	COORDINATE_ROUNDED;CONTINENT_DERIVED_FROM_COORDINATES
3915393809	50c9509d-22c7-4a22-a47d-8c48425ef4a7	https://www.inaturalist.org/observations/136097667	Animalia	Chordata	Testudines		Testudinidae	Gopherus	Gopherus agassizii		SPECIES	Gopherus agassizii (Cooper, 1861)	Gopherus agassizii		US		California	PRESENT		28eb1a3f-1c15-4a95-931a-4af90ecb574d	33.478847	-115.442003	36978.0						2022-09-21T15:01:53	21	9	2022	2441814	2441814	HUMAN_OBSERVATION	iNaturalist	Observations	136097667		reese_dobson	2022-09-22T22:54:50	CC_BY_NC_4_0	reese_dobson	reese_dobson			2023-02-13T16:07:44.796Z	StillImage	COORDINATE_ROUNDED;CONTINENT_DERIVED_FROM_COORDINATES
3915363270	50c9509d-22c7-4a22-a47d-8c48425ef4a7	https://www.inaturalist.org/observations/136658670	Animalia	Chordata	Testudines		Testudinidae	Gopherus	Gopherus agassizii		SPECIES	Gopherus agassizii (Cooper, 1861)	Gopherus agassizii		US		Utah	PRESENT		28eb1a3f-1c15-4a95-931a-4af90ecb574d	37.067288	-113.672227	28447.0						2022-09-24T10:57:00	24	9	2022	2441814	2441814	HUMAN_OBSERVATION	iNaturalist	Observations	136658670		Joey Mugleston	2022-09-27T04:56:20	CC_BY_NC_4_0	Joey Mugleston	Joey Mugleston			2023-02-13T16:08:19.437Z	StillImage	COORDINATE_ROUNDED;CONTINENT_DERIVED_FROM_COORDINATES
3915343904	50c9509d-22c7-4a22-a47d-8c48425ef4a7	https://www.inaturalist.org/observations/136492229	Animalia	Chordata	Testudines		Testudinidae	Gopherus	Gopherus agassizii		SPECIES	Gopherus agassizii (Cooper, 1861)	Gopherus agassizii		US		Utah	PRESENT		28eb1a3f-1c15-4a95-931a-4af90ecb574d	37.010841	-113.538972	28447.0						2022-09-24T10:59:46	24	9	2022	2441814	2441814	HUMAN_OBSERVATION	iNaturalist	Observations	136492229		rabliah	2022-09-25T21:27:22	CC_BY_NC_4_0	rabliah	rabliah			2023-02-13T16:07:34.905Z	StillImage	COORDINATE_ROUNDED;CONTINENT_DERIVED_FROM_COORDINATES
3915323854	50c9509d-22c7-4a22-a47d-8c48425ef4a7	https://www.inaturalist.org/observations/135552258	Animalia	Chordata	Testudines		Testudinidae	Gopherus	Gopherus agassizii		SPECIES	Gopherus agassizii (Cooper, 1861)	Gopherus agassizii		US		California	PRESENT		28eb1a3f-1c15-4a95-931a-4af90ecb574d	33.837539	-115.861619	28902.0						2019-05-11T22:52:00	11	5	2019	2441814	2441814	HUMAN_OBSERVATION	iNaturalist	Observations	135552258		Kevin Chen	2022-09-20T04:51:37	CC_BY_NC_4_0	Ole Goat	Ole Goat			2023-02-13T16:07:34.668Z	StillImage	COORDINATE_ROUNDED;CONTINENT_DERIVED_FROM_COORDINATES
3915301176	50c9509d-22c7-4a22-a47d-8c48425ef4a7	https://www.inaturalist.org/observations/136492337	Animalia	Chordata	Testudines		Testudinidae	Gopherus	Gopherus agassizii		SPECIES	Gopherus agassizii (Cooper, 1861)	Gopherus agassizii		US		Utah	PRESENT		28eb1a3f-1c15-4a95-931a-4af90ecb574d	37.057061	-113.514494	28447.0						2022-09-24T11:03:13	24	9	2022	2441814	2441814	HUMAN_OBSERVATION	iNaturalist	Observations	136492337		rabliah	2022-09-25T21:28:35	CC_BY_NC_4_0	rabliah	rabliah			2023-02-13T16:07:39.929Z	StillImage	COORDINATE_ROUNDED;CONTINENT_DERIVED_FROM_COORDINATES
3915280073	50c9509d-22c7-4a22-a47d-8c48425ef4a7	https://www.inaturalist.org/observations/135934542	Animalia	Chordata	Testudines		Testudinidae	Gopherus	Gopherus agassizii		SPECIES	Gopherus agassizii (Cooper, 1861)	Gopherus agassizii		US		Nevada	PRESENT		28eb1a3f-1c15-4a95-931a-4af90ecb574d	35.937146	-115.273359	28620.0						2022-09-21T09:42:32	21	9	2022	2441814	2441814	HUMAN_OBSERVATION	iNaturalist	Observations	135934542		Bobby McCabe	2022-09-21T17:13:33	CC_BY_4_0	Bobby McCabe	Bobby McCabe			2023-02-13T16:18:37.081Z	StillImage	COORDINATE_ROUNDED;CONTINENT_DERIVED_FROM_COORDINATES
3912374306	50c9509d-22c7-4a22-a47d-8c48425ef4a7	https://www.inaturalist.org/observations/135450800	Animalia	Chordata	Testudines		Testudinidae	Gopherus	Gopherus agassizii		SPECIES	Gopherus agassizii (Cooper, 1861)	Gopherus agassizii		US		Utah	PRESENT		28eb1a3f-1c15-4a95-931a-4af90ecb574d	37.15897	-113.440362	28447.0						2022-09-16T12:39:21	16	9	2022	2441814	2441814	HUMAN_OBSERVATION	iNaturalist	Observations	135450800		charijg	2022-09-17T23:43:45	CC_BY_NC_4_0	charijg	charijg			2023-02-13T16:16:51.960Z	StillImage	COORDINATE_ROUNDED;CONTINENT_DERIVED_FROM_COORDINATES
3912343013	50c9509d-22c7-4a22-a47d-8c48425ef4a7	https://www.inaturalist.org/observations/135402876	Animalia	Chordata	Testudines		Testudinidae	Gopherus	Gopherus agassizii		SPECIES	Gopherus agassizii (Cooper, 1861)	Gopherus agassizii		US		Nevada	PRESENT		28eb1a3f-1c15-4a95-931a-4af90ecb574d	36.098443	-115.515735	28592.0						2022-09-15T15:49:17	15	9	2022	2441814	2441814	HUMAN_OBSERVATION	iNaturalist	Observations	135402876		amscarff	2022-09-17T17:41:11	CC_BY_NC_4_0	amscarff	amscarff			2023-02-13T16:07:26.594Z	StillImage	COORDINATE_ROUNDED;CONTINENT_DERIVED_FROM_COORDINATES
3912266793	50c9509d-22c7-4a22-a47d-8c48425ef4a7	https://www.inaturalist.org/observations/135324435	Animalia	Chordata	Testudines		Testudinidae	Gopherus	Gopherus agassizii		SPECIES	Gopherus agassizii (Cooper, 1861)	Gopherus agassizii		US		California	PRESENT		28eb1a3f-1c15-4a95-931a-4af90ecb574d	34.144661	-116.31707	28874.0						2022-09-16T17:50:56	16	9	2022	2441814	2441814	HUMAN_OBSERVATION	iNaturalist	Observations	135324435		desertratttt	2022-09-17T01:52:18	CC_BY_NC_4_0	desertratttt	desertratttt			2023-02-13T16:07:26.162Z	StillImage	COORDINATE_ROUNDED;CONTINENT_DERIVED_FROM_COORDINATES
3912009805	50c9509d-22c7-4a22-a47d-8c48425ef4a7	https://www.inaturalist.org/observations/134953608	Animalia	Chordata	Testudines		Testudinidae	Gopherus	Gopherus agassizii		SPECIES	Gopherus agassizii (Cooper, 1861)	Gopherus agassizii		US		California	PRESENT		28eb1a3f-1c15-4a95-931a-4af90ecb574d	33.627923	-116.306679	28930.0						2022-09-12T17:30:30	12	9	2022	2441814	2441814	HUMAN_OBSERVATION	iNaturalist	Observations	134953608		Chris Tracy	2022-09-14T05:08:29	CC_BY_NC_4_0	Chris Tracy	Chris Tracy			2023-02-13T16:17:12.799Z	StillImage	COORDINATE_ROUNDED;CONTINENT_DERIVED_FROM_COORDINATES
3903440530	50c9509d-22c7-4a22-a47d-8c48425ef4a7	https://www.inaturalist.org/observations/133689768	Animalia	Chordata	Testudines		Testudinidae	Gopherus	Gopherus agassizii		SPECIES	Gopherus agassizii (Cooper, 1861)	Gopherus agassizii		US		Nevada	PRESENT		28eb1a3f-1c15-4a95-931a-4af90ecb574d	35.878288	-115.756782	28620.0						2022-09-04T09:04:01	4	9	2022	2441814	2441814	HUMAN_OBSERVATION	iNaturalist	Observations	133689768		Bobby McCabe	2022-09-04T22:57:35	CC_BY_4_0	Bobby McCabe	Bobby McCabe			2023-02-13T16:07:41.834Z	StillImage	COORDINATE_ROUNDED;CONTINENT_DERIVED_FROM_COORDINATES
3903377000	50c9509d-22c7-4a22-a47d-8c48425ef4a7	https://www.inaturalist.org/observations/133800504	Animalia	Chordata	Testudines		Testudinidae	Gopherus	Gopherus agassizii		SPECIES	Gopherus agassizii (Cooper, 1861)	Gopherus agassizii		US		California	PRESENT		28eb1a3f-1c15-4a95-931a-4af90ecb574d	35.582681	-115.663632	28677.0						2022-08-25T09:19:00	25	8	2022	2441814	2441814	HUMAN_OBSERVATION	iNaturalist	Observations	133800504		John Gaskin	2022-09-05T18:37:50	CC0_1_0	John Gaskin	John Gaskin			2023-02-13T16:17:50.816Z	StillImage	COORDINATE_ROUNDED;CONTINENT_DERIVED_FROM_COORDINATES
3903353772	50c9509d-22c7-4a22-a47d-8c48425ef4a7	https://www.inaturalist.org/observations/134364658	Animalia	Chordata	Testudines		Testudinidae	Gopherus	Gopherus agassizii		SPECIES	Gopherus agassizii (Cooper, 1861)	Gopherus agassizii					PRESENT		28eb1a3f-1c15-4a95-931a-4af90ecb574d			28762.0						2011-05-06T00:00:00	6	5	2011	2441814	2441814	HUMAN_OBSERVATION	iNaturalist	Observations	134364658		jcsullivan	2022-09-10T00:19:06	CC_BY_NC_4_0	jcsullivan	jcsullivan			2023-02-13T16:17:07.396Z	StillImage
3903220674	50c9509d-22c7-4a22-a47d-8c48425ef4a7	https://www.inaturalist.org/observations/132911685	Animalia	Chordata	Testudines		Testudinidae	Gopherus	Gopherus agassizii		SPECIES	Gopherus agassizii (Cooper, 1861)	Gopherus agassizii		US		Nevada	PRESENT		28eb1a3f-1c15-4a95-931a-4af90ecb574d	36.013972	-114.937919	28592.0						2022-08-29T18:49:05	29	8	2022	2441814	2441814	HUMAN_OBSERVATION	iNaturalist	Observations	132911685		Lilly Setters	2022-08-30T04:15:21	CC_BY_NC_4_0	Lilly Setters	Lilly Setters			2023-02-13T16:07:36.406Z	StillImage	COORDINATE_ROUNDED;CONTINENT_DERIVED_FROM_COORDINATES
3903036686	50c9509d-22c7-4a22-a47d-8c48425ef4a7	https://www.inaturalist.org/observations/131274960	Animalia	Chordata	Testudines		Testudinidae	Gopherus	Gopherus agassizii		SPECIES	Gopherus agassizii (Cooper, 1861)	Gopherus agassizii		US		California	PRESENT		28eb1a3f-1c15-4a95-931a-4af90ecb574d	34.150314	-116.30048	28874.0						2022-08-17T07:04:19	17	8	2022	2441814	2441814	HUMAN_OBSERVATION	iNaturalist	Observations	131274960		Nathan Snider	2022-08-18T00:43:15	CC_BY_NC_4_0	Nathan Snider	Nathan Snider			2023-02-13T16:17:37.986Z	StillImage	COORDINATE_ROUNDED;CONTINENT_DERIVED_FROM_COORDINATES
3903003914	50c9509d-22c7-4a22-a47d-8c48425ef4a7	https://www.inaturalist.org/observations/131396231	Animalia	Chordata	Testudines		Testudinidae	Gopherus	Gopherus agassizii		SPECIES	Gopherus agassizii (Cooper, 1861)	Gopherus agassizii		US		California	PRESENT		28eb1a3f-1c15-4a95-931a-4af90ecb574d	35.122325	-115.555721	114890.0						1978-05-26T00:00:00	26	5	1978	2441814	2441814	HUMAN_OBSERVATION	iNaturalist	Observations	131396231		Don Roberson	2022-08-18T23:48:18	CC_BY_NC_4_0	Don Roberson	Don Roberson			2023-02-13T16:07:22.399Z	StillImage	COORDINATE_ROUNDED;CONTINENT_DERIVED_FROM_COORDINATES
3902838546	50c9509d-22c7-4a22-a47d-8c48425ef4a7	https://www.inaturalist.org/observations/129509034	Animalia	Chordata	Testudines		Testudinidae	Gopherus	Gopherus agassizii		SPECIES	Gopherus agassizii (Cooper, 1861)	Gopherus agassizii		US		California	PRESENT		28eb1a3f-1c15-4a95-931a-4af90ecb574d	34.660429	-117.003218	28790.0						2022-08-04T19:36:25	4	8	2022	2441814	2441814	HUMAN_OBSERVATION	iNaturalist	Observations	129509034		desertsolitude	2022-08-05T05:41:23	CC_BY_NC_4_0	desertsolitude	desertsolitude			2023-02-13T16:07:22.085Z	StillImage	COORDINATE_ROUNDED;CONTINENT_DERIVED_FROM_COORDINATES
3902773162	50c9509d-22c7-4a22-a47d-8c48425ef4a7	https://www.inaturalist.org/observations/134815572	Animalia	Chordata	Testudines		Testudinidae	Gopherus	Gopherus agassizii		SPECIES	Gopherus agassizii (Cooper, 1861)	Gopherus agassizii		US		California	PRESENT		28eb1a3f-1c15-4a95-931a-4af90ecb574d	34.190612	-116.027936	28874.0						2022-09-12T18:18:43	12	9	2022	2441814	2441814	HUMAN_OBSERVATION	iNaturalist	Observations	134815572		w6ba	2022-09-13T02:39:35	CC_BY_NC_4_0	w6ba	w6ba			2023-02-13T16:17:13.949Z	StillImage	COORDINATE_ROUNDED;CONTINENT_DERIVED_FROM_COORDINATES
3902758202	50c9509d-22c7-4a22-a47d-8c48425ef4a7	https://www.inaturalist.org/observations/132011222	Animalia	Chordata	Testudines		Testudinidae	Gopherus	Gopherus agassizii		SPECIES	Gopherus agassizii (Cooper, 1861)	Gopherus agassizii		US		Utah	PRESENT		28eb1a3f-1c15-4a95-931a-4af90ecb574d	37.005585	-113.773128	28447.0						2022-08-16T09:45:00	16	8	2022	2441814	2441814	HUMAN_OBSERVATION	iNaturalist	Observations	132011222		Lee	2022-08-23T14:31:04	CC_BY_NC_4_0	Lee	Lee			2023-02-13T16:08:03.414Z	StillImage	COORDINATE_ROUNDED;CONTINENT_DERIVED_FROM_COORDINATES
3902406746	50c9509d-22c7-4a22-a47d-8c48425ef4a7	https://www.inaturalist.org/observations/132346080	Animalia	Chordata	Testudines		Testudinidae	Gopherus	Gopherus agassizii		SPECIES	Gopherus agassizii (Cooper, 1861)	Gopherus agassizii		US		Nevada	PRESENT		28eb1a3f-1c15-4a95-931a-4af90ecb574d	35.773572	-115.190886	28649.0						2022-08-25T10:01:54	25	8	2022	2441814	2441814	HUMAN_OBSERVATION	iNaturalist	Observations	132346080		botanybae	2022-08-26T00:02:40	CC_BY_NC_4_0	botanybae	botanybae			2023-02-13T16:18:09.600Z	StillImage	COORDINATE_ROUNDED;CONTINENT_DERIVED_FROM_COORDINATES
3902404608	50c9509d-22c7-4a22-a47d-8c48425ef4a7	https://www.inaturalist.org/observations/129508827	Animalia	Chordata	Testudines		Testudinidae	Gopherus	Gopherus agassizii		SPECIES	Gopherus agassizii (Cooper, 1861)	Gopherus agassizii		US		California	PRESENT		28eb1a3f-1c15-4a95-931a-4af90ecb574d	34.740812	-117.004739	28790.0						2022-08-04T19:08:55	4	8	2022	2441814	2441814	HUMAN_OBSERVATION	iNaturalist	Observations	129508827		desertsolitude	2022-08-05T05:37:38	CC_BY_NC_4_0	desertsolitude	desertsolitude			2023-02-13T16:17:15.981Z	StillImage	COORDINATE_ROUNDED;CONTINENT_DERIVED_FROM_COORDINATES
3902352383	50c9509d-22c7-4a22-a47d-8c48425ef4a7	https://www.inaturalist.org/observations/119608654	Animalia	Chordata	Testudines		Testudinidae	Gopherus	Gopherus agassizii		SPECIES	Gopherus agassizii (Cooper, 1861)	Gopherus agassizii		US		Nevada	PRESENT		28eb1a3f-1c15-4a95-931a-4af90ecb574d	36.186649	-115.433512	28592.0						2011-06-12T08:56:00	12	6	2011	2441814	2441814	HUMAN_OBSERVATION	iNaturalist	Observations	119608654		jtingey	2022-05-31T16:56:52	CC_BY_NC_4_0	jtingey	jtingey			2023-02-13T16:06:30.984Z	StillImage	COORDINATE_ROUNDED;CONTINENT_DERIVED_FROM_COORDINATES
3902322113	50c9509d-22c7-4a22-a47d-8c48425ef4a7	https://www.inaturalist.org/observations/130462464	Animalia	Chordata	Testudines		Testudinidae	Gopherus	Gopherus agassizii		SPECIES	Gopherus agassizii (Cooper, 1861)	Gopherus agassizii		US		California	PRESENT		28eb1a3f-1c15-4a95-931a-4af90ecb574d	35.109279	-117.97866	28734.0						2022-08-11T19:11:24	11	8	2022	2441814	2441814	HUMAN_OBSERVATION	iNaturalist	Observations	130462464		mojavegreen117	2022-08-12T05:01:41	CC_BY_NC_4_0	mojavegreen117	mojavegreen117			2023-02-13T16:07:29.029Z	StillImage	COORDINATE_ROUNDED;CONTINENT_DERIVED_FROM_COORDINATES
3902321950	50c9509d-22c7-4a22-a47d-8c48425ef4a7	https://www.inaturalist.org/observations/129508566	Animalia	Chordata	Testudines		Testudinidae	Gopherus	Gopherus agassizii		SPECIES	Gopherus agassizii (Cooper, 1861)	Gopherus agassizii		US		California	PRESENT		28eb1a3f-1c15-4a95-931a-4af90ecb574d	34.731685	-117.148268	28790.0						2022-08-04T18:39:51	4	8	2022	2441814	2441814	HUMAN_OBSERVATION	iNaturalist	Observations	129508566		desertsolitude	2022-08-05T05:32:43	CC_BY_NC_4_0	desertsolitude	desertsolitude			2023-02-13T16:17:15.980Z	StillImage	COORDINATE_ROUNDED;CONTINENT_DERIVED_FROM_COORDINATES
3902273102	50c9509d-22c7-4a22-a47d-8c48425ef4a7	https://www.inaturalist.org/observations/130673437	Animalia	Chordata	Testudines		Testudinidae	Gopherus	Gopherus agassizii		SPECIES	Gopherus agassizii (Cooper, 1861)	Gopherus agassizii		US		Nevada	PRESENT		28eb1a3f-1c15-4a95-931a-4af90ecb574d	36.18689	-115.564429	28592.0						2022-08-13T12:05:31	13	8	2022	2441814	2441814	HUMAN_OBSERVATION	iNaturalist	Observations	130673437		erisully	2022-08-13T19:37:35	CC_BY_NC_4_0	erisully	erisully			2023-02-13T16:16:50.205Z	StillImage	COORDINATE_ROUNDED;CONTINENT_DERIVED_FROM_COORDINATES
3902249784	50c9509d-22c7-4a22-a47d-8c48425ef4a7	https://www.inaturalist.org/observations/131162755	Animalia	Chordata	Testudines		Testudinidae	Gopherus	Gopherus agassizii		SPECIES	Gopherus agassizii (Cooper, 1861)	Gopherus agassizii		US		Nevada	PRESENT		28eb1a3f-1c15-4a95-931a-4af90ecb574d	36.509895	-115.591273	28534.0						2022-05-05T14:21:04	5	5	2022	2441814	2441814	HUMAN_OBSERVATION	iNaturalist	Observations	131162755		Lilly Setters	2022-08-17T04:38:49	CC_BY_NC_4_0	Lilly Setters	Lilly Setters			2023-02-13T16:07:14.246Z	StillImage	COORDINATE_ROUNDED;CONTINENT_DERIVED_FROM_COORDINATES
3902085050	50c9509d-22c7-4a22-a47d-8c48425ef4a7	https://www.inaturalist.org/observations/131216070	Animalia	Chordata	Testudines		Testudinidae	Gopherus	Gopherus agassizii		SPECIES	Gopherus agassizii (Cooper, 1861)	Gopherus agassizii		US		Nevada	PRESENT		28eb1a3f-1c15-4a95-931a-4af90ecb574d	36.266339	-115.351333	28563.0						2022-08-17T09:09:33	17	8	2022	2441814	2441814	HUMAN_OBSERVATION	iNaturalist	Observations	131216070		jmsimmons	2022-08-17T16:16:09	CC_BY_NC_4_0	jmsimmons	jmsimmons			2023-02-13T16:17:35.179Z	StillImage	COORDINATE_ROUNDED;CONTINENT_DERIVED_FROM_COORDINATES
3902008056	50c9509d-22c7-4a22-a47d-8c48425ef4a7	https://www.inaturalist.org/observations/129465526	Animalia	Chordata	Testudines		Testudinidae	Gopherus	Gopherus agassizii		SPECIES	Gopherus agassizii (Cooper, 1861)	Gopherus agassizii		US		Nevada	PRESENT		28eb1a3f-1c15-4a95-931a-4af90ecb574d	36.030776	-115.571793	28592.0						2022-08-04T14:10:00	4	8	2022	2441814	2441814	HUMAN_OBSERVATION	iNaturalist	Observations	129465526		bonanzaking	2022-08-04T21:41:17	CC_BY_NC_4_0	bonanzaking	bonanzaking			2023-02-13T16:07:08.246Z	StillImage	COORDINATE_ROUNDED;CONTINENT_DERIVED_FROM_COORDINATES
3892543615	50c9509d-22c7-4a22-a47d-8c48425ef4a7	https://www.inaturalist.org/observations/130252149	Animalia	Chordata	Testudines		Testudinidae	Gopherus	Gopherus agassizii		SPECIES	Gopherus agassizii (Cooper, 1861)	Gopherus agassizii		US		Utah	PRESENT		28eb1a3f-1c15-4a95-931a-4af90ecb574d	37.120422	-113.60279	28447.0						2022-08-10T09:34:29	10	8	2022	2441814	2441814	HUMAN_OBSERVATION	iNaturalist	Observations	130252149		Stephanie Taylor	2022-08-10T15:35:03	CC_BY_NC_4_0	Stephanie Taylor	Stephanie Taylor			2023-02-13T16:07:30.893Z	StillImage	COORDINATE_ROUNDED;CONTINENT_DERIVED_FROM_COORDINATES
3892345443	50c9509d-22c7-4a22-a47d-8c48425ef4a7	https://www.inaturalist.org/observations/127286886	Animalia	Chordata	Testudines		Testudinidae	Gopherus	Gopherus agassizii		SPECIES	Gopherus agassizii (Cooper, 1861)	Gopherus agassizii		US		California	PRESENT		28eb1a3f-1c15-4a95-931a-4af90ecb574d	35.170952	-117.384454	28734.0						2022-07-21T11:32:10	21	7	2022	2441814	2441814	HUMAN_OBSERVATION	iNaturalist	Observations	127286886		Bobby McCabe	2022-07-21T22:38:25	CC_BY_4_0	Bobby McCabe	Bobby McCabe			2023-02-13T16:16:32.282Z	StillImage	COORDINATE_ROUNDED;CONTINENT_DERIVED_FROM_COORDINATES
3892308947	50c9509d-22c7-4a22-a47d-8c48425ef4a7	https://www.inaturalist.org/observations/130660153	Animalia	Chordata	Testudines		Testudinidae	Gopherus	Gopherus agassizii		SPECIES	Gopherus agassizii (Cooper, 1861)	Gopherus agassizii		US		Nevada	PRESENT		28eb1a3f-1c15-4a95-931a-4af90ecb574d	36.087222	-115.223669	28592.0						2022-08-13T11:04:12	13	8	2022	2441814	2441814	HUMAN_OBSERVATION	iNaturalist	Observations	130660153		erisully	2022-08-13T18:05:05	CC_BY_NC_4_0	erisully	erisully			2023-02-13T16:18:08.829Z	StillImage	COORDINATE_ROUNDED;CONTINENT_DERIVED_FROM_COORDINATES
3889220674	50c9509d-22c7-4a22-a47d-8c48425ef4a7	https://www.inaturalist.org/observations/130146183	Animalia	Chordata	Testudines		Testudinidae	Gopherus	Gopherus agassizii		SPECIES	Gopherus agassizii (Cooper, 1861)	Gopherus agassizii		US		California	PRESENT		28eb1a3f-1c15-4a95-931a-4af90ecb574d	35.057789	-115.472529	28734.0						2013-05-19T12:08:00	19	5	2013	2441814	2441814	HUMAN_OBSERVATION	iNaturalist	Observations	130146183		John Serrao	2022-08-09T19:01:13	CC_BY_NC_4_0	John Serrao	John Serrao			2023-02-13T16:17:39.590Z	StillImage	COORDINATE_ROUNDED;CONTINENT_DERIVED_FROM_COORDINATES
3889097185	50c9509d-22c7-4a22-a47d-8c48425ef4a7	https://www.inaturalist.org/observations/129713813	Animalia	Chordata	Testudines		Testudinidae	Gopherus	Gopherus agassizii		SPECIES	Gopherus agassizii (Cooper, 1861)	Gopherus agassizii		US		Utah	PRESENT		28eb1a3f-1c15-4a95-931a-4af90ecb574d	37.073655	-113.583034	28447.0						2022-08-01T08:55:47	1	8	2022	2441814	2441814	HUMAN_OBSERVATION	iNaturalist	Observations	129713813		crotrox	2022-08-06T18:49:39	CC_BY_NC_4_0	crotrox	crotrox			2023-02-13T16:07:13.703Z	StillImage	COORDINATE_ROUNDED;CONTINENT_DERIVED_FROM_COORDINATES
3888833802	50c9509d-22c7-4a22-a47d-8c48425ef4a7	https://www.inaturalist.org/observations/129362808	Animalia	Chordata	Testudines		Testudinidae	Gopherus	Gopherus agassizii		SPECIES	Gopherus agassizii (Cooper, 1861)	Gopherus agassizii		US		Utah	PRESENT		28eb1a3f-1c15-4a95-931a-4af90ecb574d	37.075287	-113.501228	28447.0						2022-08-01T08:14:05	1	8	2022	2441814	2441814	HUMAN_OBSERVATION	iNaturalist	Observations	129362808		Drew R. Davis, Ph.D.	2022-08-04T02:13:39	CC_BY_NC_4_0	Drew R. Davis, Ph.D.	Drew R. Davis, Ph.D.			2023-02-13T16:18:06.618Z	StillImage	COORDINATE_ROUNDED;CONTINENT_DERIVED_FROM_COORDINATES
3888792206	50c9509d-22c7-4a22-a47d-8c48425ef4a7	https://www.inaturalist.org/observations/129713739	Animalia	Chordata	Testudines		Testudinidae	Gopherus	Gopherus agassizii		SPECIES	Gopherus agassizii (Cooper, 1861)	Gopherus agassizii		US		Utah	PRESENT		28eb1a3f-1c15-4a95-931a-4af90ecb574d	37.169076	-113.577362	28447.0						2022-08-01T08:17:17	1	8	2022	2441814	2441814	HUMAN_OBSERVATION	iNaturalist	Observations	129713739		crotrox	2022-08-06T18:48:54	CC_BY_NC_4_0	crotrox	crotrox			2023-02-13T16:07:57.457Z	StillImage	COORDINATE_ROUNDED;CONTINENT_DERIVED_FROM_COORDINATES
3888708847	50c9509d-22c7-4a22-a47d-8c48425ef4a7	https://www.inaturalist.org/observations/129362844	Animalia	Chordata	Testudines		Testudinidae	Gopherus	Gopherus agassizii		SPECIES	Gopherus agassizii (Cooper, 1861)	Gopherus agassizii		US		Utah	PRESENT		28eb1a3f-1c15-4a95-931a-4af90ecb574d	37.150853	-113.595349	28447.0						2022-08-01T08:54:46	1	8	2022	2441814	2441814	HUMAN_OBSERVATION	iNaturalist	Observations	129362844		Drew R. Davis, Ph.D.	2022-08-04T02:14:02	CC_BY_NC_4_0	Drew R. Davis, Ph.D.	Drew R. Davis, Ph.D.			2023-02-13T16:17:38.137Z	StillImage	COORDINATE_ROUNDED;CONTINENT_DERIVED_FROM_COORDINATES
3881383307	50c9509d-22c7-4a22-a47d-8c48425ef4a7	https://www.inaturalist.org/observations/25284973	Animalia	Chordata	Testudines		Testudinidae	Gopherus	Gopherus agassizii		SPECIES	Gopherus agassizii (Cooper, 1861)	Gopherus agassizii		US		California	PRESENT		28eb1a3f-1c15-4a95-931a-4af90ecb574d	34.517057	-117.792779	28818.0						2014-05-26T15:25:00	26	5	2014	2441814	2441814	HUMAN_OBSERVATION	iNaturalist	Observations	25284973		Matt Gruen	2019-05-17T22:46:06	CC_BY_NC_4_0	Matt Gruen	Matt Gruen			2023-02-13T16:00:50.789Z		COORDINATE_ROUNDED;CONTINENT_DERIVED_FROM_COORDINATES
3881321241	96c25708-f762-11e1-a439-00145eb45e9a	urn:catalog:UAZ:Herpetology:UAZ 44952	Animalia	Chordata	Testudines		Testudinidae	Gopherus	Gopherus agassizii		SPECIES	Gopherus agassizii (Cooper, 1861)	Gopherus agassizii		US	"1.4 km E visitor center, Sabino Canyon Rec Area, Santa Catalina Mts."	Arizona	PRESENT		84d451a0-644d-11de-b910-b8a03c50a862													2441814	2441814	PRESERVED_SPECIMEN	UAZ	Herpetology	UAZ 44952				CC0_1_0		D.W. Lazaroff			2023-01-25T07:48:40.711Z		COLLECTION_MATCH_FUZZY
3881320886	96c25708-f762-11e1-a439-00145eb45e9a	urn:catalog:UAZ:Herpetology:UAZ 57566	Animalia	Chordata	Testudines		Testudinidae	Gopherus	Gopherus agassizii		SPECIES	Gopherus agassizii (Cooper, 1861)	Gopherus agassizii		US	"FS 39 (Ruby Rd.), 1.7 road miles W jct. SR 289 and FR 39; elev. 1252 m"	Arizona	PRESENT		84d451a0-644d-11de-b910-b8a03c50a862													2441814	2441814	PRESERVED_SPECIMEN	UAZ	Herpetology	UAZ 57566				CC0_1_0		"T.R.Jones, B.Cunningham"			2023-01-25T07:48:39.445Z		COLLECTION_MATCH_FUZZY
3881320754	96c25708-f762-11e1-a439-00145eb45e9a	urn:catalog:UAZ:Herpetology:UAZ 57470	Animalia	Chordata	Testudines		Testudinidae	Gopherus	Gopherus agassizii		SPECIES	Gopherus agassizii (Cooper, 1861)	Gopherus agassizii		US	"Atascosa Mountains , 1401 m el."	Arizona	PRESENT		84d451a0-644d-11de-b910-b8a03c50a862													2441814	2441814	PRESERVED_SPECIMEN	UAZ	Herpetology	UAZ 57470				CC0_1_0		R.D. Babb			2023-01-25T07:48:39.401Z		COLLECTION_MATCH_FUZZY
3881320753	96c25708-f762-11e1-a439-00145eb45e9a	urn:catalog:UAZ:Herpetology:UAZ 57471	Animalia	Chordata	Testudines		Testudinidae	Gopherus	Gopherus agassizii		SPECIES	Gopherus agassizii (Cooper, 1861)	Gopherus agassizii		US	"Atascosa Mountains , 1283 m el."	Arizona	PRESENT		84d451a0-644d-11de-b910-b8a03c50a862													2441814	2441814	PRESERVED_SPECIMEN	UAZ	Herpetology	UAZ 57471				CC0_1_0		R.D. Babb			2023-01-25T07:48:39.401Z		COLLECTION_MATCH_FUZZY
3881320653	96c25708-f762-11e1-a439-00145eb45e9a	urn:catalog:UAZ:Herpetology:UAZ 57166	Animalia	Chordata	Testudines		Testudinidae	Gopherus	Gopherus agassizii		SPECIES	Gopherus agassizii (Cooper, 1861)	Gopherus agassizii		US	"Pagarito Mts., 0.2 mi. (air) N and 0.1 mi. (air) W Atascosa Lookout, 5850 ft. el, N 31░25.429', W 111░08.853'"	Arizona	PRESENT		84d451a0-644d-11de-b910-b8a03c50a862													2441814	2441814	PRESERVED_SPECIMEN	UAZ	Herpetology	UAZ 57166				CC0_1_0		"David Kandiyeli, Tom Sundin, Randy Babb, Tom Brennan"			2023-01-25T07:48:39.286Z		COLLECTION_MATCH_FUZZY
3881320458	96c25708-f762-11e1-a439-00145eb45e9a	urn:catalog:UAZ:Herpetology:UAZ 56589	Animalia	Chordata	Testudines		Testudinidae	Gopherus	Gopherus agassizii		SPECIES	Gopherus agassizii (Cooper, 1861)	Gopherus agassizii		MX	"Municipio Alamos, Along Rio Mayo below Mocuzari Dam, 103 m el, 27░12'35""N, 109░11'15""W"	Sonora	PRESENT		84d451a0-644d-11de-b910-b8a03c50a862													2441814	2441814	PRESERVED_SPECIMEN	UAZ	Herpetology	UAZ 56589				CC0_1_0		"A. Lukow, T.R.Van Devender"			2023-01-25T07:48:38.641Z		COLLECTION_MATCH_FUZZY
3881320425	96c25708-f762-11e1-a439-00145eb45e9a	urn:catalog:UAZ:Herpetology:UAZ 56607	Animalia	Chordata	Testudines		Testudinidae	Gopherus	Gopherus agassizii		SPECIES	Gopherus agassizii (Cooper, 1861)	Gopherus agassizii		MX	"Municipio Alamos, 3.9 km above Rancho El Palmarito, 23.9 km ENE Alamos, 516 m el, 27░03'04""N, 108░45'51""W"	Sonora	PRESENT		84d451a0-644d-11de-b910-b8a03c50a862													2441814	2441814	PRESERVED_SPECIMEN	UAZ	Herpetology	UAZ 56607				CC0_1_0		"M.A.Dimmitt, T.R.Van Devender, E.Enderson, G.M.Ferguson"			2023-01-25T07:48:38.623Z		COLLECTION_MATCH_FUZZY
3881320412	96c25708-f762-11e1-a439-00145eb45e9a	urn:catalog:UAZ:Herpetology:UAZ 56324	Animalia	Chordata	Testudines		Testudinidae	Gopherus	Gopherus agassizii		SPECIES	Gopherus agassizii (Cooper, 1861)	Gopherus agassizii		US	"Oracle, Oracle State Park, Kannally Ranch House Parking area, ca. 4330 ft. el, 32 36' 32.8""N, 110 43' 57.8""W"	Arizona	PRESENT		84d451a0-644d-11de-b910-b8a03c50a862													2441814	2441814	PRESERVED_SPECIMEN	UAZ	Herpetology	UAZ 56324				CC0_1_0		Rick Gagnon			2023-01-25T07:48:38.578Z		COLLECTION_MATCH_FUZZY
3874177012	50c9509d-22c7-4a22-a47d-8c48425ef4a7	https://www.inaturalist.org/observations/126300448	Animalia	Chordata	Testudines		Testudinidae	Gopherus	Gopherus agassizii		SPECIES	Gopherus agassizii (Cooper, 1861)	Gopherus agassizii		US		California	PRESENT		28eb1a3f-1c15-4a95-931a-4af90ecb574d	34.68023	-117.144208	28790.0						2022-07-14T18:15:57	14	7	2022	2441814	2441814	HUMAN_OBSERVATION	iNaturalist	Observations	126300448		desertsolitude	2022-07-15T04:03:39	CC_BY_NC_4_0	desertsolitude	desertsolitude			2023-02-13T16:07:08.271Z	StillImage	COORDINATE_ROUNDED;CONTINENT_DERIVED_FROM_COORDINATES
3874160737	50c9509d-22c7-4a22-a47d-8c48425ef4a7	https://www.inaturalist.org/observations/125736168	Animalia	Chordata	Testudines		Testudinidae	Gopherus	Gopherus agassizii		SPECIES	Gopherus agassizii (Cooper, 1861)	Gopherus agassizii		US		California	PRESENT		28eb1a3f-1c15-4a95-931a-4af90ecb574d	34.168494	-116.150627	28874.0						2021-09-21T18:34:00	21	9	2021	2441814	2441814	HUMAN_OBSERVATION	iNaturalist	Observations	125736168		w6ba	2022-07-11T04:32:36	CC_BY_NC_4_0	w6ba	w6ba			2023-02-13T16:17:43.729Z	StillImage	COORDINATE_ROUNDED;CONTINENT_DERIVED_FROM_COORDINATES
3874119168	50c9509d-22c7-4a22-a47d-8c48425ef4a7	https://www.inaturalist.org/observations/126159150	Animalia	Chordata	Testudines		Testudinidae	Gopherus	Gopherus agassizii		SPECIES	Gopherus agassizii (Cooper, 1861)	Gopherus agassizii		US		California	PRESENT		28eb1a3f-1c15-4a95-931a-4af90ecb574d	34.687394	-117.033931	28790.0						2022-07-13T19:38:36	13	7	2022	2441814	2441814	HUMAN_OBSERVATION	iNaturalist	Observations	126159150		desertsolitude	2022-07-14T03:36:47	CC_BY_NC_4_0	desertsolitude	desertsolitude			2023-02-13T16:06:51.627Z	StillImage	COORDINATE_ROUNDED;CONTINENT_DERIVED_FROM_COORDINATES
3874097759	50c9509d-22c7-4a22-a47d-8c48425ef4a7	https://www.inaturalist.org/observations/125852674	Animalia	Chordata	Testudines		Testudinidae	Gopherus	Gopherus agassizii		SPECIES	Gopherus agassizii (Cooper, 1861)	Gopherus agassizii		US		California	PRESENT		28eb1a3f-1c15-4a95-931a-4af90ecb574d	33.711047	-115.803373	28930.0						2013-03-30T09:19:00	30	3	2013	2441814	2441814	HUMAN_OBSERVATION	iNaturalist	Observations	125852674		Peter and Shelly	2022-07-11T23:09:33	CC_BY_NC_4_0	Peter and Shelly	Peter and Shelly			2023-02-13T16:17:10.497Z	StillImage	COORDINATE_ROUNDED;CONTINENT_DERIVED_FROM_COORDINATES
3874089990	50c9509d-22c7-4a22-a47d-8c48425ef4a7	https://www.inaturalist.org/observations/125781605	Animalia	Chordata	Testudines		Testudinidae	Gopherus	Gopherus agassizii		SPECIES	Gopherus agassizii (Cooper, 1861)	Gopherus agassizii		US		California	PRESENT		28eb1a3f-1c15-4a95-931a-4af90ecb574d	34.004061	-116.190907	28874.0						2005-09-20T06:36:00	20	9	2005	2441814	2441814	HUMAN_OBSERVATION	iNaturalist	Observations	125781605		w6ba	2022-07-11T14:11:48	CC_BY_NC_4_0	w6ba	w6ba			2023-02-13T16:07:02.940Z	StillImage	COORDINATE_ROUNDED;CONTINENT_DERIVED_FROM_COORDINATES
3874067488	50c9509d-22c7-4a22-a47d-8c48425ef4a7	https://www.inaturalist.org/observations/127579534	Animalia	Chordata	Testudines		Testudinidae	Gopherus	Gopherus agassizii		SPECIES	Gopherus agassizii (Cooper, 1861)	Gopherus agassizii		US		California	PRESENT		28eb1a3f-1c15-4a95-931a-4af90ecb574d	34.629141	-116.732034	28790.0						2022-07-23T08:58:53	23	7	2022	2441814	2441814	HUMAN_OBSERVATION	iNaturalist	Observations	127579534		Bobby McCabe	2022-07-23T22:00:15	CC_BY_4_0	Bobby McCabe	Bobby McCabe			2023-02-13T16:07:09.170Z	StillImage	COORDINATE_ROUNDED;CONTINENT_DERIVED_FROM_COORDINATES
3874066180	50c9509d-22c7-4a22-a47d-8c48425ef4a7	https://www.inaturalist.org/observations/126158637	Animalia	Chordata	Testudines		Testudinidae	Gopherus	Gopherus agassizii		SPECIES	Gopherus agassizii (Cooper, 1861)	Gopherus agassizii		US		California	PRESENT		28eb1a3f-1c15-4a95-931a-4af90ecb574d	34.787525	-117.027033	28790.0						2022-07-13T19:25:14	13	7	2022	2441814	2441814	HUMAN_OBSERVATION	iNaturalist	Observations	126158637		desertsolitude	2022-07-14T03:31:22	CC_BY_NC_4_0	desertsolitude	desertsolitude			2023-02-13T16:17:30.500Z	StillImage	COORDINATE_ROUNDED;CONTINENT_DERIVED_FROM_COORDINATES
3873969687	50c9509d-22c7-4a22-a47d-8c48425ef4a7	https://www.inaturalist.org/observations/127577861	Animalia	Chordata	Testudines		Testudinidae	Gopherus	Gopherus agassizii		SPECIES	Gopherus agassizii (Cooper, 1861)	Gopherus agassizii		US		California	PRESENT		28eb1a3f-1c15-4a95-931a-4af90ecb574d	34.638122	-116.663283	28790.0						2022-07-23T08:34:21	23	7	2022	2441814	2441814	HUMAN_OBSERVATION	iNaturalist	Observations	127577861		Bobby McCabe	2022-07-23T21:48:02	CC_BY_4_0	Bobby McCabe	Bobby McCabe			2023-02-13T16:07:17.095Z	StillImage	COORDINATE_ROUNDED;CONTINENT_DERIVED_FROM_COORDINATES
3873936518	50c9509d-22c7-4a22-a47d-8c48425ef4a7	https://www.inaturalist.org/observations/125731540	Animalia	Chordata	Testudines		Testudinidae	Gopherus	Gopherus agassizii		SPECIES	Gopherus agassizii (Cooper, 1861)	Gopherus agassizii		US		California	PRESENT		28eb1a3f-1c15-4a95-931a-4af90ecb574d	35.202718	-115.930641	28706.0						2022-07-10T19:39:57	10	7	2022	2441814	2441814	HUMAN_OBSERVATION	iNaturalist	Observations	125731540		desertsolitude	2022-07-11T03:33:28	CC_BY_NC_4_0	desertsolitude	desertsolitude			2023-02-13T16:07:18.222Z	StillImage	COORDINATE_ROUNDED;CONTINENT_DERIVED_FROM_COORDINATES
3873921424	50c9509d-22c7-4a22-a47d-8c48425ef4a7	https://www.inaturalist.org/observations/126085652	Animalia	Chordata	Testudines		Testudinidae	Gopherus	Gopherus agassizii		SPECIES	Gopherus agassizii (Cooper, 1861)	Gopherus agassizii		US		California	PRESENT		28eb1a3f-1c15-4a95-931a-4af90ecb574d	34.671048	-116.853117	28790.0						2022-07-13T08:53:12	13	7	2022	2441814	2441814	HUMAN_OBSERVATION	iNaturalist	Observations	126085652		greenbean1919	2022-07-13T16:50:51	CC_BY_NC_4_0	greenbean1919	greenbean1919			2023-02-13T16:06:52.760Z	StillImage	COORDINATE_ROUNDED;CONTINENT_DERIVED_FROM_COORDINATES
3873912857	50c9509d-22c7-4a22-a47d-8c48425ef4a7	https://www.inaturalist.org/observations/127410176	Animalia	Chordata	Testudines		Testudinidae	Gopherus	Gopherus agassizii		SPECIES	Gopherus agassizii (Cooper, 1861)	Gopherus agassizii		US		California	PRESENT		28eb1a3f-1c15-4a95-931a-4af90ecb574d	34.557094	-116.997853	28818.0						2022-07-22T10:44:38	22	7	2022	2441814	2441814	HUMAN_OBSERVATION	iNaturalist	Observations	127410176		Bobby McCabe	2022-07-22T20:32:07	CC_BY_4_0	Bobby McCabe	Bobby McCabe			2023-02-13T16:06:59.890Z	StillImage	COORDINATE_ROUNDED;CONTINENT_DERIVED_FROM_COORDINATES
3873878523	50c9509d-22c7-4a22-a47d-8c48425ef4a7	https://www.inaturalist.org/observations/127950535	Animalia	Chordata	Testudines		Testudinidae	Gopherus	Gopherus agassizii		SPECIES	Gopherus agassizii (Cooper, 1861)	Gopherus agassizii		US		Utah	PRESENT		28eb1a3f-1c15-4a95-931a-4af90ecb574d	37.105194	-113.535045	28447.0						2020-04-29T09:31:51	29	4	2020	2441814	2441814	HUMAN_OBSERVATION	iNaturalist	Observations	127950535		will_wander_for_snacks	2022-07-26T04:27:43	CC_BY_NC_4_0	will_wander_for_snacks	will_wander_for_snacks			2023-02-13T16:07:21.159Z	StillImage	COORDINATE_ROUNDED;CONTINENT_DERIVED_FROM_COORDINATES
3873674103	50c9509d-22c7-4a22-a47d-8c48425ef4a7	https://www.inaturalist.org/observations/125229908	Animalia	Chordata	Testudines		Testudinidae	Gopherus	Gopherus agassizii		SPECIES	Gopherus agassizii (Cooper, 1861)	Gopherus agassizii		US		California	PRESENT		28eb1a3f-1c15-4a95-931a-4af90ecb574d	34.658366	-114.949462	28790.0						2022-07-07T15:36:47	7	7	2022	2441814	2441814	HUMAN_OBSERVATION	iNaturalist	Observations	125229908		Bobby McCabe	2022-07-07T22:46:01	CC_BY_4_0	Bobby McCabe	Bobby McCabe			2023-02-13T16:07:26.067Z	StillImage	COORDINATE_ROUNDED;CONTINENT_DERIVED_FROM_COORDINATES
3873582756	50c9509d-22c7-4a22-a47d-8c48425ef4a7	https://www.inaturalist.org/observations/125630748	Animalia	Chordata	Testudines		Testudinidae	Gopherus	Gopherus agassizii		SPECIES	Gopherus agassizii (Cooper, 1861)	Gopherus agassizii		US		California	PRESENT		28eb1a3f-1c15-4a95-931a-4af90ecb574d	34.680599	-115.401543	28790.0						2022-07-10T08:06:59	10	7	2022	2441814	2441814	HUMAN_OBSERVATION	iNaturalist	Observations	125630748		Bobby McCabe	2022-07-10T16:21:16	CC_BY_4_0	Bobby McCabe	Bobby McCabe			2023-02-13T16:06:57.523Z	StillImage	COORDINATE_ROUNDED;CONTINENT_DERIVED_FROM_COORDINATES
3873494012	50c9509d-22c7-4a22-a47d-8c48425ef4a7	https://www.inaturalist.org/observations/126301177	Animalia	Chordata	Testudines		Testudinidae	Gopherus	Gopherus agassizii		SPECIES	Gopherus agassizii (Cooper, 1861)	Gopherus agassizii		US		California	PRESENT		28eb1a3f-1c15-4a95-931a-4af90ecb574d	34.676723	-117.070775	28790.0						2022-07-14T18:44:30	14	7	2022	2441814	2441814	HUMAN_OBSERVATION	iNaturalist	Observations	126301177		desertsolitude	2022-07-15T04:13:51	CC_BY_NC_4_0	desertsolitude	desertsolitude			2023-02-13T16:16:43.504Z	StillImage	COORDINATE_ROUNDED;CONTINENT_DERIVED_FROM_COORDINATES
3873386654	50c9509d-22c7-4a22-a47d-8c48425ef4a7	https://www.inaturalist.org/observations/125631912	Animalia	Chordata	Testudines		Testudinidae	Gopherus	Gopherus agassizii		SPECIES	Gopherus agassizii (Cooper, 1861)	Gopherus agassizii		US		California	PRESENT		28eb1a3f-1c15-4a95-931a-4af90ecb574d	34.556421	-115.001751	28818.0						2022-07-08T06:00:00	8	7	2022	2441814	2441814	HUMAN_OBSERVATION	iNaturalist	Observations	125631912		Bobby McCabe	2022-07-10T16:28:17	CC_BY_4_0	Bobby McCabe	Bobby McCabe			2023-02-13T16:06:54.497Z	StillImage	COORDINATE_ROUNDED;CONTINENT_DERIVED_FROM_COORDINATES
3873380120	50c9509d-22c7-4a22-a47d-8c48425ef4a7	https://www.inaturalist.org/observations/127583390	Animalia	Chordata	Testudines		Testudinidae	Gopherus	Gopherus agassizii		SPECIES	Gopherus agassizii (Cooper, 1861)	Gopherus agassizii		US		California	PRESENT		28eb1a3f-1c15-4a95-931a-4af90ecb574d	34.726178	-116.720354	28790.0						2022-07-23T10:55:44	23	7	2022	2441814	2441814	HUMAN_OBSERVATION	iNaturalist	Observations	127583390		Bobby McCabe	2022-07-23T22:26:09	CC_BY_4_0	Bobby McCabe	Bobby McCabe			2023-02-13T16:17:54.711Z	StillImage	COORDINATE_ROUNDED;CONTINENT_DERIVED_FROM_COORDINATES
3873262000	50c9509d-22c7-4a22-a47d-8c48425ef4a7	https://www.inaturalist.org/observations/125783037	Animalia	Chordata	Testudines		Testudinidae	Gopherus	Gopherus agassizii		SPECIES	Gopherus agassizii (Cooper, 1861)	Gopherus agassizii		US		Utah	PRESENT		28eb1a3f-1c15-4a95-931a-4af90ecb574d	37.139445	-113.772815	28447.0						2022-07-10T09:01:36	10	7	2022	2441814	2441814	HUMAN_OBSERVATION	iNaturalist	Observations	125783037		finnegan-thenaturalist	2022-07-11T14:23:19	CC_BY_NC_4_0	finnegan-thenaturalist	finnegan-thenaturalist			2023-02-13T16:07:23.984Z	StillImage	COORDINATE_ROUNDED;CONTINENT_DERIVED_FROM_COORDINATES
3873223018	50c9509d-22c7-4a22-a47d-8c48425ef4a7	https://www.inaturalist.org/observations/126020839	Animalia	Chordata	Testudines		Testudinidae	Gopherus	Gopherus agassizii		SPECIES	Gopherus agassizii (Cooper, 1861)	Gopherus agassizii		US		California	PRESENT		28eb1a3f-1c15-4a95-931a-4af90ecb574d	34.692672	-117.110773	28790.0						2022-07-12T19:33:43	12	7	2022	2441814	2441814	HUMAN_OBSERVATION	iNaturalist	Observations	126020839		desertsolitude	2022-07-13T03:25:26	CC_BY_NC_4_0	desertsolitude	desertsolitude			2023-02-13T16:17:05.967Z	StillImage	COORDINATE_ROUNDED;CONTINENT_DERIVED_FROM_COORDINATES
3873190332	50c9509d-22c7-4a22-a47d-8c48425ef4a7	https://www.inaturalist.org/observations/125737585	Animalia	Chordata	Testudines		Testudinidae	Gopherus	Gopherus agassizii		SPECIES	Gopherus agassizii (Cooper, 1861)	Gopherus agassizii		US		California	PRESENT		28eb1a3f-1c15-4a95-931a-4af90ecb574d	34.143931	-116.084818	28874.0						2019-05-09T12:06:06	9	5	2019	2441814	2441814	HUMAN_OBSERVATION	iNaturalist	Observations	125737585		w6ba	2022-07-11T04:34:29	CC_BY_NC_4_0	w6ba	w6ba			2023-02-13T16:17:01.715Z	StillImage	COORDINATE_ROUNDED;CONTINENT_DERIVED_FROM_COORDINATES
3873091850	50c9509d-22c7-4a22-a47d-8c48425ef4a7	https://www.inaturalist.org/observations/126159301	Animalia	Chordata	Testudines		Testudinidae	Gopherus	Gopherus agassizii		SPECIES	Gopherus agassizii (Cooper, 1861)	Gopherus agassizii		US		California	PRESENT		28eb1a3f-1c15-4a95-931a-4af90ecb574d	34.642696	-117.063614	28790.0						2022-07-13T20:04:46	13	7	2022	2441814	2441814	HUMAN_OBSERVATION	iNaturalist	Observations	126159301		desertsolitude	2022-07-14T03:38:58	CC_BY_NC_4_0	desertsolitude	desertsolitude			2023-02-13T16:06:54.300Z	StillImage	COORDINATE_ROUNDED;CONTINENT_DERIVED_FROM_COORDINATES
3864889530	847aa410-f762-11e1-a439-00145eb45e9a	http://arctos.database.museum/guid/BYU:Herp:51950?seid=4515336	Animalia	Chordata	Testudines		Testudinidae	Gopherus	Gopherus agassizii		SPECIES	Gopherus agassizii (Cooper, 1861)	Gopherus agassizii		US	unspecified	Nevada	PRESENT		fd70f580-4ce2-11db-b80e-b8a03c50a862	35.613989	-115.34187							2014-08-14T00:00:00	14	8	2014	2441814	2441814	PRESERVED_SPECIMEN	BYU	Herp	BYU:Herp:51950		Nevada Department of Wildlife	2014-08-14T00:00:00	CC_BY_NC_4_0		Collector(s): Nevada Department of Wildlife			2023-01-25T07:06:09.135Z		COORDINATE_ROUNDED;INSTITUTION_MATCH_FUZZY
3864889474	847aa410-f762-11e1-a439-00145eb45e9a	http://arctos.database.museum/guid/BYU:Herp:50834?seid=4713283	Animalia	Chordata	Testudines		Testudinidae	Gopherus	Gopherus agassizii		SPECIES	Gopherus agassizii (Cooper, 1861)	Gopherus agassizii		US	Piute Valley	Nevada	PRESENT		fd70f580-4ce2-11db-b80e-b8a03c50a862	36.27417	-115.07056							1994-05-02T00:00:00	2	5	1994	2441814	2441814	PRESERVED_SPECIMEN	BYU	Herp	BYU:Herp:50834		K. Lange	1994-05-02T00:00:00	CC_BY_NC_4_0		Collector(s): K. Lange, Levar Rasmussen			2023-01-25T07:06:09.130Z		INSTITUTION_MATCH_FUZZY
3864889328	847aa410-f762-11e1-a439-00145eb45e9a	http://arctos.database.museum/guid/BYU:Herp:62817?seid=4930153	Animalia	Chordata	Testudines		Testudinidae	Gopherus	Gopherus agassizii		SPECIES	Gopherus agassizii (Cooper, 1861)	Gopherus agassizii		US	Mormon Mesa	Nevada	PRESENT		fd70f580-4ce2-11db-b80e-b8a03c50a862	36.51222	-114.375							1989-04-16T00:00:00	16	4	1989	2441814	2441814	PRESERVED_SPECIMEN	BYU	Herp	BYU:Herp:62817		unknown	1989-04-16T00:00:00	CC_BY_NC_4_0		Collector(s): unknown			2023-01-25T07:06:09.038Z		INSTITUTION_MATCH_FUZZY
3864889315	847aa410-f762-11e1-a439-00145eb45e9a	http://arctos.database.museum/guid/BYU:Herp:62989?seid=4711062	Animalia	Chordata	Testudines		Testudinidae	Gopherus	Gopherus agassizii		SPECIES	Gopherus agassizii (Cooper, 1861)	Gopherus agassizii		US	~8.0 miles East US93: US168 junction	Nevada	PRESENT		fd70f580-4ce2-11db-b80e-b8a03c50a862	36.78777	-114.79892							1987-06-02T00:00:00	2	6	1987	2441814	2441814	PRESERVED_SPECIMEN	BYU	Herp	BYU:Herp:62989		Brad Harden-Brook	1987-06-02T00:00:00	CC_BY_NC_4_0		Collector(s): Brad Harden-Brook			2023-01-25T07:06:09.036Z		INSTITUTION_MATCH_FUZZY
3864889282	847aa410-f762-11e1-a439-00145eb45e9a	http://arctos.database.museum/guid/BYU:Herp:62508?seid=4379094	Animalia	Chordata	Testudines		Testudinidae	Gopherus	Gopherus agassizii		SPECIES	Gopherus agassizii (Cooper, 1861)	Gopherus agassizii		US	Mormon Mesa	Nevada	PRESENT		fd70f580-4ce2-11db-b80e-b8a03c50a862	36.812	-114.375	11360.0						1989-04-22T00:00:00	22	4	1989	2441814	2441814	PRESERVED_SPECIMEN	BYU	Herp	BYU:Herp:62508		Philip A. Medica	1989-04-22T00:00:00	CC_BY_NC_4_0		Collector(s): Philip A. Medica			2023-01-25T07:06:09.034Z		INSTITUTION_MATCH_FUZZY
3864889194	847aa410-f762-11e1-a439-00145eb45e9a	http://arctos.database.museum/guid/BYU:Herp:50718?seid=5072525	Animalia	Chordata	Testudines		Testudinidae	Gopherus	Gopherus agassizii		SPECIES	Gopherus agassizii (Cooper, 1861)	Gopherus agassizii		US	Searchlight; Xmas Tree	Nevada	PRESENT		fd70f580-4ce2-11db-b80e-b8a03c50a862	35.46528	-114.91889							1985-06-05T00:00:00	5	6	1985	2441814	2441814	PRESERVED_SPECIMEN	BYU	Herp	BYU:Herp:50718		Todd C. Esque	1985-06-05T00:00:00	CC_BY_NC_4_0		Collector(s): Todd C. Esque			2023-01-25T07:06:09.027Z		INSTITUTION_MATCH_FUZZY
3864889186	847aa410-f762-11e1-a439-00145eb45e9a	http://arctos.database.museum/guid/BYU:Herp:52476?seid=4515402	Animalia	Chordata	Testudines		Testudinidae	Gopherus	Gopherus agassizii		SPECIES	Gopherus agassizii (Cooper, 1861)	Gopherus agassizii		US	unspecified	Nevada	PRESENT		fd70f580-4ce2-11db-b80e-b8a03c50a862	35.607951	-115.336773							2014-08-13T00:00:00	13	8	2014	2441814	2441814	PRESERVED_SPECIMEN	BYU	Herp	BYU:Herp:52476		Nevada Department of Wildlife	2014-08-13T00:00:00	CC_BY_NC_4_0		Collector(s): Nevada Department of Wildlife			2023-01-25T07:06:09.026Z		COORDINATE_ROUNDED;INSTITUTION_MATCH_FUZZY
3864889134	847aa410-f762-11e1-a439-00145eb45e9a	http://arctos.database.museum/guid/BYU:Herp:62491?seid=4381725	Animalia	Chordata	Testudines		Testudinidae	Gopherus	Gopherus agassizii		SPECIES	Gopherus agassizii (Cooper, 1861)	Gopherus agassizii		US	Piute Valley	Nevada	PRESENT		fd70f580-4ce2-11db-b80e-b8a03c50a862	36.27417	-115.07056	11360.0		787.0	19.0			1989-04-11T00:00:00	11	4	1989	2441814	2441814	PRESERVED_SPECIMEN	BYU	Herp	BYU:Herp:62491		Philip A. Medica	1989-04-11T00:00:00	CC_BY_NC_4_0		Collector(s): Philip A. Medica			2023-01-25T07:06:09.021Z		INSTITUTION_MATCH_FUZZY
3864889033	847aa410-f762-11e1-a439-00145eb45e9a	http://arctos.database.museum/guid/BYU:Herp:50712?seid=5072521	Animalia	Chordata	Testudines		Testudinidae	Gopherus	Gopherus agassizii		SPECIES	Gopherus agassizii (Cooper, 1861)	Gopherus agassizii		US	Searchlight; Xmas Tree	Nevada	PRESENT		fd70f580-4ce2-11db-b80e-b8a03c50a862	35.46528	-114.91889							1985-06-03T00:00:00	3	6	1985	2441814	2441814	PRESERVED_SPECIMEN	BYU	Herp	BYU:Herp:50712		Todd C. Esque	1985-06-03T00:00:00	CC_BY_NC_4_0		Collector(s): Todd C. Esque			2023-01-25T07:06:09.014Z		INSTITUTION_MATCH_FUZZY
3864889003	847aa410-f762-11e1-a439-00145eb45e9a	http://arctos.database.museum/guid/BYU:Herp:50659?seid=4626229	Animalia	Chordata	Testudines		Testudinidae	Gopherus	Gopherus agassizii		SPECIES	Gopherus agassizii (Cooper, 1861)	Gopherus agassizii		US	mormon Mesa	Nevada	PRESENT		fd70f580-4ce2-11db-b80e-b8a03c50a862	36.512	-114.375							1994-04-12T00:00:00	12	4	1994	2441814	2441814	PRESERVED_SPECIMEN	BYU	Herp	BYU:Herp:50659		Dwight Chapman	1994-04-12T00:00:00	CC_BY_NC_4_0		Collector(s): Dwight Chapman, Georgia Schubliske			2023-01-25T07:06:09.011Z		INSTITUTION_MATCH_FUZZY
3864888994	847aa410-f762-11e1-a439-00145eb45e9a	http://arctos.database.museum/guid/BYU:Herp:62814?seid=4930162	Animalia	Chordata	Testudines		Testudinidae	Gopherus	Gopherus agassizii		SPECIES	Gopherus agassizii (Cooper, 1861)	Gopherus agassizii		US	Mormon Mesa	Nevada	PRESENT		fd70f580-4ce2-11db-b80e-b8a03c50a862	36.51222	-114.375							1989-05-16T00:00:00	16	5	1989	2441814	2441814	PRESERVED_SPECIMEN	BYU	Herp	BYU:Herp:62814		unknown	1989-05-16T00:00:00	CC_BY_NC_4_0		Collector(s): unknown			2023-01-25T07:06:09.010Z		INSTITUTION_MATCH_FUZZY
3864888929	847aa410-f762-11e1-a439-00145eb45e9a	http://arctos.database.museum/guid/BYU:Herp:62755?seid=4930206	Animalia	Chordata	Testudines		Testudinidae	Gopherus	Gopherus agassizii		SPECIES	Gopherus agassizii (Cooper, 1861)	Gopherus agassizii		US	Gold Butte~40 mi S. Mesquite	Nevada	PRESENT		fd70f580-4ce2-11db-b80e-b8a03c50a862	36.27306	-114.18389							1990-05-10T00:00:00	10	5	1990	2441814	2441814	PRESERVED_SPECIMEN	BYU	Herp	BYU:Herp:62755		unknown	1990-05-10T00:00:00	CC_BY_NC_4_0		Collector(s): unknown			2023-01-25T07:06:09.004Z		INSTITUTION_MATCH_FUZZY
3864888897	847aa410-f762-11e1-a439-00145eb45e9a	http://arctos.database.museum/guid/BYU:Herp:62504?seid=4378983	Animalia	Chordata	Testudines		Testudinidae	Gopherus	Gopherus agassizii		SPECIES	Gopherus agassizii (Cooper, 1861)	Gopherus agassizii		US	Mormon Mesa	Nevada	PRESENT		fd70f580-4ce2-11db-b80e-b8a03c50a862	36.51222	-114.375	11360.0						1989-04-22T00:00:00	22	4	1989	2441814	2441814	PRESERVED_SPECIMEN	BYU	Herp	BYU:Herp:62504		Philip A. Medica	1989-04-22T00:00:00	CC_BY_NC_4_0		Collector(s): Philip A. Medica			2023-01-25T07:06:09.002Z		INSTITUTION_MATCH_FUZZY
3864888874	847aa410-f762-11e1-a439-00145eb45e9a	http://arctos.database.museum/guid/BYU:Herp:62752?seid=4930210	Animalia	Chordata	Testudines		Testudinidae	Gopherus	Gopherus agassizii		SPECIES	Gopherus agassizii (Cooper, 1861)	Gopherus agassizii		US	Gold Butte~40 mi S. Mesquite	Nevada	PRESENT		fd70f580-4ce2-11db-b80e-b8a03c50a862	36.27306	-114.18389							1990-05-12T00:00:00	12	5	1990	2441814	2441814	PRESERVED_SPECIMEN	BYU	Herp	BYU:Herp:62752		unknown	1990-05-12T00:00:00	CC_BY_NC_4_0		Collector(s): unknown			2023-01-25T07:06:08.999Z		INSTITUTION_MATCH_FUZZY
3864888867	847aa410-f762-11e1-a439-00145eb45e9a	http://arctos.database.museum/guid/BYU:Herp:62505?seid=4379091	Animalia	Chordata	Testudines		Testudinidae	Gopherus	Gopherus agassizii		SPECIES	Gopherus agassizii (Cooper, 1861)	Gopherus agassizii		US	Mormon Mesa	Nevada	PRESENT		fd70f580-4ce2-11db-b80e-b8a03c50a862	36.812	-114.375	11360.0						1989-04-18T00:00:00	18	4	1989	2441814	2441814	PRESERVED_SPECIMEN	BYU	Herp	BYU:Herp:62505		Philip A. Medica	1989-04-18T00:00:00	CC_BY_NC_4_0		Collector(s): Philip A. Medica			2023-01-25T07:06:08.998Z		INSTITUTION_MATCH_FUZZY
3864888835	847aa410-f762-11e1-a439-00145eb45e9a	http://arctos.database.museum/guid/BYU:Herp:62811?seid=4930163	Animalia	Chordata	Testudines		Testudinidae	Gopherus	Gopherus agassizii		SPECIES	Gopherus agassizii (Cooper, 1861)	Gopherus agassizii		US	Mormon Mesa	Nevada	PRESENT		fd70f580-4ce2-11db-b80e-b8a03c50a862	36.51222	-114.375							1989-05-17T00:00:00	17	5	1989	2441814	2441814	PRESERVED_SPECIMEN	BYU	Herp	BYU:Herp:62811		unknown	1989-05-17T00:00:00	CC_BY_NC_4_0		Collector(s): unknown			2023-01-25T07:06:08.995Z		INSTITUTION_MATCH_FUZZY
3864888800	847aa410-f762-11e1-a439-00145eb45e9a	http://arctos.database.museum/guid/BYU:Herp:52445?seid=4515279	Animalia	Chordata	Testudines		Testudinidae	Gopherus	Gopherus agassizii		SPECIES	Gopherus agassizii (Cooper, 1861)	Gopherus agassizii		US	unspecified	Nevada	PRESENT		fd70f580-4ce2-11db-b80e-b8a03c50a862	36.421896	-114.899724							2015-10-01T00:00:00	1	10	2015	2441814	2441814	PRESERVED_SPECIMEN	BYU	Herp	BYU:Herp:52445		Nevada Department of Wildlife	2015-10-01T00:00:00	CC_BY_NC_4_0		Collector(s): Nevada Department of Wildlife			2023-01-25T07:06:08.993Z		COORDINATE_ROUNDED;INSTITUTION_MATCH_FUZZY
3864888715	847aa410-f762-11e1-a439-00145eb45e9a	http://arctos.database.museum/guid/BYU:Herp:52473?seid=4515399	Animalia	Chordata	Testudines		Testudinidae	Gopherus	Gopherus agassizii		SPECIES	Gopherus agassizii (Cooper, 1861)	Gopherus agassizii		US	unspecified	Nevada	PRESENT		fd70f580-4ce2-11db-b80e-b8a03c50a862	35.599574	-115.353658							2014-10-14T00:00:00	14	10	2014	2441814	2441814	PRESERVED_SPECIMEN	BYU	Herp	BYU:Herp:52473		Nevada Department of Wildlife	2014-10-14T00:00:00	CC_BY_NC_4_0		Collector(s): Nevada Department of Wildlife			2023-01-25T07:06:08.985Z		COORDINATE_ROUNDED;INSTITUTION_MATCH_FUZZY
3864888630	847aa410-f762-11e1-a439-00145eb45e9a	http://arctos.database.museum/guid/BYU:Herp:1248?seid=4602019	Animalia	Chordata	Testudines		Testudinidae	Gopherus	Gopherus agassizii		SPECIES	Gopherus agassizii (Cooper, 1861)	Gopherus agassizii		US	Near state line along Hwy.	Utah	PRESENT		fd70f580-4ce2-11db-b80e-b8a03c50a862									1929-01-01T00:00:00	1	1	1929	2441814	2441814	PRESERVED_SPECIMEN	BYU	Herp	BYU:Herp:1248		Owen Davis	1929-12-31T00:00:00	CC_BY_NC_4_0		Collector(s): Owen Davis			2023-01-25T07:06:08.908Z		INSTITUTION_MATCH_FUZZY
3864888515	847aa410-f762-11e1-a439-00145eb45e9a	http://arctos.database.museum/guid/BYU:Herp:62845?seid=4930262	Animalia	Chordata	Testudines		Testudinidae	Gopherus	Gopherus agassizii		SPECIES	Gopherus agassizii (Cooper, 1861)	Gopherus agassizii		US	Gold Butte	Nevada	PRESENT		fd70f580-4ce2-11db-b80e-b8a03c50a862	36.27304	-114.18469							1990-05-11T00:00:00	11	5	1990	2441814	2441814	PRESERVED_SPECIMEN	BYU	Herp	BYU:Herp:62845		unknown	1990-05-11T00:00:00	CC_BY_NC_4_0		Collector(s): unknown			2023-01-25T07:06:08.888Z		INSTITUTION_MATCH_FUZZY
3864888479	847aa410-f762-11e1-a439-00145eb45e9a	http://arctos.database.museum/guid/BYU:Herp:51953?seid=4515339	Animalia	Chordata	Testudines		Testudinidae	Gopherus	Gopherus agassizii		SPECIES	Gopherus agassizii (Cooper, 1861)	Gopherus agassizii		US	unspecified	Nevada	PRESENT		fd70f580-4ce2-11db-b80e-b8a03c50a862	35.600748	-115.354462							2014-10-14T00:00:00	14	10	2014	2441814	2441814	PRESERVED_SPECIMEN	BYU	Herp	BYU:Herp:51953		Nevada Department of Wildlife	2014-10-14T00:00:00	CC_BY_NC_4_0		Collector(s): Nevada Department of Wildlife			2023-01-25T07:06:08.886Z		COORDINATE_ROUNDED;INSTITUTION_MATCH_FUZZY
3864888471	847aa410-f762-11e1-a439-00145eb45e9a	http://arctos.database.museum/guid/BYU:Herp:62623?seid=4646964	Animalia	Chordata	Testudines		Testudinidae	Gopherus	Gopherus agassizii		SPECIES	Gopherus agassizii (Cooper, 1861)	Gopherus agassizii		US	Piute Valley	Nevada	PRESENT		fd70f580-4ce2-11db-b80e-b8a03c50a862	36.27417	-115.07056							1989-04-09T00:00:00	9	4	1989	2441814	2441814	PRESERVED_SPECIMEN	BYU	Herp	BYU:Herp:62623		Bureau of Land Management	1989-04-09T00:00:00	CC_BY_NC_4_0		Collector(s): Bureau of Land Management			2023-01-25T07:06:08.885Z		INSTITUTION_MATCH_FUZZY
3864888348	847aa410-f762-11e1-a439-00145eb45e9a	http://arctos.database.museum/guid/BYU:Herp:52166?seid=4515255	Animalia	Chordata	Testudines		Testudinidae	Gopherus	Gopherus agassizii		SPECIES	Gopherus agassizii (Cooper, 1861)	Gopherus agassizii		US	unspecified	Nevada	PRESENT		fd70f580-4ce2-11db-b80e-b8a03c50a862	36.41404	-114.925964							2015-09-11T00:00:00	11	9	2015	2441814	2441814	PRESERVED_SPECIMEN	BYU	Herp	BYU:Herp:52166		Nevada Department of Wildlife	2015-09-11T00:00:00	CC_BY_NC_4_0		Collector(s): Nevada Department of Wildlife			2023-01-25T07:06:08.878Z		INSTITUTION_MATCH_FUZZY
3864888324	847aa410-f762-11e1-a439-00145eb45e9a	http://arctos.database.museum/guid/BYU:Herp:62654?seid=4668512	Animalia	Chordata	Testudines		Testudinidae	Gopherus	Gopherus agassizii		SPECIES	Gopherus agassizii (Cooper, 1861)	Gopherus agassizii		US	Christmas Tree Pass, ~0.5 mi E, Hwy 95, near AZ-CA-NV state lines	Nevada	PRESENT		fd70f580-4ce2-11db-b80e-b8a03c50a862	35.250644	-114.834581							1991-05-23T00:00:00	23	5	1991	2441814	2441814	PRESERVED_SPECIMEN	BYU	Herp	BYU:Herp:62654		T. Hull	1991-05-23T00:00:00	CC_BY_NC_4_0		Collector(s): T. Hull			2023-01-25T07:06:08.877Z		COORDINATE_ROUNDED;INSTITUTION_MATCH_FUZZY
3864888270	847aa410-f762-11e1-a439-00145eb45e9a	http://arctos.database.museum/guid/BYU:Herp:51959?seid=4515345	Animalia	Chordata	Testudines		Testudinidae	Gopherus	Gopherus agassizii		SPECIES	Gopherus agassizii (Cooper, 1861)	Gopherus agassizii		US	unspecified	Nevada	PRESENT		fd70f580-4ce2-11db-b80e-b8a03c50a862	35.598604	-115.343468							2014-08-16T00:00:00	16	8	2014	2441814	2441814	PRESERVED_SPECIMEN	BYU	Herp	BYU:Herp:51959		Nevada Department of Wildlife	2014-08-16T00:00:00	CC_BY_NC_4_0		Collector(s): Nevada Department of Wildlife			2023-01-25T07:06:08.873Z		COORDINATE_ROUNDED;INSTITUTION_MATCH_FUZZY
3864888114	847aa410-f762-11e1-a439-00145eb45e9a	http://arctos.database.museum/guid/BYU:Herp:50848?seid=4930236	Animalia	Chordata	Testudines		Testudinidae	Gopherus	Gopherus agassizii		SPECIES	Gopherus agassizii (Cooper, 1861)	Gopherus agassizii		US	Piute Valley	Nevada	PRESENT		fd70f580-4ce2-11db-b80e-b8a03c50a862	36.27417	-115.07056							1983-05-02T00:00:00	2	5	1983	2441814	2441814	PRESERVED_SPECIMEN	BYU	Herp	BYU:Herp:50848		unknown	1983-05-02T00:00:00	CC_BY_NC_4_0		Collector(s): unknown			2023-01-25T07:06:08.799Z		INSTITUTION_MATCH_FUZZY
3864888038	847aa410-f762-11e1-a439-00145eb45e9a	http://arctos.database.museum/guid/BYU:Herp:62781?seid=4668671	Animalia	Chordata	Testudines		Testudinidae	Gopherus	Gopherus agassizii		SPECIES	Gopherus agassizii (Cooper, 1861)	Gopherus agassizii		US	Trout Canyon Plot	Nevada	PRESENT		fd70f580-4ce2-11db-b80e-b8a03c50a862	36.2152	-115.01356							1987-06-02T00:00:00	2	6	1987	2441814	2441814	PRESERVED_SPECIMEN	BYU	Herp	BYU:Herp:62781		Jay Cole	1987-06-02T00:00:00	CC_BY_NC_4_0		Collector(s): Jay Cole			2023-01-25T07:06:08.794Z		INSTITUTION_MATCH_FUZZY
3864888003	847aa410-f762-11e1-a439-00145eb45e9a	http://arctos.database.museum/guid/BYU:Herp:50781?seid=4668337	Animalia	Chordata	Testudines		Testudinidae	Gopherus	Gopherus agassizii		SPECIES	Gopherus agassizii (Cooper, 1861)	Gopherus agassizii		US	Eldorado Valley	Nevada	PRESENT		fd70f580-4ce2-11db-b80e-b8a03c50a862	35.79167	-114.97917							1994-04-16T00:00:00	16	4	1994	2441814	2441814	PRESERVED_SPECIMEN	BYU	Herp	BYU:Herp:50781		Pete Weigel	1994-04-16T00:00:00	CC_BY_NC_4_0		Collector(s): Pete Weigel, Kenneth Folk			2023-01-25T07:06:08.792Z		INSTITUTION_MATCH_FUZZY
3864887899	847aa410-f762-11e1-a439-00145eb45e9a	http://arctos.database.museum/guid/BYU:Herp:50928?seid=4670401	Animalia	Chordata	Testudines		Testudinidae	Gopherus	Gopherus agassizii		SPECIES	Gopherus agassizii (Cooper, 1861)	Gopherus agassizii		US	Dry Lake, Apex	Nevada	PRESENT		fd70f580-4ce2-11db-b80e-b8a03c50a862	36.45667	-114.842							1989-10-02T00:00:00	2	10	1989	2441814	2441814	PRESERVED_SPECIMEN	BYU	Herp	BYU:Herp:50928		Nevada Department of Wildlife	1989-10-02T00:00:00	CC_BY_NC_4_0		Collector(s): Nevada Department of Wildlife			2023-01-25T07:06:08.786Z		INSTITUTION_MATCH_FUZZY
3864887879	847aa410-f762-11e1-a439-00145eb45e9a	http://arctos.database.museum/guid/BYU:Herp:50857?seid=4670903	Animalia	Chordata	Testudines		Testudinidae	Gopherus	Gopherus agassizii		SPECIES	Gopherus agassizii (Cooper, 1861)	Gopherus agassizii		US	Piute Valley	Nevada	PRESENT		fd70f580-4ce2-11db-b80e-b8a03c50a862	36.27417	-115.07056							1994-04-16T00:00:00	16	4	1994	2441814	2441814	PRESERVED_SPECIMEN	BYU	Herp	BYU:Herp:50857		T. Shields	1994-04-16T00:00:00	CC_BY_NC_4_0		Collector(s): T. Shields, John Ginter, Adam Klatzker			2023-01-25T07:06:08.785Z		INSTITUTION_MATCH_FUZZY
3864887871	847aa410-f762-11e1-a439-00145eb45e9a	http://arctos.database.museum/guid/BYU:Herp:50944?seid=4930253	Animalia	Chordata	Testudines		Testudinidae	Gopherus	Gopherus agassizii		SPECIES	Gopherus agassizii (Cooper, 1861)	Gopherus agassizii		US	Apex, Dry Lake	Nevada	PRESENT		fd70f580-4ce2-11db-b80e-b8a03c50a862	36.45667	-114.842							1989-10-02T00:00:00	2	10	1989	2441814	2441814	PRESERVED_SPECIMEN	BYU	Herp	BYU:Herp:50944		unknown	1989-10-02T00:00:00	CC_BY_NC_4_0		Collector(s): unknown			2023-01-25T07:06:08.785Z		INSTITUTION_MATCH_FUZZY
3864887859	847aa410-f762-11e1-a439-00145eb45e9a	http://arctos.database.museum/guid/BYU:Herp:52470?seid=4515397	Animalia	Chordata	Testudines		Testudinidae	Gopherus	Gopherus agassizii		SPECIES	Gopherus agassizii (Cooper, 1861)	Gopherus agassizii		US	unspecified	Nevada	PRESENT		fd70f580-4ce2-11db-b80e-b8a03c50a862	35.5994	-115.344952							2014-09-11T00:00:00	11	9	2014	2441814	2441814	PRESERVED_SPECIMEN	BYU	Herp	BYU:Herp:52470		Nevada Department of Wildlife	2014-09-11T00:00:00	CC_BY_NC_4_0		Collector(s): Nevada Department of Wildlife			2023-01-25T07:06:08.784Z		COORDINATE_ROUNDED;INSTITUTION_MATCH_FUZZY
3864887592	847aa410-f762-11e1-a439-00145eb45e9a	http://arctos.database.museum/guid/BYU:Herp:52442?seid=4515311	Animalia	Chordata	Testudines		Testudinidae	Gopherus	Gopherus agassizii		SPECIES	Gopherus agassizii (Cooper, 1861)	Gopherus agassizii		US	unspecified	Nevada	PRESENT		fd70f580-4ce2-11db-b80e-b8a03c50a862	36.414646	-114.922725							2015-09-11T00:00:00	11	9	2015	2441814	2441814	PRESERVED_SPECIMEN	BYU	Herp	BYU:Herp:52442		Nevada Department of Wildlife	2015-09-11T00:00:00	CC_BY_NC_4_0		Collector(s): Nevada Department of Wildlife			2023-01-25T07:06:08.770Z		COORDINATE_ROUNDED;INSTITUTION_MATCH_FUZZY
3864887368	847aa410-f762-11e1-a439-00145eb45e9a	http://arctos.database.museum/guid/BYU:Herp:50664?seid=4649403	Animalia	Chordata	Testudines		Testudinidae	Gopherus	Gopherus agassizii		SPECIES	Gopherus agassizii (Cooper, 1861)	Gopherus agassizii		US	Mormon Mesa	Nevada	PRESENT		fd70f580-4ce2-11db-b80e-b8a03c50a862	36.512	-114.375							1994-04-14T00:00:00	14	4	1994	2441814	2441814	PRESERVED_SPECIMEN	BYU	Herp	BYU:Herp:50664		Georgia Schubilske	1994-04-14T00:00:00	CC_BY_NC_4_0		Collector(s): Georgia Schubilske, Dwight Chapman, Timothy Shields			2023-01-25T07:06:08.757Z		INSTITUTION_MATCH_FUZZY
3864887364	847aa410-f762-11e1-a439-00145eb45e9a	http://arctos.database.museum/guid/BYU:Herp:50819?seid=4601842	Animalia	Chordata	Testudines		Testudinidae	Gopherus	Gopherus agassizii		SPECIES	Gopherus agassizii (Cooper, 1861)	Gopherus agassizii		US	Coyote Springs	Nevada	PRESENT		fd70f580-4ce2-11db-b80e-b8a03c50a862	37.0025	-114.912							1992-04-22T00:00:00	22	4	1992	2441814	2441814	PRESERVED_SPECIMEN	BYU	Herp	BYU:Herp:50819		Dan Farrior	1992-04-22T00:00:00	CC_BY_NC_4_0		Collector(s): Dan Farrior			2023-01-25T07:06:08.757Z		INSTITUTION_MATCH_FUZZY
3864887308	847aa410-f762-11e1-a439-00145eb45e9a	http://arctos.database.museum/guid/BYU:Herp:62476?seid=4378984	Animalia	Chordata	Testudines		Testudinidae	Gopherus	Gopherus agassizii		SPECIES	Gopherus agassizii (Cooper, 1861)	Gopherus agassizii		US	Mormon Mesa	Nevada	PRESENT		fd70f580-4ce2-11db-b80e-b8a03c50a862	36.51222	-114.375	11360.0						1989-05-22T00:00:00	22	5	1989	2441814	2441814	PRESERVED_SPECIMEN	BYU	Herp	BYU:Herp:62476		Philip A. Medica	1989-05-22T00:00:00	CC_BY_NC_4_0		Collector(s): Philip A. Medica			2023-01-25T07:06:08.753Z		INSTITUTION_MATCH_FUZZY
3864887286	847aa410-f762-11e1-a439-00145eb45e9a	http://arctos.database.museum/guid/BYU:Herp:62727?seid=4930316	Animalia	Chordata	Testudines		Testudinidae	Gopherus	Gopherus agassizii		SPECIES	Gopherus agassizii (Cooper, 1861)	Gopherus agassizii		US	Sand Hollow ~12.0 miles North Mesquite	Nevada	PRESENT		fd70f580-4ce2-11db-b80e-b8a03c50a862	36.97955	-114.06719							1989-05-29T00:00:00	29	5	1989	2441814	2441814	PRESERVED_SPECIMEN	BYU	Herp	BYU:Herp:62727		unknown	1989-05-29T00:00:00	CC_BY_NC_4_0		Collector(s): unknown			2023-01-25T07:06:08.699Z		INSTITUTION_MATCH_FUZZY
3864887282	847aa410-f762-11e1-a439-00145eb45e9a	http://arctos.database.museum/guid/BYU:Herp:50743?seid=4626232	Animalia	Chordata	Testudines		Testudinidae	Gopherus	Gopherus agassizii		SPECIES	Gopherus agassizii (Cooper, 1861)	Gopherus agassizii		US	Searchlight; Xmas Tree	Nevada	PRESENT		fd70f580-4ce2-11db-b80e-b8a03c50a862	35.46528	-114.92889							1985-06-03T00:00:00	3	6	1985	2441814	2441814	PRESERVED_SPECIMEN	BYU	Herp	BYU:Herp:50743		Russell B. Duncan	1985-06-03T00:00:00	CC_BY_NC_4_0		Collector(s): Russell B. Duncan			2023-01-25T07:06:08.699Z		INSTITUTION_MATCH_FUZZY
3864887273	847aa410-f762-11e1-a439-00145eb45e9a	http://arctos.database.museum/guid/BYU:Herp:50792?seid=4670921	Animalia	Chordata	Testudines		Testudinidae	Gopherus	Gopherus agassizii		SPECIES	Gopherus agassizii (Cooper, 1861)	Gopherus agassizii		US	Gold Butte	Nevada	PRESENT		fd70f580-4ce2-11db-b80e-b8a03c50a862	36.27306	-114.18389							1994-04-12T00:00:00	12	4	1994	2441814	2441814	PRESERVED_SPECIMEN	BYU	Herp	BYU:Herp:50792		T. Shields	1994-04-12T00:00:00	CC_BY_NC_4_0		Collector(s): T. Shields, G. Hoefler			2023-01-25T07:06:08.699Z		INSTITUTION_MATCH_FUZZY
3864887258	847aa410-f762-11e1-a439-00145eb45e9a	http://arctos.database.museum/guid/BYU:Herp:50698?seid=5360994	Animalia	Chordata	Testudines		Testudinidae	Gopherus	Gopherus agassizii		SPECIES	Gopherus agassizii (Cooper, 1861)	Gopherus agassizii		US	Mormon Mesa	Nevada	PRESENT		fd70f580-4ce2-11db-b80e-b8a03c50a862	36.512	-114.375							1994-04-14T00:00:00	14	4	1994	2441814	2441814	PRESERVED_SPECIMEN	BYU	Herp	BYU:Herp:50698		Lisa Hallock	1994-04-14T00:00:00	CC_BY_NC_4_0		Collector(s): Lisa Hallock, Peggy Wood			2023-01-25T07:06:08.698Z		INSTITUTION_MATCH_FUZZY
3864887248	847aa410-f762-11e1-a439-00145eb45e9a	http://arctos.database.museum/guid/BYU:Herp:50715?seid=4626237	Animalia	Chordata	Testudines		Testudinidae	Gopherus	Gopherus agassizii		SPECIES	Gopherus agassizii (Cooper, 1861)	Gopherus agassizii		US	Searchlight; Xmas Tree	Nevada	PRESENT		fd70f580-4ce2-11db-b80e-b8a03c50a862	35.46528	-114.91889							1985-06-06T00:00:00	6	6	1985	2441814	2441814	PRESERVED_SPECIMEN	BYU	Herp	BYU:Herp:50715		Russell B. Duncan	1985-06-06T00:00:00	CC_BY_NC_4_0		Collector(s): Russell B. Duncan			2023-01-25T07:06:08.697Z		INSTITUTION_MATCH_FUZZY
3864887128	847aa410-f762-11e1-a439-00145eb45e9a	http://arctos.database.museum/guid/BYU:Herp:52160?seid=4515420	Animalia	Chordata	Testudines		Testudinidae	Gopherus	Gopherus agassizii		SPECIES	Gopherus agassizii (Cooper, 1861)	Gopherus agassizii		US	McCulloughs Range	Nevada	PRESENT		fd70f580-4ce2-11db-b80e-b8a03c50a862	36.41073	-114.91652							2014-01-01T00:00:00	1	1	2014	2441814	2441814	PRESERVED_SPECIMEN	BYU	Herp	BYU:Herp:52160		Nevada Department of Wildlife	2016-12-31T00:00:00	CC_BY_NC_4_0		Collector(s): Nevada Department of Wildlife			2023-01-25T07:06:08.690Z		INSTITUTION_MATCH_FUZZY
3864887066	847aa410-f762-11e1-a439-00145eb45e9a	http://arctos.database.museum/guid/BYU:Herp:62655?seid=4601891	Animalia	Chordata	Testudines		Testudinidae	Gopherus	Gopherus agassizii		SPECIES	Gopherus agassizii (Cooper, 1861)	Gopherus agassizii		US	Christmas Tree Pass, ~0.5 mi E, Hwy 95, near AZ-CA-NV state lines	Nevada	PRESENT		fd70f580-4ce2-11db-b80e-b8a03c50a862	35.250644	-114.834581							1991-06-06T00:00:00	6	6	1991	2441814	2441814	PRESERVED_SPECIMEN	BYU	Herp	BYU:Herp:62655		C. Carothers	1991-06-06T00:00:00	CC_BY_NC_4_0		Collector(s): C. Carothers			2023-01-25T07:06:08.687Z		COORDINATE_ROUNDED;INSTITUTION_MATCH_FUZZY
3864887058	847aa410-f762-11e1-a439-00145eb45e9a	http://arctos.database.museum/guid/BYU:Herp:52169?seid=4515258	Animalia	Chordata	Testudines		Testudinidae	Gopherus	Gopherus agassizii		SPECIES	Gopherus agassizii (Cooper, 1861)	Gopherus agassizii		US	unspecified	Nevada	PRESENT		fd70f580-4ce2-11db-b80e-b8a03c50a862	36.40639	-114.904267							2015-09-15T00:00:00	15	9	2015	2441814	2441814	PRESERVED_SPECIMEN	BYU	Herp	BYU:Herp:52169		Nevada Department of Wildlife	2015-09-15T00:00:00	CC_BY_NC_4_0		Collector(s): Nevada Department of Wildlife			2023-01-25T07:06:08.687Z		INSTITUTION_MATCH_FUZZY
3864887054	847aa410-f762-11e1-a439-00145eb45e9a	http://arctos.database.museum/guid/BYU:Herp:62848?seid=4930275	Animalia	Chordata	Testudines		Testudinidae	Gopherus	Gopherus agassizii		SPECIES	Gopherus agassizii (Cooper, 1861)	Gopherus agassizii		US	Gold Butte	Nevada	PRESENT		fd70f580-4ce2-11db-b80e-b8a03c50a862	36.27304	-114.18469							1990-05-20T00:00:00	20	5	1990	2441814	2441814	PRESERVED_SPECIMEN	BYU	Herp	BYU:Herp:62848		unknown	1990-05-20T00:00:00	CC_BY_NC_4_0		Collector(s): unknown			2023-01-25T07:06:08.687Z		INSTITUTION_MATCH_FUZZY
3864886926	847aa410-f762-11e1-a439-00145eb45e9a	http://arctos.database.museum/guid/BYU:Herp:62851?seid=4930224	Animalia	Chordata	Testudines		Testudinidae	Gopherus	Gopherus agassizii		SPECIES	Gopherus agassizii (Cooper, 1861)	Gopherus agassizii		US	Gold Butte	Nevada	PRESENT		fd70f580-4ce2-11db-b80e-b8a03c50a862	36.27306	-114.18389							1990-05-25T00:00:00	25	5	1990	2441814	2441814	PRESERVED_SPECIMEN	BYU	Herp	BYU:Herp:62851		unknown	1990-05-25T00:00:00	CC_BY_NC_4_0		Collector(s): unknown			2023-01-25T07:06:08.680Z		INSTITUTION_MATCH_FUZZY
3864886818	847aa410-f762-11e1-a439-00145eb45e9a	http://arctos.database.museum/guid/BYU:Herp:51928?seid=4515320	Animalia	Chordata	Testudines		Testudinidae	Gopherus	Gopherus agassizii		SPECIES	Gopherus agassizii (Cooper, 1861)	Gopherus agassizii		US	unspecified	Nevada	PRESENT		fd70f580-4ce2-11db-b80e-b8a03c50a862	35.60929	-115.350036							2014-08-18T00:00:00	18	8	2014	2441814	2441814	PRESERVED_SPECIMEN	BYU	Herp	BYU:Herp:51928		Nevada Department of Wildlife	2014-08-18T00:00:00	CC_BY_NC_4_0		Collector(s): Nevada Department of Wildlife			2023-01-25T07:06:08.674Z		INSTITUTION_MATCH_FUZZY
3864886760	847aa410-f762-11e1-a439-00145eb45e9a	http://arctos.database.museum/guid/BYU:Herp:50740?seid=4626250	Animalia	Chordata	Testudines		Testudinidae	Gopherus	Gopherus agassizii		SPECIES	Gopherus agassizii (Cooper, 1861)	Gopherus agassizii		US	Searchlight; Xmas Tree	Nevada	PRESENT		fd70f580-4ce2-11db-b80e-b8a03c50a862	35.46528	-114.91889							1985-05-29T00:00:00	29	5	1985	2441814	2441814	PRESERVED_SPECIMEN	BYU	Herp	BYU:Herp:50740		Russell B. Duncan	1985-05-29T00:00:00	CC_BY_NC_4_0		Collector(s): Russell B. Duncan			2023-01-25T07:06:08.670Z		INSTITUTION_MATCH_FUZZY
3864886745	847aa410-f762-11e1-a439-00145eb45e9a	http://arctos.database.museum/guid/BYU:Herp:52197?seid=4515290	Animalia	Chordata	Testudines		Testudinidae	Gopherus	Gopherus agassizii		SPECIES	Gopherus agassizii (Cooper, 1861)	Gopherus agassizii		US	unspecified	Nevada	PRESENT		fd70f580-4ce2-11db-b80e-b8a03c50a862	36.40916	-114.918299							2015-09-11T00:00:00	11	9	2015	2441814	2441814	PRESERVED_SPECIMEN	BYU	Herp	BYU:Herp:52197		Nevada Department of Wildlife	2015-09-11T00:00:00	CC_BY_NC_4_0		Collector(s): Nevada Department of Wildlife			2023-01-25T07:06:08.669Z		INSTITUTION_MATCH_FUZZY
3864886708	847aa410-f762-11e1-a439-00145eb45e9a	http://arctos.database.museum/guid/BYU:Herp:50727?seid=4670923	Animalia	Chordata	Testudines		Testudinidae	Gopherus	Gopherus agassizii		SPECIES	Gopherus agassizii (Cooper, 1861)	Gopherus agassizii		US	Searchlight; Xmas Tree	Nevada	PRESENT		fd70f580-4ce2-11db-b80e-b8a03c50a862	35.46528	-114.91889							1994-04-16T00:00:00	16	4	1994	2441814	2441814	PRESERVED_SPECIMEN	BYU	Herp	BYU:Herp:50727		T. Shields	1994-04-16T00:00:00	CC_BY_NC_4_0		Collector(s): T. Shields, K. Belt			2023-01-25T07:06:08.667Z		INSTITUTION_MATCH_FUZZY
3864886620	847aa410-f762-11e1-a439-00145eb45e9a	http://arctos.database.museum/guid/BYU:Herp:52172?seid=4515260	Animalia	Chordata	Testudines		Testudinidae	Gopherus	Gopherus agassizii		SPECIES	Gopherus agassizii (Cooper, 1861)	Gopherus agassizii		US	unspecified	Nevada	PRESENT		fd70f580-4ce2-11db-b80e-b8a03c50a862	35.60422	-115.328074							2014-08-17T00:00:00	17	8	2014	2441814	2441814	PRESERVED_SPECIMEN	BYU	Herp	BYU:Herp:52172		Nevada Department of Wildlife	2014-08-17T00:00:00	CC_BY_NC_4_0		Collector(s): Nevada Department of Wildlife			2023-01-25T07:06:08.662Z		INSTITUTION_MATCH_FUZZY
3864886585	847aa410-f762-11e1-a439-00145eb45e9a	http://arctos.database.museum/guid/BYU:Herp:62473?seid=4930148	Animalia	Chordata	Testudines		Testudinidae	Gopherus	Gopherus agassizii		SPECIES	Gopherus agassizii (Cooper, 1861)	Gopherus agassizii		US	Piute Valley	Nevada	PRESENT		fd70f580-4ce2-11db-b80e-b8a03c50a862	36.27417	-115.07056			787.0	19.0			1989-04-10T00:00:00	10	4	1989	2441814	2441814	PRESERVED_SPECIMEN	BYU	Herp	BYU:Herp:62473		unknown	1989-04-10T00:00:00	CC_BY_NC_4_0		Collector(s): unknown			2023-01-25T07:06:08.660Z		INSTITUTION_MATCH_FUZZY
3864886511	847aa410-f762-11e1-a439-00145eb45e9a	http://arctos.database.museum/guid/BYU:Herp:50722?seid=4668506	Animalia	Chordata	Testudines		Testudinidae	Gopherus	Gopherus agassizii		SPECIES	Gopherus agassizii (Cooper, 1861)	Gopherus agassizii		US	Searchlight, Xmas Tree	Nevada	PRESENT		fd70f580-4ce2-11db-b80e-b8a03c50a862	35.46528	-114.91889							1994-05-02T00:00:00	2	5	1994	2441814	2441814	PRESERVED_SPECIMEN	BYU	Herp	BYU:Herp:50722		S. Hart	1994-05-02T00:00:00	CC_BY_NC_4_0		Collector(s): S. Hart, K. Belt			2023-01-25T07:06:08.655Z		INSTITUTION_MATCH_FUZZY
3864886470	847aa410-f762-11e1-a439-00145eb45e9a	http://arctos.database.museum/guid/BYU:Herp:62870?seid=4930269	Animalia	Chordata	Testudines		Testudinidae	Gopherus	Gopherus agassizii		SPECIES	Gopherus agassizii (Cooper, 1861)	Gopherus agassizii		US	Gold Butte	Nevada	PRESENT		fd70f580-4ce2-11db-b80e-b8a03c50a862	36.27304	-114.18469							1990-05-17T00:00:00	17	5	1990	2441814	2441814	PRESERVED_SPECIMEN	BYU	Herp	BYU:Herp:62870		unknown	1990-05-17T00:00:00	CC_BY_NC_4_0		Collector(s): unknown			2023-01-25T07:06:08.583Z		INSTITUTION_MATCH_FUZZY
3864886413	847aa410-f762-11e1-a439-00145eb45e9a	http://arctos.database.museum/guid/BYU:Herp:50949?seid=4711080	Animalia	Chordata	Testudines		Testudinidae	Gopherus	Gopherus agassizii		SPECIES	Gopherus agassizii (Cooper, 1861)	Gopherus agassizii		US	Dry Lake; Apex	Nevada	PRESENT		fd70f580-4ce2-11db-b80e-b8a03c50a862	36.45667	-114.842							1989-09-28T00:00:00	28	9	1989	2441814	2441814	PRESERVED_SPECIMEN	BYU	Herp	BYU:Herp:50949		Brad Harden-Brook	1989-09-28T00:00:00	CC_BY_NC_4_0		Collector(s): Brad Harden-Brook			2023-01-25T07:06:08.580Z		INSTITUTION_MATCH_FUZZY
3864886290	847aa410-f762-11e1-a439-00145eb45e9a	http://arctos.database.museum/guid/BYU:Herp:62622?seid=4930187	Animalia	Chordata	Testudines		Testudinidae	Gopherus	Gopherus agassizii		SPECIES	Gopherus agassizii (Cooper, 1861)	Gopherus agassizii		US	Mormon Mesa	Nevada	PRESENT		fd70f580-4ce2-11db-b80e-b8a03c50a862	36.812	-114.375							1989-05-19T00:00:00	19	5	1989	2441814	2441814	PRESERVED_SPECIMEN	BYU	Herp	BYU:Herp:62622		unknown	1989-05-19T00:00:00	CC_BY_NC_4_0		Collector(s): unknown			2023-01-25T07:06:08.574Z		INSTITUTION_MATCH_FUZZY
3864886234	847aa410-f762-11e1-a439-00145eb45e9a	http://arctos.database.museum/guid/BYU:Herp:62873?seid=4930169	Animalia	Chordata	Testudines		Testudinidae	Gopherus	Gopherus agassizii		SPECIES	Gopherus agassizii (Cooper, 1861)	Gopherus agassizii		US	Mormon Mesa	Nevada	PRESENT		fd70f580-4ce2-11db-b80e-b8a03c50a862	36.51222	-114.375							1989-05-18T00:00:00	18	5	1989	2441814	2441814	PRESERVED_SPECIMEN	BYU	Herp	BYU:Herp:62873		unknown	1989-05-18T00:00:00	CC_BY_NC_4_0		Collector(s): unknown			2023-01-25T07:06:08.570Z		INSTITUTION_MATCH_FUZZY
3864886179	847aa410-f762-11e1-a439-00145eb45e9a	http://arctos.database.museum/guid/BYU:Herp:52178?seid=4515265	Animalia	Chordata	Testudines		Testudinidae	Gopherus	Gopherus agassizii		SPECIES	Gopherus agassizii (Cooper, 1861)	Gopherus agassizii		US	unspecified	Nevada	PRESENT		fd70f580-4ce2-11db-b80e-b8a03c50a862	36.41655	-114.911343							2015-09-12T00:00:00	12	9	2015	2441814	2441814	PRESERVED_SPECIMEN	BYU	Herp	BYU:Herp:52178		Nevada Department of Wildlife	2015-09-12T00:00:00	CC_BY_NC_4_0		Collector(s): Nevada Department of Wildlife			2023-01-25T07:06:08.567Z		INSTITUTION_MATCH_FUZZY
3864886018	847aa410-f762-11e1-a439-00145eb45e9a	http://arctos.database.museum/guid/BYU:Herp:50816?seid=4711448	Animalia	Chordata	Testudines		Testudinidae	Gopherus	Gopherus agassizii		SPECIES	Gopherus agassizii (Cooper, 1861)	Gopherus agassizii		US	Coyote Springs	Nevada	PRESENT		fd70f580-4ce2-11db-b80e-b8a03c50a862	37.0025	-114.912							1992-05-09T00:00:00	9	5	1992	2441814	2441814	PRESERVED_SPECIMEN	BYU	Herp	BYU:Herp:50816		Sally Edge	1992-05-09T00:00:00	CC_BY_NC_4_0		Collector(s): Sally Edge			2023-01-25T07:06:08.559Z		INSTITUTION_MATCH_FUZZY
3864885984	847aa410-f762-11e1-a439-00145eb45e9a	http://arctos.database.museum/guid/BYU:Herp:50673?seid=4649406	Animalia	Chordata	Testudines		Testudinidae	Gopherus	Gopherus agassizii		SPECIES	Gopherus agassizii (Cooper, 1861)	Gopherus agassizii		US	Mormon Mesa	Nevada	PRESENT		fd70f580-4ce2-11db-b80e-b8a03c50a862	36.812	-114.375							1994-04-19T00:00:00	19	4	1994	2441814	2441814	PRESERVED_SPECIMEN	BYU	Herp	BYU:Herp:50673		Georgia Schubilske	1994-04-19T00:00:00	CC_BY_NC_4_0		Collector(s): Georgia Schubilske, Dwight Chapman			2023-01-25T07:06:08.557Z		INSTITUTION_MATCH_FUZZY
3864885980	847aa410-f762-11e1-a439-00145eb45e9a	http://arctos.database.museum/guid/BYU:Herp:50694?seid=4668682	Animalia	Chordata	Testudines		Testudinidae	Gopherus	Gopherus agassizii		SPECIES	Gopherus agassizii (Cooper, 1861)	Gopherus agassizii		US	XMas Tree	Nevada	PRESENT		fd70f580-4ce2-11db-b80e-b8a03c50a862	36.00028	-114.87528							1994-05-11T00:00:00	11	5	1994	2441814	2441814	PRESERVED_SPECIMEN	BYU	Herp	BYU:Herp:50694		Levar Rasmussen	1994-05-11T00:00:00	CC_BY_NC_4_0		Collector(s): Levar Rasmussen, K. Lange, A. Klatcher, J. Ginten			2023-01-25T07:06:08.557Z		INSTITUTION_MATCH_FUZZY
3864885736	847aa410-f762-11e1-a439-00145eb45e9a	http://arctos.database.museum/guid/BYU:Herp:62767?seid=4930192	Animalia	Chordata	Testudines		Testudinidae	Gopherus	Gopherus agassizii		SPECIES	Gopherus agassizii (Cooper, 1861)	Gopherus agassizii		US	Mormon Mesa	Nevada	PRESENT		fd70f580-4ce2-11db-b80e-b8a03c50a862	36.812	-114.375							1989-05-19T00:00:00	19	5	1989	2441814	2441814	PRESERVED_SPECIMEN	BYU	Herp	BYU:Herp:62767		unknown	1989-05-19T00:00:00	CC_BY_NC_4_0		Collector(s): unknown			2023-01-25T07:06:08.544Z		INSTITUTION_MATCH_FUZZY
3864885707	847aa410-f762-11e1-a439-00145eb45e9a	http://arctos.database.museum/guid/BYU:Herp:62857?seid=4930221	Animalia	Chordata	Testudines		Testudinidae	Gopherus	Gopherus agassizii		SPECIES	Gopherus agassizii (Cooper, 1861)	Gopherus agassizii		US	Gold Butte	Nevada	PRESENT		fd70f580-4ce2-11db-b80e-b8a03c50a862	36.27306	-114.18389							1990-05-22T00:00:00	22	5	1990	2441814	2441814	PRESERVED_SPECIMEN	BYU	Herp	BYU:Herp:62857		unknown	1990-05-22T00:00:00	CC_BY_NC_4_0		Collector(s): unknown			2023-01-25T07:06:08.541Z		INSTITUTION_MATCH_FUZZY
3864885666	847aa410-f762-11e1-a439-00145eb45e9a	http://arctos.database.museum/guid/BYU:Herp:51925?seid=4515317	Animalia	Chordata	Testudines		Testudinidae	Gopherus	Gopherus agassizii		SPECIES	Gopherus agassizii (Cooper, 1861)	Gopherus agassizii		US	unspecified	Nevada	PRESENT		fd70f580-4ce2-11db-b80e-b8a03c50a862	35.60045	-115.344346							2014-08-16T00:00:00	16	8	2014	2441814	2441814	PRESERVED_SPECIMEN	BYU	Herp	BYU:Herp:51925		Nevada Department of Wildlife	2014-08-16T00:00:00	CC_BY_NC_4_0		Collector(s): Nevada Department of Wildlife			2023-01-25T07:06:08.467Z		INSTITUTION_MATCH_FUZZY
3864885614	847aa410-f762-11e1-a439-00145eb45e9a	http://arctos.database.museum/guid/BYU:Herp:62511?seid=4379097	Animalia	Chordata	Testudines		Testudinidae	Gopherus	Gopherus agassizii		SPECIES	Gopherus agassizii (Cooper, 1861)	Gopherus agassizii		US	Mormon Mesa	Nevada	PRESENT		fd70f580-4ce2-11db-b80e-b8a03c50a862	36.812	-114.375	11360.0						1989-04-21T00:00:00	21	4	1989	2441814	2441814	PRESERVED_SPECIMEN	BYU	Herp	BYU:Herp:62511		Philip A. Medica	1989-04-21T00:00:00	CC_BY_NC_4_0		Collector(s): Philip A. Medica			2023-01-25T07:06:08.464Z		INSTITUTION_MATCH_FUZZY
3864885590	847aa410-f762-11e1-a439-00145eb45e9a	http://arctos.database.museum/guid/BYU:Herp:51947?seid=4515333	Animalia	Chordata	Testudines		Testudinidae	Gopherus	Gopherus agassizii		SPECIES	Gopherus agassizii (Cooper, 1861)	Gopherus agassizii		US	unspecified	Nevada	PRESENT		fd70f580-4ce2-11db-b80e-b8a03c50a862	35.59983	-115.343343							2014-08-16T00:00:00	16	8	2014	2441814	2441814	PRESERVED_SPECIMEN	BYU	Herp	BYU:Herp:51947		Nevada Department of Wildlife	2014-08-16T00:00:00	CC_BY_NC_4_0		Collector(s): Nevada Department of Wildlife			2023-01-25T07:06:08.462Z		INSTITUTION_MATCH_FUZZY
3864885497	847aa410-f762-11e1-a439-00145eb45e9a	http://arctos.database.museum/guid/BYU:Herp:50837?seid=4778766	Animalia	Chordata	Testudines		Testudinidae	Gopherus	Gopherus agassizii		SPECIES	Gopherus agassizii (Cooper, 1861)	Gopherus agassizii		US	Piute Valley	Nevada	PRESENT		fd70f580-4ce2-11db-b80e-b8a03c50a862	36.27417	-115.07056							1994-05-01T00:00:00	1	5	1994	2441814	2441814	PRESERVED_SPECIMEN	BYU	Herp	BYU:Herp:50837		John Ginter	1994-05-01T00:00:00	CC_BY_NC_4_0		Collector(s): John Ginter, Adam Klatzker			2023-01-25T07:06:08.457Z		INSTITUTION_MATCH_FUZZY
3864885487	847aa410-f762-11e1-a439-00145eb45e9a	http://arctos.database.museum/guid/BYU:Herp:50772?seid=4711434	Animalia	Chordata	Testudines		Testudinidae	Gopherus	Gopherus agassizii		SPECIES	Gopherus agassizii (Cooper, 1861)	Gopherus agassizii		US	Eldorado Valley	Nevada	PRESENT		fd70f580-4ce2-11db-b80e-b8a03c50a862	35.79167	-114.97917							1994-04-12T00:00:00	12	4	1994	2441814	2441814	PRESERVED_SPECIMEN	BYU	Herp	BYU:Herp:50772		A. Sutton	1994-04-12T00:00:00	CC_BY_NC_4_0		Collector(s): A. Sutton			2023-01-25T07:06:08.457Z		INSTITUTION_MATCH_FUZZY
3864885320	847aa410-f762-11e1-a439-00145eb45e9a	http://arctos.database.museum/guid/BYU:Herp:54171?seid=5316086	Animalia	Chordata	Testudines		Testudinidae	Gopherus	Gopherus agassizii		SPECIES	Gopherus agassizii (Cooper, 1861)	Gopherus agassizii		US	South of NV161, just off of Kingston Rd.	Nevada	PRESENT		fd70f580-4ce2-11db-b80e-b8a03c50a862	35.816295	-115.417996							2012-10-12T00:00:00	12	10	2012	2441814	2441814	PRESERVED_SPECIMEN	BYU	Herp	BYU:Herp:54171		Jason Jones	2012-10-12T00:00:00	CC_BY_NC_4_0		Collector(s): unknown			2023-01-25T07:06:08.448Z		COORDINATE_ROUNDED;INSTITUTION_MATCH_FUZZY
3864885240	847aa410-f762-11e1-a439-00145eb45e9a	http://arctos.database.museum/guid/BYU:Herp:52448?seid=4515282	Animalia	Chordata	Testudines		Testudinidae	Gopherus	Gopherus agassizii		SPECIES	Gopherus agassizii (Cooper, 1861)	Gopherus agassizii		US	unspecified	Nevada	PRESENT		fd70f580-4ce2-11db-b80e-b8a03c50a862	36.422623	-114.900061							2015-10-02T00:00:00	2	10	2015	2441814	2441814	PRESERVED_SPECIMEN	BYU	Herp	BYU:Herp:52448		Nevada Department of Wildlife	2015-10-02T00:00:00	CC_BY_NC_4_0		Collector(s): Nevada Department of Wildlife			2023-01-25T07:06:08.443Z		COORDINATE_ROUNDED;INSTITUTION_MATCH_FUZZY
3864885050	847aa410-f762-11e1-a439-00145eb45e9a	http://arctos.database.museum/guid/BYU:Herp:52200?seid=4515292	Animalia	Chordata	Testudines		Testudinidae	Gopherus	Gopherus agassizii		SPECIES	Gopherus agassizii (Cooper, 1861)	Gopherus agassizii		US	unspecified	Nevada	PRESENT		fd70f580-4ce2-11db-b80e-b8a03c50a862	35.60082	-115.33926							2014-08-15T00:00:00	15	8	2014	2441814	2441814	PRESERVED_SPECIMEN	BYU	Herp	BYU:Herp:52200		Nevada Department of Wildlife	2014-08-15T00:00:00	CC_BY_NC_4_0		Collector(s): Nevada Department of Wildlife			2023-01-25T07:06:08.433Z		INSTITUTION_MATCH_FUZZY
3864885016	847aa410-f762-11e1-a439-00145eb45e9a	http://arctos.database.museum/guid/BYU:Herp:50805?seid=4626249	Animalia	Chordata	Testudines		Testudinidae	Gopherus	Gopherus agassizii		SPECIES	Gopherus agassizii (Cooper, 1861)	Gopherus agassizii		US	Searchlight; Xmas Tree	Nevada	PRESENT		fd70f580-4ce2-11db-b80e-b8a03c50a862	35.46528	-114.91889							1985-05-29T00:00:00	29	5	1985	2441814	2441814	PRESERVED_SPECIMEN	BYU	Herp	BYU:Herp:50805		Russell B. Duncan	1985-05-29T00:00:00	CC_BY_NC_4_0		Collector(s): Russell B. Duncan			2023-01-25T07:06:08.431Z		INSTITUTION_MATCH_FUZZY
3864884870	847aa410-f762-11e1-a439-00145eb45e9a	http://arctos.database.museum/guid/BYU:Herp:62494?seid=4381719	Animalia	Chordata	Testudines		Testudinidae	Gopherus	Gopherus agassizii		SPECIES	Gopherus agassizii (Cooper, 1861)	Gopherus agassizii		US	Piute Valley	Nevada	PRESENT		fd70f580-4ce2-11db-b80e-b8a03c50a862	36.27417	-115.07056	11360.0		787.0	19.0			1989-04-07T00:00:00	7	4	1989	2441814	2441814	PRESERVED_SPECIMEN	BYU	Herp	BYU:Herp:62494		Philip A. Medica	1989-04-07T00:00:00	CC_BY_NC_4_0		Collector(s): Philip A. Medica			2023-01-25T07:06:08.352Z		INSTITUTION_MATCH_FUZZY
3864884775	847aa410-f762-11e1-a439-00145eb45e9a	http://arctos.database.museum/guid/BYU:Herp:52191?seid=4515277	Animalia	Chordata	Testudines		Testudinidae	Gopherus	Gopherus agassizii		SPECIES	Gopherus agassizii (Cooper, 1861)	Gopherus agassizii		US	unspecified	Nevada	PRESENT		fd70f580-4ce2-11db-b80e-b8a03c50a862	36.41315	-114.91188							2015-09-23T00:00:00	23	9	2015	2441814	2441814	PRESERVED_SPECIMEN	BYU	Herp	BYU:Herp:52191		Nevada Department of Wildlife	2015-09-23T00:00:00	CC_BY_NC_4_0		Collector(s): Nevada Department of Wildlife			2023-01-25T07:06:08.346Z		INSTITUTION_MATCH_FUZZY
3864884765	847aa410-f762-11e1-a439-00145eb45e9a	http://arctos.database.museum/guid/BYU:Herp:50938?seid=4930249	Animalia	Chordata	Testudines		Testudinidae	Gopherus	Gopherus agassizii		SPECIES	Gopherus agassizii (Cooper, 1861)	Gopherus agassizii		US	Apex, Dry Lake	Nevada	PRESENT		fd70f580-4ce2-11db-b80e-b8a03c50a862	36.45667	-114.842							1989-10-02T00:00:00	2	10	1989	2441814	2441814	PRESERVED_SPECIMEN	BYU	Herp	BYU:Herp:50938		unknown	1989-10-02T00:00:00	CC_BY_NC_4_0		Collector(s): unknown			2023-01-25T07:06:08.346Z		INSTITUTION_MATCH_FUZZY
3864884745	847aa410-f762-11e1-a439-00145eb45e9a	http://arctos.database.museum/guid/BYU:Herp:52194?seid=4515418	Animalia	Chordata	Testudines		Testudinidae	Gopherus	Gopherus agassizii		SPECIES	Gopherus agassizii (Cooper, 1861)	Gopherus agassizii		US	McCulloughs	Nevada	PRESENT		fd70f580-4ce2-11db-b80e-b8a03c50a862	35.74381	-115.113877							2015-09-16T00:00:00	16	9	2015	2441814	2441814	PRESERVED_SPECIMEN	BYU	Herp	BYU:Herp:52194		Nevada Department of Wildlife	2015-09-16T00:00:00	CC_BY_NC_4_0		Collector(s): Nevada Department of Wildlife			2023-01-25T07:06:08.345Z		INSTITUTION_MATCH_FUZZY
3864884614	847aa410-f762-11e1-a439-00145eb45e9a	http://arctos.database.museum/guid/BYU:Herp:52464?seid=4515395	Animalia	Chordata	Testudines		Testudinidae	Gopherus	Gopherus agassizii		SPECIES	Gopherus agassizii (Cooper, 1861)	Gopherus agassizii		US	unspecified	Nevada	PRESENT		fd70f580-4ce2-11db-b80e-b8a03c50a862	36.422203	-114.910534							2015-10-16T00:00:00	16	10	2015	2441814	2441814	PRESERVED_SPECIMEN	BYU	Herp	BYU:Herp:52464		Nevada Department of Wildlife	2015-10-16T00:00:00	CC_BY_NC_4_0		Collector(s): Nevada Department of Wildlife			2023-01-25T07:06:08.337Z		COORDINATE_ROUNDED;INSTITUTION_MATCH_FUZZY
3864884544	847aa410-f762-11e1-a439-00145eb45e9a	http://arctos.database.museum/guid/BYU:Herp:51944?seid=4515330	Animalia	Chordata	Testudines		Testudinidae	Gopherus	Gopherus agassizii		SPECIES	Gopherus agassizii (Cooper, 1861)	Gopherus agassizii		US	unspecified	Nevada	PRESENT		fd70f580-4ce2-11db-b80e-b8a03c50a862	35.59963	-115.334053							2014-08-18T00:00:00	18	8	2014	2441814	2441814	PRESERVED_SPECIMEN	BYU	Herp	BYU:Herp:51944		Nevada Department of Wildlife	2014-08-18T00:00:00	CC_BY_NC_4_0		Collector(s): Nevada Department of Wildlife			2023-01-25T07:06:08.330Z		INSTITUTION_MATCH_FUZZY
3864884526	847aa410-f762-11e1-a439-00145eb45e9a	http://arctos.database.museum/guid/BYU:Herp:62854?seid=4930219	Animalia	Chordata	Testudines		Testudinidae	Gopherus	Gopherus agassizii		SPECIES	Gopherus agassizii (Cooper, 1861)	Gopherus agassizii		US	Gold Butte	Nevada	PRESENT		fd70f580-4ce2-11db-b80e-b8a03c50a862	36.27306	-114.18389							1990-05-19T00:00:00	19	5	1990	2441814	2441814	PRESERVED_SPECIMEN	BYU	Herp	BYU:Herp:62854		unknown	1990-05-19T00:00:00	CC_BY_NC_4_0		Collector(s): unknown			2023-01-25T07:06:08.327Z		INSTITUTION_MATCH_FUZZY
3864884486	847aa410-f762-11e1-a439-00145eb45e9a	http://arctos.database.museum/guid/BYU:Herp:52175?seid=4515262	Animalia	Chordata	Testudines		Testudinidae	Gopherus	Gopherus agassizii		SPECIES	Gopherus agassizii (Cooper, 1861)	Gopherus agassizii		US	unspecified	Nevada	PRESENT		fd70f580-4ce2-11db-b80e-b8a03c50a862	36.40732	-114.896737							2015-09-14T00:00:00	14	9	2015	2441814	2441814	PRESERVED_SPECIMEN	BYU	Herp	BYU:Herp:52175		Nevada Department of Wildlife	2015-09-14T00:00:00	CC_BY_NC_4_0		Collector(s): Nevada Department of Wildlife			2023-01-25T07:06:08.325Z		INSTITUTION_MATCH_FUZZY
3864884432	847aa410-f762-11e1-a439-00145eb45e9a	http://arctos.database.museum/guid/BYU:Herp:50794?seid=4649418	Animalia	Chordata	Testudines		Testudinidae	Gopherus	Gopherus agassizii		SPECIES	Gopherus agassizii (Cooper, 1861)	Gopherus agassizii		US	Gold Butte	Nevada	PRESENT		fd70f580-4ce2-11db-b80e-b8a03c50a862	36.27306	-114.18389							1994-04-14T00:00:00	14	4	1994	2441814	2441814	PRESERVED_SPECIMEN	BYU	Herp	BYU:Herp:50794		G. Hoefler	1994-04-14T00:00:00	CC_BY_NC_4_0		Collector(s): G. Hoefler, T. Hall			2023-01-25T07:06:08.322Z		INSTITUTION_MATCH_FUZZY
3864884413	847aa410-f762-11e1-a439-00145eb45e9a	http://arctos.database.museum/guid/BYU:Herp:62775?seid=4668669	Animalia	Chordata	Testudines		Testudinidae	Gopherus	Gopherus agassizii		SPECIES	Gopherus agassizii (Cooper, 1861)	Gopherus agassizii		US	Trout Canyon Plot	Nevada	PRESENT		fd70f580-4ce2-11db-b80e-b8a03c50a862	36.2152	-115.01356							1987-05-29T00:00:00	29	5	1987	2441814	2441814	PRESERVED_SPECIMEN	BYU	Herp	BYU:Herp:62775		Jay Cole	1987-05-29T00:00:00	CC_BY_NC_4_0		Collector(s): Jay Cole			2023-01-25T07:06:08.321Z		INSTITUTION_MATCH_FUZZY
3864884257	847aa410-f762-11e1-a439-00145eb45e9a	http://arctos.database.museum/guid/BYU:Herp:62829?seid=4930264	Animalia	Chordata	Testudines		Testudinidae	Gopherus	Gopherus agassizii		SPECIES	Gopherus agassizii (Cooper, 1861)	Gopherus agassizii		US	Gold Butte	Nevada	PRESENT		fd70f580-4ce2-11db-b80e-b8a03c50a862	36.27304	-114.18469							1990-05-12T00:00:00	12	5	1990	2441814	2441814	PRESERVED_SPECIMEN	BYU	Herp	BYU:Herp:62829		unknown	1990-05-12T00:00:00	CC_BY_NC_4_0		Collector(s): unknown			2023-01-25T07:06:08.310Z		INSTITUTION_MATCH_FUZZY
3864884233	847aa410-f762-11e1-a439-00145eb45e9a	http://arctos.database.museum/guid/BYU:Herp:51968?seid=4515353	Animalia	Chordata	Testudines		Testudinidae	Gopherus	Gopherus agassizii		SPECIES	Gopherus agassizii (Cooper, 1861)	Gopherus agassizii		US	unspecified	Nevada	PRESENT		fd70f580-4ce2-11db-b80e-b8a03c50a862	35.59998	-115.336805							2014-08-18T00:00:00	18	8	2014	2441814	2441814	PRESERVED_SPECIMEN	BYU	Herp	BYU:Herp:51968		Nevada Department of Wildlife	2014-08-18T00:00:00	CC_BY_NC_4_0		Collector(s): Nevada Department of Wildlife			2023-01-25T07:06:08.309Z		INSTITUTION_MATCH_FUZZY
3864884217	847aa410-f762-11e1-a439-00145eb45e9a	http://arctos.database.museum/guid/BYU:Herp:51972?seid=4515355	Animalia	Chordata	Testudines		Testudinidae	Gopherus	Gopherus agassizii		SPECIES	Gopherus agassizii (Cooper, 1861)	Gopherus agassizii		US	unspecified	Nevada	PRESENT		fd70f580-4ce2-11db-b80e-b8a03c50a862	35.59976	-115.336401							2014-09-18T00:00:00	18	9	2014	2441814	2441814	PRESERVED_SPECIMEN	BYU	Herp	BYU:Herp:51972		Nevada Department of Wildlife	2014-09-18T00:00:00	CC_BY_NC_4_0		Collector(s): Nevada Department of Wildlife			2023-01-25T07:06:08.303Z		INSTITUTION_MATCH_FUZZY
3864884194	847aa410-f762-11e1-a439-00145eb45e9a	http://arctos.database.museum/guid/BYU:Herp:52147?seid=4515372	Animalia	Chordata	Testudines		Testudinidae	Gopherus	Gopherus agassizii		SPECIES	Gopherus agassizii (Cooper, 1861)	Gopherus agassizii		US	unspecified	Nevada	PRESENT		fd70f580-4ce2-11db-b80e-b8a03c50a862	35.60421	-115.342071							2014-08-17T00:00:00	17	8	2014	2441814	2441814	PRESERVED_SPECIMEN	BYU	Herp	BYU:Herp:52147		Nevada Department of Wildlife	2014-08-17T00:00:00	CC_BY_NC_4_0		Collector(s): Nevada Department of Wildlife			2023-01-25T07:06:08.307Z		INSTITUTION_MATCH_FUZZY
3864884012	847aa410-f762-11e1-a439-00145eb45e9a	http://arctos.database.museum/guid/BYU:Herp:62987?seid=4930292	Animalia	Chordata	Testudines		Testudinidae	Gopherus	Gopherus agassizii		SPECIES	Gopherus agassizii (Cooper, 1861)	Gopherus agassizii		US	Trout Canyon	Nevada	PRESENT		fd70f580-4ce2-11db-b80e-b8a03c50a862	36.14219	-115.74168							1987-05-21T00:00:00	21	5	1987	2441814	2441814	PRESERVED_SPECIMEN	BYU	Herp	BYU:Herp:62987		unknown	1987-05-21T00:00:00	CC_BY_NC_4_0		Collector(s): unknown			2023-01-25T07:06:08.226Z		INSTITUTION_MATCH_FUZZY
3864883912	847aa410-f762-11e1-a439-00145eb45e9a	http://arctos.database.museum/guid/BYU:Herp:62871?seid=4711068	Animalia	Chordata	Testudines		Testudinidae	Gopherus	Gopherus agassizii		SPECIES	Gopherus agassizii (Cooper, 1861)	Gopherus agassizii		US	Trout Canyon	Nevada	PRESENT		fd70f580-4ce2-11db-b80e-b8a03c50a862	36.14219	-115.74168							1987-06-15T00:00:00	15	6	1987	2441814	2441814	PRESERVED_SPECIMEN	BYU	Herp	BYU:Herp:62871		Brad Harden-Brook	1987-06-15T00:00:00	CC_BY_NC_4_0		Collector(s): Brad Harden-Brook			2023-01-25T07:06:08.218Z		INSTITUTION_MATCH_FUZZY
3864883813	847aa410-f762-11e1-a439-00145eb45e9a	http://arctos.database.museum/guid/BYU:Herp:62730?seid=4930261	Animalia	Chordata	Testudines		Testudinidae	Gopherus	Gopherus agassizii		SPECIES	Gopherus agassizii (Cooper, 1861)	Gopherus agassizii		US	Sand Hollow ~12.0 miles North Mesquite	Nevada	PRESENT		fd70f580-4ce2-11db-b80e-b8a03c50a862	36.97955	-114.06719							1989-05-01T00:00:00	1	5	1989	2441814	2441814	PRESERVED_SPECIMEN	BYU	Herp	BYU:Herp:62730		unknown	1989-05-01T00:00:00	CC_BY_NC_4_0		Collector(s): unknown			2023-01-25T07:06:08.210Z		INSTITUTION_MATCH_FUZZY
3864883779	847aa410-f762-11e1-a439-00145eb45e9a	http://arctos.database.museum/guid/BYU:Herp:62498?seid=4379005	Animalia	Chordata	Testudines		Testudinidae	Gopherus	Gopherus agassizii		SPECIES	Gopherus agassizii (Cooper, 1861)	Gopherus agassizii		US	Piute Valley	Nevada	PRESENT		fd70f580-4ce2-11db-b80e-b8a03c50a862	36.27417	-115.07056	11360.0						1989-05-05T00:00:00	5	5	1989	2441814	2441814	PRESERVED_SPECIMEN	BYU	Herp	BYU:Herp:62498		Philip A. Medica	1989-05-05T00:00:00	CC_BY_NC_4_0		Collector(s): Philip A. Medica			2023-01-25T07:06:08.207Z		INSTITUTION_MATCH_FUZZY
3864883748	847aa410-f762-11e1-a439-00145eb45e9a	http://arctos.database.museum/guid/BYU:Herp:52210?seid=4515299	Animalia	Chordata	Testudines		Testudinidae	Gopherus	Gopherus agassizii		SPECIES	Gopherus agassizii (Cooper, 1861)	Gopherus agassizii		US	unspecified	Nevada	PRESENT		fd70f580-4ce2-11db-b80e-b8a03c50a862	35.52745	-115.301012							2014-11-03T00:00:00	3	11	2014	2441814	2441814	PRESERVED_SPECIMEN	BYU	Herp	BYU:Herp:52210		Nevada Department of Wildlife	2014-11-03T00:00:00	CC_BY_NC_4_0		Collector(s): Nevada Department of Wildlife			2023-01-25T07:06:08.204Z		INSTITUTION_MATCH_FUZZY
3864883721	847aa410-f762-11e1-a439-00145eb45e9a	http://arctos.database.museum/guid/BYU:Herp:52203?seid=4515294	Animalia	Chordata	Testudines		Testudinidae	Gopherus	Gopherus agassizii		SPECIES	Gopherus agassizii (Cooper, 1861)	Gopherus agassizii		US	unspecified	Nevada	PRESENT		fd70f580-4ce2-11db-b80e-b8a03c50a862	36.41536	-114.92009							2015-09-11T00:00:00	11	9	2015	2441814	2441814	PRESERVED_SPECIMEN	BYU	Herp	BYU:Herp:52203		Nevada Department of Wildlife	2015-09-11T00:00:00	CC_BY_NC_4_0		Collector(s): Nevada Department of Wildlife			2023-01-25T07:06:08.202Z		INSTITUTION_MATCH_FUZZY
3864883685	847aa410-f762-11e1-a439-00145eb45e9a	http://arctos.database.museum/guid/BYU:Herp:62733?seid=4929250	Animalia	Chordata	Testudines		Testudinidae	Gopherus	Gopherus agassizii		SPECIES	Gopherus agassizii (Cooper, 1861)	Gopherus agassizii		US	Sand Hollow ~12.0 miles North Mesquite	Nevada	PRESENT		fd70f580-4ce2-11db-b80e-b8a03c50a862	36.97955	-114.06719							1989-05-01T00:00:00	1	5	1989	2441814	2441814	PRESERVED_SPECIMEN	BYU	Herp	BYU:Herp:62733		unknown	1989-05-01T00:00:00	CC_BY_NC_4_0		Collector(s): unknown			2023-01-25T07:06:08.199Z		INSTITUTION_MATCH_FUZZY
3864883572	847aa410-f762-11e1-a439-00145eb45e9a	http://arctos.database.museum/guid/BYU:Herp:62501?seid=4381718	Animalia	Chordata	Testudines		Testudinidae	Gopherus	Gopherus agassizii		SPECIES	Gopherus agassizii (Cooper, 1861)	Gopherus agassizii		US	Piute Valley	Nevada	PRESENT		fd70f580-4ce2-11db-b80e-b8a03c50a862	36.27417	-115.07056	11360.0		787.0	19.0			1989-05-08T00:00:00	8	5	1989	2441814	2441814	PRESERVED_SPECIMEN	BYU	Herp	BYU:Herp:62501		Philip A. Medica	1989-05-08T00:00:00	CC_BY_NC_4_0		Collector(s): Philip A. Medica			2023-01-25T07:06:08.191Z		INSTITUTION_MATCH_FUZZY
3864883543	847aa410-f762-11e1-a439-00145eb45e9a	http://arctos.database.museum/guid/BYU:Herp:50778?seid=4668338	Animalia	Chordata	Testudines		Testudinidae	Gopherus	Gopherus agassizii		SPECIES	Gopherus agassizii (Cooper, 1861)	Gopherus agassizii		US	Eldorado Valley	Nevada	PRESENT		fd70f580-4ce2-11db-b80e-b8a03c50a862	35.79167	-114.97917							1994-04-17T00:00:00	17	4	1994	2441814	2441814	PRESERVED_SPECIMEN	BYU	Herp	BYU:Herp:50778		Pete Weigel	1994-04-17T00:00:00	CC_BY_NC_4_0		Collector(s): Pete Weigel, A. Sutton			2023-01-25T07:06:08.189Z		INSTITUTION_MATCH_FUZZY
3864883507	847aa410-f762-11e1-a439-00145eb45e9a	http://arctos.database.museum/guid/BYU:Herp:50831?seid=4778765	Animalia	Chordata	Testudines		Testudinidae	Gopherus	Gopherus agassizii		SPECIES	Gopherus agassizii (Cooper, 1861)	Gopherus agassizii		US	Piute Valley	Nevada	PRESENT		fd70f580-4ce2-11db-b80e-b8a03c50a862	35.66222	-115.35444							1994-05-01T00:00:00	1	5	1994	2441814	2441814	PRESERVED_SPECIMEN	BYU	Herp	BYU:Herp:50831		John Ginter	1994-05-01T00:00:00	CC_BY_NC_4_0		Collector(s): John Ginter, Adam Klatzker			2023-01-25T07:06:08.105Z		INSTITUTION_MATCH_FUZZY
3864883503	847aa410-f762-11e1-a439-00145eb45e9a	http://arctos.database.museum/guid/BYU:Herp:50738?seid=4649401	Animalia	Chordata	Testudines		Testudinidae	Gopherus	Gopherus agassizii		SPECIES	Gopherus agassizii (Cooper, 1861)	Gopherus agassizii		US	Searchlight; Xmas Tree	Nevada	PRESENT		fd70f580-4ce2-11db-b80e-b8a03c50a862	35.46528	-114.91889							1985-06-01T00:00:00	1	6	1985	2441814	2441814	PRESERVED_SPECIMEN	BYU	Herp	BYU:Herp:50738		Todd C. Esque	1985-06-01T00:00:00	CC_BY_NC_4_0		Collector(s): Todd C. Esque			2023-01-25T07:06:08.105Z		INSTITUTION_MATCH_FUZZY
3864883429	847aa410-f762-11e1-a439-00145eb45e9a	http://arctos.database.museum/guid/BYU:Herp:62839?seid=4930271	Animalia	Chordata	Testudines		Testudinidae	Gopherus	Gopherus agassizii		SPECIES	Gopherus agassizii (Cooper, 1861)	Gopherus agassizii		US	Gold Butte	Nevada	PRESENT		fd70f580-4ce2-11db-b80e-b8a03c50a862	36.27304	-114.18469							1990-05-19T00:00:00	19	5	1990	2441814	2441814	PRESERVED_SPECIMEN	BYU	Herp	BYU:Herp:62839		unknown	1990-05-19T00:00:00	CC_BY_NC_4_0		Collector(s): unknown			2023-01-25T07:06:08.086Z		INSTITUTION_MATCH_FUZZY
3864883428	847aa410-f762-11e1-a439-00145eb45e9a	http://arctos.database.museum/guid/BYU:Herp:62772?seid=4711442	Animalia	Chordata	Testudines		Testudinidae	Gopherus	Gopherus agassizii		SPECIES	Gopherus agassizii (Cooper, 1861)	Gopherus agassizii		US	Sand Hollow ~12.0 miles North Mesquite	Nevada	PRESENT		fd70f580-4ce2-11db-b80e-b8a03c50a862	36.97955	-114.06719							1989-04-26T00:00:00	26	4	1989	2441814	2441814	PRESERVED_SPECIMEN	BYU	Herp	BYU:Herp:62772		Erich Green	1989-04-26T00:00:00	CC_BY_NC_4_0		Collector(s): Erich Green, Rachel Woodward			2023-01-25T07:06:08.086Z		INSTITUTION_MATCH_FUZZY
3864883371	847aa410-f762-11e1-a439-00145eb45e9a	http://arctos.database.museum/guid/BYU:Herp:50649?seid=4930247	Animalia	Chordata	Testudines		Testudinidae	Gopherus	Gopherus agassizii		SPECIES	Gopherus agassizii (Cooper, 1861)	Gopherus agassizii		US	Apex, Dry Lake	Nevada	PRESENT		fd70f580-4ce2-11db-b80e-b8a03c50a862	36.239375	-114.929711							1989-10-02T00:00:00	2	10	1989	2441814	2441814	PRESERVED_SPECIMEN	BYU	Herp	BYU:Herp:50649		unknown	1989-10-02T00:00:00	CC_BY_NC_4_0		Collector(s): unknown			2023-01-25T07:06:08.083Z		COORDINATE_ROUNDED;INSTITUTION_MATCH_FUZZY
3864883327	847aa410-f762-11e1-a439-00145eb45e9a	http://arctos.database.museum/guid/BYU:Herp:50734?seid=4626246	Animalia	Chordata	Testudines		Testudinidae	Gopherus	Gopherus agassizii		SPECIES	Gopherus agassizii (Cooper, 1861)	Gopherus agassizii		US	Searchlight; Xmas Tree	Nevada	PRESENT		fd70f580-4ce2-11db-b80e-b8a03c50a862	35.46528	-114.91889							1985-04-30T00:00:00	30	4	1985	2441814	2441814	PRESERVED_SPECIMEN	BYU	Herp	BYU:Herp:50734		Russell B. Duncan	1985-04-30T00:00:00	CC_BY_NC_4_0		Collector(s): Russell B. Duncan			2023-01-25T07:06:08.080Z		INSTITUTION_MATCH_FUZZY
3864883293	847aa410-f762-11e1-a439-00145eb45e9a	http://arctos.database.museum/guid/BYU:Herp:50379?seid=4670924	Animalia	Chordata	Testudines		Testudinidae	Gopherus	Gopherus agassizii		SPECIES	Gopherus agassizii (Cooper, 1861)	Gopherus agassizii		US	Across from Lytle Nature Preserve on Nevada side	Nevada	PRESENT		fd70f580-4ce2-11db-b80e-b8a03c50a862	37.13797	-114.03676			960.0	0.0			2012-04-18T00:00:00	18	4	2012	2441814	2441814	PRESERVED_SPECIMEN	BYU	Herp	BYU:Herp:50379		Wesley R. Skidmore	2012-04-18T00:00:00	CC_BY_NC_4_0		Collector(s): Wesley R. Skidmore			2023-01-25T07:06:08.079Z		INSTITUTION_MATCH_FUZZY
3864883274	847aa410-f762-11e1-a439-00145eb45e9a	http://arctos.database.museum/guid/BYU:Herp:52209?seid=4515298	Animalia	Chordata	Testudines		Testudinidae	Gopherus	Gopherus agassizii		SPECIES	Gopherus agassizii (Cooper, 1861)	Gopherus agassizii		US	unspecified	Nevada	PRESENT		fd70f580-4ce2-11db-b80e-b8a03c50a862	35.60282	-115.335212							2014-08-18T00:00:00	18	8	2014	2441814	2441814	PRESERVED_SPECIMEN	BYU	Herp	BYU:Herp:52209		Nevada Department of Wildlife	2014-08-18T00:00:00	CC_BY_NC_4_0		Collector(s): Nevada Department of Wildlife			2023-01-25T07:06:08.078Z		INSTITUTION_MATCH_FUZZY
3864883203	847aa410-f762-11e1-a439-00145eb45e9a	http://arctos.database.museum/guid/BYU:Herp:52451?seid=4515285	Animalia	Chordata	Testudines		Testudinidae	Gopherus	Gopherus agassizii		SPECIES	Gopherus agassizii (Cooper, 1861)	Gopherus agassizii		US	unspecified	Nevada	PRESENT		fd70f580-4ce2-11db-b80e-b8a03c50a862	36.412373	-114.925172							2015-10-10T00:00:00	10	10	2015	2441814	2441814	PRESERVED_SPECIMEN	BYU	Herp	BYU:Herp:52451		Nevada Department of Wildlife	2015-10-10T00:00:00	CC_BY_NC_4_0		Collector(s): Nevada Department of Wildlife			2023-01-25T07:06:08.074Z		COORDINATE_ROUNDED;INSTITUTION_MATCH_FUZZY
3864883202	847aa410-f762-11e1-a439-00145eb45e9a	http://arctos.database.museum/guid/BYU:Herp:50826?seid=4712317	Animalia	Chordata	Testudines		Testudinidae	Gopherus	Gopherus agassizii		SPECIES	Gopherus agassizii (Cooper, 1861)	Gopherus agassizii		US	Piute Valley	Nevada	PRESENT		fd70f580-4ce2-11db-b80e-b8a03c50a862	36.27417	-115.07056							1994-04-12T00:00:00	12	4	1994	2441814	2441814	PRESERVED_SPECIMEN	BYU	Herp	BYU:Herp:50826		J. Jennings	1994-04-12T00:00:00	CC_BY_NC_4_0		Collector(s): J. Jennings, K. Lange			2023-01-25T07:06:08.074Z		INSTITUTION_MATCH_FUZZY
3864883170	847aa410-f762-11e1-a439-00145eb45e9a	http://arctos.database.museum/guid/BYU:Herp:50903?seid=4670393	Animalia	Chordata	Testudines		Testudinidae	Gopherus	Gopherus agassizii		SPECIES	Gopherus agassizii (Cooper, 1861)	Gopherus agassizii		US	Dry Lake, Apex	Nevada	PRESENT		fd70f580-4ce2-11db-b80e-b8a03c50a862	36.45667	-114.84222							1989-10-02T00:00:00	2	10	1989	2441814	2441814	PRESERVED_SPECIMEN	BYU	Herp	BYU:Herp:50903		Nevada Department of Wildlife	1989-10-02T00:00:00	CC_BY_NC_4_0		Collector(s): Nevada Department of Wildlife			2023-01-25T07:06:08.072Z		INSTITUTION_MATCH_FUZZY
3864883148	847aa410-f762-11e1-a439-00145eb45e9a	http://arctos.database.museum/guid/BYU:Herp:52457?seid=4515390	Animalia	Chordata	Testudines		Testudinidae	Gopherus	Gopherus agassizii		SPECIES	Gopherus agassizii (Cooper, 1861)	Gopherus agassizii		US	unspecified	Nevada	PRESENT		fd70f580-4ce2-11db-b80e-b8a03c50a862	36.401172	-114.896045							2015-09-16T00:00:00	16	9	2015	2441814	2441814	PRESERVED_SPECIMEN	BYU	Herp	BYU:Herp:52457		Nevada Department of Wildlife	2015-09-16T00:00:00	CC_BY_NC_4_0		Collector(s): Nevada Department of Wildlife			2023-01-25T07:06:08.071Z		COORDINATE_ROUNDED;INSTITUTION_MATCH_FUZZY
3864883138	847aa410-f762-11e1-a439-00145eb45e9a	http://arctos.database.museum/guid/BYU:Herp:52467?seid=4515396	Animalia	Chordata	Testudines		Testudinidae	Gopherus	Gopherus agassizii		SPECIES	Gopherus agassizii (Cooper, 1861)	Gopherus agassizii		US	unspecified	Nevada	PRESENT		fd70f580-4ce2-11db-b80e-b8a03c50a862	35.599118	-115.336878							2014-08-18T00:00:00	18	8	2014	2441814	2441814	PRESERVED_SPECIMEN	BYU	Herp	BYU:Herp:52467		Nevada Department of Wildlife	2014-08-18T00:00:00	CC_BY_NC_4_0		Collector(s): Nevada Department of Wildlife			2023-01-25T07:06:08.070Z		COORDINATE_ROUNDED;INSTITUTION_MATCH_FUZZY
3864883128	847aa410-f762-11e1-a439-00145eb45e9a	http://arctos.database.museum/guid/BYU:Herp:50791?seid=4711048	Animalia	Chordata	Testudines		Testudinidae	Gopherus	Gopherus agassizii		SPECIES	Gopherus agassizii (Cooper, 1861)	Gopherus agassizii		US	Gold Butte~40 mi S. Mesquite	Nevada	PRESENT		fd70f580-4ce2-11db-b80e-b8a03c50a862	36.27306	-114.18389							1994-04-15T00:00:00	15	4	1994	2441814	2441814	PRESERVED_SPECIMEN	BYU	Herp	BYU:Herp:50791		Boyle Schwartz	1994-04-15T00:00:00	CC_BY_NC_4_0		Collector(s): Boyle Schwartz			2023-01-25T07:06:08.070Z		INSTITUTION_MATCH_FUZZY
3864883116	847aa410-f762-11e1-a439-00145eb45e9a	http://arctos.database.museum/guid/BYU:Herp:62867?seid=4930285	Animalia	Chordata	Testudines		Testudinidae	Gopherus	Gopherus agassizii		SPECIES	Gopherus agassizii (Cooper, 1861)	Gopherus agassizii		US	Gold Butte	Nevada	PRESENT		fd70f580-4ce2-11db-b80e-b8a03c50a862	36.27304	-114.18469							1990-05-25T00:00:00	25	5	1990	2441814	2441814	PRESERVED_SPECIMEN	BYU	Herp	BYU:Herp:62867		unknown	1990-05-25T00:00:00	CC_BY_NC_4_0		Collector(s): unknown			2023-01-25T07:06:08.069Z		INSTITUTION_MATCH_FUZZY
3864883013	847aa410-f762-11e1-a439-00145eb45e9a	http://arctos.database.museum/guid/BYU:Herp:62833?seid=4930270	Animalia	Chordata	Testudines		Testudinidae	Gopherus	Gopherus agassizii		SPECIES	Gopherus agassizii (Cooper, 1861)	Gopherus agassizii		US	Gold Butte	Nevada	PRESENT		fd70f580-4ce2-11db-b80e-b8a03c50a862	36.27304	-114.18469							1990-05-19T00:00:00	19	5	1990	2441814	2441814	PRESERVED_SPECIMEN	BYU	Herp	BYU:Herp:62833		unknown	1990-05-19T00:00:00	CC_BY_NC_4_0		Collector(s): unknown			2023-01-25T07:06:08.064Z		INSTITUTION_MATCH_FUZZY
3864882993	847aa410-f762-11e1-a439-00145eb45e9a	http://arctos.database.museum/guid/BYU:Herp:50706?seid=4626252	Animalia	Chordata	Testudines		Testudinidae	Gopherus	Gopherus agassizii		SPECIES	Gopherus agassizii (Cooper, 1861)	Gopherus agassizii		US	Searchlight; Xmas Tree	Nevada	PRESENT		fd70f580-4ce2-11db-b80e-b8a03c50a862	35.46528	-114.91889							1985-06-01T00:00:00	1	6	1985	2441814	2441814	PRESERVED_SPECIMEN	BYU	Herp	BYU:Herp:50706		Russell B. Duncan	1985-06-01T00:00:00	CC_BY_NC_4_0		Collector(s): Russell B. Duncan			2023-01-25T07:06:08.063Z		INSTITUTION_MATCH_FUZZY
3864882876	847aa410-f762-11e1-a439-00145eb45e9a	http://arctos.database.museum/guid/BYU:Herp:62739?seid=4930304	Animalia	Chordata	Testudines		Testudinidae	Gopherus	Gopherus agassizii		SPECIES	Gopherus agassizii (Cooper, 1861)	Gopherus agassizii		US	Sand Hollow ~12.0 miles North Mesquite	Nevada	PRESENT		fd70f580-4ce2-11db-b80e-b8a03c50a862	36.97955	-114.06719							1989-04-26T00:00:00	26	4	1989	2441814	2441814	PRESERVED_SPECIMEN	BYU	Herp	BYU:Herp:62739		unknown	1989-04-26T00:00:00	CC_BY_NC_4_0		Collector(s): unknown			2023-01-25T07:06:08.057Z		INSTITUTION_MATCH_FUZZY
3864882841	847aa410-f762-11e1-a439-00145eb45e9a	http://arctos.database.museum/guid/BYU:Herp:62467?seid=4930144	Animalia	Chordata	Testudines		Testudinidae	Gopherus	Gopherus agassizii		SPECIES	Gopherus agassizii (Cooper, 1861)	Gopherus agassizii		US	Piute Valley	Nevada	PRESENT		fd70f580-4ce2-11db-b80e-b8a03c50a862	36.27417	-115.07056			787.0	19.0			1989-04-06T00:00:00	6	4	1989	2441814	2441814	PRESERVED_SPECIMEN	BYU	Herp	BYU:Herp:62467		unknown	1989-04-06T00:00:00	CC_BY_NC_4_0		Collector(s): unknown			2023-01-25T07:06:07.996Z		INSTITUTION_MATCH_FUZZY
3864882722	847aa410-f762-11e1-a439-00145eb45e9a	http://arctos.database.museum/guid/BYU:Herp:51941?seid=4515328	Animalia	Chordata	Testudines		Testudinidae	Gopherus	Gopherus agassizii		SPECIES	Gopherus agassizii (Cooper, 1861)	Gopherus agassizii		US	unspecified	Nevada	PRESENT		fd70f580-4ce2-11db-b80e-b8a03c50a862	35.59913	-115.340101							2014-08-17T00:00:00	17	8	2014	2441814	2441814	PRESERVED_SPECIMEN	BYU	Herp	BYU:Herp:51941		Nevada Department of Wildlife	2014-08-17T00:00:00	CC_BY_NC_4_0		Collector(s): Nevada Department of Wildlife			2023-01-25T07:06:07.989Z		INSTITUTION_MATCH_FUZZY
3864882621	847aa410-f762-11e1-a439-00145eb45e9a	http://arctos.database.museum/guid/BYU:Herp:62860?seid=4930222	Animalia	Chordata	Testudines		Testudinidae	Gopherus	Gopherus agassizii		SPECIES	Gopherus agassizii (Cooper, 1861)	Gopherus agassizii		US	Gold Butte	Nevada	PRESENT		fd70f580-4ce2-11db-b80e-b8a03c50a862	36.27306	-114.18389							1990-05-22T00:00:00	22	5	1990	2441814	2441814	PRESERVED_SPECIMEN	BYU	Herp	BYU:Herp:62860		unknown	1990-05-22T00:00:00	CC_BY_NC_4_0		Collector(s): unknown			2023-01-25T07:06:07.984Z		INSTITUTION_MATCH_FUZZY
3864882561	847aa410-f762-11e1-a439-00145eb45e9a	http://arctos.database.museum/guid/BYU:Herp:62747?seid=4711446	Animalia	Chordata	Testudines		Testudinidae	Gopherus	Gopherus agassizii		SPECIES	Gopherus agassizii (Cooper, 1861)	Gopherus agassizii		US	Sand Hollow ~12.0 miles North Mesquite	Nevada	PRESENT		fd70f580-4ce2-11db-b80e-b8a03c50a862	36.97955	-114.06719							1994-04-15T00:00:00	15	4	1994	2441814	2441814	PRESERVED_SPECIMEN	BYU	Herp	BYU:Herp:62747		Erich Green	1994-04-15T00:00:00	CC_BY_NC_4_0		Collector(s): Erich Green, Rachel Woodward			2023-01-25T07:06:07.981Z		INSTITUTION_MATCH_FUZZY
3864882386	847aa410-f762-11e1-a439-00145eb45e9a	http://arctos.database.museum/guid/BYU:Herp:51934?seid=4515408	Animalia	Chordata	Testudines		Testudinidae	Gopherus	Gopherus agassizii		SPECIES	Gopherus agassizii (Cooper, 1861)	Gopherus agassizii		US	unspecified	Nevada	PRESENT		fd70f580-4ce2-11db-b80e-b8a03c50a862	35.60489	-115.328623							2014-08-17T00:00:00	17	8	2014	2441814	2441814	PRESERVED_SPECIMEN	BYU	Herp	BYU:Herp:51934		Nevada Department of Wildlife	2014-08-17T00:00:00	CC_BY_NC_4_0		Collector(s): Nevada Department of Wildlife			2023-01-25T07:06:07.970Z		INSTITUTION_MATCH_FUZZY
3864882327	847aa410-f762-11e1-a439-00145eb45e9a	http://arctos.database.museum/guid/BYU:Herp:50754?seid=4711453	Animalia	Chordata	Testudines		Testudinidae	Gopherus	Gopherus agassizii		SPECIES	Gopherus agassizii (Cooper, 1861)	Gopherus agassizii		US	Coyote Springs	Nevada	PRESENT		fd70f580-4ce2-11db-b80e-b8a03c50a862	37.0025	-114.912							1992-04-21T00:00:00	21	4	1992	2441814	2441814	PRESERVED_SPECIMEN	BYU	Herp	BYU:Herp:50754		Sally Edge	1992-04-21T00:00:00	CC_BY_NC_4_0		Collector(s): Sally Edge			2023-01-25T07:06:07.967Z		INSTITUTION_MATCH_FUZZY
3864882274	847aa410-f762-11e1-a439-00145eb45e9a	http://arctos.database.museum/guid/BYU:Herp:62780?seid=4710914	Animalia	Chordata	Testudines		Testudinidae	Gopherus	Gopherus agassizii		SPECIES	Gopherus agassizii (Cooper, 1861)	Gopherus agassizii		US	Trout Canyon Plot	Nevada	PRESENT		fd70f580-4ce2-11db-b80e-b8a03c50a862	36.2152	-115.01356							1987-05-26T00:00:00	26	5	1987	2441814	2441814	PRESERVED_SPECIMEN	BYU	Herp	BYU:Herp:62780		Brad Harden-Brook	1987-05-26T00:00:00	CC_BY_NC_4_0		Collector(s): Brad Harden-Brook			2023-01-25T07:06:07.964Z		INSTITUTION_MATCH_FUZZY
3864882224	847aa410-f762-11e1-a439-00145eb45e9a	http://arctos.database.museum/guid/BYU:Herp:52157?seid=4515382	Animalia	Chordata	Testudines		Testudinidae	Gopherus	Gopherus agassizii		SPECIES	Gopherus agassizii (Cooper, 1861)	Gopherus agassizii		US	unspecified	Nevada	PRESENT		fd70f580-4ce2-11db-b80e-b8a03c50a862	36.40698	-114.920163							2015-09-14T00:00:00	14	9	2015	2441814	2441814	PRESERVED_SPECIMEN	BYU	Herp	BYU:Herp:52157		Nevada Department of Wildlife	2015-09-14T00:00:00	CC_BY_NC_4_0		Collector(s): Nevada Department of Wildlife			2023-01-25T07:06:07.961Z		INSTITUTION_MATCH_FUZZY
3864882198	847aa410-f762-11e1-a439-00145eb45e9a	http://arctos.database.museum/guid/BYU:Herp:50858?seid=4778768	Animalia	Chordata	Testudines		Testudinidae	Gopherus	Gopherus agassizii		SPECIES	Gopherus agassizii (Cooper, 1861)	Gopherus agassizii		US	Piute Valley	Nevada	PRESENT		fd70f580-4ce2-11db-b80e-b8a03c50a862	36.27417	-115.07056							1994-05-17T00:00:00	17	5	1994	2441814	2441814	PRESERVED_SPECIMEN	BYU	Herp	BYU:Herp:50858		John Ginter	1994-05-17T00:00:00	CC_BY_NC_4_0		Collector(s): John Ginter			2023-01-25T07:06:07.959Z		INSTITUTION_MATCH_FUZZY
3864882153	847aa410-f762-11e1-a439-00145eb45e9a	http://arctos.database.museum/guid/BYU:Herp:50916?seid=4930231	Animalia	Chordata	Testudines		Testudinidae	Gopherus	Gopherus agassizii		SPECIES	Gopherus agassizii (Cooper, 1861)	Gopherus agassizii		US	Apex, Dry Lake	Nevada	PRESENT		fd70f580-4ce2-11db-b80e-b8a03c50a862	36.45667	-114.842							1989-10-02T00:00:00	2	10	1989	2441814	2441814	PRESERVED_SPECIMEN	BYU	Herp	BYU:Herp:50916		unknown	1989-10-02T00:00:00	CC_BY_NC_4_0		Collector(s): unknown			2023-01-25T07:06:07.955Z		INSTITUTION_MATCH_FUZZY
3864882090	847aa410-f762-11e1-a439-00145eb45e9a	http://arctos.database.museum/guid/BYU:Herp:50763?seid=5360999	Animalia	Chordata	Testudines		Testudinidae	Gopherus	Gopherus agassizii		SPECIES	Gopherus agassizii (Cooper, 1861)	Gopherus agassizii		US	Mormon Mesa	Nevada	PRESENT		fd70f580-4ce2-11db-b80e-b8a03c50a862	36.812	-114.375							1994-04-15T00:00:00	15	4	1994	2441814	2441814	PRESERVED_SPECIMEN	BYU	Herp	BYU:Herp:50763		Lisa Hallock	1994-04-15T00:00:00	CC_BY_NC_4_0		Collector(s): Lisa Hallock, Peggy Wood			2023-01-25T07:06:07.880Z		INSTITUTION_MATCH_FUZZY
3864882053	847aa410-f762-11e1-a439-00145eb45e9a	http://arctos.database.museum/guid/BYU:Herp:51962?seid=4515348	Animalia	Chordata	Testudines		Testudinidae	Gopherus	Gopherus agassizii		SPECIES	Gopherus agassizii (Cooper, 1861)	Gopherus agassizii		US	unspecified	Nevada	PRESENT		fd70f580-4ce2-11db-b80e-b8a03c50a862	35.61055	-115.340055							2014-08-13T00:00:00	13	8	2014	2441814	2441814	PRESERVED_SPECIMEN	BYU	Herp	BYU:Herp:51962		Nevada Department of Wildlife	2014-08-13T00:00:00	CC_BY_NC_4_0		Collector(s): Nevada Department of Wildlife			2023-01-25T07:06:07.878Z		COORDINATE_ROUNDED;INSTITUTION_MATCH_FUZZY
3864882030	847aa410-f762-11e1-a439-00145eb45e9a	http://arctos.database.museum/guid/BYU:Herp:62808?seid=4930295	Animalia	Chordata	Testudines		Testudinidae	Gopherus	Gopherus agassizii		SPECIES	Gopherus agassizii (Cooper, 1861)	Gopherus agassizii		US	Clark County	Nevada	PRESENT		fd70f580-4ce2-11db-b80e-b8a03c50a862	36.2152	-115.01356							2014-10-03T00:00:00	3	10	2014	2441814	2441814	PRESERVED_SPECIMEN	BYU	Herp	BYU:Herp:62808		unknown	2014-10-03T00:00:00	CC_BY_NC_4_0		Collector(s): unknown			2023-01-25T07:06:07.877Z		INSTITUTION_MATCH_FUZZY
3864881988	847aa410-f762-11e1-a439-00145eb45e9a	http://arctos.database.museum/guid/BYU:Herp:62629?seid=4711082	Animalia	Chordata	Testudines		Testudinidae	Gopherus	Gopherus agassizii		SPECIES	Gopherus agassizii (Cooper, 1861)	Gopherus agassizii		US	Christmas Tree Pass, ~0.5 mi E, Hwy 95, near AZ-CA-NV state lines	Nevada	PRESENT		fd70f580-4ce2-11db-b80e-b8a03c50a862	35.250644	-114.834581							1991-06-10T00:00:00	10	6	1991	2441814	2441814	PRESERVED_SPECIMEN	BYU	Herp	BYU:Herp:62629		B. Carothers	1991-06-10T00:00:00	CC_BY_NC_4_0		Collector(s): B. Carothers			2023-01-25T07:06:07.874Z		COORDINATE_ROUNDED;INSTITUTION_MATCH_FUZZY
3864881946	847aa410-f762-11e1-a439-00145eb45e9a	http://arctos.database.museum/guid/BYU:Herp:52185?seid=4515271	Animalia	Chordata	Testudines		Testudinidae	Gopherus	Gopherus agassizii		SPECIES	Gopherus agassizii (Cooper, 1861)	Gopherus agassizii		US	unspecified	Nevada	PRESENT		fd70f580-4ce2-11db-b80e-b8a03c50a862	36.41028	-114.918191							2015-09-11T00:00:00	11	9	2015	2441814	2441814	PRESERVED_SPECIMEN	BYU	Herp	BYU:Herp:52185		Nevada Department of Wildlife	2015-09-11T00:00:00	CC_BY_NC_4_0		Collector(s): Nevada Department of Wildlife			2023-01-25T07:06:07.872Z		INSTITUTION_MATCH_FUZZY
3864881827	847aa410-f762-11e1-a439-00145eb45e9a	http://arctos.database.museum/guid/BYU:Herp:62649?seid=4670912	Animalia	Chordata	Testudines		Testudinidae	Gopherus	Gopherus agassizii		SPECIES	Gopherus agassizii (Cooper, 1861)	Gopherus agassizii		US	Christmas Tree Pass, ~0.5 mi E, Hwy 95, near AZ-CA-NV state lines	Nevada	PRESENT		fd70f580-4ce2-11db-b80e-b8a03c50a862	35.250644	-114.834581							1991-05-27T00:00:00	27	5	1991	2441814	2441814	PRESERVED_SPECIMEN	BYU	Herp	BYU:Herp:62649		Ryan Lord	1991-05-27T00:00:00	CC_BY_NC_4_0		Collector(s): Ryan Lord			2023-01-25T07:06:07.865Z		COORDINATE_ROUNDED;INSTITUTION_MATCH_FUZZY
3864881805	847aa410-f762-11e1-a439-00145eb45e9a	http://arctos.database.museum/guid/BYU:Herp:62740?seid=4930140	Animalia	Chordata	Testudines		Testudinidae	Gopherus	Gopherus agassizii		SPECIES	Gopherus agassizii (Cooper, 1861)	Gopherus agassizii		US	Piute Valley	Nevada	PRESENT		fd70f580-4ce2-11db-b80e-b8a03c50a862	36.27417	-115.07056			787.0	19.0			1915-01-01T00:00:00	1	1	1915	2441814	2441814	PRESERVED_SPECIMEN	BYU	Herp	BYU:Herp:62740		unknown	2019-01-01T00:00:00	CC_BY_NC_4_0		Collector(s): unknown			2023-01-25T07:06:07.865Z		INSTITUTION_MATCH_FUZZY
3864881669	847aa410-f762-11e1-a439-00145eb45e9a	http://arctos.database.museum/guid/BYU:Herp:50833?seid=4712318	Animalia	Chordata	Testudines		Testudinidae	Gopherus	Gopherus agassizii		SPECIES	Gopherus agassizii (Cooper, 1861)	Gopherus agassizii		US	Piute Valley	Nevada	PRESENT		fd70f580-4ce2-11db-b80e-b8a03c50a862	36.27417	-115.07056							1994-04-18T00:00:00	18	4	1994	2441814	2441814	PRESERVED_SPECIMEN	BYU	Herp	BYU:Herp:50833		J. Jennings	1994-04-18T00:00:00	CC_BY_NC_4_0		Collector(s): J. Jennings, K. Lange			2023-01-25T07:06:07.857Z		INSTITUTION_MATCH_FUZZY
3864881636	847aa410-f762-11e1-a439-00145eb45e9a	http://arctos.database.museum/guid/BYU:Herp:52020?seid=4515359	Animalia	Chordata	Testudines		Testudinidae	Gopherus	Gopherus agassizii		SPECIES	Gopherus agassizii (Cooper, 1861)	Gopherus agassizii		US	unspecified	Nevada	PRESENT		fd70f580-4ce2-11db-b80e-b8a03c50a862	36.416345	-114.913769							2015-09-12T00:00:00	12	9	2015	2441814	2441814	PRESERVED_SPECIMEN	BYU	Herp	BYU:Herp:52020		Nevada Department of Wildlife	2015-09-12T00:00:00	CC_BY_NC_4_0		Collector(s): Nevada Department of Wildlife			2023-01-25T07:06:07.855Z		INSTITUTION_MATCH_FUZZY
3864881599	847aa410-f762-11e1-a439-00145eb45e9a	http://arctos.database.museum/guid/BYU:Herp:62712?seid=4930195	Animalia	Chordata	Testudines		Testudinidae	Gopherus	Gopherus agassizii		SPECIES	Gopherus agassizii (Cooper, 1861)	Gopherus agassizii		US	Mormon Mesa	Nevada	PRESENT		fd70f580-4ce2-11db-b80e-b8a03c50a862	36.812	-114.375							1989-05-21T00:00:00	21	5	1989	2441814	2441814	PRESERVED_SPECIMEN	BYU	Herp	BYU:Herp:62712		unknown	1989-05-21T00:00:00	CC_BY_NC_4_0		Collector(s): unknown			2023-01-25T07:06:07.854Z		INSTITUTION_MATCH_FUZZY
3864881565	847aa410-f762-11e1-a439-00145eb45e9a	http://arctos.database.museum/guid/BYU:Herp:50745?seid=4601975	Animalia	Chordata	Testudines		Testudinidae	Gopherus	Gopherus agassizii		SPECIES	Gopherus agassizii (Cooper, 1861)	Gopherus agassizii		US	Coyote Springs	Nevada	PRESENT		fd70f580-4ce2-11db-b80e-b8a03c50a862	37.0025	-114.91222							1992-04-26T00:00:00	26	4	1992	2441814	2441814	PRESERVED_SPECIMEN	BYU	Herp	BYU:Herp:50745		Dan Farrior	1992-04-26T00:00:00	CC_BY_NC_4_0		Collector(s): Dan Farrior			2023-01-25T07:06:07.852Z		INSTITUTION_MATCH_FUZZY
3864881455	847aa410-f762-11e1-a439-00145eb45e9a	http://arctos.database.museum/guid/BYU:Herp:50842?seid=4930129	Animalia	Chordata	Testudines		Testudinidae	Gopherus	Gopherus agassizii		SPECIES	Gopherus agassizii (Cooper, 1861)	Gopherus agassizii		US	Piute Valley	Nevada	PRESENT		fd70f580-4ce2-11db-b80e-b8a03c50a862	36.27417	-115.07056							1983-04-25T00:00:00	25	4	1983	2441814	2441814	PRESERVED_SPECIMEN	BYU	Herp	BYU:Herp:50842		unknown	1983-04-25T00:00:00	CC_BY_NC_4_0		Collector(s): unknown			2023-01-25T07:06:07.846Z		INSTITUTION_MATCH_FUZZY
3864881388	847aa410-f762-11e1-a439-00145eb45e9a	http://arctos.database.museum/guid/BYU:Herp:50733?seid=4626224	Animalia	Chordata	Testudines		Testudinidae	Gopherus	Gopherus agassizii		SPECIES	Gopherus agassizii (Cooper, 1861)	Gopherus agassizii		US	Searchlight; Xmas Tree	Nevada	PRESENT		fd70f580-4ce2-11db-b80e-b8a03c50a862	35.46528	-114.91889							1985-05-06T00:00:00	6	5	1985	2441814	2441814	PRESERVED_SPECIMEN	BYU	Herp	BYU:Herp:50733		Russell B. Duncan	1985-05-06T00:00:00	CC_BY_NC_4_0		Collector(s): Russell B. Duncan			2023-01-25T07:06:07.842Z		INSTITUTION_MATCH_FUZZY
3864881305	847aa410-f762-11e1-a439-00145eb45e9a	http://arctos.database.museum/guid/BYU:Herp:62876?seid=4930170	Animalia	Chordata	Testudines		Testudinidae	Gopherus	Gopherus agassizii		SPECIES	Gopherus agassizii (Cooper, 1861)	Gopherus agassizii		US	Mormon Mesa	Nevada	PRESENT		fd70f580-4ce2-11db-b80e-b8a03c50a862	36.51222	-114.375							1989-05-18T00:00:00	18	5	1989	2441814	2441814	PRESERVED_SPECIMEN	BYU	Herp	BYU:Herp:62876		unknown	1989-05-18T00:00:00	CC_BY_NC_4_0		Collector(s): unknown			2023-01-25T07:06:07.838Z		INSTITUTION_MATCH_FUZZY
3864881287	847aa410-f762-11e1-a439-00145eb45e9a	http://arctos.database.museum/guid/BYU:Herp:62798?seid=4930183	Animalia	Chordata	Testudines		Testudinidae	Gopherus	Gopherus agassizii		SPECIES	Gopherus agassizii (Cooper, 1861)	Gopherus agassizii		US	Mormon Mesa	Nevada	PRESENT		fd70f580-4ce2-11db-b80e-b8a03c50a862	36.812	-114.375							1989-04-20T00:00:00	20	4	1989	2441814	2441814	PRESERVED_SPECIMEN	BYU	Herp	BYU:Herp:62798		unknown	1989-04-20T00:00:00	CC_BY_NC_4_0		Collector(s): unknown			2023-01-25T07:06:07.837Z		INSTITUTION_MATCH_FUZZY
3864881088	847aa410-f762-11e1-a439-00145eb45e9a	http://arctos.database.museum/guid/BYU:Herp:50927?seid=4711042	Animalia	Chordata	Testudines		Testudinidae	Gopherus	Gopherus agassizii		SPECIES	Gopherus agassizii (Cooper, 1861)	Gopherus agassizii		US	Dry Lake; Apex	Nevada	PRESENT		fd70f580-4ce2-11db-b80e-b8a03c50a862	36.45667	-114.842							1989-09-28T00:00:00	28	9	1989	2441814	2441814	PRESERVED_SPECIMEN	BYU	Herp	BYU:Herp:50927		Brad Harden-Brook	1989-09-28T00:00:00	CC_BY_NC_4_0		Collector(s): Brad Harden-Brook			2023-01-25T07:06:07.765Z		INSTITUTION_MATCH_FUZZY
3864881053	847aa410-f762-11e1-a439-00145eb45e9a	http://arctos.database.museum/guid/BYU:Herp:50932?seid=4930250	Animalia	Chordata	Testudines		Testudinidae	Gopherus	Gopherus agassizii		SPECIES	Gopherus agassizii (Cooper, 1861)	Gopherus agassizii		US	Apex, Dry Lake	Nevada	PRESENT		fd70f580-4ce2-11db-b80e-b8a03c50a862	36.45667	-114.842							1989-10-02T00:00:00	2	10	1989	2441814	2441814	PRESERVED_SPECIMEN	BYU	Herp	BYU:Herp:50932		unknown	1989-10-02T00:00:00	CC_BY_NC_4_0		Collector(s): unknown			2023-01-25T07:06:07.763Z		INSTITUTION_MATCH_FUZZY
3864881049	847aa410-f762-11e1-a439-00145eb45e9a	http://arctos.database.museum/guid/BYU:Herp:21177?seid=4668275	Animalia	Chordata	Testudines		Testudinidae	Gopherus	Gopherus agassizii		SPECIES	Gopherus agassizii (Cooper, 1861)	Gopherus agassizii		US	Skull Mt., Nevada Test Site.	Nevada	PRESENT		fd70f580-4ce2-11db-b80e-b8a03c50a862									1961-07-19T00:00:00	19	7	1961	2441814	2441814	PRESERVED_SPECIMEN	BYU	Herp	BYU:Herp:21177		Clive Jorgensen	1961-07-19T00:00:00	CC_BY_NC_4_0		Collector(s): Clive Jorgensen			2023-01-25T07:06:07.763Z		INSTITUTION_MATCH_FUZZY
3864881031	847aa410-f762-11e1-a439-00145eb45e9a	http://arctos.database.museum/guid/BYU:Herp:62778?seid=4711064	Animalia	Chordata	Testudines		Testudinidae	Gopherus	Gopherus agassizii		SPECIES	Gopherus agassizii (Cooper, 1861)	Gopherus agassizii		US	Trout Canyon Plot	Nevada	PRESENT		fd70f580-4ce2-11db-b80e-b8a03c50a862	36.2152	-115.01356							1987-06-11T00:00:00	11	6	1987	2441814	2441814	PRESERVED_SPECIMEN	BYU	Herp	BYU:Herp:62778		Brad Harden-Brook	1987-06-11T00:00:00	CC_BY_NC_4_0		Collector(s): Brad Harden-Brook			2023-01-25T07:06:07.762Z		INSTITUTION_MATCH_FUZZY
3864881014	847aa410-f762-11e1-a439-00145eb45e9a	http://arctos.database.museum/guid/BYU:Herp:52458?seid=4515404	Animalia	Chordata	Testudines		Testudinidae	Gopherus	Gopherus agassizii		SPECIES	Gopherus agassizii (Cooper, 1861)	Gopherus agassizii		US	Caliche Burrow	Nevada	PRESENT		fd70f580-4ce2-11db-b80e-b8a03c50a862	36.415285	-114.920054							2015-10-15T00:00:00	15	10	2015	2441814	2441814	PRESERVED_SPECIMEN	BYU	Herp	BYU:Herp:52458		Nevada Department of Wildlife	2015-10-15T00:00:00	CC_BY_NC_4_0		Collector(s): Nevada Department of Wildlife			2023-01-25T07:06:07.761Z		COORDINATE_ROUNDED;INSTITUTION_MATCH_FUZZY
3864880944	847aa410-f762-11e1-a439-00145eb45e9a	http://arctos.database.museum/guid/BYU:Herp:50910?seid=4930241	Animalia	Chordata	Testudines		Testudinidae	Gopherus	Gopherus agassizii		SPECIES	Gopherus agassizii (Cooper, 1861)	Gopherus agassizii		US	Apex, Dry Lake	Nevada	PRESENT		fd70f580-4ce2-11db-b80e-b8a03c50a862	36.45667	-114.842							1989-10-01T00:00:00	1	10	1989	2441814	2441814	PRESERVED_SPECIMEN	BYU	Herp	BYU:Herp:50910		unknown	1989-10-31T00:00:00	CC_BY_NC_4_0		Collector(s): unknown			2023-01-25T07:06:07.758Z		INSTITUTION_MATCH_FUZZY
[truncated: 5,385 more rows]
